# Supplementary material for: Expression of De Novo Open Reading Frames in Natural Populations of Drosophila melanogaster
Source: J Exp Zool B Mol Dev Evol. 2025 Apr 15;344(7):415–27. doi: 10.1002/jez.b.23297 (PMC12576379; doi:10.1002/jez.b.23297)
Supplement: Supplementary file 3 — Table S1 Library size and mapping efficiency for all samples. [file JEZ-344-415-s004.xlsx]

## Sheet: Blatt1
Table S1 Library size and mapping efficiency for all samples.
Sample	Population	Sex	Tissue type	Stage	Read type	Read length	Total reads	Total pairs	Reads mapped	Not mapped	Discarded	% mapped
NL_early_B1	EU	female	fat body	early larvae	paired	150	72606412	36303206	65959356	6647056	6	90.85
NL_early_B2	EU	female	fat body	early larvae	paired	150	76628250	38314125	68338246	8290004	28	89.18
NL_early_B3	EU	female	fat body	early larvae	paired	150	81664704	40832352	73580656	8084048	8	90.1
NL_late_B1	EU	female	fat body	late larvae	paired	150	78785444	39392722	70538472	8246972	4	89.53
NL_late_B2	EU	female	fat body	late larvae	paired	150	80848136	40424068	70540798	10307338	4	87.25
NL_late_B3	EU	female	fat body	late larvae	paired	150	71356762	35678381	62835711	8521051	12	88.06
NL_prepup_B1	EU	female	fat body	late larvae	paired	150	105260858	52630429	95283627	9977231	6	90.52
NL_prepup_B2	EU	female	fat body	late larvae	paired	150	72149976	36074988	66741695	5408281	6	92.5
NL_prepup_B3	EU	female	fat body	late larvae	paired	150	78556708	39278354	69188078	9368630	10	88.07
ZI_early_B1	AF	female	fat body	early larvae	paired	150	88100260	44050130	80100556	7999704	6	90.92
ZI_early_B2	AF	female	fat body	early larvae	paired	150	79951448	39975724	72982502	6968946	8	91.28
ZI_early_B3	AF	female	fat body	early larvae	paired	150	70009258	35004629	64235037	5774221	2	91.75
ZI_late_B1	AF	female	fat body	late larvae	paired	150	87894440	43947220	79058642	8835798	8	89.95
ZI_late_B2	AF	female	fat body	late larvae	paired	150	85408288	42704144	77625810	7782478	8	90.89
ZI_late_B3	AF	female	fat body	late larvae	paired	150	98456824	49228412	89870811	8586013	6	91.28
ZI_prepup_B1	AF	female	fat body	late larvae	paired	150	96941628	48470814	88418430	8523198	8	91.21
ZI_prepup_B2	AF	female	fat body	late larvae	paired	150	80759936	40379968	75193106	5566830	4	93.11
ZI_prepup_B3	AF	female	fat body	late larvae	paired	150	91955684	45977842	82986929	8968755	14	90.25
FR_F15_B1	EU	female	whole body 15°C	adult	paired	100	189078568	94539284	179648576	9429992	392	95.01
FR_F15_B2	EU	female	whole body 15°C	adult	paired	100	163897982	81948991	156336875	7561107	262	95.39
FR_F15_B3	EU	female	whole body 15°C	adult	paired	100	163074264	81537132	153957375	9116889	372	94.41
FR_F28_B1	EU	female	whole body 28°C	adult	paired	100	170046088	85023044	163910700	6135388	280	96.39
FR_F28_B2	EU	female	whole body 28°C	adult	paired	100	139697348	69848674	133650531	6046817	240	95.67
FR_F28_B3	EU	female	whole body 28°C	adult	paired	100	130551294	65275647	124780401	5770893	286	95.58
FR_M15_B1	EU	male	whole body 15°C	adult	paired	100	146324192	73162096	136728678	9595514	358	93.44
FR_M15_B2	EU	male	whole body 15°C	adult	paired	100	157320960	78660480	147151203	10169757	458	93.54
FR_M15_B3	EU	male	whole body 15°C	adult	paired	100	128605572	64302786	120669598	7935974	366	93.83
FR_M28_B1	EU	male	whole body 28°C	adult	paired	100	124131624	62065812	116917196	7214428	232	94.19
FR_M28_B2	EU	male	whole body 28°C	adult	paired	100	161874542	80937271	150225559	11648983	484	92.8
FR_M28_B3	EU	male	whole body 28°C	adult	paired	100	140420222	70210111	133398697	7021525	196	95
ZI_F15_B1	AF	female	whole body 15°C	adult	paired	100	122659410	61329705	115502447	7156963	252	94.17
ZI_F15_B2	AF	female	whole body 15°C	adult	paired	100	151048798	75524399	141407774	9641024	350	93.62
ZI_F15_B3	AF	female	whole body 15°C	adult	paired	100	176209780	88104890	166765505	9444275	364	94.64
ZI_F28_B1	AF	female	whole body 28°C	adult	paired	100	143773064	71886532	137670352	6102712	262	95.76
ZI_F28_B2	AF	female	whole body 28°C	adult	paired	100	162821322	81410661	157541902	5279420	232	96.76
ZI_F28_B3	AF	female	whole body 28°C	adult	paired	100	149328558	74664279	142750593	6577965	312	95.59
ZI_M15_B1	AF	male	whole body 15°C	adult	paired	100	140058404	70029202	131604311	8454093	280	93.96
ZI_M15_B2	AF	male	whole body 15°C	adult	paired	100	141851340	70925670	133457158	8394182	256	94.08
ZI_M15_B3	AF	male	whole body 15°C	adult	paired	100	136414698	68207349	127575363	8839335	350	93.52
ZI_M28_B1	AF	male	whole body 28°C	adult	paired	100	178715384	89357692	168964755	9750629	406	94.54
ZI_M28_B2	AF	male	whole body 28°C	adult	paired	100	127717476	63858738	121174958	6542518	212	94.88
ZI_M28_B3	AF	male	whole body 28°C	adult	paired	100	137654760	68827380	127468686	10186074	442	92.6
BR_ZK_F1	AF	female	Brain	adult	single	50	24620435		23862419	758016		96.92
BR_ZK_F2	AF	female	Brain	adult	single	50	44449583		43541128	908455		97.96
BR_ZK_M1	AF	male	Brain	adult	single	50	29442944		28826689	616255		97.91
BR_ZK_M2	AF	male	Brain	adult	single	50	28557752		27849775	707977		97.52
BR_NL_F1	EU	female	Brain	adult	single	50	27247061		26466994	780067		97.14
BR_NL_F2	EU	female	Brain	adult	single	50	23492838		22984247	508591		97.84
BR_NL_M1	EU	male	Brain	adult	single	50	48415342		44946326	3469016		92.83
BR_NL_M2	EU	male	Brain	adult	single	50	47333457		45976099	1357358		97.13
MT_ZK_F1	AF	female	Tubule	adult	single	50	22145579		21692099	453480		97.95
MT_ZK_F2	AF	female	Tubule	adult	single	50	29624071		29063943	560128		98.11
MT_ZK_M1	AF	male	Tubule	adult	single	50	25422350		24738311	684039		97.31
MT_ZK_M2	AF	male	Tubule	adult	single	50	26967139		26273809	693330		97.43
MT_NL_F1	EU	female	Tubule	adult	single	50	21998582		21483964	514618		97.66
MT_NL_F2	EU	female	Tubule	adult	single	50	30218963		29549250	669713		97.78
MT_NL_M1	EU	male	Tubule	adult	single	50	22635004		22060376	574628		97.46
MT_NL_M2	EU	male	Tubule	adult	single	50	26156721		25414263	742458		97.16
