# Supplementary material for: Expression of De Novo Open Reading Frames in Natural Populations of Drosophila melanogaster
Source: J Exp Zool B Mol Dev Evol. 2025 Apr 15;344(7):415–27. doi: 10.1002/jez.b.23297 (PMC12576379; doi:10.1002/jez.b.23297)
Supplement: Supplementary file 4 — Table S2: Analyzed and differentially expressed genes. [file JEZ-344-415-s003.xlsx]

## Sheet: Sheet1
Table S2: Analyzed and differentially expressed genes.
Tissue type	Stage	Comparison	All Genes	DE	PC genes	DE	ncRNAs	DE	neORFs	DE
Whole body 15°C	adult	sex	19362	14884	13307	11282	2164	1726	3891	1876
Whole body 15°C	adult	population	19362	4161	13307	2597	2164	465	3891	1099
Whole body 28°C	adult	sex	19106	16728	13054	12180	2149	1940	3903	2608
Whole body 28°C	adult	population	19106	3846	13054	2626	2149	382	3903	838
Malpighian tubule	adult	sex	14428	1832	10275	1630	925	66	3228	136
Malpighian tubule	adult	population	13287	2549	10066	867	783	94	2438	480
Brain	adult	sex	14324	212	10471	182	1091	14	2762	16
Brain	adult	population	15862	1438	10670	867	1296	109	3896	462
Fat body	larvae early	population	17148	1452	12539	935	1788	64	2821	453
Fat body	larvae late	population	17148	4319	12539	3348	1788	282	2821	689
Fat body	larvae prepupal	population	17841	1023	12550	575	1838	34	3453	414
