# Supplementary material for: Expression of De Novo Open Reading Frames in Natural Populations of Drosophila melanogaster
Source: J Exp Zool B Mol Dev Evol. 2025 Apr 15;344(7):415–27. doi: 10.1002/jez.b.23297 (PMC12576379; doi:10.1002/jez.b.23297)
Supplement: Supplementary file 5 — Table S3: Detection of intact neORFs. [file JEZ-344-415-s005.xlsx]

## Sheet: Table S3
Table S3: Detection of intact neORFs.
	Intact ORF					TotalB		Observed		Expected		P-value
Tissue type	Total A	EU (%)	AF (%)	Any (%)	Both (%)	Sex	Pop	Sex	Pop	Sex	Pop	Sex	Pop
Whole body	2228	776 (34.8)	726 (32.6)	925 (41.5)	577 (25.9)	3903	3903	715	407	675.442	313.31	0.08142	1.365e-09
Larval/prepupal fat body	2708	1213 (44.8)	1188 (43.9)	1393 (51.4)	1008 (37.2)	–	3453	–	455	–	340.081	–	7.145e-16
Malpighian tubule	3058	979 (32.0)	967 (31.6)	1136 (37.2)	810 (26.5)	3228	2438	42	223	47.8612	223.659	0.2926	0.9519
Brain	3348	1042 (31.1)	1040 (31.1)	1220 (36.4)	862 (26.5)	2762	3896	5	221	7.06734	144.672	0.298	1.902e-14
Note: The total number of neORFs that could be analyzed for intact ORFs in each tissue type (A), in African (AF) or European (EU) populations (pop) individually, in either population (any) or in both populations are shown. The total number of neORFs that could be analyzed for differential expression between sexes or populations (B) along with the observed versus expected number of differentially …
