# Supplementary material for: Expression of De Novo Open Reading Frames in Natural Populations of Drosophila melanogaster
Source: J Exp Zool B Mol Dev Evol. 2025 Apr 15;344(7):415–27. doi: 10.1002/jez.b.23297 (PMC12576379; doi:10.1002/jez.b.23297)
Supplement: Supplementary file 6 — Table S4: Number (num) of synonymous (S) versus nonsynonymous (N) polymorphisms in neORFs present in a single versus multiple lines in the original dataset. [file JEZ-344-415-s001.xlsx]

## Sheet: Sheet1
Table S4: Number (num) of synonymous (S) versus nonsynonymous (N) polymorphisms in neORFs present in a single versus multiple lines in the original dataset
	Num N	Num S
one line	431	180
multiple lines	564	217
χ2 test P-value	0.5306
