# Supplementary material for: Expression of De Novo Open Reading Frames in Natural Populations of Drosophila melanogaster
Source: J Exp Zool B Mol Dev Evol. 2025 Apr 15;344(7):415–27. doi: 10.1002/jez.b.23297 (PMC12576379; doi:10.1002/jez.b.23297)
Supplement: Supplementary file 7 — Data S1 TPM and DESeq2 results for all datasets. [file JEZ-344-415-s002.xlsx]

## Sheet: TPM_orthogroups
ID	CGnum_or_neORFPos	Chrom	Length	BR_NL_F	BR_NL_M	BR_ZK_F	BR_ZK_M	FB_NL_early	FB_NL_late	FB_NL_WP	FB_ZI_early	FB_ZI_late	FB_ZI_WP	MT_NL_F	MT_NL_M	MT_ZK_F	MT_ZK_M	WB_FR_F15	WB_FR_F28	WB_FR_M15	WB_FR_M28	WB_ZI_F15	WB_ZI_F28	WB_ZI_M15	WB_ZI_M28
FBgn0032191	CG5734	2L	2205	72.2751	67.7532	61.0479	64.7598	18.1152	17.8712	15.8217	18.7158	16.9955	15.7779	22.9443	19.8929	17.1544	17.3202	42.5251	77.4987	17.0049	19.4327	39.6615	84.6643	17.7322	18.6028
FBgn0035491	CG11591	3L	550	0.0683713	0.113415	0.435299	0.370897	0.190064	0.636674	0.476433	0.585689	0.384408	0.724044	0.331282	1.40121	0.170937	1.06483	0.29632	0.692618	418.697	622.121	0.206963	0.105197	407.289	711.897
FBgn0266619	CR45126	4	1498	83.2916	72.6081	95.6938	79.936	1.30262	1.94799	1.54252	1.9035	2.22998	2.18309	14.4134	14.4693	16.3805	13.4573	7.85221	16.0319	6.83292	7.80434	9.93811	18.1753	8.55748	7.18998
FBgn0263378	CR43430	2R	1567	0.335966	0.743072	1.0122	0.715995	0.22978	0.551216	0.486467	0.258867	0.236116	0.631479	1.00773	0.655748	0.499975	0.609794	14.5788	36.1428	2.63046	1.57397	11.8925	38.6058	3.3758	2.36632
FBgn0001226	CG4466	3L	1632	5.27657	11.7724	5.06115	7.16644	35.4713	192.408	292.479	41.5528	267.079	312.503	7.53606	3.83681	6.37522	6.4028	362.532	668.603	257.705	198.68	239.312	701.606	111.257	143.967
FBgn0038032	CG10096	3R	5233	0.747341	0.905933	0.440352	0.578235	0.46389	0.811913	0.60089	0.46054	0.37978	0.588035	2.50693	2.17224	1.75466	4.94199	29.7627	14.4009	203.223	211.091	24.4231	9.25269	164.922	206.488
FBgn0034318	CG14500	2R	677	0.166636	0.276418	0.221025	0.45198	0.377445	0.724135	0.84449	0.757785	0.593363	0.837767	0.986832	1.32808	0.694352	15.708	38.8417	22.8133	27.3683	36.9661	48.3037	18.6554	34.0883	35.1219
FBgn0052281	CG32281	3L	1539	12.3148	13.0512	11.9785	13.0119	1.47169	1.19833	1.24603	1.75976	1.0372	1.06639	6.25504	5.75872	5.23325	5.04722	13.5825	17.1653	6.06451	7.65524	10.0854	14.2646	6.36929	7.03125
FBgn0033508	CG12905	2R	597	0	0.104486	0.0501286	0	0.291835	0.606103	0.299267	0.579549	0.318731	0.323415	0.101734	0	0	0	0.118692	0.221944	1.81121	1.7056	0.245146	0.595338	5.26551	5.42565
FBgn0053156	CG33156	2R	2330	40.2188	42.9241	34.3965	37.822	0.917237	1.7734	1.70739	1.22891	1.39286	1.85413	9.09722	8.98561	9.26703	8.75775	57.1344	128.609	11.5461	11.6343	50.3754	125.104	15.4608	12.459
FBgn0265839	CR44628	2R	551	12.967	13.5096	13.1439	16.043	0.400518	0.868543	0.756586	0.606279	0.441267	0.766532	0.826702	1.45695	1.36501	1.73421	0.450103	0.240473	0.427897	0.821327	0.678787	0.150009	0.598115	0.667726
FBgn0025583	CG18106	2R	367	15.0622	15.5804	14.1072	13.3402	17.7548	14.8847	22.1016	535.809	307.343	310.596	23.0032	15.8368	17.6759	17.8057	652.387	203.174	553.219	290.253	1518.78	170.896	1075.95	260.945
FBgn0003074	CG8251	2R	2460	266.608	276.442	278.027	305.907	273.439	82.6366	54.8673	243.338	71.4632	71.6098	370.582	389.785	391.323	409.309	411.257	253.277	557.869	374.848	381.098	260.37	514.242	374.806
FBgn0027844	CG7820	2L	1456	353.288	350.778	316.924	360.608	9.96371	7.07076	12.0581	12.111	7.37663	14.9019	81.7796	89.8274	70.124	74.3928	92.6327	48.647	91.6863	91.163	108.592	41.1799	104.41	93.431
FBgn0038133	CG8644	3R	1157	0	0.071885	0.0517317	0.0587708	0.491906	0.958405	0.730915	0.484653	0.392881	0.584075	0.0262468	0	0.0270859	0.0532828	0.618563	0.0572605	0.850246	0.371585	0.105411	0.0357196	0.175287	0.0810569
FBgn0050278	CG30278	2R	1164	0.0969181	0.160769	0.334234	0.43813	0.1397	0.531474	0.368376	0.225495	0.3996	0.549461	1.6436	3.42077	5.11538	4.52828	0.0304378	0.0569162	113.031	125.832	0.237494	0.0213029	98.34	141.66
FBgn0035976	CG4432	3L	2579	7.24672	6.90942	7.83272	6.13009	4.94055	10.3236	17.1204	4.50119	9.57518	12.9564	24.4565	25.2755	24.8253	25.2545	31.8907	16.1837	38.6327	39.3065	27.8789	9.82631	33.0345	24.9429
FBgn0265636	CR44443	2R	601	0.0625694	0.172985	0.09959	0.113141	0.850351	1.59257	1.32783	0.774206	0.932238	0.883471	0.0505283	0.106859	0.156431	0.102576	0.0353706	0.0275584	0.0811651	0.0627498	0.0541144	0	0.196846	0.0480137
FBgn0045823	CG16707	3L	2273	297.624	324.506	339.004	317.014	101.822	191.703	222.564	92.4381	197.342	218.445	483.542	468.43	467.733	505.363	338.889	279.076	267.376	240.325	306.655	255.082	248.583	201.162
FBgn0040395	CG3981	X	3825	189.663	198.327	239.086	213.078	12.441	16.8875	18.6307	16.5065	20.4156	19.7243	7.63753	6.91754	5.98093	5.39925	30.0239	33.7206	31.3193	24.6941	34.3189	37.1526	34.1038	25.9725
FBgn0038966	CG13848	3R	1341	4.73908	3.95388	4.24019	5.09603	7.40555	10.8542	6.30626	7.58014	7.92251	5.91222	5.02728	4.7173	4.4402	7.93014	22.23	18.267	19.9341	19.2191	27.2114	20.4696	22.7988	19.146
FBgn0053833	CG33833	2L	529	0	0	0	0	56.9333	55.714	60.4998	70.1408	60.31	69.8267	0	0	0	0	6.6037	34.0175	2.2592	0.969549	8.43808	50.2337	2.95521	1.82738
FBgn0029091	CG7464	3L	4509	0.125097	0.115285	0.179202	0.165885	1.48891	1.04842	0.85851	1.56642	0.757265	0.875148	42.8001	29.2411	22.1016	12.8929	9.40074	6.94975	9.60675	12.1711	8.6969	4.06401	8.41469	8.99318
FBgn0036716	CG13728	3L	2504	0.0901059	0.0830381	0.0836612	0.0678892	0.306147	0.582686	0.394808	0.362114	0.21953	0.308432	0.0970208	0.0641197	0.0750921	0.0492398	1.92995	0.185205	0.373384	0.283146	0.71111	0.118833	0.320598	1.01988
FBgn0039617	CG14521	3R	3105	49.2427	56.9808	58.7741	57.8255	0.418964	0.785676	0.648287	0.637841	0.510687	0.886109	0.303186	0.444695	0.433994	0.367308	1.71614	0.86947	3.49814	3.41782	2.61858	0.902418	4.0224	3.42929
FBgn0050421	CG30421	2R	5225	38.6262	38.2985	47.2586	42.7898	2.88986	3.31071	4.14656	3.03691	3.99582	5.36047	46.3214	54.7088	43.9038	45.7907	17.7982	27.5573	13.0174	14.2969	16.4823	31.3741	12.3932	13.2518
FBgn0261807	CG42753	2R	663	0.226873	0.376339	0.361108	0.358963	0.280302	0.422529	0.323371	0.539851	0.334835	0.527835	0.13741	0.774929	0.141803	0.139476	0.406131	0.0874345	32.8635	34.914	0.392431	0.199469	25.644	32.0117
FBgn0265595	CG44422	X	7705	26.2473	27.5501	36.0869	31.1175	0.370836	0.525673	0.490037	0.510984	0.340255	0.635869	0.469012	0.470936	0.512478	0.516069	5.00474	2.39572	6.81953	6.08003	6.17531	2.04787	7.68039	5.78436
FBgn0038285	CG6974	3R	756	0.099482	0.165022	0	0.134916	0.983282	1.99171	1.4022	2.22517	2.43306	1.80373	0.0401687	0	0	0.0815452	0.0843561	0.0876328	0.172064	4.18031	0.0752841	0.0218664	0.268263	5.21016
FBgn0063485	CG3849	3L	4413	0.20451	0.259144	0.379764	0.315875	0.81592	0.655959	0.572195	0.829986	0.531795	0.525027	0.695019	0.80769	0.745646	0.817226	12.2562	17.9269	30.0441	42.5854	11.1025	20.7565	24.6539	43.68
FBgn0030540	CG11581	X	1534	0.0735415	0.0948822	0.19509	0.0221636	0.605737	1.11093	0.95504	1.02663	0.716694	0.810263	0.0989815	0.0418659	0.0612877	0.0602818	0.124719	0.064782	0.196096	0.113089	0.100706	0.102376	0.137717	0.141083
FBgn0263608	CG32154	3L	1138	6.57578	7.98456	2.86645	4.24239	1.01045	1.55905	1.40251	0.870166	0.826748	1.01799	0.293535	0.282172	0.385534	0.433379	6.64382	2.67796	12.2165	8.29147	12.4104	2.62927	18.2223	13.1159
FBgn0266436	CG45066	3L	1050	0.143254	0.198026	0.142509	0.0647598	0.376105	0.722575	0.487777	0.272702	0.291967	0.609117	0.0578429	0.0611641	0.0298461	0.117425	0.0202455	0.0236609	29.8024	51.7776	0	0.00787191	32.3606	67.0839
FBgn0040512	CG3948	3L	1030	108.359	115.571	95.882	105.661	35.3638	19.1517	14.2583	42.105	21.9327	18.1245	51.9491	55.5866	46.7034	54.3163	53.2957	63.6454	46.9332	56.4664	53.1336	68.0099	49.7829	55.7584
FBgn0032703	CG10343	2L	843	32.2959	32.5827	25.8443	28.9979	12.8137	8.33543	8.03946	12.5959	9.80629	9.6482	46.722	42.3577	45.9482	43.2196	45.3902	67.1345	43.312	44.3783	43.817	71.4579	38.9536	43.6352
FBgn0034515	CG13428	2R	482	0.546119	0.258831	2.04893	0.98752	0.506048	0.847578	0.444803	0.39604	0.285116	0.826192	1.19706	1.73214	3.38091	5.05208	122.739	82.6412	364.249	309.337	131.997	40.3329	370.551	339.046
FBgn0267445	CR45795	Y	1431	0.0788348	0.0581209	0	0.0950354	0.00811671	0.0244704	0.0332937	0.0166746	0.0073873	0.00843285	0	0	0.0218997	0.0215403	0.11389	0.0462966	0.198848	0.374227	0.0738637	0.0231041	0.271638	0.373054
FBgn0052251	CG32251	3L	4779	0.306877	0.265402	0.169078	0.106713	1.07182	1.30914	1.23869	0.961147	0.78969	0.957009	0.622728	0.382995	0.367222	0.277346	19.4651	44.796	0.60903	0.258835	17.1988	55.1639	0.62418	0.344174
FBgn0035148	CG3402	3L	1035	30.9553	31.5608	31.5749	31.6338	2.30056	2.27808	2.68138	3.26221	2.87006	3.183	7.42317	6.67043	6.17685	4.97355	38.2502	82.2129	11.1071	10.7709	34.9894	86.0172	11.6671	10.0718
FBgn0000658	CG10917	2R	3551	0.0741283	0.146387	0.134843	0.181915	0.467741	1.0157	0.875451	0.779478	0.583487	1.09426	0.0684146	0.0813856	0.0706019	0.086804	1.55846	0.98648	2.42001	1.03866	2.35609	0.805369	3.80275	1.26769
FBgn0004584	CG3178	2L	2551	8.19598	10.0744	9.87784	10.3556	6.97083	5.14298	3.9267	7.44559	4.99347	4.12969	2.38083	2.06438	1.09334	0.88207	36.4323	73.4085	11.8525	10.2656	32.5419	79.2789	11.0771	11.3089
FBgn0264832	CG44040	3R	314	0.119759	0.132438	0.285925	0.32483	1.47962	0.483251	0.341393	0.531942	0.0673327	0.384312	0.0967118	0.20453	0.0998039	0.0981659	0.383632	0.342856	0.440161	0.888768	0.336621	0.263233	0.430588	0.804115
FBgn0053516	CG33516	2L	3160	40.4245	46.8363	48.9341	42.7138	0.654264	1.07489	1.05539	0.925008	0.638957	0.916512	0.394009	0.243882	0.366937	0.273125	1.91948	1.20026	7.58718	8.28484	2.48037	0.873633	6.73617	6.75748
FBgn0038429	CG14882	3R	1754	15.7577	15.7665	15.3729	15.1774	3.2779	2.01638	1.52111	3.55745	1.22949	1.27279	3.67042	3.11225	3.09096	3.26869	22.2556	45.6841	4.07429	4.51089	19.3069	52.411	4.38895	5.55244
FBgn0032194	CG4901	2L	2304	8.29121	8.35681	9.43006	7.82093	3.87671	3.11567	2.88982	4.36527	3.32186	3.57727	16.37	12.9476	13.8058	12.5223	35.7217	77.0262	5.96697	9.45761	33.0309	86.6623	7.14828	9.07081
FBgn0036935	CG14186	3L	3522	157.474	157.014	217.9	196.628	0.718931	1.09366	0.977351	1.27369	0.690342	1.24717	0.103467	0.0820557	0.115673	0.218797	7.93896	6.71298	15.3437	23.2079	7.53508	4.40264	13.628	17.2711
FBgn0031164	CG1724	X	843	0.0446076	0.0493304	0.106501	0.201654	0.68891	1.38462	0.989037	0.849161	1.04082	1.03067	0.0360232	0.380915	0.0371749	0.219389	0.0252168	0.0294708	25.7403	36.3705	0.00964494	0.00980487	23.4664	41.5215
FBgn0031065	CG14234	X	3638	44.4883	49.1527	55.3539	48.5779	0.386316	0.574314	0.507471	0.544392	0.409715	0.633555	0.158599	0.141225	0.223969	0.203348	2.32172	0.924191	6.83835	6.71736	2.81825	0.817917	6.07176	6.1492
FBgn0033051	CG7863	2R	2720	1.83874	1.65119	1.79341	1.22496	6.52918	8.02475	11.219	4.21961	9.43638	11.6681	23.5013	24.6618	24.8403	25.8492	5.2988	9.13074	3.53298	4.23712	4.82162	8.57242	2.96071	3.25428
FBgn0038602	CG7126	3R	675	0	0.15402	0.266016	0.302213	0.464601	0.847327	0.299976	0.600954	0.548138	0.30392	0	0.0475721	0.0464273	0	0.241446	0.0858802	0.361335	0.43579	0.180682	0.0734712	0.488239	1.197
FBgn0265700	CR44507	X	712	0	0.0876099	0.504384	0.238756	0.163132	0.344269	0.334574	0.368646	0.148472	0.389818	0.042651	0.0450999	0.0440146	0	0.0298564	0.0930483	0.194116	0.0953408	0.0799365	0.0116089	0.225499	0.0709248
FBgn0024244	CG10016	2L	2572	1.78371	2.13425	2.00133	2.30008	1.71154	4.22057	4.80231	2.37037	4.22109	5.45192	39.2936	30.5505	39.4289	25.527	9.82716	6.44924	18.7889	20.3783	13.8652	5.38929	20.9122	17.5219
FBgn0032462	CG16800	2L	1030	0.32858	0.242246	0.319607	0.561147	0.530006	1.37122	0.85573	0.880324	0.687643	1.04272	0.0589661	0	0.091277	0.0299263	0.0206386	0.0160802	0.339409	0.307559	0.00789387	0	1.16499	0.777438
FBgn0038360	CG9590	3R	1578	41.1311	38.7789	38.6886	39.6869	19.3584	12.2641	8.56704	21.9788	12.0852	10.4232	38.835	40.8613	33.0662	36.5279	31.1726	45.5576	27.0589	32.928	29.56	48.1264	26.9199	32.7879
FBgn0266001	CR44775	2L	981	0.0766651	0.0847819	0.0305064	0	0.828798	1.40402	1.05631	0.595927	0.72199	0.861079	0.247645	0.294598	0.0638908	0.0314211	0.881225	0.278576	1.326	0.822681	0.986291	0.235917	0.990606	0.75744
FBgn0020620	CG8085	2R	2980	45.7308	49.8328	63.499	55.5506	4.38876	7.17185	12.5343	4.5681	10.6706	15.2381	21.8381	20.452	21.9369	21.5665	51.525	60.4396	29.8356	27.6163	47.128	64.421	31.2236	26.4015
FBgn0000581	CG7776	2R	10794	17.8545	20.238	27.6256	21.4848	2.62344	3.54259	3.91841	3.32698	4.5129	4.96604	8.93808	8.773	10.301	9.73212	28.6371	47.7276	9.45944	10.5752	24.1427	58.4734	9.10399	9.83997
FBgn0040351	CG11638	X	2462	73.0243	86.507	97.4262	86.6406	0.566126	0.896051	0.880492	0.688124	0.579657	0.617585	1.29512	1.2521	1.69294	1.62759	5.50295	2.82883	7.34411	6.40593	7.41735	3.64931	8.52581	6.72765
FBgn0028572	CG14039	2L	2791	151.616	169.553	180.397	184.332	13.1631	16.0803	12.6064	14.6665	15.8322	12.2793	23.5672	23.8159	28.5313	27.9416	22.1895	14.9247	49.9483	53.5651	25.5457	13.3978	50.5867	57.2705
FBgn0039396	CG33344	3R	2986	4.55885	4.33821	4.81074	4.22424	0.303406	0.824805	0.542489	0.443506	0.2726	0.489001	0.162719	0.225832	0.209902	0.237426	1.22212	0.543582	1.79427	1.14931	1.54935	0.608979	3.2007	2.78319
FBgn0026060	CG4317	X	2458	25.2888	25.1831	25.5193	23.8463	3.97878	4.45905	4.81667	4.19856	5.16949	5.37584	15.8262	12.7504	14.3815	10.7471	25.9163	37.4208	7.87536	8.41706	23.1285	38.6239	8.2784	7.90964
FBgn0036501	CG7272	3L	1191	85.4067	80.7268	71.6886	76.9043	25.5803	12.1526	4.43031	20.746	4.68649	3.20176	269.152	322.217	493.889	624.505	64.1361	19.8654	79.7099	41.3477	71.7152	17.5304	82.2751	43.248
FBgn0040234	CG12149	X	4444	8.64795	9.96592	10.1013	10.8561	7.08296	5.64707	4.40358	8.08894	6.28232	5.56936	27.1968	29.9579	29.1383	30.401	17.989	19.2274	13.6696	10.3107	16.1772	17.8757	12.2172	9.72859
FBgn0014029	CG4173	3R	1688	70.9534	78.1083	73.3455	76.5177	11.3811	16.0288	20.8298	13.1393	21.393	24.8926	51.1282	45.6556	42.7747	40.1736	52.1075	90.5694	26.1336	24.1379	48.3458	96.2089	25.6162	23.3175
FBgn0014020	CG8416	2R	2028	194.567	198.044	205.71	196.818	116.122	128.937	136.528	118.619	154.325	146.921	433.516	395.198	428.678	406.307	250.97	248.317	207.396	209.941	230.418	244.994	185.719	183.251
FBgn0262476	CG43066	2R	4472	165.351	195.462	218.903	191.806	0.498677	0.874383	0.695154	0.632285	0.468046	0.717784	1.03896	0.782673	1.03714	1.14419	21.0312	11.5979	32.9928	24.8235	20.3358	11.683	27.4257	21.1744
FBgn0028857	CG12448	2L	1293	0.290829	0.144729	0.208307	0.368124	0.278473	0.505532	0.3132	0.470585	0.138988	0.419979	0.0469722	0.447023	0.072711	0.262231	0.0219208	0.044833	50.1384	85.0619	0.0377294	0	47.4537	96.1484
FBgn0036306	CG10973	3L	1032	43.3614	35.803	37.1185	37.3263	4.81708	4.60335	4.45502	4.54338	5.15245	5.71799	12.8591	11.9483	11.0231	11.7681	24.2857	46.7589	14.07	24.3816	20.1061	47.7589	13.8791	23.5016
FBgn0037537	CG2767	3R	1309	30.8533	29.4815	22.1765	20.4928	153.009	110.214	73.7944	175.479	149.152	127.155	32.2698	32.9452	24.5632	27.8571	56.5466	57.1214	63.0901	60.4035	70.3438	57.3029	76.724	66.6019
FBgn0033214	CG1941	2R	1678	4.16829	3.07306	5.20776	4.66016	0.470692	1.06429	0.731118	0.675457	1.65687	1.31605	11.2747	9.77878	14.6607	12.4178	12.3687	5.56693	11.8898	13.1837	14.7399	4.70415	13.1287	13.2243
FBgn0032470	CG5142	2L	2105	0.768162	0.721079	0.796152	0.75912	0.739388	1.60252	1.27879	1.03721	0.647833	1.15228	5.51087	3.234	4.97246	3.76332	2.62229	1.38481	1.95044	3.26783	0.903839	0.714642	1.2284	2.14537
FBgn0286039	CR46361	2R	172	0.218629	0.120888	0	0	0.202587	0.407176	0.553992	0.277458	0.737528	0.491115	0	0	0	0	0.0411972	0	0.0472677	0	0.378171	0.0480553	0.0982593	0
FBgn0015773	CG18657	X	3339	6.25047	6.91846	7.81556	7.7386	0.560053	1.26547	1.31629	1.01477	1.19358	1.33359	3.01947	2.48118	2.40271	2.94486	2.78004	3.03325	3.87388	5.65407	2.77598	2.52743	4.33777	5.6952
FBgn0264561	CG33214	3L	4402	21.5613	20.9864	24.9775	22.4909	21.2379	19.0677	16.0696	24.9455	20.984	19.9735	18.9642	17.9157	20.5387	20.8108	43.4169	71.6778	21.2098	22.6258	37.8496	81.6543	21.5961	22.7205
FBgn0036498	CG13455	3L	1414	0.930797	0.882295	0.952408	0.841557	0.410715	0.916289	0.454869	0.41344	0.343901	0.699807	2.79192	2.95223	1.26329	1.17716	0.235529	0.357256	28.2826	53.1284	0.218505	0.146137	32.1697	61.294
FBgn0040281	CG1200	3L	2411	228.651	250.643	273.301	277.491	0.260146	0.542225	0.474259	0.623505	0.350767	0.520535	0.0503816	0.133186	0.194972	0.166202	6.95366	4.49615	14.8202	16.4959	9.5066	3.99734	15.5477	15.5951
FBgn0037974	CG12224	3R	1147	0.655697	0.652606	0.756649	1.18566	79.614	244.631	490.151	43.4582	82.0814	182.579	5.3216	8.34274	21.7484	54.3117	19.5774	7.10445	28.3878	23.5087	71.8435	17.8281	66.9909	63.5303
FBgn0031736	CG11030	2L	4173	28.3045	32.811	36.3812	31.9947	1.74796	0.984585	0.802047	1.88696	0.742241	0.899344	6.2729	5.58655	5.40706	5.03024	21.9726	23.9072	7.13059	7.65097	18.4007	23.7368	7.96227	7.82604
FBgn0015331	CG14637	3R	1995	9.16072	10.1931	11.2057	9.18567	2.67233	3.75622	3.46877	3.02603	3.04155	3.38734	5.05364	5.50477	4.19417	5.34593	15.5286	23.9265	18.9619	18.155	14.3499	23.8602	23.4575	25.8404
FBgn0052636	CR32636	X	1484	0.354757	0.210169	0.38316	0.183283	0.399168	0.739355	0.553805	0.522572	0.470149	0.691192	0.859458	0.454403	0.844702	0.43619	0.534786	0.385047	0.613588	0.747136	0.367086	0.618242	0.540956	0.534735
FBgn0037372	CG2091	3R	1335	21.8583	22.9421	20.8927	23.2262	4.21099	3.72466	2.66767	4.45949	3.68211	2.96488	11.0096	10.2708	8.66208	7.78106	31.3797	58.0932	7.05821	6.21481	25.8538	63.0036	6.03231	6.48995
FBgn0266835	CR45297	2L	235	0.320036	0.619358	1.78287	0.868057	0.44483	0.894054	0.557528	0.812304	0.584791	0.564857	1.67991	1.22979	2.00033	1.31166	0.331681	0.0704792	0.553535	0.353054	0.51898	0.105517	0.575339	0.245585
FBgn0020660	CG10837	3L	1651	242.594	235.143	267.003	252.078	57.9977	47.2621	49.281	55.5707	51.7548	50.382	174.627	159.291	191.295	169.206	240.093	296.477	166.619	183.83	242.468	313.118	177.886	189.453
FBgn0027494	CG12275	3R	604	0.684845	0.791777	1.0405	0.675475	2.09609	1.37208	1.14376	1.08641	0.77009	0.69927	0.251387	0.478477	0.570733	0.204133	12.1892	1.49447	14.7929	25.3748	5.06149	0.218954	16.7467	28.8085
FBgn0011294	CG5430	2L	776	7.31731	0.160769	0.0385655	0.131439	0.13471	0.767127	0.276282	0.307493	0.177095	0.357668	0	0.0413803	0	0	0.830951	0.939117	4.89269	5.69577	0.984903	1.21426	1.24141	3.73718
FBgn0030141	CG3002	X	2360	20.6982	26.4403	23.6244	26.2483	5.96008	5.80156	4.42114	6.82477	6.10085	5.00082	47.4428	42.8466	48.0434	46.197	33.6521	66.2083	17.2316	16.7246	30.3144	77.7763	16.7574	16.2958
FBgn0026058	CG6352	X	1289	1.10858	0.8872	1.20729	1.16055	0.630761	1.15909	0.924036	0.805253	0.615083	0.945546	0	0.074735	0	0.0239132	0.0439777	0.032123	2.56705	4.18379	0.0693852	0.0256494	2.39939	3.30201
FBgn0023172	CG9635	2R	8486	13.1034	14.209	14.773	12.2999	16.7683	15.0616	16.0767	17.5108	17.4763	17.9034	17.9392	18.8368	20.3482	20.0251	37.5588	52.1753	20.8626	22.7431	35.5159	60.8536	20.1598	19.7685
FBgn0033400	CG2063	2R	1195	41.5692	41.4985	36.5633	36.3603	7.71743	7.34529	7.02689	8.10689	7.64313	8.0887	20.2027	16.1765	17.1509	16.8694	27.6973	52.1133	15.5797	15.9371	28.5152	56.0394	18.0179	17.9054
FBgn0010422	CG3710	2L	1773	43.8398	47.0388	46.5021	46.9043	5.9287	6.23448	7.00005	6.91079	6.72552	7.07846	20.7931	18.9986	17.2335	17.0376	38.3351	92.8739	17.5669	25.2949	33.0455	92.5522	17.7013	26.8544
FBgn0036870	CG14095	3L	641	0.293325	0.32438	0.186751	0.318243	0.380523	0.855852	0.873337	1.19121	0.494753	0.960121	0.0473752	0	0	0.0480875	0.143708	0.116274	0.190251	0.282403	0.0887906	0.838156	0.355941	0.168816
FBgn0025355	CG7869	3L	3776	0.00995874	0.0110131	0.0317021	0.0270118	0.344513	0.494592	0.444763	0.388633	0.40594	0.472981	0.032169	0.034016	0.0414969	0.0244895	5.43453	10.5666	1.36075	1.57402	4.05888	10.8966	1.30022	1.31061
FBgn0029942	CG2059	X	1197	46.4005	42.9404	53.1782	47.2633	7.01559	4.47587	3.32349	7.2262	5.01626	4.17369	44.7775	35.4376	50.3719	36.3863	38.419	57.1458	31.481	33.4845	47.0248	55.6075	40.8678	40.2408
FBgn0028530	CG18124	2L	1433	20.2323	20.6041	18.9209	21.1633	5.88451	5.98687	6.43334	7.16842	7.34748	7.92424	13.7321	12.3918	15.5927	11.9166	22.7709	27.4156	15.6247	10.869	21.7424	28.2977	16.8003	11.8657
FBgn0266799	CR45261	2L	319	0.589408	0.521448	1.3134	1.59869	0.801036	1.39044	0.709422	0.673206	0.530218	0.98355	0	0.100662	0	0	0.15549	0.129801	2.59957	0.520174	0	0	1.96026	0.904585
FBgn0034457	CG15122	2R	1704	0.353091	0.488093	0.26344	0.259381	1.02926	1.66455	1.384	1.27429	0.812694	1.12601	0.40989	0.301513	0.84599	0.397964	0.532275	0.257576	0.691817	0.761334	0.458067	0.135818	1.12571	1.13037
FBgn0032167	CG5853	2L	2623	1.34762	1.522	1.06107	1.1536	7.93523	16.6697	20.7202	7.43679	14.1702	11.4923	12.1563	14.2499	13.5724	16.3228	51.7355	31.6382	43.2166	38.6845	45.9788	28.0359	41.2657	24.783
FBgn0040965	CR13130	2L	833	13.6332	13.7537	14.9814	17.5913	0.237041	0.448398	0.357468	0.257806	0.114215	0.275247	0	0.192744	0.150485	0.111011	0.629481	0.38772	2.21551	1.44874	0.605165	0.317522	1.19704	0.961298
FBgn0264677	CR43962	X	309	0.121696	0.201871	0.484252	0	0.37589	0.868817	0.578196	0.347496	0.478955	0.702956	0	0	0.202838	0.0997544	1.03193	2.33163	0.0789324	0.0488189	0.263129	0.294241	0.0546945	0.140079
FBgn0265960	CR44747	2L	233	0	0.0892393	0	0.145918	0.598198	0.901728	0.613433	0.409638	0.18148	0.258957	0.390998	0	0.672498	0.396877	0.395351	0.142168	0.24425	0.258971	0.279165	0.24832	1.16056	0.37154
FBgn0266405	CG45045	3R	254	2.81291	0.327445	2.23862	0.803124	30.9124	23.4366	11.7702	117.006	133.098	72.547	3.3476	1.01137	8.5132	3.64064	7.81124	11.9003	1.85647	2.79133	52.4653	1.8874	4.12534	3.49342
FBgn0001150	CG7952	X	1780	18.1261	18.9471	22.3274	20.9533	0.66558	1.30494	1.35168	1.13275	0.920528	1.21352	0.597114	0.523159	0.264088	0.380972	1.56049	1.83305	2.50296	2.87294	2.46204	1.43021	3.2282	3.2828
FBgn0050187	CG30187	2R	1606	2.95027	2.36929	2.94423	2.6039	37.4342	15.052	5.84417	55.5825	13.3424	7.34865	0.718534	0.75979	0.917127	1.4011	2.25902	1.51085	2.98675	1.53574	3.2705	1.39474	3.54113	1.90458
FBgn0029951	CG11369	X	2478	0.136577	0.184601	0.144924	0.0686015	0.496849	0.885555	0.629669	0.471836	0.358347	0.730473	0.134803	0.544257	0.126467	0.298538	0.174431	0.140361	36.4244	46.8288	0.239524	0.0700467	29.9068	49.2117
FBgn0052669	CG32669	X	2385	57.5652	37.6623	30.6044	29.1378	0.983746	1.72761	1.45327	1.27561	1.27653	1.51285	166.569	107.158	133.96	76.4464	13.4291	7.12852	11.5389	9.78156	13.1352	4.77909	11.2458	8.84441
FBgn0261067	CG4279	2R	588	41.889	37.5189	32.7261	31.05	8.69151	6.92799	6.03644	9.41471	8.86329	7.88076	30.5741	27.4146	26.7549	26.84	36.1165	64.8279	15.7761	16.278	35.5787	66.0116	18.1796	16.5261
FBgn0016762	CG12273	2R	1230	23.5714	23.3961	20.2675	22.3342	2.13414	3.10314	2.8954	2.14365	2.21738	3.20816	10.641	11.1214	8.73909	7.84386	15.3816	21.4371	8.01106	9.75622	11.2574	16.9208	8.63579	8.65101
FBgn0027054	CG8725	2R	1703	25.0621	25.2126	23.6884	24.1566	12.1879	12.7005	11.0366	12.5262	13.5508	12.4146	27.14	26.6619	28.0445	27.2222	44.2755	72.7471	20.6617	24.2087	41.3553	77.2337	22.5474	26.4205
FBgn0003353	CG3182	2R	3197	82.9245	82.8653	93.7494	89.8945	0.817447	1.11722	0.890425	0.858324	0.863025	0.921003	2.84963	2.45077	2.29377	2.23684	8.27392	11.7083	6.9984	5.81083	8.49182	8.16468	8.03796	7.15991
FBgn0263650	CR43641	3R	500	14.7408	15.553	5.9255	7.07177	1.09181	5.97625	8.93312	0.811288	3.38279	4.22359	2.85455	3.59645	0.814799	1.10967	1.53056	0.546566	2.03251	1.94597	0.35775	0.281027	0.963334	1.00997
FBgn0025808	CG7825	3R	1823	7.24031	7.85859	7.96187	6.19179	0.898364	1.33179	0.921244	0.765712	0.846626	1.09884	3.09839	3.1706	1.70187	2.18119	12.1973	34.0882	2.93003	4.12915	12.4659	48.387	4.06059	4.64581
FBgn0031468	CG2975	2L	1884	0.0598793	0.132438	0.238271	0.0902306	0.35141	0.70629	0.66382	0.664928	0.516217	0.589279	3.01419	1.72146	5.48922	5.51365	0.812398	0.356043	6.44275	11.0936	1.61837	0.307105	6.10449	10.6756
FBgn0030590	CG9518	X	3952	0.723158	0.657665	0.961716	0.825884	0.437914	0.824036	0.563594	0.473968	0.41996	0.650394	0.368836	0.219383	0.269612	0.304185	0.294051	0.159256	1.49352	2.07648	0.4053	0.248885	1.53311	2.00066
FBgn0087002	CG11064	4	11356	51.7273	41.6752	77.3205	49.3906	4237.24	2745.97	2388.84	4571.49	3109.63	2879.06	31.3489	9.08816	23.4541	14.0576	216.646	148.79	191.741	193.43	204.128	180.481	178.374	169.846
FBgn0261566	CG42680	2L	251	0	0.0828396	0	0	0.323925	7.58006	14.0937	0.142598	40.8951	75.241	0.120986	0	0	0	0.0564615	0	0.388687	0	0.0971795	0	0.605997	0.0287413
FBgn0043005	CG10251	3R	2177	42.2162	47.746	42.7388	48.9291	0.666916	1.05625	0.842567	0.838493	0.713813	0.881359	0.404528	0.309754	0.345486	0.184067	1.24012	0.589619	5.20218	2.86526	1.68814	0.66443	5.04223	2.57479
FBgn0051453	CG31453	3R	2108	9.8827	10.2287	9.48344	10.6126	1.05791	2.91809	4.19817	1.12063	1.99088	2.49592	1.51261	1.03584	0.83252	0.906591	24.9587	57.6116	4.72453	5.18101	22.6217	60.5327	4.6661	5.00672
FBgn0051380	CG31380	3R	1335	0.225344	0.0934506	0.112085	0.203739	3.49756	3.23504	0.936807	3.71773	1.21945	0.922004	241.007	293.137	271.999	295.011	7.68569	1.79273	13.3369	9.83635	12.5584	3.2381	18.1033	13.061
FBgn0033463	CG1513	2R	3827	122.933	127.484	153.7	138.208	13.1204	35.6942	58.829	14.6305	43.6854	60.4789	99.3947	95.8635	97.602	89.5969	36.8664	51.5488	35.165	42.151	38.2017	55.4093	33.6245	40.4304
FBgn0052602	CG32602	X	10181	0.317647	0.351277	0.249855	0.153615	0.690216	1.39642	1.00495	0.876551	0.727869	1.09521	0.170018	0.0189242	0.0369375	0.0272485	20.9557	15.1904	0.0694739	0.197805	9.95312	18.3902	0.0456504	0.198403
FBgn0265963	CR44750	2R	701	0.160931	0.118646	0.298841	0.194002	0.463938	0.732645	0.577701	0.646743	0.437326	0.585295	0.129961	0.0916152	0.134116	0.131915	0.0101083	0	1.63529	12.7932	0	0.023582	2.23011	10.888
FBgn0261108	CG7331	3R	3003	16.1036	16.3406	18.7155	16.9372	7.95221	8.77662	9.23754	9.80519	9.74046	10.4922	18.9911	18.7021	18.4295	21.9659	45.6372	69.4107	30.9797	24.2149	38.6309	75.9061	28.7164	19.7468
FBgn0023506	CG1474	X	1729	18.291	16.9565	20.4762	17.8155	2.78115	4.62439	3.71998	3.60198	4.67726	4.27838	9.04527	5.14447	8.50071	5.17003	20.3233	47.8725	13.1049	19.635	19.3368	54.3879	14.9505	22.4808
FBgn0039609	CG14529	3R	2127	5.074	6.38348	10.7354	8.16805	7.53584	3.52311	2.71592	6.51225	1.86873	1.99138	0.228435	0.241551	0.221004	0.202885	2.27869	3.53133	3.30247	10.4397	2.37002	3.58289	2.96773	9.94774
FBgn0259678	CG42347	2R	6062	0.477652	0.545372	1.69825	1.43018	0.375543	0.698956	0.516752	0.535327	0.422012	0.515582	3.57677	3.52788	3.169	4.34751	21.7989	9.4903	30.8504	21.2863	21.397	6.52841	27.3485	17.9554
FBgn0039816	CG11317	3R	1804	102.828	112.527	126.061	122.332	0.714671	1.44287	0.680053	0.747323	1.14854	1.03683	0.218835	0.0889998	0.20846	0.119606	4.82345	2.52479	8.70239	8.70484	5.29576	1.78689	9.05924	9.14154
FBgn0265365	CR44306	2R	801	0.281679	0.259585	0.336256	0.0848912	0.870039	1.35522	0.907067	0.997949	0.725865	0.768337	0.037912	0	0.0782483	0.038482	1.22079	0.248129	4.19189	1.6667	0.639492	0.123828	2.65852	0.873613
FBgn0261575	CG11909	3R	2104	2.28771	2.69792	1.39393	1.47049	19.3216	4.25509	2.67201	16.3083	2.13032	2.05329	11.4889	5.23485	8.74318	25.3303	454.825	84.9857	337.686	328.085	359.822	171.12	264.236	316.815
FBgn0034094	CG3666	2R	2377	0.458781	0.524849	0.465836	0.400492	15.1821	8.67202	12.1914	14.4504	8.45432	9.51888	2.04409	1.20231	1.648	0.972574	6.3645	3.1425	5.39722	6.20981	7.32685	2.52451	7.11005	7.37188
FBgn0250836	CG8628	3L	429	0.438277	0.920891	0.418557	0.475509	0.324896	0.734624	0.610812	0.444968	0.271057	0.393808	122.603	39.3717	181.237	126.386	168.873	128.061	99.0197	128.785	329.89	148.259	203.319	174.6
FBgn0033864	CG18368	2R	3859	0.292336	0.414885	0.58163	0.29955	0.114374	0.127038	0.108028	0.108208	0.0767024	0.143846	0.125908	0.499266	0.0568461	0.23164	0.089974	0.0686711	27.8284	30.9636	0.145379	0.0663982	27.2801	39.9792
FBgn0026239	CG31043	3R	6268	7.61323	7.95153	8.22175	7.84882	2.9334	6.38367	7.84997	4.50923	8.20501	9.53764	15.8814	15.0207	17.2391	16.3612	19.5202	20.8182	13.3443	11.2741	16.2341	21.3244	11.4729	11.0237
FBgn0029117	CG9943	3L	1055	31.723	34.4509	21.7005	22.0107	8.10299	6.37278	4.27887	6.70608	4.31867	3.17985	19.7173	20.4537	8.55495	8.70671	30.0698	43.3296	24.0048	21.2978	25.6868	40.9515	19.0953	19.1942
FBgn0265694	CR44501	X	2007	0.187365	0.124321	0.268402	0.169402	0.318299	0.535056	0.326405	0.368562	0.231756	0.426899	0	0.0319991	0.0624583	0.0767915	0.035306	0.00412621	2.99357	0.661427	0.0364605	0.012355	2.36204	1.41621
FBgn0051473	CG31473	3R	981	4.25491	4.09072	4.60647	4.43615	0.899838	1.01137	1.0806	1.19185	0.743542	0.934886	2.47645	3.89523	4.24874	5.12164	0.996795	2.13575	89.994	126.231	1.52502	1.89576	84.0636	143.369
FBgn0261274	CG1333	3L	2100	25.5171	24.8424	27.1906	27.3125	12.8429	11.3111	10.9239	17.1973	10.4806	13.4983	14.7933	18.0281	13.8038	15.324	43.2072	78.6763	45.2959	52.0937	42.4461	83.765	44.1226	50.8523
FBgn0003612	CG8068	2R	2943	47.2768	51.2577	59.0096	53.1644	4.02954	4.7911	4.73924	5.50523	5.75796	5.74463	22.0817	21.8875	24.172	22.4766	78.1834	177.861	42.8436	34.0093	72.6706	211.022	38.9466	37.4528
FBgn0003046	CG3440	2L	718	0.366615	0.289593	0.250085	0.0947045	18.6681	55.1267	57.6796	22.2496	54.0929	46.0175	0.0422946	0.178892	0.174587	0.472236	11.6651	9.20401	2.11743	0.682819	10.0105	7.39061	1.47115	0.763605
FBgn0030954	CG32540	X	2230	19.426	22.9932	21.7137	23.5553	0.838573	2.25596	1.61838	1.02187	0.744252	1.06063	0.149795	0.575984	0.154584	0.234982	1.09943	0.516189	2.51922	2.07673	1.51676	0.441074	2.97466	2.29038
FBgn0266945	CR45396	3L	670	9.87812	11.886	11.792	13.8025	95.0524	34.6512	10.8797	94.2704	19.9749	10.9687	29.5517	29.7148	26.6611	29.0759	12.5431	15.8704	10.1322	12.023	10.9097	15.7908	8.92957	11.0041
FBgn0029608	CG3091	X	1286	39.3587	28.0524	33.3709	27.5481	2.72763	2.07852	1.38003	2.6255	1.10151	1.09789	24.3696	16.4301	27.1226	30.6803	58.4836	44.3751	61.8351	72.9091	58.5397	30.6325	61.3468	58.84
FBgn0050440	CG30440	2R	3443	0.294892	0.217409	0.304222	0.177746	0.161929	0.366139	0.456645	0.599481	0.334669	0.522232	0.343983	0.15855	0.318572	0.13429	5.42094	40.43	2.9186	3.27288	6.16355	52.457	3.72569	3.6877
FBgn0030200	CG2885	X	791	0.14262	0.15772	0.264839	0.0859644	0.337731	0.50172	0.361391	0.346911	0.400932	0.442421	0.115174	0.284169	0.0396187	0.0389685	0.0268745	0.0209388	3.84404	5.24448	0.020558	0	6.45256	9.06546
FBgn0264310	CR43785	3L	428	7.64385	6.65562	2.30744	3.49521	0.51562	1.88176	1.50277	0.696887	2.00063	2.59393	1.41904	1.50052	0.146441	0.432114	1.6887	4.25674	10.6754	19.6846	3.21048	3.66927	10.6616	20.8837
FBgn0053905	CG33905	2L	413	0	0	0	0	0.0281235	0	0.0288398	0.0288879	0.0767886	0.0292189	0	0	0	0	0.0343143	0.100258	0	0	0	0.0400267	0	0
FBgn0037188	CG7369	3L	3790	17.5916	19.306	22.0937	19.3139	1.33925	1.88175	1.26651	1.96747	1.45041	1.78305	7.16321	6.49001	7.61549	6.54707	19.6929	38.236	6.80006	6.30268	18.4346	43.6436	6.87172	5.66656
FBgn0031910	CG15818	2L	1321	0.142332	0.125921	0.430438	0.540482	0.351704	0.918945	0.423777	0.325137	0.384117	0.548103	326.181	298.505	223.971	213.622	20.7642	8.12458	15.06	8.43323	84.015	16.6124	59.1137	26.0602
FBgn0011715	CG1064	3R	1335	55.4909	53.9054	46.6051	49.2538	5.37684	5.587	5.09444	6.03238	5.8993	5.91167	18.9257	16.6449	13.9438	17.2246	58.614	123.326	15.4136	16.6896	52.5114	134.948	15.2422	17.103
FBgn0031119	CG1812	X	3229	49.052	35.6355	42.791	24.9754	0.683448	1.3628	1.1767	1.03087	1.22769	1.43135	4.66469	3.98779	5.19234	3.78022	20.0332	39.2855	15.263	13.2958	16.697	41.9419	10.4471	9.05723
FBgn0030174	CG15312	X	3511	42.199	49.083	60.6207	53.395	1.21079	3.42092	2.35774	0.778164	0.843049	1.51573	1.25414	1.3353	0.919356	0.860371	38.255	21.2092	9.08869	8.74769	32.4046	21.8491	8.12297	6.45793
FBgn0031168	CG1722	X	1173	0.288523	0.478605	1.14809	0.782584	1.38628	1.62199	0.984954	1.39344	0.937262	1.41969	0.20711	0.684381	0.240448	0.26278	0.718861	0.508315	41.4057	54.7588	0.85951	0.443927	38.0011	61.9684
FBgn0259148	CG42263	3L	1089	0.172655	0.171841	0.247329	0.187322	0.106658	0.075029	0.131249	0.109557	0.0873655	0.0886495	0.278857	0.235894	0.172664	0.22644	0.0260272	0.0076045	19.3658	32.9613	0.0671958	0.00759	23.3023	42.3371
FBgn0262682	CR43152	X	733	12.8254	10.4106	12.4933	8.67366	0.110921	0.175165	0.0324989	0.0488296	0.0721093	0.016463	0.0828582	0.131423	0.128261	0.042052	0.889364	1.12978	28.4163	47.1588	0.820833	0.84572	25.593	44.1701
FBgn0038097	CG14384	3R	1213	0.062002	0.119991	0.172702	0.0280288	0.737309	0.866045	0.648075	0.491785	0.84535	0.517317	0.0751052	0.10589	0	0.127057	0.151883	0.197987	24.618	32.8749	0.0737325	0.0613269	24.9608	38.5087
FBgn0031724	CG18266	2L	1804	0.0833796	0.115259	0.0497674	0.113078	0.341239	0.705259	0.647041	0.595213	0.445351	0.782642	0.0336669	0.498399	0.0173716	0.358817	0.0157116	0.142306	69.6281	173.118	0.00450703	0.00458177	69.8414	188.357
FBgn0010612	CG6105	2L	733	855.662	974.337	616.99	811.707	128.035	65.878	38.4786	136.039	61.7833	47.1008	514.425	497.044	466.357	433.177	1085.74	500.211	1253.59	566.296	1117.09	426.626	1240.78	575.875
FBgn0038830	CG17272	3R	670	140.763	136.177	62.4889	69.8754	9.6734	14.0417	14.8974	10.4705	16.6931	20.0103	96.6322	86.5563	71.5171	71.4935	73.1753	101.786	47.4819	48.6661	60.3248	85.6529	40.2713	36.684
FBgn0051176	CG31176	3R	2511	0.928499	1.08477	1.03689	0.853019	0.568955	1.90588	1.55111	0.859999	1.18721	1.29276	0.568408	0.332493	0.374414	0.540128	3.38069	2.6483	5.94455	4.61983	4.21267	2.24495	6.32678	4.18594
FBgn0287604	CR46473	X	15809	0.183157	0.153884	0.198767	0.118283	0.166779	0.322653	0.260684	0.221121	0.225347	0.296933	0.190169	0.180776	0.152638	0.122836	4.37508	9.30697	2.6855	3.12836	3.53844	10.8044	2.52563	3.59266
FBgn0265751	CR44558	3L	686	0.0548166	0.151551	0.218125	0.0495611	0.423288	0.595529	0.434068	0.260876	0.231149	0.404592	0.0442675	0	0	0	0	0	3.73318	2.8257	0.0237046	0	4.2621	3.90148
FBgn0035640	CG17498	3L	818	2.94214	3.25363	1.7561	2.6185	0.440178	0.856164	0.829972	0.568824	0.581547	0.870388	2.67294	2.23757	2.10711	0.791328	40.9995	122.053	10.0284	16.7079	39.1724	132.743	8.8945	17.2238
FBgn0261437	CG13383	2L	641	53.5024	48.1055	48.8353	47.5773	7.51986	6.19127	7.30258	8.05928	6.87707	7.39858	22.598	22.042	23.4183	21.5432	45.7987	76.3275	16.6533	20.1683	41.8965	75.434	17.5334	19.954
FBgn0051516	CG31516	3R	1668	0.135267	0.224382	0.161475	0.142681	0.759015	1.13365	1.05684	0.987073	1.32457	1.43246	2.7673	3.19571	3.25033	3.06763	1.09177	0.422009	15.2804	10.8435	2.14479	0.485623	10.0867	11.1671
FBgn0033229	CG12822	2R	1522	147.798	155.686	131.269	144.976	5.92961	5.52942	4.99284	5.52638	5.10503	5.32013	23.6037	21.6043	21.2492	20.8802	39.5359	56.2824	26.7992	32.7768	40.6427	52.2486	30.6642	31.7002
FBgn0036328	CG10749	3L	1177	0.127797	0.141327	0.177984	0.173316	0.286181	0.793364	0.5667	0.395325	0.287408	0.481876	1.34164	1.85519	0.692268	0.680906	0.0120406	0.0140719	77.7638	90.491	0	0.0210676	71.7019	102.511
FBgn0265729	CR44536	3L	1217	0.0926973	0.068341	0.147544	0.111747	0.267231	0.393235	0.313185	0.294101	0.225844	0.436291	0.124764	0.0263855	0.206004	0.0253279	0	0.0204141	0.0267216	0.0247905	0.0200428	0	0.124984	0.165977
FBgn0031694	CG17970	2L	1709	0.96816	1.00983	1.10321	1.25332	12.7568	10.6069	5.08772	9.7526	8.12172	2.79619	0.355383	0.526104	0.330071	1.13629	10.0132	3.76995	10.9844	11.1571	24.1209	6.00688	18.8685	18.7464
FBgn0030034	CG10555	X	5188	19.3022	23.1894	23.6795	23.1203	3.26644	3.31182	3.17285	5.02709	4.27903	4.33571	7.34604	7.2541	7.297	7.00494	33.43	42.9453	6.33729	5.9622	27.6519	49.6902	6.70258	5.61078
FBgn0050476	CG30476	2R	546	111.917	99.2797	79.8048	76.4041	3.97804	5.6224	6.54441	6.31497	9.50636	9.43733	12.236	12.1152	11.4793	10.6699	17.2086	44.9405	22.8267	33.6651	20.2225	45.3695	28.245	40.0341
FBgn0265717	CR44524	X	422	0.0891095	0.295631	0.354583	0.161132	0.66057	0.663831	0.705618	0.593708	0.125252	0.400341	1.00745	1.36967	2.07933	1.60694	2.48511	5.51433	0.327513	0.82217	3.64147	6.63983	0.260317	1.0086
FBgn0263497	CR43486	3R	620	0	0.0335367	0.144807	0.0548369	0.355944	0.828361	0.557119	0.346375	0.375108	0.661761	0.244899	0.155376	0	0	0	0	0.904795	2.06811	0	0	0.735994	1.54753
FBgn0030858	CG8211	X	3668	6.95083	9.15493	8.71369	10.5297	5.90567	7.42093	5.47483	10.4117	21.0791	10.9784	12.9981	12.5363	13.9861	13.0591	16.5344	32.5788	6.53861	8.79481	14.2376	37.4607	6.23866	8.75797
FBgn0033845	CG17064	2R	4465	2.05497	2.51003	2.61399	2.32243	2.04986	3.21284	2.11274	2.28728	3.35012	2.29456	2.91773	2.37328	2.70921	2.49216	14.9526	70.086	11.2783	20.3217	14.0653	79.0582	11.1415	22.862
FBgn0278599	CR46269	2R	1712	1.58149	1.0445	0.192287	0.178733	0.440991	0.620435	0.605282	0.592354	0.450759	0.556849	279.108	328.145	253.49	278.407	7.88059	2.67014	8.3105	6.33977	7.31857	2.07603	9.61517	6.43872
FBgn0034062	CG8388	2R	1865	14.2553	15.4747	15.2121	16.0241	3.68068	2.48468	2.08839	5.21369	2.12558	1.9282	7.44126	7.12816	9.17468	8.01592	8.80325	15.7323	18.5007	22.8379	8.91542	19.2478	19.9273	30.5079
FBgn0039783	CG9720	3R	1782	0.126613	0.163355	0.0335879	0.0381581	0.488847	0.655015	0.401038	0.381622	0.350001	0.33182	0.0852063	0.0900986	0.0351722	0.121082	0	0	27.0363	34.39	0.00456267	0	28.0491	38.4345
FBgn0267444	CR45794	Y	1322	0	0	0.045275	0.102871	0.0175719	0.0353173	0.0270291	0	0	0.00912814	0.0459418	0.0485796	0	0.0233163	0.0857599	0.0438495	0.381288	0.422199	0.0861041	0.0375136	0.306819	0.316502
FBgn0030998	CG14195	X	2696	0.7532	3.08498	0.210908	1.97991	0.486831	0.861573	0.733382	0.907194	0.517582	0.8594	141.317	135.043	136.373	127.641	4.51806	2.59251	6.95999	5.75761	5.59135	1.64942	8.03969	5.9805
FBgn0032775	CG17544	2L	2565	38.7184	44.3173	35.8188	35.7088	1.1366	1.33789	1.04017	1.69774	1.02621	1.2138	32.8419	32.712	34.3929	30.764	29.1006	26.8618	18.2126	17.2787	38.0795	28.9406	20.9528	16.335
FBgn0023531	CG32809	X	6941	63.9179	78.3959	93.0874	71.8919	0.396594	0.72143	0.681256	0.623952	0.660987	0.78931	1.19003	1.69785	1.13777	2.06501	9.87495	11.5635	12.5096	13.5224	10.7195	10.0255	12.1708	11.4722
FBgn0010247	CG40411	3R	3112	29.0007	28.3896	34.0619	30.4155	3.01572	3.39444	4.02641	2.99418	3.7604	3.49769	11.4561	9.42078	8.80135	7.51783	38.9088	59.0282	16.3071	19.0114	29.4842	70.7641	12.6266	16.8112
FBgn0022699	CG10270	3L	2685	26.9322	27.4759	27.2183	27.0978	3.02812	3.54301	3.56659	4.00801	3.74422	3.93708	11.0839	11.4811	10.8547	11.5834	13.4144	26.6328	9.0354	10.1494	12.4004	29.0355	8.90979	10.6666
FBgn0016122	CG10593	2L	3198	20.9422	18.2635	24.1716	21.252	38.8911	28.3487	39.0137	32.9344	13.6057	26.4404	5.1847	4.99038	4.12554	4.2988	50.3747	43.6128	65.0632	83.4323	58.003	56.0933	74.8795	95.9236
FBgn0053095	CG33095	3R	3581	22.1782	23.1792	28.9239	24.5236	10.1846	14.7559	16.9865	10.3715	15.1292	15.9394	17.9525	16.5263	18.5878	17.4219	46.9677	90.9532	27.3574	29.2349	42.1815	108.624	27.2175	29.658
FBgn0085387	CG34358	X	14924	14.4531	18.1888	24.0293	17.2865	0.312868	0.444244	0.411819	0.390122	0.342835	0.506178	0.37644	0.385144	0.464071	0.371773	3.18448	1.7951	4.35592	4.51116	3.62514	1.44885	4.42672	3.85356
FBgn0030554	CG1434	X	2037	5.00282	6.49199	4.39279	5.79166	2.17817	2.72756	3.96443	2.4658	3.59121	4.68597	5.65012	6.63662	6.63076	6.52194	11.7229	24.356	5.02091	5.96144	13.2638	26.237	6.04837	5.74079
FBgn0033069	CG8335	2R	1048	0.179409	0.0793616	0.228449	0.3893	0.421155	0.612576	1.0797	0.398449	0.292524	0.806029	0.115907	0.459606	0	0.117649	0.0405682	0.63216	17.5944	28.2773	0.054308	0.149852	16.449	34.1704
FBgn0040337	CG3021	X	1412	18.8287	20.1006	15.4085	16.8791	5.06717	3.49675	3.0958	5.95691	3.51875	3.44417	11.2265	11.6437	14.2266	12.4213	22.7833	31.8466	17.0662	17.5316	20.6895	30.5625	19.9827	21.5758
FBgn0264908	CG44099	3L	6629	40.6107	41.5479	61.4066	44.5745	0.371456	0.625085	0.528252	0.520135	0.361996	0.502429	0.962012	0.68301	0.264739	0.385941	12.7074	4.99327	19.8928	15.7939	15.5954	4.11717	20.3832	14.5065
FBgn0021760	CG32435	3L	5930	20.1655	23.4751	30.593	26.8035	12.5826	10.4323	10.4847	14.6971	13.4306	12.8834	16.1363	16.2668	241.517	16.6544	27.5203	46.9897	60.4845	100.66	22.504	51.3911	50.0862	102.625
FBgn0030101	CG12118	X	1277	56.8627	53.4229	44.9956	46.7784	5.22085	6.60855	4.89678	5.85791	6.61426	6.24632	22.4962	19.6388	21.5222	18.3931	74.366	43.5336	142.196	106.369	67.0702	40.745	127.085	115.114
FBgn0030008	CG2129	X	2017	4.73548	4.80388	4.8963	4.87143	1.65271	1.88077	1.68299	1.83959	2.10167	2.15981	1.88197	1.63979	1.60033	1.74217	12.0324	33.8109	3.39793	4.65191	11.412	38.1148	3.48151	4.29553
FBgn0261085	CG10617	X	4823	30.322	34.5799	37.9623	34.7743	0.339564	0.515491	0.503796	0.502163	0.376996	0.618007	0.61075	0.63916	0.435346	0.492112	1.76597	0.758933	2.45267	2.4756	2.42926	0.851743	2.7788	2.21672
FBgn0030874	CG6506	X	1309	12.0942	11.2144	12.4142	11.7659	2.7152	3.06745	2.69336	3.59106	3.25455	3.30955	14.453	33.5339	25.7602	33.226	12.5046	26.4571	5.98729	8.75255	12.7209	27.3665	6.65566	7.79824
FBgn0031298	CG4428	2L	4075	40.7602	39.8557	43.4691	41.5412	10.3894	13.7691	14.0153	11.8341	16.3744	15.1679	39.6529	35.7596	39.5056	35.6879	22.5323	29.5607	19.9031	19.4514	24.9567	31.1229	20.5586	18.1476
FBgn0010269	CG15793	X	1799	58.4025	61.4767	54.863	57.7736	6.64361	6.4039	6.16397	6.3069	6.85161	6.64747	21.0665	20.4376	21.6181	21.9829	45.9974	96.2822	13.3542	15.4163	38.6287	102.453	13.8004	13.8266
FBgn0031042	CG14221	X	1998	0.0752837	0.385051	0.299567	0.272264	0.470879	0.759463	0.685558	1.05095	0.5238	0.845564	0.471168	1.23752	0.454862	0.956504	0.812149	1.40923	0.931821	1.29484	1.19234	1.58857	1.22229	1.68256
FBgn0046876	CG31557	3R	901	0.709513	0.207697	0.697517	0.377346	13.0073	107.202	179.932	21.041	174.408	247.067	0.539268	0.213837	0.626073	0.547376	10.271	5.34011	7.13747	5.3325	11.6681	6.45829	8.66601	4.95616
FBgn0030658	CG7872	X	1653	16.0153	15.082	17.0364	14.8295	27.3195	16.7	12.5954	29.022	14.9903	13.3085	28.3651	27.2935	26.6367	23.8313	56.3787	100.007	27.1592	36.4532	51.0812	108.167	28.2188	36.5329
FBgn0046875	CG31558	3R	569	0.594794	0.365426	0.262977	0.59752	0.67363	1.84624	1.61183	1.06936	1.3005	1.52698	0	0.0564343	0.110153	0.108345	7.63386	0.451178	15.2313	2.98254	14.7038	0.68274	23.3163	3.19498
FBgn0052392	CG32392	3L	2507	8.69982	9.0735	11.603	11.6087	0.847845	1.47127	1.25427	1.24685	0.83912	1.65103	0.0121131	0.294598	0.0625019	0.245904	1.52346	0.839031	44.0164	66.1979	1.3816	0.50114	42.0594	75.2599
FBgn0263662	CR43653	3R	1368	2.1441	1.71753	2.05637	1.93853	0.424525	1.03242	0.574645	0.47967	0.587291	0.688054	0.221985	0.164311	0.274899	0.270387	0.42474	0.617465	0.701275	1.23503	0.618122	0.416901	0.537409	1.33945
FBgn0020653	CG2151	X	2277	129.245	146.262	113.924	126.798	51.8263	36.396	31.1293	68.8125	48.6592	47.6655	502.111	490.382	502.282	513.6	291.873	324.469	209.053	172.395	248.898	361.914	184.871	166.633
FBgn0261614	CG42703	2R	488	0.0770578	0.127824	0.245302	0.27868	0.0714038	0.334863	0.122037	0.0733445	0.108312	0.14837	0	0.131603	0	0.0631641	0.0435609	0.152729	29.8046	49.4128	0.0499837	0.0169375	32.7795	60.9204
FBgn0267970	CR46248	X	564	0.666741	0.995398	1.69797	0.723381	0.988512	1.53148	1.07704	0.719227	0.637273	1.06981	22.0218	12.5826	9.22372	5.57457	0.389474	0.675425	0.216224	0.468064	0.245074	0.45431	0.344604	0.29419
FBgn0039712	CG15514	3R	1369	53.6183	53.4779	49.0327	49.0985	5.04816	5.67845	5.17673	5.45553	5.23542	5.30649	14.3297	15.2463	15.3831	13.8022	38.6853	95.3771	14.6626	20.9141	35.136	103.467	16.0549	21.2364
FBgn0083228	CG5907	X	4161	77.3141	86.2742	113.551	94.2998	0.566654	0.979009	0.621161	0.369878	0.27692	0.391516	4.23292	4.02836	4.39838	4.31878	23.6912	7.01353	32.8171	17.2675	31.6708	6.43204	39.65	20.0055
FBgn0000395	CG15671	2R	4329	6.41938	7.08942	7.77032	6.44008	3.23847	3.82338	3.83271	3.38988	3.05733	2.74019	7.70236	7.38801	4.74167	5.44709	7.374	3.98283	9.13855	7.50245	7.41885	2.82009	9.01053	6.53748
FBgn0031886	CG8902	2L	1290	0.466409	0.596381	0.510379	0.632538	0.81035	1.47488	1.78201	0.776883	1.44228	1.94575	1.03579	0.721878	0.485867	0.597366	16.6382	49.1036	5.84859	12.2902	12.7822	44.0058	5.56147	12.8791
FBgn0039483	CG14259	3R	1072	1.26283	1.64868	0.86542	0.76117	0.357552	0.424648	0.466656	0.333882	0.177502	0.405249	0.113312	0.26959	0.146168	0.431307	31.1529	6.89851	47.6806	21.1359	38.0898	5.29702	62.7151	22.84
FBgn0044811	CG31691	2L	506	0.148633	0.0821848	0	0	0.55091	1.49941	0.706176	7.23859	4.36638	1.31167	0	0	0	0	0.0280076	0	0	0.163968	0	0.016335	0.083501	0.199599
FBgn0037093	CG7597	3L	4772	19.9605	21.2677	24.2387	22.6493	5.0554	6.5015	6.26991	6.56789	7.69139	7.26776	20.4274	19.8373	20.5683	19.798	35.5558	53.9742	20.6403	24.0374	30.669	61.3314	19.9712	23.9113
FBgn0264272	CG43772	3L	4066	0.462423	0.608543	0.713945	0.610408	0.668449	1.25738	1.1073	1.44072	1.78094	1.67389	3.30114	3.81448	3.62249	3.98757	3.99955	2.90029	5.58065	6.71889	5.93104	2.94151	9.06131	7.23713
FBgn0266641	CR45148	2R	689	0.218312	0.150891	0.17374	0.0493453	0.185436	0.33882	0.570475	0.242424	0.168771	0.402831	0.0881495	0	0.0909679	0.0894749	0.411374	0.0721158	0.247795	0.153259	0.177011	0.0959711	0.0613229	0.167525
FBgn0287465	CR46454	2L	646	0.640319	0.643738	1.85305	0.421039	0.287678	0.469786	0.42407	0.240092	0.0818207	0.467005	0.376068	0.397661	0.727673	0.429438	0.669103	0.294845	4.9334	3.93472	0.931379	0.460616	3.71499	2.71365
FBgn0086758	CG31666	2L	12385	16.2501	17.388	22.4578	16.6796	2.03697	2.7746	2.75435	3.23097	1.77624	1.79282	0.902321	0.886718	0.71862	0.654561	2.59922	1.86287	8.9414	10.202	3.54179	1.44621	9.19469	10.3403
FBgn0267490	CG45763	Y	866	0.217114	0.0480202	0.0345575	0.117779	0	0	0	0	0	0	0.0701328	0.630357	0	0.177968	0	0	13.5	32.8701	0	0	16.2371	40.1105
FBgn0265732	CR44539	3L	982	0.11488	0.0846955	0.243803	0.0692442	0.22473	0.534884	0.315358	0.315884	0.19377	0.44239	0.0309242	0.0653995	0.127651	0.156946	0.0072158	0.0084331	2.30986	1.26733	0.00827972	0.025251	1.80709	1.18275
FBgn0033216	CG1946	2R	1189	0.0632535	0.0699504	0.151018	0.0285945	0.830342	1.08968	0.721261	0.812773	1.20027	1.2585	5.28686	2.21456	1.7132	2.82576	3.75452	5.5998	2.94705	8.27203	6.23649	3.68437	3.70278	7.5235
FBgn0041582	CG4057	2R	4162	24.0334	27.742	33.5508	30.6905	1.91165	3.03728	4.52451	2.23593	4.0512	5.27405	12.4841	11.0329	11.4074	11.7164	28.3794	36.7565	20.7412	21.0618	26.1034	41.2759	23.018	21.8918
FBgn0027599	CG2790	2R	1757	32.9813	34.485	36.3652	36.1468	3.24586	3.36153	3.03702	4.12176	3.5799	3.18684	15.2615	15.2606	15.9635	15.0349	34.3165	49.1222	31.7567	29.114	33.8925	54.7255	33.1711	32.5269
FBgn0039210	CG13625	3R	2094	14.0253	14.7555	13.3484	13.6872	2.14661	3.39469	3.28771	2.5696	3.08454	3.84958	7.43961	6.99268	6.19585	6.1972	21.657	50.4827	5.40838	6.35387	18.8124	53.9508	6.06533	6.52848
FBgn0035554	CG13721	3L	765	0	0.0815402	0.27384	0.222215	0.394759	0.640836	0.576079	0.561445	0.248735	0.567878	0.0793922	0	0.122896	0.120879	0.00926263	0.0974271	0.0106275	0.0492975	0.031885	0.0108046	0.0662768	0.0377206
FBgn0265840	CR44629	2R	201	0	0	0.14889	0.169149	0.75122	0.348429	0.474063	0.474854	0.262966	0.540332	0.151082	0.159757	0	0	0	0	0.161792	0.562875	0	0	0.378371	0.215345
FBgn0265000	CR44151	2L	422	0.178219	0.295631	0.283666	0.161132	0.385332	0.829789	0.903191	0.904698	0.576157	0.543319	0.215883	0.152185	0	0.146086	0.40299	0.215863	3.14028	6.54162	0.346807	0.117519	4.22515	11.9152
FBgn0262576	CG43116	3R	897	0.0838444	0.162262	0.10009	0.113709	0.466155	0.58557	0.62409	0.518726	0.447834	0.470858	0.0677091	0.0715967	0.0349369	0.0343635	0.0315983	0.120019	0.0725087	0.042043	0.0362572	0.0276438	0.565237	0.193018
FBgn0038484	CG5246	3R	1085	0	0.0383276	0.220658	0.156677	0.69583	1.21565	1.87719	0.747731	0.798932	0.511614	3.61052	1.3022	5.94997	17.1592	17.5874	18.3486	11.7867	12.6589	23.4628	14.4361	19.6888	18.9494
FBgn0041702	CG15107	2R	1118	22.872	22.8014	21.0398	19.4627	1.37136	1.41989	2.81258	1.33393	1.95728	2.53653	5.94856	5.94544	4.8213	5.87257	24.1542	61.295	8.6318	9.49224	22.3339	66.5233	10.8463	11.376
FBgn0028400	CG10047	3R	3103	391.93	440.259	522.759	471.975	0.235819	0.556723	0.45678	0.511371	0.367932	0.633899	0.0685055	0.186271	0.141392	0.168872	16.2955	7.9477	34.9228	30.7705	22.4373	7.63687	37.9514	30.0698
FBgn0032406	CG14947	2L	1035	1.74396	1.80807	2.3421	2.33229	0.213223	0.687937	0.506354	0.553308	0.459619	0.582967	0	0	0	0.0297817	0.143772	0.0880138	0.699105	0.568422	0.259239	0.095832	0.947086	0.529728
FBgn0039557	CG12259	3R	1246	14.8787	15.7531	15.732	17.627	3.8406	4.11249	4.58844	4.30884	4.31842	5.56883	8.28648	8.04067	8.22445	8.60898	14.0979	32.2346	7.60152	10.6842	13.4293	34.2826	8.97251	11.8343
FBgn0040513	CG1669	2R	1905	49.527	49.2259	52.9256	51.8461	18.7913	12.4689	3.7702	20.7864	9.50023	4.09215	11.1746	11.8162	11.0219	12.0546	31.5835	28.7172	29.2212	33.5197	27.3456	21.2387	26.4022	25.8608
FBgn0265957	CR44744	2L	1051	0.286236	0.197838	0.256271	0.226444	0.806752	1.32161	1.06529	0.885438	0.734253	1.10226	0.202257	0.122212	0.0894532	0.293284	0.0943889	0.0787945	13.3206	11.2815	0.30171	0.133695	9.67241	6.18446
FBgn0031561	CG16712	2L	381	46.6845	30.9435	24.507	14.9916	1188.94	400.782	97.4125	990.468	242.833	198.178	129.998	62.7052	79.0452	103.071	833.274	358.335	778.99	664.256	883.364	271.352	678.397	519.659
FBgn0050045	CG30045	2R	584	0.128782	0.17802	0	0.0582173	0.417663	0.939386	0.77502	1.36876	0.705955	1.28113	0.103998	0.0549848	0.0536617	0	0.934273	0.0425409	1.65663	0.258305	1.68461	0.0566131	3.06757	0.444702
FBgn0031032	CG14204	X	2768	0.0679267	0.0600946	0.0432468	0.0614142	0.600053	1.12169	0.8477	2.09477	0.454471	0.610346	0.0548546	0.185614	0.0679301	0.200446	0.337912	2.03742	0.0704917	0.12807	0.646225	2.09027	0.390765	0.792296
FBgn0085413	CG34384	3R	8761	39.1194	42.4233	59.7921	45.7303	0.444131	0.780733	0.575081	0.540634	0.370433	0.604679	0.162912	0.124618	0.0643867	0.10555	2.03171	1.02465	7.37002	6.62134	2.72941	0.947217	7.38352	7.59366
FBgn0262975	CG43286	3R	6954	18.31	16.9356	20.9324	17.415	40.8413	39.1496	43.5275	45.592	46.8591	51.7941	73.1371	72.5664	70.9103	68.2483	73.1488	92.7163	54.0623	67.297	69.3178	101.573	53.1358	60.8216
FBgn0037439	CG10286	3R	2151	7.77958	7.84924	8.95995	9.6101	5.27563	2.52331	2.65793	7.12736	2.97823	3.01264	9.07778	8.04644	9.41173	10.0024	41.738	52.5599	6.94323	8.63305	35.6866	54.7614	7.09102	8.07264
FBgn0267205	CR45645	3R	704	0.10683	0.0590703	0.212548	0.0482939	0.511457	0.663203	0.541401	0.694828	0.570606	0.788495	0	0.228062	0.133544	0.0875685	0.2315	0.164685	0.427289	0.460694	0.254084	0.129149	0.600163	0.29717
FBgn0267771	CR46102	3R	663	0.0567183	0.125446	0.270831	0.102561	0.31534	0.704215	0.377266	0.503861	0.366724	0.418628	0.366426	0.435898	0.283606	0.464919	2.67191	1.93605	0.073575	0.0796345	1.49614	1.55835	0.0892188	0.0761666
FBgn0086251	CG9252	2L	3292	5.27738	5.78559	3.70903	3.2016	0.261091	0.492849	0.408847	0.416778	0.279373	0.560849	0.673399	0.243857	0.713968	0.50562	53.0432	98.309	11.4097	6.02806	42.6416	119.687	10.6809	9.39888
FBgn0037466	CG1965	3R	3223	59.1307	58.4429	76.7901	64.6538	4.25968	4.8819	4.32752	4.74193	5.9006	5.72856	13.3323	13.6295	14.799	14.097	22.7769	29.1194	16.0684	16.6928	24.6292	31.9567	18.4108	15.46
FBgn0030748	CG4394	X	2356	6.81536	5.01285	6.60523	4.92089	2.14947	3.44325	3.80176	1.89899	2.54858	2.82734	54.9863	49.9522	41.5407	39.4198	9.77471	6.1688	8.81675	8.44852	8.53791	4.45902	8.23868	7.34267
FBgn0010808	CG1715	3R	940	250.068	274.398	213.595	267.506	32.1143	24.4499	19.1714	34.0533	25.5396	24.6483	149.899	144.603	138.089	131.068	187.897	175.458	184.716	137.154	210.152	163.244	212.498	147.144
FBgn0032751	CG17343	2L	571	13.5006	13.9468	14.151	12.2063	1.26118	2.0442	1.39759	1.31635	1.94392	1.12009	2.87188	2.36194	3.07347	2.96905	7.61953	16.3451	5.9943	9.41824	8.10221	15.6625	6.7336	10.7011
FBgn0030408	CG11085	X	1544	16.4397	16.2948	20.8751	17.638	0.436315	0.559427	0.462856	0.695443	0.369719	0.570545	0.0983404	0.0207974	0.182672	0.099819	0.247823	0.117998	0.347528	0.371264	0.389683	0.112419	0.547299	0.471904
FBgn0028893	CG31819	2L	1690	0.133506	0.0246068	0.141665	0.181059	0.103092	0.290082	0.310104	0.16943	0.19391	0.271338	0.0179689	0.171006	0.0370869	0.145913	0.0083857	0.0294011	35.0939	58.5103	0.0144332	0.00489083	38.8964	74.5012
FBgn0030431	CG4407	X	1338	48.5089	42.2382	42.8995	40.3769	5.33874	4.39677	9.9791	5.58193	4.66935	13.5285	40.8532	33.3111	39.8171	31.9299	47.2765	68.7261	24.9795	25.9591	41.0484	66.1364	24.2709	23.8204
FBgn0031598	CG3338	2L	2960	20.695	21.0808	22.8495	22.7655	7.07496	9.94911	11.5286	7.87991	11.2391	12.5689	12.742	12.9421	17.5643	20.0461	12.7929	26.8415	9.30835	10.7073	12.836	29.1471	9.55226	10.4555
FBgn0039714	CG7816	3R	1820	49.8566	49.537	51.1551	49.8215	7.00092	14.4558	14.1425	6.71266	13.4115	14.3814	80.9912	72.7441	90.0549	75.2142	76.9834	74.1404	100.402	119.375	64.7864	70.0797	100.117	130.154
FBgn0265058	CR44169	2R	812	1.57456	1.69005	1.17938	1.38173	1.80233	1.03499	1.24682	0.999123	1.02848	0.847096	1.53334	1.50274	1.23501	0.911057	0.305427	0.581323	0.610754	0.63164	0.41054	0.356272	0.364237	0.559712
FBgn0053733	CR33733	2L	36	0	0	0	0	0	0	0	0	0	0	0	0	0	0	0	0	0	0	0	0	0	0
FBgn0266877	CR45338	2L	370	2.03266	1.6859	0.566183	0.183778	0.878974	1.32497	0.869169	0.580413	0.428563	0.913209	0.164149	0	0.0846985	0	0.0383022	0.0671457	0.0878923	0.203852	0.0878993	0.0446784	0.296902	0.136482
FBgn0038652	CG7720	3R	2758	3.84496	4.10879	3.56995	3.47632	0.623286	2.63242	3.59743	0.826238	2.68305	3.20281	891.482	1154.15	1572.65	1863.04	35.8586	21.523	46.9644	49.8359	33.9408	14.0855	56.9215	41.1369
FBgn0029518	CG13376	X	1196	3.58435	3.32058	5.2547	4.09351	0.155385	0.458697	0.368479	0.319216	0.335875	0.443951	0.228518	0.161093	0.314432	0.335045	1.96107	0.33236	2.02571	1.0784	2.91644	0.276438	2.05605	0.922869
FBgn0030838	CG5445	X	2047	64.425	65.0396	65.7015	65.7058	5.67984	9.16341	10.4271	7.23886	10.8553	11.6665	59.1477	57.3043	58.5739	52.4326	48.8987	81.5629	41.9767	52.2081	46.4446	89.5517	38.5857	47.3337
FBgn0028507	CG3793	2L	1738	56.9689	61.6724	62.5742	70.7169	6.62951	5.88319	5.61961	6.8303	6.3622	6.37392	23.8677	23.8524	21.5655	23.8541	28.7473	40.0581	19.5673	17.6325	29.1872	39.9008	22.5455	18.3838
FBgn0030011	CG10763	X	1545	294.968	314.085	271.743	321.13	0.496175	1.04258	0.701544	0.710437	0.663695	0.749819	0.55035	0.831356	0.507094	0.718231	24.3535	7.31649	19.7752	13.4447	20.9556	5.20005	21.1121	13.9705
FBgn0039599	CG12558	3R	940	0.080009	0.0221199	0.095511	0.0723381	0.420118	1.01823	0.836292	0.571151	0.416102	0.577695	0.0646117	0.170804	0.633436	0.327916	0.00753821	0	19.1315	34.6876	0.00864967	0.00879309	15.9477	26.5539
FBgn0011272	CG4651	2L	1186	876.66	896.455	672.798	843.207	616.027	494.038	432.024	711.758	557.28	502.863	911.256	805.269	825.765	816.631	2118.15	2427.78	786.016	840.005	2041.98	2394.02	832.725	803.632
FBgn0267259	CR45695	2L	232	0.162087	0.537744	1.67693	0.439641	1.10142	2.01248	1.69421	0.925658	0.410091	0.936264	1.30894	0.69205	0.270159	0.398588	0.549769	0.428343	0.981212	0.617706	0.735967	0.356272	0.509932	0.435331
FBgn0033713	CG8841	2R	3539	18.6162	20.2698	24.1004	21.5868	2.63545	3.22565	2.9247	3.71844	3.29473	3.20866	7.81713	7.54916	7.82797	6.76754	21.6061	46.3673	6.38641	8.94915	18.699	54.117	7.08688	8.96101
FBgn0037428	CG1169	3R	1270	0.207267	0.0491167	0.0706932	0.160625	0.457284	1.05695	0.937861	0.845483	0.41619	0.646129	0.16738	0	0.0740278	0	0.0223178	0	0.0256064	0.0712679	0.00640212	0.559711	0.0998066	0.0511233
FBgn0017578	CG9648	3L	1289	77.5131	72.7504	75.4554	73.7214	4.71269	4.8084	4.65714	5.56273	5.28972	6.7218	28.6242	27.2035	30.4632	27.1654	31.7464	47.8632	23.6837	26.5831	33.3932	46.7844	28.1305	27.5298
FBgn0085458	CG34429	3L	750	0.300834	0.360408	0.718243	0.226659	0.402654	0.700342	0.397028	0.556766	0.451039	0.547056	0.12147	0.128445	0.0835691	0.0821976	0	0	0.0108401	0	0.0216818	0.0110207	0.0225341	0.00961875
FBgn0034769	CG13524	2R	691	0	0.0300908	0.0866188	0.0984049	0.302562	0.557436	0.499876	0.224456	0.152985	0.366737	0.0439472	0.139412	0	0	0.071782	0.0838916	1.82367	1.1352	0.0352997	0.0119617	3.09396	0.991803
FBgn0035003	CG15873	2R	1007	0.0746856	0.185834	0.0594375	0.0675251	0.542111	0.996846	1.04087	0.710867	0.598371	0.922731	0	0.286991	0.0622412	0.0612197	0	0.0164475	23.607	53.247	0.00807417	0	26.3327	71.7824
FBgn0020379	CG6312	3R	4760	18.7863	19.7968	19.9114	17.3137	0.876006	1.75576	1.85168	1.40863	1.37026	1.7518	3.91077	4.15556	3.60129	3.38677	9.03305	15.5692	7.03351	8.59467	6.99137	14.4872	6.24186	7.74148
FBgn0043012	CG6056	3R	751	427.366	445.84	402.836	441.533	24.1889	30.6808	38.0956	25.9425	35.0216	42.9831	79.1335	79.4868	71.4399	64.6444	86.6821	91.1384	65.0836	40.123	89.2102	98.4927	66.691	40.9405
FBgn0259977	CG30445	2R	2281	0.461604	0.246122	0.472321	0.134147	0.830008	1.08997	0.898142	0.826415	0.889819	0.820012	30.0879	31.8437	38.7437	34.4727	7.01136	4.67616	7.73797	9.73484	8.46932	4.01499	8.99858	8.09012
FBgn0031320	CG5126	2L	1667	17.9111	17.6121	18.904	20.2525	10.6326	9.73281	10.8462	13.1546	11.9093	13.1243	65.016	72.7942	71.4561	94.4138	23.4724	35.2315	13.646	10.7776	24.9188	36.8651	17.4683	13.3246
FBgn0034614	CG9752	2R	1131	2.56015	3.12535	2.16976	2.94597	2.81389	3.94239	2.91715	3.55495	4.42104	3.24358	6.04128	6.27459	5.62485	9.45708	24.0708	76.4428	1.68208	2.2941	24.1045	92.9742	2.0472	2.4302
FBgn0037643	CG11963	3R	1904	451.152	483.071	451.055	510.287	102.577	115.271	68.4622	124.37	160.723	115.984	253.722	237.292	262.657	235.973	390.071	254.319	593.578	485.601	388.894	251.429	569.632	462.484
FBgn0267193	CR45633	3R	300	0	0	0	0.339989	0.2323	0.817066	0.754353	0.318152	0.352374	0.362022	0	0.74926	0	0.102747	0.0236197	0.0552087	11.5718	7.61795	0	0	15.126	8.51259
FBgn0263971	CG43725	2L	450	0.16713	0.231031	0.133008	0.226659	0.206489	0.492833	0.238217	0.185589	0.328883	0.294981	0.0674834	0.0713581	0.139282	0	0	0.0184029	0.271001	0.888341	0.0180682	0.0183678	0.0751137	0.352687
FBgn0263258	CG32556	X	5746	3.31802	3.40877	4.10933	2.95257	1.49382	1.89732	1.67282	1.28111	1.14985	1.4617	2.91731	3.07364	2.30157	3.64246	15.1707	12.2778	15.0305	13.6254	16.492	9.1588	16.7168	12.914
FBgn0033679	CG8888	2R	1708	1.56317	1.60693	1.40172	1.47302	0.856845	1.33262	0.864721	7.70467	2.82848	2.19729	4.64047	3.77889	3.10082	3.03188	19.9426	9.40131	20.3822	17.24	24.1255	7.62188	25.3262	18.4786
FBgn0036531	CG6244	3L	509	0.812665	0.326802	0.470362	0.333977	1.11814	0.756755	0.51481	0.562548	1.10074	0.829782	0.0596611	0.0630867	0.0615686	0	0.0417637	0.227776	1.58128	3.60085	0.0638954	0.0811936	2.35745	4.96055
FBgn0265875	CR44664	X	439	0.171318	0.142092	0.272681	0.309785	0.449784	1.24966	1.13953	0.842487	0.93913	1.04456	0.138349	0.292584	0.285544	0.280857	0.0322821	0	0.370389	0.240536	0.0185209	0	0.115494	0.131464
FBgn0027521	CG3679	X	3215	1.3334	1.68153	1.15425	1.48051	2.47835	1.90243	2.45626	4.71662	1.59801	2.74003	162.709	195.683	240.083	231.665	43.8952	91.6352	19.1378	11.139	39.9504	106.14	20.922	14.7984
FBgn0031684	CG8680	2L	867	355.787	355.611	296.783	358.93	18.3402	12.2917	10.8118	21.3707	14.7412	12.5824	143.046	134.111	135.077	132.682	165.027	98.1625	237.506	181.821	193.345	94.1047	267.105	211.471
FBgn0030614	CG9072	X	585	0.128561	0.710863	1.27892	0.755531	0.37724	0.698347	0.386847	0.203944	0.162634	0.412561	2.75125	1.37227	1.55353	1.10651	0.399718	0.736116	56.3961	62.1065	0.458654	0.113033	52.9263	68.1451
FBgn0035461	CG10855	3L	1572	12.4151	13.7296	11.9745	10.9869	1.74373	2.82899	3.01559	2.23891	2.71678	3.56956	12.035	13.8086	9.64873	9.76489	18.0303	30.9601	78.5645	137.896	12.9408	26.0637	72.0103	132.015
FBgn0263131	CG42513	3L	6246	6.11685	8.95493	10.5218	8.25206	1.78335	2.0351	1.32724	2.38767	1.52492	1.31184	0.170167	0.174796	0.79776	0.592202	2.39827	2.01928	2.90916	3.0769	2.55402	1.53506	3.16176	2.98565
FBgn0035711	CG8519	3L	1303	0.375176	0.478728	0.298579	0.260928	0.695296	0.913723	0.658158	1.4467	0.713943	0.51863	0.652564	0.73932	0.264561	0.402156	16.1622	7.63303	26.4741	20.8215	18.826	4.9796	27.6272	20.2525
FBgn0051374	CG31374	3R	3419	5.89525	6.51332	5.1118	4.53451	0.631879	1.33486	1.92998	0.924726	0.79462	1.24592	1.54547	1.83143	1.51238	1.6859	47.8232	17.2214	69.6939	49.6297	55.79	14.4036	70.4546	49.762
FBgn0032261	CG6094	2L	889	30.8786	33.4462	34.9763	36.4848	4.54671	2.49466	2.693	4.60319	3.10359	2.95916	18.89	17.2656	17.9077	17.5791	28.6147	38.4908	23.3384	33.9795	25.8097	38.1943	24.3623	40.4117
FBgn0022700	CG3986	2R	1473	0.204232	0.0282318	0.121901	0.0923256	0.622937	1.25203	1.18866	0.890956	0.660253	0.966703	24.7187	19.5326	4.08485	4.35262	7.51886	6.44851	6.96545	10.7019	6.49682	7.42942	5.15164	8.49232
FBgn0020261	CG3291	X	5384	10.2532	12.0763	14.88	13.9494	5.13874	7.65078	8.59686	6.89384	9.27928	9.75882	8.19539	7.78325	8.58547	8.60487	22.8423	36.8859	13.1932	13.9993	21.0063	41.0942	12.8073	13.7595
FBgn0051080	CG31080	3R	920	0	0.0226008	0	0.0369553	0.517626	0.964239	0.7509	0.855899	0.643466	1.04934	0	0	0	0.0335045	0.0154042	0.00900141	0.035348	0.0163968	0.0353508	0.0449212	0.0367404	0.0156827
FBgn0264507	CR43906	X	2248	5.20236	4.43048	6.92257	4.85483	0.578684	0.633465	0.397381	0.536033	0.474953	0.547543	0.607891	0.657078	0.655207	0.507336	4.98346	2.3503	3.96737	2.02655	6.31141	2.38994	3.87556	2.12443
FBgn0032399	CG6785	2L	3980	0.935381	0.935151	1.87982	1.78537	1.00975	1.58369	1.11028	1.04319	0.849948	0.927796	0.465432	0.411474	0.637792	0.681538	1.44567	4.03037	1.9651	4.48382	2.2819	3.48688	2.24421	6.18633
FBgn0029589	CG14810	X	720	0.313368	0.375425	0.08313	0.283324	0.806598	1.41041	0.992569	0.994226	0.9103	1.15646	0	0.0891976	0	0.128434	0.354296	0.138022	5.21678	7.69966	0.350071	0.275517	6.92455	12.9152
FBgn0034709	CG3074	2R	2049	6.25819	5.26668	4.89286	5.95686	3.2708	4.53451	6.19084	7.09205	5.00444	5.64795	56.0814	43.9745	33.8161	41.6855	83.9762	34.9803	84.8238	37.142	107.619	34.8571	110.423	37.7532
FBgn0033741	CG8545	2R	2949	9.46162	9.85699	9.58997	9.2347	7.22345	5.2207	4.48322	8.66989	3.82127	3.51915	12.3468	8.00328	10.9669	8.82182	87.4242	162.068	5.19396	7.86734	69.8566	180.588	5.94014	7.04772
FBgn0037780	CG3925	3R	2061	51.7993	54.8622	55.1199	60.7559	8.79157	12.6068	13.5752	10.2751	12.2741	14.3802	24.8863	24.9442	24.2831	26.1728	26.0676	34.64	37.8179	33.9359	26.8893	37.0003	37.6676	35.5138
FBgn0266687	CR45177	3L	440	3.76042	3.63873	2.92466	2.00903	1.2143	2.86504	2.27389	1.43711	1.53763	1.64556	0.690171	0.729799	0.712237	0.560438	5.29833	3.23724	5.39539	7.45681	2.7903	1.12711	4.91654	5.86962
FBgn0041232	CG32395	3L	1116	0	0.037263	0	0	0.218562	0.638006	0.341529	0.459696	0.284173	0.389271	0	0.0287734	0.0561621	0.0552403	0	0	0.0801348	0.473097	0.0218567	0	0.280162	0.769241
FBgn0050101	CG30101	2R	1545	0.34075	0.444117	0.484252	0.440115	0.699156	1.63186	0.932822	0.880324	0.561062	1.12473	0.0393107	0.0415678	0	0	1.43094	1.58658	1.28923	2.07969	1.74191	2.61607	1.16499	2.47006
FBgn0030913	CG6123	X	6236	28.2333	30.609	40.5423	33.0884	0.305462	0.535327	0.328522	0.522303	0.293269	0.476039	0.102264	0.180226	0.195991	0.143345	1.39877	0.832645	2.42232	2.67665	2.15523	0.862868	2.95273	2.57513
FBgn0040973	CG16824	2L	407	0.184787	0.204351	0.294121	0.167071	0.570762	0.745655	0.877948	0.703531	1.03894	1.39353	0.149226	0.631177	0.384993	0.454409	0.261152	0.325555	24.2103	41.1225	0.339611	0.406167	26.1814	49.754
FBgn0029896	CG3168	X	3808	128.277	129.097	170.083	133.897	7.10383	34.7535	78.4401	7.13085	35.2171	61.3923	7030.46	6165.15	9931.12	8366.7	267.153	100.376	334.931	220.87	335.6	96.8809	351.835	200.944
FBgn0264993	CR44144	2L	677	0.277727	0.276418	0.35364	0	0.0514698	0.13793	0.193529	0.0881145	0.109304	0.160423	17.4938	13.1385	17.7291	13.2038	1.49673	1.71253	2.69	13.4027	2.28188	1.29416	2.88334	14.247
FBgn0267134	CR45574	3R	476	0.158001	0.0873645	0.125743	0.214279	0.146408	0.26974	0.200182	0.225581	0.133251	0.126758	0.0637973	0	0.065837	0.129513	0	0.0173977	1.17851	1.42611	0.204975	0	1.82853	1.6368
FBgn0015321	CG8284	3L	1709	62.3583	66.1864	66.7005	63.8996	14.4287	16.6036	21.3475	16.7407	20.6414	24.4102	39.7319	38.0486	38.49	38.1649	97.1462	209.257	88.8976	109.885	84.4183	229.253	84.2261	116.092
FBgn0030796	CG4829	X	3129	93.68	97.9831	124.767	108.864	2.05277	1.82789	1.9033	1.76158	1.51355	1.56965	5.10493	4.84387	6.41992	5.44766	8.34729	3.70528	13.0486	9.50951	9.70797	2.89781	14.1	9.06311
FBgn0037323	CG2663	3R	1645	0.251457	0.328639	0.0181926	0.0826721	0.466013	0.908245	0.955763	0.747029	0.610497	1.23242	0.110763	0.0976022	0.133355	0.0749522	0.310143	0.342327	27.1776	35.7135	0.281732	0.311527	20.8817	40.3856
FBgn0003984	CG10491	3L	5102	1.73206	2.24963	2.55744	2.09911	0.580523	1.17135	0.903467	0.519133	0.420611	0.695378	4.76762	4.02805	4.28124	4.12639	2.69576	3.15378	4.35663	4.16007	3.61116	2.71845	5.31497	4.49783
FBgn0262101	CG42854	X	1477	0.305518	0.323787	0.222881	0.276227	0.487563	0.758664	0.435467	0.218097	0.271975	0.334979	0.308404	0.434816	0.233394	0.125216	2.14928	0.986804	4.25492	5.19857	0.62205	0.402922	3.83324	5.01126
FBgn0052383	CG32383	3L	915	1.10963	1.09077	1.11203	1.11472	0.291962	0.535781	0.442588	0.482444	0.242618	0.303334	0.0663771	0.0701883	0.0342496	0.0336875	0.0309767	0.0090506	6.41518	15.8599	0.097746	0.00903334	4.30365	14.0024
FBgn0040031	CG12061	X	1471	0.536838	0.127216	0.427235	0.184902	0.386904	0.547514	0.30769	0.324424	0.287457	0.410177	0.0825765	0.130977	0.0852167	0.0628636	0.298658	0.281485	15.9837	19.7203	0.425604	1.05637	12.8334	23.1772
FBgn0267636	CR45974	3L	749	1.95803	2.6095	2.71699	2.31501	0.0155074	0.0311679	0	0.0318577	0.0141138	0.0161114	0	0.128616	0	0	0.113526	0.022113	0.477599	8.12659	0.0759877	0.0441416	0.338463	9.5738
FBgn0025802	CG6939	3R	6782	15.6749	17.359	21.3	17.9169	4.70458	6.12705	5.9642	5.29335	6.71496	6.81839	6.60903	6.72336	6.26584	6.60841	8.80463	13.2535	10.7745	10.6498	8.35967	15.4987	9.78724	9.74994
FBgn0034105	CG7755	2R	1317	0.0856588	0.205244	0	0.232339	0.396868	0.584948	0.633074	0.552599	0.545819	0.494791	0.0691743	0.975281	0.0475906	0.397881	0	0.018864	92.4923	105.086	0	0	79.864	116.11
FBgn0263320	CG43401	2L	686	0	0.0303101	0.0872501	0.0495611	0.355562	0.289257	0.243078	0.139134	0.246559	0.387001	0.088535	0.234046	0.0456828	0	0	0	9.72997	12.93	0	0	5.09974	8.63374
FBgn0033439	CG1773	2R	1123	0.569253	0.444369	0.213192	0.18165	37.2239	210.622	356.37	44.4507	224.293	273.929	0.405621	0.371723	0.223248	0.27448	8.17751	1.87306	8.03593	3.8888	9.52804	1.95781	9.30812	5.61451
FBgn0036053	CG6718	3L	3685	31.0018	30.7349	34.7671	30.6959	17.6195	15.0616	10.1557	15.3917	13.8043	10.7608	41.5998	41.7488	36.0753	34.7304	54.7259	78.9342	35.0551	27.1101	43.8373	75.5447	31.5218	24.6844
FBgn0031620	CG11929	2L	3034	0.0247885	0.0342662	0.049319	0.134472	0.15696	0.169276	0.164883	0.176955	0.111496	0.135231	0.0400363	0.33868	0.0206582	0.152393	0.0116775	0.687834	35.9823	57.2575	0.0241187	0.0217943	37.6615	71.4748
FBgn0035505	CG15004	3L	2679	109.795	144.54	183.94	154.778	0.242792	0.601264	0.604656	0.414168	0.426164	0.617109	0.136025	0.0958899	0.245654	0.322163	11.2835	6.43895	22.1535	22.5037	18.0156	6.28783	29.9593	26.5054
FBgn0265426	CR44338	3R	853	0.176339	0.048752	0.140337	0.119574	0.680833	1.23155	0.754027	0.573457	0.433755	0.877115	0	0.0376449	0	0	0.0249211	0.00970844	2.96418	3.73147	0.00953187	0.00968993	2.34785	3.96647
FBgn0038678	CG14283	3R	456	176.064	194.567	155.147	175.661	3.00564	2.25256	1.61945	2.25009	1.34459	1.00562	41.4224	33.2378	30.2388	22.4421	51.5283	66.5228	25.6916	22.6276	44.5048	59.7074	24.9061	21.9428
FBgn0263506	CR43495	X	383	0.196367	0.162867	0.0781378	0.08877	0.303264	0.853332	0.746371	0.498411	0.303612	0.756182	0.0792886	0.0838411	0	0.160961	0.0555032	0.0432444	2.16518	1.77239	0.127374	0.0431619	1.72095	1.16781
FBgn0031239	CG17075	2L	7557	17.053	17.6093	22.2283	18.4999	0.338137	0.776922	0.64779	0.571512	0.437845	0.609997	0.381754	0.356932	0.381519	0.232496	1.10738	0.539156	2.53573	2.73974	1.66014	0.56219	2.91181	2.78176
FBgn0000078	CG17876	2R	1606	1.59221	3.3662	0.89445	2.34986	1.10654	5.03671	1.72062	4.13043	12.0852	13.0743	7.7337	6.57818	8.66392	590.84	464.551	110.312	412.546	348.741	539.85	213.596	499.588	473.738
FBgn0054041	CG34041	3R	1733	0.455677	0.515919	0.638945	0.686648	0.0603203	0.242473	0.178697	0.130804	0.134199	0.194973	0.0700924	0.148234	0.253167	0.302371	0.00817763	0.0334501	14.1678	27.9504	0.0187667	0.00953896	14.76	30.0052
FBgn0027094	CG13391	2L	3204	12.5699	12.0382	12.7871	12.5427	27.225	10.3062	8.24539	26.4308	10.1786	8.57599	48.7169	44.5988	47.8879	44.0812	81.1076	119.484	23.8116	26.3776	66.2483	132.026	21.5926	22.6351
FBgn0032228	CG5367	2L	1405	0.428233	0.532768	0.702907	0.677558	0.32241	0.348925	0.356053	0.195307	0.331056	0.249078	0.237753	0.228549	0.379184	0.109694	9.75889	7.06121	0.671235	0.322101	8.51263	7.41248	0.715719	0.266997
FBgn0264875	CR44066	2L	996	0.528573	0.709793	0.630987	1.09233	0.41982	0.726593	0.872982	0.658824	0.392706	0.678489	0	0	0.157321	0.0618958	0.0996012	0.0665165	0.432623	0.901165	0.0653067	0.0497922	1.35748	2.79581
FBgn0054049	CG34049	2L	967	0.0388875	0.107512	0.216637	0.0703183	0.204194	0.253485	0.160125	0.135716	0.185844	0.149751	0.0314038	0.265656	0.129632	0.127504	0	0	31.7383	10.5767	0.00840816	0.00854758	24.2061	17.8748
FBgn0263329	CR43410	2L	491	0.306348	0.127043	0.548556	0.346221	0.898922	1.06977	1.28569	0.461677	1.01191	1.10597	0.432938	0.196198	0.510606	0.376669	0.0288632	0.101197	8.13004	11.5212	0.0993567	0	7.93398	10.6668
FBgn0265643	CR44450	2R	301	7.49586	5.73355	0.894821	0.677719	0	0.0387786	0.118713	0.0396369	0.0702407	0	0.100889	0.213363	0	0	0	0	0.0540202	0.150349	0.0270122	0	0.0280741	0.0958679
FBgn0036110	CG18348	3L	457	0.246855	0.27299	0.392912	0.223188	2.59241	2.83508	2.08505	0.730984	1.20285	0.528114	8.83781	17.7068	6.03453	22.5279	3.36465	0.924171	10.763	59.1188	5.30185	1.01284	19.9146	84.3587
FBgn0028387	CG5229	2L	3302	14.1215	13.2867	13.8124	11.4394	1.99446	2.6406	2.46729	2.40638	2.59639	2.81402	3.83503	3.71486	4.22338	3.90202	14.292	37.77	5.11882	6.28163	12.1369	43.2199	5.57638	7.34078
FBgn0038418	CG10309	3R	3276	7.13975	6.97535	8.66013	7.24397	0.914736	1.09384	0.94894	1.08891	0.74218	0.898793	2.38231	2.029	2.37238	2.35227	9.00231	22.5511	2.77454	3.66305	8.86781	25.0488	3.28881	4.48787
FBgn0039246	CG10845	3R	1933	0.0389076	0.0968105	0.123856	0.26383	0.354519	0.966155	0.720935	0.691278	0.426568	0.661741	0.0942603	1.19607	0.129699	0.38271	0.0256603	0.0385575	78.3605	100.148	0.050475	0.012828	71.3051	108.774
FBgn0046888	CG31750	2L	1233	0.0609963	0.0168635	1.40775	1.29598	0.103621	0.0567998	0.0676203	0.106438	0.0685887	0.0782962	0	0	0.381246	0.524985	0.0287344	0	0.0131874	0.0367033	0	0	0.0137069	0.0175525
FBgn0263027	CG43322	2L	1272	10.0514	9.64444	9.92854	11.4933	1.37883	3.78067	2.52824	1.98845	3.8811	2.66583	4.53603	4.16536	4.70569	4.74963	10.7626	15.866	14.1253	15.5891	11.0327	17.2588	17.2925	20.9049
FBgn0028955	CG8788	2R	1676	13.0358	12.3069	13.8563	14.058	20.3609	30.3161	42.2991	15.5897	30.3513	34.935	21.3805	22.7039	26.9256	29.1137	41.4627	44.47	36.0128	39.5712	42.9141	44.2126	38.9692	37.8867
FBgn0261046	CG31190	3R	8231	24.9766	26.464	31.712	25.0644	0.462851	0.747338	0.617899	0.53341	0.401992	0.687597	0.0774776	0.511063	0.156102	0.131071	1.65117	0.925622	3.11334	3.58661	2.06848	0.803354	3.10149	3.48915
FBgn0262794	CG43175	3R	593	0.697549	0.455828	1.00934	0.344002	11.0666	2.4014	2.12909	228.897	33.4964	9.25914	0.97299	0.595653	0.792709	0.467819	1.45781	0.391023	8.17117	7.28814	7.8976	0.850246	10.6733	13.3089
FBgn0001624	CG1725	X	7249	48.0259	59.3894	72.6929	61.3143	5.70256	6.60022	7.37095	6.23774	7.15297	7.92064	11.1894	10.937	11.6336	11.3406	44.1811	44.0432	50.4267	33.7213	49.2339	42.1873	55.8065	33.7754
FBgn0262985	CG43293	3L	535	3.93614	3.38125	3.07659	2.35133	0.130262	0.218175	0.423001	0.133802	0.177834	0.270671	1.81637	1.98069	0.995801	1.1523	1.45692	1.36216	37.5653	52.0927	0.972643	0.726129	37.9553	53.6672
FBgn0260474	CG30002	2R	1572	1.07646	1.19042	1.18032	0.994879	5.20164	24.0872	38.6572	5.02426	15.5341	18.4312	1.66133	1.02135	0.717674	0.76472	15.9163	3.56117	18.6081	11.1267	21.1801	4.35359	20.4592	11.7068
FBgn0039492	CG6051	3R	4494	20.0991	20.9316	23.9934	21.0167	2.66985	4.35831	4.79455	3.7247	7.18627	6.5251	34.4827	35.0336	38.2212	35.4813	42.1465	61.3155	33.7359	32.5684	37.1689	73.812	32.5075	32.0716
FBgn0053179	CG33179	2L	3249	97.3381	96.7064	107.254	101.829	0.0571992	0.17963	0.12831	0.12118	0.0650737	0.144853	0.140201	0.266852	0.17362	0.161283	2.36851	1.07817	5.19482	4.90066	3.73126	0.992166	6.26555	5.52656
FBgn0052343	CG32343	3L	2263	16.2015	16.1619	17.4694	16.3459	2.33532	2.8317	3.1685	2.39352	3.01768	3.03951	5.47501	4.6542	5.48388	5.09422	15.5903	32.9861	10.4437	8.70906	12.9595	33.2666	7.52424	8.18316
FBgn0033236	CG14764	2R	2742	53.5949	55.8492	58.9695	52.7343	6.01931	7.37292	7.56698	6.72245	7.73758	8.10215	69.9715	60.1352	71.6487	53.4307	66.3393	110.136	21.9084	21.2797	53.4218	120.001	20.9162	20.0215
FBgn0264679	CR43964	2R	1494	1.78708	1.08557	1.58247	1.02406	3.01648	0.523459	0.334843	1.09405	0.339638	0.379631	119.702	151.442	99.8257	124.803	1.20944	1.05872	0.723759	0.792621	1.25171	1.01797	0.88236	0.584271
FBgn0261530	CG6754	3L	2599	15.1777	14.8405	16.8	17.2938	1.83677	2.0704	1.92021	1.8821	1.73679	1.83402	7.67659	8.5745	7.77733	8.14781	29.7696	58.3674	8.53044	12.7198	25.3525	64.1459	8.3365	12.5212
FBgn0265740	CR44547	3L	610	0.0616462	0.0681729	0.0490603	0.27868	0.19041	0.325295	0.253837	0.508522	0.259948	0.316522	0.298697	0.210565	0.308247	0.151594	0.0116163	0.0678795	1.69265	2.11438	0.026658	0.04065	0.152382	0.319311
FBgn0039441	CG5476	3R	1088	0.0345627	0.0573329	0	0.062498	0.693912	1.39468	1.28085	1.14044	0.825877	1.25332	0	0.0295139	0.0576074	0	0.0195384	10.4658	0.0373623	0.0485272	0.0298922	0.471012	0.0466009	0.0331529
FBgn0015903	CG5393	2R	2827	6.98345	7.32564	8.00306	6.13351	0.760091	1.01158	0.783663	0.844054	0.717961	0.913486	13.7497	13.6532	13.5574	12.2337	60.8882	112.423	12.1246	12.9293	53.7137	122.506	12.1837	12.328
FBgn0032967	CG1428	2L	2031	0.0555454	0.0409508	0.014735	0.03348	0.388883	0.7931	0.574722	0.387704	0.405985	0.528803	0.029904	0.0474315	0.01543	0.0455304	0.00697776	0.0285421	7.36547	11.4679	0.00400329	0.00813935	7.88029	14.0729
FBgn0037548	CG7900	3R	1879	1.34086	1.05126	1.52899	1.538	20.5844	12.2687	6.68122	20.3184	8.54025	8.36819	47.2563	51.4222	48.934	54.7255	31.9337	14.7821	18.0384	20.9175	19.5846	12.66	16.19	18.3173
FBgn0039916	CG9935	4	2971	4.59452	4.75903	5.25809	3.3873	0.461317	0.887901	0.665499	0.457792	0.740093	0.576766	1.22656	4.07469	0.22151	0.155625	3.35573	1.44665	8.39	4.48591	4.43616	1.35765	9.13861	4.90731
FBgn0051248	CG31248	3R	977	244.524	212.652	285.913	278.603	7.88204	2.05491	0.682709	7.19262	0.692486	0.679332	11.2829	9.46572	32.2045	40.573	16.5652	7.99311	29.5827	25.0362	25.7569	6.50581	35.704	24.485
FBgn0263344	CR43425	4	3528	64.6882	66.439	78.3627	61.9555	0.378607	0.598837	0.573935	0.385516	0.548338	0.636207	0.92101	1.26515	0.399725	0.629063	9.71903	5.20398	11.8217	7.15342	11.908	4.88246	11.7677	6.76829
FBgn0031945	CG7191	2L	1643	27.0759	28.386	31.0015	28.4324	0.487788	0.774369	0.558207	0.530092	0.450387	0.727129	12.3466	13.2119	3.9483	1.93237	3.38985	1.49698	4.08729	4.8891	3.32552	0.820011	4.64946	3.44677
FBgn0041147	CG10850	3L	2408	4.68491	4.49876	3.87756	4.87111	1.25411	1.33786	1.0882	1.63998	1.09751	1.1025	3.08972	3.26712	2.85013	2.61134	10.8231	18.5607	3.97724	5.57545	9.88986	22.5482	4.40412	5.63524
FBgn0035478	CG10853	3L	588	0.575575	0.495065	1.57777	0.809498	0.533343	0.972697	0.952056	0.730452	0.449457	0.492547	0	0.0546108	0.15989	0	0.192814	0.0704192	0.456278	0.218066	0.0414831	0.028114	0.129341	0.20857
FBgn0033979	CG10243	2R	1903	2.27246	1.92303	1.88713	1.44714	0.463868	0.607233	0.388056	0.64575	0.422183	0.317063	10.5321	7.23893	9.71607	8.43897	123.663	312.588	4.66527	4.03483	112.279	420.003	2.54885	1.62629
FBgn0250906	CG3127	2L	1893	403.873	449.224	387.562	459.318	85.4652	38.7846	29.9501	86.2062	41.9722	39.0836	219.39	208.018	217.78	221.435	539.84	262.372	598.496	186.81	535.04	262.365	605.39	186.563
FBgn0267004	CR45448	2L	543	0.0692527	0	0.110228	0.125226	0.0855618	0.10748	0.0877409	0.131831	0.0778728	0.0444472	0.223702	0.0591365	0.230854	0.113533	0	0.015251	0.329394	5.51451	0	0.0152219	0.0311245	0.425138
FBgn0266902	CR45362	2L	1210	0.155389	0.154657	0.395726	0.112393	0.153587	0.376217	0.324841	0.226782	0.25336	0.568465	0.0501942	0.212305	0.233096	0.203796	0.0995541	0.0615965	1.81414	1.98225	0.107513	0.034155	1.48753	1.46666
FBgn0050384	CG30384	2R	2302	0.784102	0.849052	1.54704	1.12247	0.222007	0.735227	0.760596	0.50791	0.427074	0.597604	0.065959	0.292934	0.122522	0.214242	1.07735	0.762657	30.0409	46.972	1.4128	0.983818	25.5087	49.1791
FBgn0032588	CG5968	2L	723	0.312068	0.431385	0.33114	0.235124	0.19278	0.290598	0.494225	0.165017	0.190077	0.333815	0.882044	1.90979	0.8669	0.980573	0.0196014	0.0343622	122.378	200.779	0.0112458	0	136.818	225.073
FBgn0037038	CG11037	3L	913	0.0411875	0.0227741	0.065557	0.0372387	0.267158	0.818216	0.639245	0.509636	0.219993	0.317216	0.199567	0.457223	0	0.877795	0	0	112.734	202.5	0.0267164	0	97.2015	176.914
FBgn0262843	CG43207	2R	455	0	0.0456983	0	0	0.331858	0.79526	0.706796	0.629312	0.418202	0.556957	0	0.0705739	0	1.89687	2.64748	2.18408	7.91562	8.8521	6.89768	2.67039	7.55884	10.4961
FBgn0035422	CG12740	3L	887	972.749	961.999	850.737	945.07	298.913	275.913	231.1	356.334	307.15	274.761	779.901	691.204	774.169	717.885	1781.09	2172.34	601.779	801.539	1709.32	1984.75	647.996	755.882
FBgn0019830	CG3057	2L	1480	40.7548	43.1169	36.6805	40.4311	59.5976	30.0642	16.1842	70.4476	33.5351	24.9909	77.4372	87.8066	79.1084	90.3479	107.591	118.932	121.385	142.681	108.028	117.326	112.115	137.637
FBgn0023542	CG3460	X	1791	18.6236	22.3717	18.9152	23.3683	10.4282	5.85248	4.4491	13.8292	6.55759	5.45088	33.4365	29.099	32.4058	31.4609	68.4457	61.5017	16.6959	15.0808	55.8888	60.3368	18.1226	15.6486
FBgn0040366	CG11398	X	3018	4.93415	4.6298	5.47369	5.48624	0.838991	1.34979	1.28659	1.07131	0.973758	1.19555	1.54957	1.55342	1.43297	1.28689	6.86286	19.5096	1.43313	1.37705	5.65754	19.2999	1.69678	1.41269
FBgn0002633	CG8361	3R	982	0.421228	0.465825	0.182852	0.207733	0.756987	1.27184	0.836912	0.558872	0.635135	0.811048	0.123697	0.0980992	0.0319129	0	1.16896	1.78782	0.637488	0.122892	0.770014	1.16155	0.46468	0.124887
FBgn0051005	CG31005	3R	3218	10.295	10.3318	11.9317	10.7237	1.20193	1.1861	1.09929	1.483	1.12348	1.07999	11.4468	10.9765	11.9978	11.7434	17.9218	19.5709	18.5364	13.51	19.3489	21.1698	19.5187	14.4169
FBgn0260756	CG42554	3L	1023	37.5674	30.8334	36.1871	31.0078	2.47515	4.08476	2.86419	3.06723	3.84408	3.3147	21.7293	19.5555	19.2687	19.1332	17.0949	33.2547	24.9782	35.2205	20.0048	37.0211	29.0267	40.1815
FBgn0032354	CG4788	2L	1399	10.2679	10.3889	10.1396	10.1341	1.00459	1.04292	1.12382	0.963667	1.141	1.12997	2.45284	2.29529	2.06085	1.98297	18.4416	56.3709	6.17162	5.51537	14.7154	58.6443	8.31137	7.84832
FBgn0264838	CR44046	3R	1042	1.58789	1.85578	1.57963	1.53354	0.434727	0.436874	0.491522	0.515242	0.801466	0.891737	0.932592	0.801238	0.842108	1.36076	3.77417	1.35902	7.02211	5.73289	4.87685	1.38023	7.60689	6.70174
FBgn0034537	CG11132	2R	1584	37.6754	38.6189	40.2803	39.8156	2.28781	3.58129	3.865	3.60783	5.09875	5.40138	16.8708	17.0894	16.6782	17.2802	46.5595	83.4613	18.9342	14.2137	43.8667	87.7062	19.9574	14.8972
FBgn0036924	CG7570	3L	1384	0.271707	0.0751183	0.0432468	0.245657	0.537111	1.13013	0.877821	0.655155	0.717988	0.967834	0.0438837	1.3689	0.181147	0.556794	0.0665584	0.0957376	78.8449	98.3852	0.0763721	0.0776384	68.2618	106.705
FBgn0010100	CG9244	2L	3102	347.566	439.711	412.926	450.787	41.6298	38.0801	47.3054	42.6536	37.807	44.7101	664.649	654.127	695.295	636.167	844.75	407.543	1056.38	627.464	770.843	350.327	945.3	564.76
FBgn0265708	CR44515	3L	763	0.591416	0.572277	0.47067	0.534714	0.258788	0.290662	0.327821	0.312732	0.304806	0.205605	0.557202	0.799622	0.657162	0.444384	0.0464346	0.0976824	1.83272	4.82405	0.202468	0.0758303	1.42869	4.78416
FBgn0051915	CG31915	2L	2487	7.8928	7.64157	9.398	8.73555	20.5493	18.5387	14.5641	18.997	16.3775	16.4101	5.61683	6.58491	4.80094	4.97003	10.2371	22.2866	4.14511	4.164	10.0105	21.5827	3.76475	3.95076
FBgn0029525	CG18273	X	4342	18.8627	18.4415	15.5286	17.7825	3.13782	2.19092	1.92296	2.97581	1.46322	1.74813	6.40641	6.89258	6.19984	7.19844	27.2356	33.0642	6.9991	8.69249	21.4634	35.5025	6.4107	7.14926
FBgn0039358	CG5028	3R	1934	301.592	332.533	340.847	354.422	10.594	9.63242	9.47816	10.0492	9.7404	9.55284	176.662	164.507	181.468	149.546	404.472	204.057	471.122	243.381	399.926	192.38	459.825	236.512
FBgn0285947	CG14206	X	1469	599.44	710.053	467.624	613.971	380.544	329.822	278.376	443.978	347.627	307.805	720.593	751.715	719.077	771.505	1186.51	1548.99	435.53	601.312	1131.96	1505.69	463.414	590.615
FBgn0001223	CG4460	3L	1900	4.39375	9.65221	5.0718	7.74817	12.746	22.9208	33.5321	12.1316	44.3046	74.8751	26.2279	39.1587	26.3903	35.4477	110.029	70.6308	148.151	166.956	45.2451	49.2537	75.9014	152.236
FBgn0040842	CG15212	3L	445	0.338015	0.467253	0.605261	0.38201	0.313214	0.603291	0.508552	0.241295	0.308822	0.433884	0.818899	1.01024	0.563387	1.59316	0.732476	2.47509	1.05965	0.440687	0.785662	1.18875	1.4432	0.697089
FBgn0027512	CG10254	3R	4997	27.0988	30.6752	32.4721	31.8489	2.49175	2.99926	3.49912	2.82928	3.10346	3.69001	7.54174	7.24862	8.06508	6.97043	200.171	247.299	71.1659	80.5496	150.446	282.743	61.4147	85.844
FBgn0031879	CG9138	2L	11780	0.0670364	0.10061	0.129564	0.092357	0.75823	1.31983	1.66833	1.47463	1.25545	2.01192	0.121161	0.103584	0.122374	0.143916	2.4927	1.09949	3.29688	3.72644	4.5126	2.32388	4.77535	3.92425
FBgn0030240	CG2202	X	3363	9.83994	12.0255	11.8355	12.6776	3.81296	3.70684	3.10255	4.99153	3.48288	3.54882	9.08407	9.56746	9.58883	10.1097	17.0226	39.9635	10.4146	11.5504	14.685	42.9595	10.7319	12.5855
FBgn0039086	CG16732	3R	1758	0.149732	0.106448	0.187255	0.116037	0.356775	0.365176	0.16938	0.285034	0.204449	0.2883	5.85585	4.38377	4.45655	3.92753	3.32127	2.3459	2.24293	4.80525	1.93786	1.51863	2.16785	3.63576
FBgn0025549	CG1659	X	2340	90.2662	86.1211	99.1549	88.7023	0.9977	2.28958	2.97262	1.64175	3.97551	4.31126	15.1189	12.2955	15.0532	12.3033	37.6432	82.8555	19.2932	23.2368	38.732	90.4861	20.3782	23.8835
FBgn0025454	CG8453	2R	2074	42.5722	47.5807	11.1107	9.80296	4017.98	4463.14	2356.73	750.916	1382.03	1128.3	9940.31	11365	4673.78	5169.31	1558.81	453.982	2120.29	1181.94	496.572	197.647	656.943	406.614
FBgn0267411	CG45764	Y	942	1.47702	1.0595	0.0953083	0.108277	0	0	0	0	0	0.0256208	0.386847	0.920383	0	0.32722	0.037611	0.00879119	71.3234	178.939	0.0086313	0	81.0941	206.458
FBgn0266329	CR44994	2L	532	0.353423	0.234505	0.8438	0.447354	0.0654982	0.219405	0.0895551	0.134557	0.298061	0.499028	0.114164	0.120719	0.17672	0.11588	0.159833	0.108964	0.198666	0.42533	0.840579	1.5692	4.49518	9.20742
FBgn0029093	CG1548	2R	1784	378.529	369.374	326.175	351.614	571.421	1147.09	1665.61	704.266	1423.95	1761.61	282.432	265.511	237.357	261.953	296.846	245.64	259.66	232.491	285.627	272.437	254.807	242.925
FBgn0033584	CG7737	2R	2416	40.2035	37.859	41.8678	42.9067	2.07686	1.55567	2.17905	2.66663	1.7327	3.49136	0.326803	0.172783	0.363194	0.22965	21.3252	35.4972	6.09753	6.22195	19.6738	39.4664	6.61753	8.35768
FBgn0038815	CG5466	3R	2907	56.0894	61.5843	66.9364	64.5125	0.359598	0.690625	0.717026	0.738744	0.534562	0.821929	0.240266	0.187784	0.0754623	0.106034	5.6112	21.2687	6.15556	8.45842	5.43165	18.3564	5.05216	6.70285
FBgn0250789	CG1977	3L	8317	99.0225	106.621	134.237	119.734	35.5517	21.7266	20.7169	36.1651	25.2428	22.6142	68.158	61.9443	67.2625	55.8295	51.6274	42.5605	51.966	47.0571	49.8028	46.2489	48.0489	43.0302
FBgn0266689	CR45179	3L	829	0.453609	0.376226	0.324899	0.451131	0.6445	1.45025	1.65229	0.546884	0.49732	0.50948	0.512841	0.348613	0.264619	0.223094	0.179498	0.229759	0.568809	0.755162	0.294235	0.129616	0.387348	0.382894
FBgn0035189	CG9119	3L	1212	16.7854	15.097	10.8398	10.0426	37.998	41.1807	9.00191	32.8193	9.70774	3.73373	1405.6	1400.6	1548.95	1519	140.754	40.5114	138.647	90.8463	118.707	39.8886	132.82	128.258
FBgn0039331	CG11913	3R	1700	2.01293	1.70011	0.017604	0.0399987	0.737895	1.07111	0.910828	0.849186	0.516125	0.880211	0.982479	1.13333	0.0737375	0.235714	0.0541864	0.21434	33.5866	58.175	0.0526103	0.0291724	28.4079	53.4095
FBgn0287669	CR46496	3R	387	0	0.107456	0.309321	0	0.480207	1.0858	0.615547	0.462431	0.464369	0.873094	0.078469	0.331898	0.0809779	0.0796488	0	0	2.64699	2.47519	0	0	1.4193	1.77089
FBgn0015766	CG10596	3L	2722	551.754	535.157	639.908	605.111	182.115	103.199	41.0315	273.311	89.0554	47.0948	28.3036	21.9068	26.3993	23.0445	334.368	194.751	459.225	555.96	401.946	170.293	479.416	553.068
FBgn0053758	CG33758	2R	537	0.140053	0.232321	0.222918	0	0.173036	0.391252	0.221803	0.155521	0.177171	0.179775	0.0565503	0.179392	0	0.0574006	0.145149	0.10795	0.0151397	0.182594	0.0757047	0.061568	0.0786806	0.147774
FBgn0005775	CG7503	3L	5588	77.1532	83.9747	104.872	88.9642	0.234878	0.490874	0.362355	0.407796	0.274307	0.501009	0.211942	0.293069	0.235543	0.237193	4.53711	2.52085	8.61162	7.3927	6.54471	2.2631	10.1319	7.76273
FBgn0027330	CG1994	X	3250	2.92734	4.56801	2.71643	5.15737	1.84411	1.63413	1.30103	2.99553	1.02134	1.1659	3.78426	3.59645	3.52919	3.85064	28.8473	38.1526	2.45652	2.57606	27.6143	41.7573	3.15651	2.58596
FBgn0037850	CG14695	3R	1116	2.96521	3.39093	3.37883	3.13789	2.00869	1.4329	1.37679	3.65619	1.97974	1.69765	3.83676	7.02071	6.59904	11.7938	1.63179	0.526857	2.22192	1.9397	4.21105	0.659167	4.3993	2.84425
FBgn0038235	CG8461	3R	883	20.7824	19.5212	20.3692	20.2145	2.32826	2.3001	2.45501	2.13483	2.33453	2.40528	9.56078	8.72783	9.12115	8.58746	14.3323	30.4523	7.89986	7.87566	14.9354	33.4271	8.33546	7.85949
FBgn0031574	CG3964	2L	3518	0.192404	0.242326	0.144615	0.347914	0.627303	1.10154	0.961534	0.963139	0.86541	1.16969	0.138113	1.98983	0.115804	0.534471	5.821	5.44005	141.266	164.032	6.75554	5.17828	116.531	170.068
FBgn0041723	CG33304	2L	4685	53.2077	59.7242	67.1548	64.6161	0.771029	1.62691	1.31184	0.982978	0.805534	1.07924	0.181492	0.233037	0.153849	0.0789518	2.70127	2.02393	4.52228	4.21963	3.66532	1.70956	5.20906	4.77652
FBgn0026722	CG8730	2R	4290	13.7707	14.1963	14.1193	14.4634	1.96291	2.13313	1.72971	2.3333	1.82594	1.90716	9.86767	9.35639	9.78869	8.31317	16.3851	32.1851	5.05237	5.77908	13.5227	35.0696	4.71168	5.32899
FBgn0027565	CG5498	3L	1523	22.9872	18.7312	20.5734	18.9304	4.35468	6.43015	4.98957	5.14673	6.69812	5.93466	21.6541	19.8402	16.0087	18.0128	34.8154	70.5895	15.0697	27.476	32.6242	73.4344	16.49	26.7579
FBgn0040076	CG33747	3R	1336	40.3345	36.7453	27.978	31.2759	4.64253	2.49872	1.96136	4.60797	2.75358	2.29425	16.093	15.2143	13.1359	14.8353	14.7552	28.6498	51.7925	79.9022	15.7867	29.8697	50.822	88.3129
FBgn0038763	CG4433	3R	2271	35.4185	36.8977	39.428	37.1428	4.02511	2.74462	3.01573	4.13976	2.79293	2.62497	14.2009	11.7076	11.3569	9.48747	35.1269	51.5986	23.9462	24.7	34.184	51.6021	30.6309	26.388
FBgn0038879	CG17298	3R	495	6.00148	2.98239	3.92978	3.02213	0.657011	1.20261	0.938429	1.34974	0.982377	1.7065	24.4167	14.6608	23.6146	13.6996	0.14315	0.200759	0.344911	0.518072	0.706302	0.016698	1.02428	0.218608
FBgn0037012	CG4786	3L	2245	9.14561	5.74232	9.82452	4.98247	1.42277	1.11784	1.40065	0.866239	0.786368	0.989044	42.9474	28.1634	22.9769	22.6821	13.8404	9.92649	10.0856	11.6145	13.3025	9.20435	9.29344	10.7006
FBgn0265816	CR44605	2L	249	1.81225	1.5866	1.08169	1.22888	0.513113	0.421893	0.478347	0.239572	0.169819	0.630025	0	0	0	0	0.11383	0.0665165	0.42446	0.48466	0	0	1.66291	3.56357
FBgn0034082	CG10734	2R	1449	1.71282	1.89416	1.15659	0.985476	0.488969	0.684714	0.484982	0.52696	0.532574	0.283155	0.523939	1.46262	0.497435	1.25509	0.288522	0.131449	170.175	304.173	0.387176	0.102677	198.917	359.687
FBgn0051538	CG31538	3R	2158	1.23721	2.04266	4.29903	2.96191	1.02802	2.11487	2.46165	1.76362	1.64104	2.66176	2.49076	10.178	2.55587	4.21367	3.52654	1.46208	462.316	683.979	4.28387	1.48611	381.798	721.817
FBgn0039024	CG4721	3R	2213	63.5516	71.6142	70.5369	87.6628	31.7379	13.1281	4.21427	37.2262	14.2399	7.41058	2.56608	1.50906	2.15248	2.8693	20.2491	14.5381	29.3387	41.9457	20.3984	17.2257	32.8695	51.2482
FBgn0038588	CG7156	3R	2619	12.9368	12.9409	13.8607	12.722	1.21516	1.59999	1.2643	1.66274	1.12211	1.12426	5.82073	6.30207	4.96581	5.43747	16.6393	31.7181	7.77926	9.74854	12.3652	32.7811	7.31133	9.68761
FBgn0036441	CG13476	3L	694	0.0541847	0.119843	0.0862444	0.0979796	0.234309	0.689578	0.46339	0.636075	0.441737	0.365152	0	0.647775	0.0451562	0.532982	0.0204205	0.0477308	82.4953	122.843	0.0117157	0.01191	85.1727	138.585
FBgn0267207	CR45647	3R	301	0.374793	0.828947	1.19309	1.80725	1.00329	1.58992	1.26627	1.70439	1.22921	0.801821	0	0.106682	0.104114	0	0.894567	1.76081	0.891333	2.2803	0.48622	1.20825	0.926444	1.79752
FBgn0004575	CG3985	3R	5803	166.987	197.544	269.847	219.215	0.352273	0.681877	0.587023	0.614731	0.38984	0.625933	1.08848	0.996037	0.394228	0.663969	9.93347	6.37045	20.0344	24.5577	14.7271	6.70869	22.9744	25.1181
FBgn0262871	CG43226	3R	3707	71.3435	75.481	87.5603	83.4243	5.36102	6.85165	6.33295	6.30168	6.42201	6.20461	14.7783	13.7471	16.5019	15.7239	33.9615	27.4867	37.4679	31.1854	34.5538	32.0185	37.3778	30.8802
FBgn0263200	CG9232	2L	1484	33.1951	35.6867	30.9956	34.3655	49.7552	21.6065	9.4789	50.8663	20.2876	12.4903	245.498	279.955	284.918	323.798	124.83	49.2972	140.479	83.6894	121.752	38.9158	126.828	70.9739
FBgn0026143	CG3658	X	2214	12.0931	13.7397	12.3952	13.0068	2.42373	2.37243	1.72691	2.24711	1.70457	1.81502	5.21213	4.88774	4.26055	4.52477	45.4151	112.987	7.18998	5.9141	39.1	124.819	6.68314	4.80937
FBgn0005596	CG14513	3R	4239	4.57744	5.48881	6.53038	5.4379	1.6769	1.90547	1.99778	2.14747	2.07983	2.33149	3.40999	3.19672	3.5338	3.15585	32.2368	77.046	5.89759	6.61016	27.6202	88.7075	6.21164	7.03026
FBgn0051115	CG31115	3R	981	0.919981	1.10216	1.98292	1.97547	0.864318	1.15415	1.34771	1.4959	1.79959	1.86977	1.08345	2.52045	1.37365	1.60248	7.89491	1.29158	53.1478	75.7174	7.89862	2.09797	48.1693	82.5095
FBgn0035827	CG8268	3L	821	79.5139	81.0689	75.4184	81.4566	22.4236	11.1321	10.8082	27.9158	13.7516	13.3903	43.2395	37.3131	43.3241	39.1215	76.193	142.769	29.5791	33.0732	72.3938	141.48	32.5455	34.3656
FBgn0031455	CG9958	2L	1251	35.7405	37.1477	34.9266	35.7654	9.49813	6.8392	6.17916	9.01241	6.94608	6.45331	9.36999	9.26628	9.94513	10.2008	23.5234	32.7611	13.2316	16.4778	18.4647	29.1704	13.2057	14.803
FBgn0003002	CG1133	3R	2939	6.90925	7.22334	8.69598	7.86637	0.624421	0.984943	0.980749	1.00268	0.708585	1.12914	0.0826608	0.120185	0.0746407	0.178295	0.472555	0.33531	0.672201	0.631324	0.517332	0.194052	0.937324	0.76338
FBgn0052379	CG32379	3L	1238	0.151875	0.0503863	0.0241735	0.109851	0.375283	0.773129	0.65423	0.375846	0.350097	0.74081	1.32459	0.518758	2.43012	1.24492	4.32138	3.47172	2.84354	3.1681	7.54617	2.90428	4.8736	6.27588
FBgn0259212	CG42312	3R	10585	22.6442	25.8647	36.93	29.5631	2.23522	5.59083	4.99838	3.20219	7.28052	5.86327	6.66737	7.18367	6.77692	6.9569	22.1903	38.4953	11.1647	8.92989	19.6442	47.6534	10.8285	8.19275
FBgn0035176	CG13905	3L	913	0.16475	0.569352	0.360564	0.297909	3.48578	2.48022	1.76119	8.70301	5.30298	3.17216	3744.48	3237.95	2604.52	2357.12	47.9793	18.1953	27.5157	44.5942	61.1627	28.3906	90.5468	73.3891
FBgn0038888	CG15503	3R	751	0.150217	0.0830602	0.119548	0.0452715	0.0309321	0.217594	0.222039	0.0953186	0.168914	0.144616	0	0.0855157	0.0417289	0	0.0094353	0.011027	3.83227	7.74339	0.0433059	0.033018	2.27292	6.7914
FBgn0039588	CG12413	3R	2255	9.0717	9.0271	9.03776	8.92566	1.81308	1.96696	1.55818	2.53428	1.80016	2.04423	12.8069	12.0613	11.4931	10.5253	10.0774	15.7069	5.48733	5.55571	8.38308	15.0758	5.07018	4.67394
FBgn0029843	CG5905	X	4026	23.0146	24.0826	24.6342	23.806	0.54238	0.994441	0.878668	0.678622	0.504142	0.698387	1.90834	2.47254	2.77111	2.91703	9.38628	6.06802	9.76978	10.2028	10.9984	4.52899	9.27518	8.16554
FBgn0051357	CG31357	3R	1681	41.4519	41.8081	44.0445	47.8735	9.16902	14.9498	11.4503	11.2707	14.3822	13.1299	32.9689	36.2946	32.3265	36.2518	36.4539	53.1954	21.7349	17.5528	37.05	56.7227	24.4511	18.342
FBgn0283427	CG3523	2L	8622	49.6287	54.5478	63.4356	59.1452	365.253	57.1218	38.494	217.589	34.6685	26.7031	49.4256	36.1297	32.1344	27.2919	217.92	105.718	163.085	176.572	181.098	123.452	163.211	199.747
FBgn0014411	CG14804	X	2543	42.8981	48.8544	51.3804	49.628	12.0718	12.9667	14.3089	13.7557	16.4783	17.0121	40.2552	40.7987	41.2588	40.6544	49.097	87.1963	26.8646	27.1833	46.2327	98.9033	28.0923	26.7655
FBgn0004876	CG6027	3R	6523	13.6627	15.7213	18.6452	16.5225	4.49252	4.24092	5.89242	3.27761	6.95727	7.21121	33.9708	36.7139	42.5132	41.3666	29.3409	44.1856	32.0216	43.0859	24.8071	48.8138	26.4831	40.2397
FBgn0053892	CG33892	2L	595	0	0	0	0	0.312337	0.235409	0.400364	0.240619	0.195434	0.405627	0	0	0	0	0.0238182	0.22269	0.232287	0.25353	0.013665	0.361182	0.113617	0.290987
FBgn0038929	CG13408	3R	1189	53.0697	50.5391	44.2735	48.8395	0.605661	1.13877	0.771349	0.682328	0.675705	0.801787	0.0255404	0.0270068	0.0527139	0.0259244	1.47201	0.640773	2.46158	2.38519	1.68221	0.702116	2.30269	2.42087
FBgn0266797	CR45259	2L	468	0.0803509	0	0.0639461	0.0726472	0.297821	0.473878	0.53446	0.484366	0.225881	0.232066	0.583991	0.754749	0.669625	0.724498	0.0302817	0.0353902	1.2334	1.99845	0	0.052984	1.26393	0.816977
FBgn0030048	CG12112	X	1117	12.7592	8.11606	7.15349	5.44835	2.31884	3.33347	3.67881	0.875844	1.92118	1.94461	15.6867	11.1253	5.13423	5.16035	41.0945	51.7414	9.09808	8.33256	11.4281	21.6812	4.08519	2.93858
FBgn0037410	CG1148	3R	1474	1.25007	1.02976	1.54304	1.47621	0.275798	0.68102	0.703014	0.501834	0.408792	0.695882	0	0.021785	0.0212608	0.0209119	0.499956	1.00005	0.794251	5.33708	0.325448	0.801878	0.722346	4.10135
FBgn0031449	CG31689	2L	2754	8.71151	10.6908	10.0734	10.4071	10.6155	4.16628	4.22545	8.88088	3.20899	6.1783	16.1651	11.0418	29.5519	14.4719	65.5022	86.1357	44.4053	49.4728	56.6875	95.8126	47.0351	58.0347
FBgn0259998	CG17571	2L	1205	0.0312068	0.103532	0.049671	0.0846446	0.549424	0.949288	0.89949	0.851486	0.631642	0.741069	1.63808	2.15851	11.131	286.907	174.549	312.483	89.4979	182.773	276.234	242.423	131.832	251.385
FBgn0283509	CG3832	2R	1603	317.935	299.244	307.65	321.494	36.9173	40.4055	37.434	43.6591	49.5918	43.8808	59.1627	63.7615	35.6394	42.3807	64.0561	63.3729	93.6958	112.818	63.2804	53.517	92.21	109.435
FBgn0035316	CG15878	3L	1631	0.853069	1.2111	0.477067	1.04227	0.91154	1.66032	1.21226	0.921686	0.706477	1.16901	0	0.374072	0.0192142	0.151191	0.0304116	0.0660067	43.322	55.9515	0.104687	0.0354743	48.0284	66.1606
FBgn0033079	CG3174	2R	1663	4.11543	2.65067	4.94881	2.39199	6.53039	2.57592	7.32699	3.8382	3.71233	17.4734	833.089	915.795	874.706	1039.01	66.9178	37.7613	70.3006	65.4018	73.6211	27.6296	66.6826	52.9928
FBgn0003378	CG6132	3L	359	0.73323	0.984615	2.1674	1.13645	4.49718	4.81201	1.42665	6.8128	7.95051	1.4454	0	0	0.174587	0.171722	0.0986896	0.0461354	0.271756	0.252118	0.0679445	0.0230237	0.282461	0.281328
FBgn0032515	CG6866	2L	2147	133.34	137.017	142.874	151.895	1.89887	1.98979	2.00825	2.58397	2.65881	2.73723	15.1201	14.702	15.0343	16.2663	24.4822	42.5868	71.8791	115.889	26.5999	42.9521	71.9594	125.099
FBgn0027657	CG9734	3R	1274	140.086	135.283	131.147	130.738	200.327	56.4012	12.9673	97.6745	9.30169	5.57904	62.8803	47.9147	66.1698	68.0356	208.334	148.53	199.122	118.413	140.864	139.19	101.059	72.4068
FBgn0037501	CG10101	3R	1935	0.116602	0.0322368	0.0927963	0.122993	0.306132	0.554965	0.492437	0.37611	0.267695	0.51762	0.0313876	0.0497847	0	0	0.0183099	0.0213987	0.0546204	0.0935506	0.0294133	0.00854316	0.0393037	0.216235
FBgn0032492	CG5648	2L	1020	0.184334	0.0407701	0.17604	0	0.421329	0.812488	0.583864	0.69011	0.49747	0.627032	0.0595442	0.472223	0.030724	0.211538	0.0208409	0.0649514	58.2334	82.9234	0.0478276	0.0243103	52.3256	89.2351
FBgn0053878	CG33878	2L	595	0	0	0	0	0.585631	0.235409	0.180164	0.12031	0.0888339	0.223095	0	0	0	0	0.0119091	0.0139182	0.191295	0.126765	0.013665	0.0555664	0.0284044	0.0969958
FBgn0028552	CG3988	2R	1117	404.523	413.584	421.949	437.785	5.10562	6.08175	7.20834	5.51141	7.59955	8.30782	38.7954	34.7559	34.2562	34.2459	28.8829	36.6468	37.091	33.7084	32.3408	39.2556	38.832	34.1328
FBgn0034198	CG11400	2R	1217	111.484	94.5669	34.4515	31.2891	4.33296	3.4432	2.90675	3.06846	1.22477	1.59643	168.107	267.311	62.0331	57.2918	118.295	53.2467	126.687	210.98	99.5792	35.3237	91.995	145.17
FBgn0002931	CG11450	2L	2225	3.17734	3.74737	3.10701	2.70463	0.976183	1.642	1.68625	1.51212	3.32578	2.41348	3.12547	1.804	4.29583	1.78711	2.78341	2.12522	7.94734	11.0816	10.8969	6.09976	15.5789	18.9057
FBgn0039325	CG10560	3R	1367	5.7768	4.85215	11.8656	10.4708	0.373856	0.401318	0.348525	0.986225	0.247461	0.326623	1050.56	1507.3	2630.92	3662.12	38.9907	14.7694	66.2357	51.7328	104.854	19.391	148.576	84.7903
FBgn0026619	CG8766	2R	1776	77.1776	79.1553	77.3783	80.1922	1.19028	1.48533	1.30107	1.74661	1.42259	1.5356	65.8476	64.9636	75.7522	71.5584	46.3218	53.5207	42.5133	58.9684	44.8515	53.5908	46.1055	64.3335
FBgn0036239	CG5684	3L	1893	97.0598	93.0237	108.704	99.9672	10.6947	11.9622	10.9041	11.5967	13.0116	13.7695	32.5171	32.3317	34.2686	35.4485	69.5752	154.554	71.7015	81.4736	72.0509	169.148	69.0844	84.7319
FBgn0025616	CG13359	X	1802	0.020868	0.0230774	0.0498226	0.113204	0.161141	0.401602	0.31066	0.291316	0.240522	0.294654	0.0842606	0.338575	0	0.136844	0.444344	0.473348	22.8246	27.7466	0.112801	0.256864	24.3943	35.5138
FBgn0031756	CG13992	2L	2313	0.0325155	0.0988847	0.103508	0.176389	0.632725	1.17582	1.05565	1.28437	0.831804	1.24691	0.131291	0.0555316	0.0541953	0.106612	18.3535	13.9203	0.26362	0.303266	11.4947	14.1046	0.460327	0.324368
FBgn0003480	CG3325	3R	1384	5.05374	4.58222	5.7302	5.15879	1.06583	1.80483	1.31673	1.31893	1.39779	1.69153	1.64564	1.4153	1.56239	2.2049	10.0145	21.4392	2.65519	2.13632	8.47142	20.2995	2.81473	2.55411
FBgn0023214	CG15085	2R	1454	4.13801	4.03271	4.52813	3.76467	1.35801	2.42438	2.08071	2.33855	3.26443	2.54793	8.10357	6.2058	9.37566	6.59305	14.3473	13.4813	17.5405	22.5083	15.4505	10.9941	19.8995	21.6174
FBgn0036859	CG14085	3L	2948	0.0637792	0.0775849	0.111667	0.16146	0.449156	0.677061	0.424232	0.380423	0.254599	0.560799	0.0927095	0.152495	0.053152	0.125471	0.141814	0.106747	0.614993	0.273762	0.12687	0.0813093	0.92873	0.303441
FBgn0032485	CG9426	2L	3184	47.0879	46.4049	53.6314	50.1975	5.5631	5.40727	6.19857	5.41079	6.87927	6.66285	12.6372	11.4265	11.9881	11.3461	24.5292	57.3579	13.7705	22.6702	21.795	67.7751	16.7759	26.7876
FBgn0051019	CG31019	3R	1980	0.873633	0.672089	1.19405	1.11613	0.797799	1.18492	1.18507	1.02435	0.848902	1.23721	7.45385	8.44945	5.44466	5.96244	1.79295	1.18364	2.05304	2.07991	2.31601	1.34836	2.32597	1.90189
FBgn0015575	CG1112	3R	2017	6.07782	6.05124	4.82212	4.58488	162.38	106.996	130.163	159.707	93.726	116.067	47.3203	40.0394	24.8284	26.0561	67.5463	37.5143	97.9232	93.9767	63.5741	34.9184	96.7155	97.8387
FBgn0264086	CG43755	2L	2333	0.370723	0.338673	0.423311	0.932675	0.716915	1.2658	0.95981	0.935842	0.738581	1.04484	0.403512	4.36315	0.376115	1.07019	0.0516333	0.202329	213.695	325.25	0.153343	0.0460573	157.205	329.639
FBgn0031188	CG14613	X	1755	25.4337	29.9392	26.0559	30.3762	5.57256	4.85517	4.02457	6.68256	4.9754	4.81321	26.4742	22.9993	25.285	24.1499	45.6042	78.6983	29.7221	35.1769	41.1862	84.1622	30.1322	37.5707
FBgn0003270	CG10393	2L	786	0.0478425	0.0529078	0.304598	0.346045	0.443321	0.950422	0.575842	0.425013	0.578324	1.10541	0.193178	0.245123	0.0797416	0.274515	0	0.042144	0.103436	0.0479804	0.0310332	0.0736114	0.129012	0.091782
FBgn0262991	CR43299	X	2518	0.149342	0.148638	0.273358	0.283549	0.170673	0.440379	0.383152	0.345886	0.239301	0.33068	0.132662	0.0892684	0.124458	0.134657	0	0.0526214	8.85328	10.1186	0.00645805	0.0098477	9.49064	12.8667
FBgn0038386	CG5478	3R	1035	0.181663	0.180807	0.578295	0.689833	0.269334	0.473661	0.379766	0.541781	0.275771	0.466373	0.0880218	0.279227	0.0605574	0.17869	0.102694	0.0400063	20.7061	21.4397	0.157115	0.031944	15.3167	23.1408
FBgn0264955	CR44124	X	371	0.304077	0.448361	0.725987	0.641489	0.281766	0.755086	0.96314	0.385899	2.42198	1.52876	0.654825	0.346212	0.422351	1.08009	2.29194	6.80808	0.679329	1.21981	2.49838	6.37179	0.592204	1.06947
FBgn0011774	CG5247	3R	2149	16.2211	37.5218	8.27199	11.1853	3.08617	3.76948	2.76571	3.13119	2.83834	1.99345	30.099	39.2835	13.3578	30.8384	20.8291	59.6107	4.73653	4.27842	19.6627	63.4779	4.86806	4.18946
FBgn0037370	CG1236	3R	1190	21.9305	20.4608	18.6099	17.7423	240.792	514.065	536.918	363.395	626.448	630.892	33.4553	33.6222	30.1534	30.2801	48.6129	83.1262	24.6634	21.0303	45.1561	89.0383	21.147	21.2057
FBgn0034824	CG3219	2R	2120	0.0354757	0.0784632	0.0141164	0.160372	0.712242	1.33241	0.927022	0.810388	0.543521	1.02459	0.0286486	1.66614	0.0591291	0.479809	0.00334241	0.0898443	97.3841	137.544	0.00767046	0	86.8388	145.323
FBgn0040375	CG13760	X	1524	92.4313	101.494	90.3498	92.917	1.80627	2.28239	1.97732	2.12937	2.24743	2.3438	7.9904	6.86892	8.9039	7.46332	20.9741	40.2925	14.713	17.7922	21.287	44.8095	15.0154	16.7097
FBgn0266751	CR45224	3R	829	0.0453609	0.0250817	0.144399	0.41012	0.32225	0.647683	0.359193	0.359792	0.408057	0.55315	1.09895	0.81343	0.793856	0.743645	0.111118	0.059937	3.14806	2.33827	0.0882704	0.20938	2.51776	2.40179
FBgn0039654	CG14514	3R	2792	8.90272	9.74102	9.45395	9.66874	2.962	9.88723	14.1377	3.99115	21.7634	22.8166	5.43831	5.24451	5.44382	5.07847	13.144	24.482	4.49307	5.24356	11.5874	27.4343	4.62769	5.12374
FBgn0040355	CG3526	X	1084	0.589734	0.24936	0.883448	0.752743	1.17865	1.01218	1.05483	0.83647	0.692396	0.756996	0.308157	0.444342	0.26019	0.199049	1.58191	1.81058	7.83004	9.95	2.15268	1.79188	7.67854	10.5416
FBgn0265849	CR44638	2R	451	0.166759	0.0922073	0.19907	0.226157	0.154523	0.465859	0.475377	0.290993	0.351593	0.374598	0.0673337	0.0711999	0.0694865	0.0683461	0.0471347	0.128535	1.22582	0.50172	0.0721125	0.0366541	1.91115	1.98347
FBgn0028484	CG14992	3L	4393	23.677	25.63	30.3628	28.8755	4.45247	6.00756	5.95677	5.1411	6.28306	6.12023	6.38734	6.65175	7.44047	7.10084	19.0705	30.2636	37.9982	34.732	17.2145	36.5485	33.5819	36.5038
FBgn0058439	CG40439	2L	707	203.499	166.93	203.519	190.48	11.4179	12.6795	16.2068	12.9263	20.649	21.9671	65.6746	60.18	74.1573	66.3132	54.7028	104.846	32.3362	48.0289	55.2703	102.366	33.1797	45.3761
FBgn0039611	CG14528	3R	2185	1.0154	1.24661	0.794395	0.653526	67.686	49.6222	33.1268	61.0022	40.4851	31.7508	1.34812	0.631935	0.817524	0.606607	11.5483	6.09443	7.36727	15.23	15.3274	11.6171	8.83704	20.8432
FBgn0032196	CG5708	2L	1326	116.443	113.278	117.337	115.586	4.77389	5.44006	6.19794	5.37152	6.95979	7.62631	20.4282	21.02	19.8997	18.9454	34.7028	75.0188	29.6507	36.1484	32.909	82.4307	28.824	36.0703
FBgn0036949	CG7290	3L	1667	0.022558	0.0997852	0.0538575	0.0407905	1.27507	1.64547	1.27182	2.82701	0.615123	1.17272	1.00193	1.04019	0.112796	0.0924538	0.0382563	0.0447101	0.0634016	0.0814429	0.0438969	0.0297499	0.0557608	0.151465
FBgn0030346	CG11802	X	1481	58.4249	58.7981	58.338	56.7261	3.56842	4.43723	4.80937	4.13265	4.67532	5.10074	13.7177	12.4238	11.4901	10.573	19.7602	44.728	11.9398	17.4634	17.2057	44.5366	12.1248	15.3439
FBgn0034354	CG5224	2R	943	6.65949	5.57854	5.14119	5.37204	7.26708	3.77526	2.26091	11.1083	6.53555	5.36187	18.3558	18.3541	36.7221	38.8979	43.1692	40.8357	17.8119	15.8609	49.9136	35.2358	21.5066	17.4805
FBgn0262543	CR43097	2L	1164	0.032306	0.0714527	0.0514206	0.087626	0.389163	0.431196	0.286515	0.43049	0.326945	0.342117	0.0782668	0.275869	0.134615	0.185368	0.0182627	0	2.61921	3.45375	0.00698513	0.00710095	1.93834	2.85092
FBgn0266652	CR45159	3L	512	0.146891	0.243665	0.292254	0	0.680567	1.39065	0.6979	1.32822	0.74329	1.2963	0.237246	0	0	0.120407	0.249114	0.258791	0.682796	1.26691	0.587569	0.258297	1.41939	1.49354
FBgn0266814	CR45276	2R	1806	0.145753	0.195724	0.231991	0.244732	0.212235	0.542901	0.553992	0.350126	0.351204	0.527866	0.0168148	0	0.0520572	0.0512028	0.0156942	0.0183418	0.0585219	0.0877037	0.0225102	0	0.0327531	0.131818
FBgn0053272	CG33272	3L	267	0.14084	0.311502	0.112085	0.127337	0.0870039	0.393451	0.13383	0.134053	0.0395926	0	0.113736	0.120266	0	0	0.053078	2.01605	0.852588	1.63845	0	0.030957	0.34814	0.837588
FBgn0003575	CG6222	X	4901	14.8314	14.2847	20.2056	14.9079	6.28031	8.28331	9.78676	8.39848	9.16274	10.499	16.4385	15.9081	20.3083	17.8932	23.5248	36.0298	14.7787	14.5156	22.2669	42.8116	14.4281	13.1755
FBgn0010329	CG1543	X	3772	44.7522	50.7085	58.6238	50.9803	0.369513	0.869548	0.748374	0.736971	0.571721	0.694228	0.289828	0.383086	0.473566	0.326873	2.13968	1.5478	3.55635	4.86305	2.80435	1.3564	3.55979	3.81358
FBgn0026149	CG17252	X	1664	17.1976	16.6192	18.7762	15.3036	4.64182	3.67567	3.44297	5.18384	4.41527	4.28596	4.65368	4.12968	4.46347	3.98268	29.0718	76.6219	5.87767	6.74475	26.0925	80.5341	5.65723	5.93079
FBgn0025625	CG4290	X	5230	17.6804	21.7708	24.5194	22.7006	0.697345	1.38372	1.28218	0.802985	0.923719	1.1952	0.795478	1.01921	0.73103	1.06676	4.00903	2.62215	5.9071	7.05218	4.54728	2.13987	6.27552	6.1823
FBgn0029814	CG15765	X	4315	256.109	263.16	346.013	297.733	0.384924	0.827751	0.679042	0.503219	0.561022	0.646019	0.429297	0.610223	0.486599	0.471469	10.5919	5.46777	18.9958	18.4324	14.688	5.12979	20.1828	17.4191
FBgn0031601	CG3058	2L	606	76.1392	81.4554	58.2239	68.2222	8.01168	9.38027	9.43432	10.2179	10.3445	10.3748	21.4477	16.8504	19.134	21.821	26.9171	46.9957	18.1383	22.055	27.3438	50.3023	20.4704	27.3206
FBgn0265579	CG44406	2L	332	0.113266	0.250515	0.450705	0.409625	0.034985	0.0703155	0.071752	0	0.0318411	0	0	0.0967203	0	0.0928437	0	0	14.3255	18.4019	0.0734701	0	12.2173	18.8391
FBgn0032879	CG9317	2L	2523	1.74383	1.81308	1.87413	1.25323	0.52942	1.19823	0.901692	0.903197	0.657821	0.923111	0.649959	0.496367	0.534107	0.48869	3.75781	1.61162	6.16762	4.79218	4.76304	1.48078	6.7321	5.2011
FBgn0037898	CG18643	3R	528	28.7729	28.3931	27.4896	26.4651	0.967918	1.87907	1.6242	1.17499	1.2213	1.48557	10.1225	9.60901	9.49649	8.17306	15.7286	18.084	5.72798	7.55681	12.2114	16.9224	6.46576	8.3071
FBgn0032731	CG10641	2L	1860	121.607	129.161	133.142	126.436	3.09109	20.9099	52.6958	4.90057	33.1971	60.7587	125.503	140.184	103.737	135.527	45.0832	61.9628	33.7659	36.0297	51.2758	66.6484	40.3661	34.2203
FBgn0030983	CG15882	X	634	0.118625	0.163981	0.0944063	0.26813	0.311444	0.846891	0.901766	0.71509	0.400173	0.761351	0.0478983	0	0	0.243092	0	0.248178	4.78313	12.9198	0.0641221	0	7.9838	16.5446
FBgn0053012	CG33012	2R	2849	0.0395973	0.00729826	0.0420173	0.0358009	0.464764	0.966893	0.589479	0.603026	0.463813	0.643821	29.1737	35.2783	39.1483	51.5971	1.36794	0.177311	1.29556	0.855119	3.72145	0.371353	3.81435	1.67628
FBgn0037064	CG9389	3L	2043	2.04311	1.68947	2.08008	2.51289	0.693604	1.33121	0.682118	1.1738	0.85377	0.785592	0.445925	4.22804	0.490861	1.67473	0.454359	0.616132	259.023	295.842	0.334301	0.271067	207.655	312.366
FBgn0039232	CG13636	3R	1738	125.838	118.093	165.785	132.67	0.280685	0.873077	0.58252	0.514846	0.571747	0.652668	0.122309	0.129331	0.180313	0.141883	22.3952	29.3229	14.8287	9.90769	18.7174	20.5687	11.9704	10.5347
FBgn0015714	CG10241	2R	1727	83.1778	63.209	54.7936	45.3975	12.7315	14.0852	3.88292	21.1603	9.92239	5.74372	74.6264	87.0924	56.1442	83.5481	28.5488	18.1738	30.2228	23.7937	27.6076	10.5867	29.0011	22.3231
FBgn0038150	CG17045	3R	1319	0	0.031528	0	0	0.836563	1.60174	1.31841	1.00402	0.833516	1.13446	0	0.0243451	0.0237592	0.0467386	0.0322331	0.238582	0.0369827	0.160114	0.0493142	0.0877309	0.102505	0.388323
FBgn0013305	CG3798	2R	2118	199.863	198.11	217.033	210.495	28.352	41.2005	45.4614	32.5025	52.1424	57.682	244.431	194.319	228.957	199.716	83.9738	87.2821	94.3054	114.21	87.1534	86.7449	100.973	114.989
FBgn0036277	CG10418	3L	437	49.3071	54.4323	39.9252	44.5798	6.40554	3.76614	2.64382	6.87995	3.91885	2.84426	10.7016	11.5365	9.89635	10.1571	52.0498	68.1644	20.1484	29.4107	45.5095	71.3633	22.5083	29.5661
FBgn0051015	CG31015	3R	1949	0.0192941	0.0960158	0.0921297	0.0174443	0.411204	0.556968	0.580569	15.6342	9.51899	2.83575	0.981608	1.0874	1.28634	1.39175	10.2126	8.38328	0.0583995	0.247676	8.59375	14.3512	0.21245	0.225786
FBgn0034183	CG9642	2R	1790	0.210079	0.267169	0.468129	0.208932	0.395819	0.886839	0.55229	0.49989	0.301191	0.532584	0.101791	0.0358784	0.14006	0.0688807	1.07674	0.855889	1.81677	0.724756	1.87596	0.475613	3.0591	1.1607
FBgn0264350	CR43806	2L	814	0.692952	0.842949	1.06619	0.710051	0.0285381	0.028679	0.0438974	0.117255	0.0389603	0.0296496	0.11192	0.0788971	0.0384993	0.0757349	0.348202	0.101736	3.54566	9.46058	0.379565	0.0913877	3.55037	9.42968
FBgn0031305	CG4715	2L	1767	4.5755	2.6241	7.3335	3.48263	3.36553	3.20379	2.2851	5.88771	2.75199	2.06245	4.31367	1.34478	4.22102	1.88399	65.6299	43.6795	27.2152	51.7817	58.9854	54.4111	21.7164	32.6286
FBgn0037141	CG7143	3L	3067	4.35262	4.31855	4.73247	4.24571	0.647593	0.989506	1.00584	0.956946	0.696247	1.05054	1.38619	1.29827	1.3079	1.03518	16.8796	37.7559	2.75419	1.86411	15.2169	41.2521	2.88748	1.70296
FBgn0036505	CG7945	3L	1451	100.632	107.045	114.943	115.47	9.21357	12.0183	11.9355	9.66955	13.6093	14.9034	45.2269	41.8042	42.4397	40.8722	54.353	108.051	65.2084	117.369	46.9238	104.808	65.0923	125.508
FBgn0024184	CG6269	X	2995	3.45281	3.53373	4.04686	3.66666	0.306373	0.689819	0.44939	0.69712	0.395318	0.874333	0.3346	0.20371	0.418543	0.174962	0.740531	0.796332	2.70368	3.37965	1.04789	0.731339	3.05565	3.60824
FBgn0000996	CG8171	2R	3138	2.5405	2.84923	2.70848	3.20704	1.52128	1.89332	2.05726	2.06449	2.79946	2.84188	4.30642	3.98063	4.2244	3.67375	49.8024	148.446	5.01327	4.78799	44.0969	179.299	5.19459	4.80937
FBgn0034013	CG8166	2R	5235	25.7662	26.1548	30.8243	27.6537	0.829803	1.26646	1.62679	1.02556	0.741097	1.19176	0.214632	0.257625	0.119727	0.15309	2.47161	1.37152	6.41862	6.90857	2.99911	1.08628	4.7651	6.37897
FBgn0052483	CG32483	3L	1382	0.19047	0.135409	0.259856	0.172209	0.445438	0.903721	0.629154	0.64747	0.520147	0.716011	0.373551	0.278823	0.408171	7.49414	19.3709	16.4368	8.37712	13.8625	23.7802	15.6578	10.7983	15.1119
FBgn0264816	CG44010	3R	1279	12.1133	12.1603	13.384	14.2482	1.13517	1.7431	1.53658	2.23876	1.99192	1.82096	3.32404	3.23873	4.21439	3.95243	34.5265	85.636	9.84631	18.989	33.8704	98.5592	11.1525	21.9637
FBgn0039774	CG1471	3R	2875	70.7613	69.9504	85.0129	85.015	5.76913	21.672	19.6953	4.59799	29.3604	30.8086	0.718258	1.53017	1.40614	2.90551	10.741	6.12672	12.007	11.441	10.2461	3.63395	12.5211	11.4145
FBgn0051974	CG31974	2L	1908	76.115	66.3777	69.3743	74.5018	4.4439	11.2625	29.8083	3.68301	11.6849	32.2304	245.328	262.19	265.999	294.154	29.1793	25.4646	30.999	34.9889	30.8608	20.7071	36.0201	36.9475
FBgn0025573	CG3245	2R	1182	0	0.0703646	0.101275	0.143819	0.628901	0.888759	0.644918	0.474402	0.438232	0.694233	0.0770749	0.244501	0.0265131	0.104312	0.0299743	0.00700618	19.3622	37.8019	0.00687875	0	22.6914	44.0595
FBgn0029696	CG15571	X	522	0.0720387	0	0	0	0.22251	0.357774	0.159724	0.114279	0.222765	0.208059	0.0581753	0.0615156	0.0600353	0.05905	17.0089	12.4854	0.0934487	0.101145	17.1181	21.2021	0.19426	0.428421
FBgn0263659	CR43650	2R	10400	0.383274	0.413856	0.529474	0.33672	2.59216	2.25254	1.5988	2.45383	1.70359	1.51307	0.332875	0.339637	0.415837	0.426795	3.39919	3.05214	4.82096	8.31853	5.61956	3.06221	5.6877	7.14608
FBgn0086472	CG6684	3R	850	1863.93	1995.54	1358.85	1771.18	817.711	615.408	559.15	906.916	702.178	656.95	1583.76	1340.47	1450.23	1373.23	2418.21	2742.43	941.114	1107.3	2359.51	2616.1	983.167	1088.98
FBgn0035228	CG12091	3L	1907	187.508	207.426	194.783	216.705	20.5379	39.6199	31.2292	23.2608	38.8037	32.6712	82.3283	81.1113	88.0664	86.2331	151.706	168.553	145.249	158.211	135.101	170.737	124.149	144.213
FBgn0036953	CG17145	3L	1323	0.113694	0.251462	0.248824	0.282682	0.939385	1.72924	0.792255	0.712416	0.719131	0.80267	0.275442	0.388343	0.0710622	0.256285	0.680205	0.23786	0.577645	0.21094	0.122913	0.174931	0.702595	0.179943
FBgn0043471	CG12388	2R	937	0.0401326	0	0.0319389	0.0725697	0.260315	1.00903	0.749988	0.738507	0.5641	0.579545	1.55565	0.891024	5.25094	24.2119	54.0859	54.4339	41.1795	67.7941	50.8233	31.3595	39.1131	54.3557
FBgn0035546	CG11345	3L	923	0	0.0450547	0.129694	0.184176	0.364936	0.632306	1.03236	0.542893	0.343594	0.483742	0.0329009	0	0	0	1.80411	0.376831	2.69533	0.32687	1.85869	0.170146	3.27758	0.328267
FBgn0267385	CG7070	3R	2109	976.782	1107.82	946.334	1068.01	127.159	54.1168	130.494	99.1454	55.8035	136.146	424.641	408.507	375.036	380.719	1086.72	640.774	1237.87	461.467	1122.27	693.444	1296.16	487.926
FBgn0267978	CG8376	2R	4114	47.476	49.4447	66.8952	55.2544	12.4874	12.8413	16.5895	13.7461	14.2611	16.8281	1.23271	0.827365	1.0436	0.524474	8.8927	6.3086	13.4737	15.2207	8.61291	5.54918	13.5998	14.9822
FBgn0053109	CG33109	3R	1025	0.0733741	10.8934	1.34306	2.22237	0.101986	0.250529	0.244027	0.244434	0.185641	0.3061	0.355522	0.971166	36.536	4.1199	99.3341	81.2456	68.1178	90.6501	74.5247	56.2941	78.2786	64.9758
FBgn0085357	CG34328	X	497	0.605299	0.251019	0.180645	0.205225	1.23862	2.91222	2.77999	2.49657	4.31783	3.05934	0.183305	0.19383	0.378331	0.124041	0.556037	0.533202	5.21828	6.76854	0.638022	0.266093	4.62471	7.27212
FBgn0032360	CG14926	2L	853	1.01395	1.31631	2.31555	2.35162	0.2451	0.369465	0.209452	0.265749	0.185895	0.410264	0.712017	8.24424	0.293913	1.77067	0.232597	0.514547	444.341	712.896	0.238297	0.0581396	396.49	766.137
FBgn0039642	CG11882	3R	1087	13.4919	13.6961	11.5357	14.5754	7.22332	12.7999	18.7483	8.13308	15.4241	19.6609	3.38038	2.86548	2.71004	3.0342	20.0127	31.312	13.2384	9.4507	21.2056	35.5181	18.4165	12.0389
FBgn0050290	CG30290	2R	1117	64.9741	66.9761	56.3706	65.5932	2.99474	3.9291	4.00938	3.48202	4.08843	4.25654	214.639	244.988	215.076	262.101	49.5506	72.782	41.5891	51.0758	50.2035	73.62	41.8732	50.647
FBgn0267442	CR45792	X	727	0.517252	0.77222	0.782131	0.374128	0.111836	0.112389	0.114685	0.164109	0.130868	0.132791	0.918962	1.06007	1.12077	1.10237	0.321644	0.182257	1.85638	1.37986	0.369068	0.204648	1.91788	2.21284
FBgn0283440	CG46282	2L	3337	0.146495	0.13085	0.188332	0.203769	0.355029	0.657598	0.517552	0.343227	0.462511	0.549669	0.200205	0.0962276	0.150259	0.0738966	8.31963	16.446	0.506757	0.544725	7.04887	17.4128	0.569768	0.486414
FBgn0039052	CG6733	3R	1291	0.29128	0.0966355	0.139087	0.0263353	1.35853	2.95652	5.12968	1.25684	2.825	3.27157	1440.05	1339.24	946.391	786.862	42.8503	13.0025	54.5172	30.1117	57.9036	7.95179	58.8706	23.7265
FBgn0027608	CG2082	3R	2290	583.046	540.021	635.049	565.57	0.943403	1.20292	1.32632	1.88078	1.62492	1.71262	2.09523	3.05687	1.91589	2.49016	39.8575	17.2388	150.171	135.551	59.8511	15.4735	156.795	136.856
FBgn0026563	CG1979	3R	3425	0.120773	0.0849923	0.069902	0.297801	2.63839	1.95278	0.77203	2.11444	0.845698	0.697619	5.82524	7.80043	7.88722	10.1247	6.68041	1.69978	134.444	152.456	4.65052	1.71826	109.437	171.21
FBgn0267634	CR45972	3L	459	0	0.0453001	0	0	0.506101	1.16978	0.934183	0.831771	0.529713	0.683557	0.0661602	0.0699589	0	0.0671549	0	0	6.16395	2.20196	0.0177139	0.0180076	7.43773	2.98621
FBgn0032052	CG13089	2L	1478	30.4294	29.3462	26.1606	27.903	6.73482	6.12049	5.77812	6.4174	6.45145	6.09086	34.2302	30.612	30.0238	27.7792	32.6441	57.1623	16.6451	20.4689	26.8731	54.7212	17.3637	22.4134
FBgn0264885	CR44076	2L	511	0.0735894	0.162761	0.11713	0.133068	0.15911	0.434002	0.233089	0.21013	0.248248	0.283383	0.0594276	0.12568	0.122655	0.180963	0.0138668	0	3.40475	13.5352	0	0	0.529177	3.93879
FBgn0032859	CG10954	2L	1974	31.8321	32.1055	34.7478	32.1043	17.9992	16.2845	15.2657	18.5549	19.4181	17.4409	52.2278	44.5392	51.4687	46.08	195.458	327.241	32.479	38.4844	170.271	358.004	33.7841	36.2603
FBgn0003483	CG3158	3R	4678	0.176847	0.137789	0.934013	1.01023	0.687764	1.43721	1.21705	1.04566	1.30841	1.53745	0.421951	0.295164	0.656513	0.593025	19.8021	49.5302	2.4557	2.61844	16.4578	60.8163	2.33566	3.2909
FBgn0262008	CG6640	3L	1422	0.185112	5.77576	0.147319	0.215183	0.408404	0.67309	0.343421	0.310433	0.282494	0.44977	0.106777	0	0	0.130059	0.149492	0.0349422	0.217258	0.302337	0.182969	0.0639385	0.362495	0.517464
FBgn0035077	CG9083	2R	1165	0.742401	0.588979	0.565141	0.583672	0.478559	0.941805	0.889478	1.0241	0.444627	0.776872	0.0781996	0	0.0537999	0.132292	0.912349	0.433613	7.6206	10.7084	0.816558	1.42607	6.12918	11.914
FBgn0005666	CG32019	4	27666	0.599416	0.480249	0.993016	0.584959	7.41252	5.26999	4.81453	5.0757	3.20431	3.13397	2.20627	1.77002	1.85656	1.47625	59.7067	18.009	92.1387	51.7028	69.1435	16.3285	91.6967	49.8226
FBgn0085420	CG34391	3L	4735	21.9987	24.3497	28.4226	24.047	0.156993	0.253908	0.183631	0.176378	0.258978	0.254855	0.275777	0.467934	0.218409	0.800711	1.10292	0.472218	2.20464	2.48656	1.54028	0.476554	2.47887	2.42856
FBgn0035021	CG4622	2R	2762	16.6373	16.3662	18.5932	17.7134	1.86294	2.49337	2.69525	2.36282	2.7672	2.86175	6.25602	5.54562	6.14968	5.78091	14.1205	28.8436	10.2818	9.55786	14.551	33.1398	10.3227	10.8054
FBgn0027903	CG12018	3L	1387	8.83848	10.2989	8.02651	8.18719	1.50736	2.01973	1.6488	1.59994	1.47098	1.75747	2.53975	2.56982	1.85274	2.02235	21.9219	55.742	5.72678	6.47667	19.8372	61.3686	5.79397	7.06843
FBgn0015623	CG11567	2L	2739	58.7609	56.3963	64.7157	63.5664	49.4158	27.5253	33.6799	44.665	21.266	32.4353	298.886	317.923	211.623	223.613	270.817	292.869	366.125	507.541	247.753	259.061	346.419	439.794
FBgn0028734	CG6203	3R	4426	33.8319	40.2137	43.8827	38.0394	6.26413	8.59472	9.44578	8.11644	12.1572	12.4191	19.424	18.4933	19.9105	18.3789	69.6856	116.455	51.3206	48.9804	62.8521	138.629	49.7987	45.7505
FBgn0001142	CG2718	2L	2396	259.651	295.733	292.323	295.149	213.7	863.667	1155.7	251.103	1045.9	1272.39	270.874	329.179	204.968	241.987	127.079	145.493	96.1761	48.2835	112.313	194.912	83.9528	47.4725
FBgn0003042	CG32443	3L	2462	54.4818	58.7129	67.9978	59.215	1.25019	1.67832	1.60617	1.5507	1.76044	2.23997	4.9708	4.56495	4.77332	4.46962	19.2603	35.5302	5.89775	5.55732	16.8327	37.2384	6.36346	5.37099
FBgn0266671	CG5341	2R	2405	20.1077	19.7293	24.2525	23.7215	3.26476	4.36318	4.05117	3.70571	4.99331	4.63629	10.152	10.0539	10.1768	10.2021	12.2155	21.9859	7.92383	8.46769	11.765	24.6178	7.51918	8.13794
FBgn0266840	CR45302	2L	307	0	0	0.0974814	0.110746	0.151336	0.342187	0.15519	0.155449	0.241038	0.31446	0	0	0	0	0	0	0.0794466	2.13746	0	0	0.302779	1.6919
FBgn0053909	CG33909	2L	413	0	0	0	0	4.07791	4.12631	4.18177	4.82428	4.63291	3.33096	0	0	0	0	2.11033	19.2896	0.0984266	0.0547883	1.83088	19.1127	0.0818431	0
FBgn0030832	CG10597	X	708	0.15934	0	0.084539	0.0480211	1.19759	1.86296	1.39633	1.73568	1.49311	2.16463	0.128676	0.0453547	0.0885266	0	0.0800668	0.315812	0.0918649	0.0213066	0.183744	0.0233489	0.167096	0.0407574
FBgn0036915	CG7757	3L	2148	42.1384	43.0375	41.1981	42.0713	6.71054	7.14579	6.90917	6.37638	7.62821	7.85393	16.0037	14.6802	16.3403	15.4408	32.9521	63.0042	17.9065	24.8678	33.9876	66.6666	19.6229	26.8714
FBgn0266064	CG6904	3R	3129	51.3528	53.1215	63.6984	63.0865	18.1631	7.44957	5.08561	15.0688	5.00013	5.57669	28.7759	27.3186	29.0249	33.0899	160.431	135.555	163.76	75.8012	170.043	154.308	172.644	79.2233
FBgn0032094	CG12439	2L	868	0.0433228	0.0479096	0.172389	0.235015	0.468347	1.08924	0.754718	0.824703	0.41408	0.903665	0.0349856	0	0	0.106535	0	0	3.46557	6.29992	0.0281015	0	5.76334	12.8075
FBgn0259726	CG42380	2R	2320	0	0	0	0	0	0	0	0	0	0.00520147	0	0	0	0	0	0.00713905	0.00700866	0	0	0.0106882	0.00364237	0
FBgn0010300	CG10719	2L	12088	13.3394	14.1703	20.1204	14.2684	1.74975	4.52777	4.09213	2.50201	6.92185	5.18815	2.22581	2.3908	2.53808	2.89422	31.5267	56.3311	9.04003	6.5866	29.019	66.4249	9.18781	6.77005
FBgn0005536	CG32156	3L	5686	40.4017	44.511	55.9377	45.294	4.99654	7.38401	7.15362	4.52595	6.2468	6.59399	14.9114	13.5707	13.5307	11.8233	49.8195	57.1185	58.6289	49.8554	52.9896	62.3678	58.6275	47.2834
FBgn0265346	CR44300	2R	313	0.360424	0.132861	0.669289	0.325868	0.333978	0.372919	0.418591	0.304938	0.540382	0.231324	0	0	0	0	0.0679161	0.105831	3.29877	4.26526	0.259766	0.105629	4.29264	10.4869
FBgn0008635	CG6223	X	3203	34.6339	39.8003	42.4095	42.5225	54.4814	26.3184	20.0472	59.8472	29.2648	24.2026	57.1418	61.5355	55.241	58.3955	57.0059	67.8095	41.4701	41.5392	52.8761	74.3328	42.4335	41.0208
FBgn0036986	CG5282	3L	1543	189.751	193.212	188.25	198.859	0.459181	1.59616	1.9221	0.780947	2.23345	2.81547	0.0787233	0.24973	0.0609302	0.0599302	4.15144	2.24878	7.88767	7.0928	5.55922	1.67131	9.37583	6.55951
FBgn0034503	CG13867	2R	963	35.9251	37.1592	31.7914	33.8224	6.03064	5.79376	5.70186	6.09544	5.85095	6.20287	12.1722	13.1712	12.5939	11.7471	28.3657	54.6497	15.3567	17.5287	27.5751	56.099	14.9701	17.2898
FBgn0028880	CG15256	2L	1449	0.103807	0.200896	0.330455	0.211173	0.176349	0.378607	0.353461	0.222311	0.160502	0.374764	0.0838303	0.288092	0.237904	0.361635	0.00489021	0.0228607	42.0529	52.1157	0.0112225	0.0171129	44.4209	63.3633
FBgn0035428	CG14960	3L	1444	0.286459	0.417583	0.145074	0.235449	0.603273	1.46309	1.19603	0.999734	0.959024	1.34547	0.0210301	0.0889505	0.0868101	0.0426927	0.0196286	0.0114699	0.0337813	0.0417868	0.0225227	0.125929	0.193116	0.0299753
FBgn0039678	CG18111	3R	610	13.4389	4.2949	12.7557	4.57034	299.934	146.785	50.0255	640.738	194.233	61.5833	36.6402	1.84244	21.3718	0.454782	470.83	256.585	156.217	144.322	143.18	189.741	112.001	165.722
FBgn0041707	CG1168	3R	1148	1775.72	1814.8	1410.81	1640.62	1.01176	1.87083	1.8883	1.50693	1.95218	2.44922	0.476146	0.419571	0.600562	1.44991	41.1637	22.1388	76.945	71.5028	49.8961	14.5006	78.3787	55.3308
FBgn0034281	CG14490	2R	711	1.00489	1.14053	1.01019	0.382547	0.326723	0.705924	0.586328	0.654427	0.564988	0.526146	0.341688	0.54196	0.220383	0.130059	0.498306	1.00168	0.365909	0.625891	0.400245	0.860264	0.439748	0.365269
FBgn0266229	CR44924	3R	1275	0.147467	0.0978482	0.093888	0.0266658	0.601248	1.1535	0.784713	0.664377	0.414558	0.738241	0.333447	0.805927	0.491583	0.701097	0.00555758	0	1.40921	1.98176	0	0	1.95517	3.68907
FBgn0260399	CG7719	3R	3099	0.182015	0.174447	0.164168	0.219419	1.20685	3.19399	3.46294	1.84793	6.14353	7.84245	1.1661	0.238321	0.738208	0.298394	110.523	186.699	6.34085	5.8948	79.082	196.332	5.19725	5.26564
FBgn0265315	CR44288	3R	927	0	0.0448603	0.0968505	0	0.238064	0.742901	0.398313	0.360367	0.182459	0.442602	0.131036	0.0346398	0.135225	0	0.60387	1.01841	0.0175405	0.0406824	0.298213	1.54254	0.0273472	0
FBgn0031716	CG14015	2L	2148	79.5326	92.2993	95.3951	100.651	0.270368	0.472763	0.548963	0.494336	0.3445	0.595505	0.0424127	0.0597973	0.0729479	0.0717507	2.77103	1.09878	5.48437	4.05568	4.61042	1.17364	7.82085	4.77243
FBgn0267905	CG46193	Y	309	0	0	0	0	0	0	0	0	0	0	0	0	0	0	0	0	0.31573	0.414961	0.0526258	0.0267492	0.136736	0.256811
FBgn0039669	CG2014	3R	753	0	0.0552264	0.11923	0.0451513	0.709549	1.25559	1.26543	1.3626	0.659824	1.29809	0	0.127933	0.0416181	0.24561	0.0470512	0.186962	34.5824	39.1049	0.0431909	0	35.6641	46.5226
FBgn0261791	CG9742	X	483	109.776	128.114	104.465	118.398	11.4707	9.32823	7.91589	19.4893	13.0882	11.5178	33.3854	38.294	42.4983	45.3746	129.527	219.463	42.8889	44.9116	144.248	226.369	54.2534	51.529
FBgn0031733	CG14006	2L	2397	0.549081	0.555167	0.224732	0.283679	0.348887	0.501566	0.586349	0.423075	0.277842	0.644401	0.0886828	0.174153	0.0784441	0.0900161	0.0295616	0.0449132	18.285	30.7585	0.0339203	0.0586206	17.3413	30.2918
FBgn0031682	CG5828	2L	1935	13.2732	13.2493	12.5739	12.6156	3.50551	5.06104	7.01108	3.84742	4.79666	6.42348	155.118	134.983	138.472	118.008	28.5634	49.8975	16.8189	16.3324	26.3922	56.2866	16.4683	16.0723
FBgn0031940	CG7214	2L	1041	6.14094	7.68992	5.03092	8.91614	0.714084	1.36794	1.18994	1.06586	0.974868	1.21717	0.291715	0.586082	1.29448	1.89505	515.4	1.4001	847.399	9.51328	751.842	0.809877	962.287	4.06094
FBgn0032689	CG10413	2L	4010	25.8916	26.9217	37.5018	31.8623	7.51645	10.0801	10.592	11.1601	13.4737	14.9925	41.7194	38.2131	50.6573	42.9385	30.685	49.9005	18.4234	23.1561	31.8374	55.5479	18.2746	22.2539
FBgn0261562	CG42676	3L	1668	18.8697	17.5891	18.7132	19.5473	3.92042	5.29035	4.57724	5.06411	5.49476	5.61409	10.2135	10.4149	10.9722	11.1432	19.5712	33.2295	18.7751	21.4835	18.0698	33.9589	15.0971	18.7964
FBgn0037812	CG18545	3R	660	0.0569761	0.0945125	0.0453436	0.0515135	0.175985	0.282966	0.0902336	0.0542305	0.192204	0.0548519	0	0	0.0474825	0.0934064	0.901843	0.639919	10.5321	14.1022	0.357257	0.200376	11.728	20.0791
FBgn0034419	CG15111	2R	1772	79.1556	77.3392	76.4721	75.9219	6.18113	4.43313	3.56249	7.33887	4.87995	4.25628	20.0508	19.1362	21.0632	19.4999	33.0063	50.6505	62.6775	87.5307	31.4215	48.7301	63.2008	86.7886
FBgn0259994	CG42492	X	6757	92.9392	122.719	154.749	137.983	0.348949	0.694434	0.595806	0.506751	0.417718	0.608996	1.60444	1.35915	0.542637	0.478989	13.3601	6.64146	22.7417	21.5437	19.6282	6.07711	29.139	21.8653
FBgn0261649	CG31247	3R	7103	20.4195	24.5075	31.6416	25.431	0.367926	0.604735	0.544984	0.566049	0.415229	0.694857	0.28217	0.235081	0.180892	0.151886	1.84555	1.09011	4.14457	4.85703	2.47023	1.03217	4.36613	5.18888
FBgn0030090	CG12664	X	5133	19.1135	24.479	22.5806	20.4007	7.13917	7.39273	6.31856	7.50521	6.11455	5.77392	3.47869	3.72847	4.86591	4.42575	18.5658	25.8732	7.61686	6.43017	17.9072	34.3164	7.94983	6.50854
FBgn0267283	CR45719	2L	417	0.090178	0.0997254	0.358834	0.244596	0.0835613	0.363887	0.314195	0.429162	0.152104	0.260448	0.0728238	0.0770051	0	0	0.0169926	0.0595777	0.0584895	0.0361752	0	0	0.0202645	0
FBgn0020272	CG1424	X	2443	2.66293	3.14913	1.666	2.18495	1.71159	1.93504	1.37489	2.09996	1.76548	1.6844	1.98887	2.31337	1.41106	1.53931	15.8077	31.654	2.96182	3.33439	12.3941	26.3089	3.09925	2.65766
FBgn0264509	CR43908	X	394	0	0	0.0759563	0	0.471676	0.592506	0.816224	0.575339	0.670763	0.551303	0	0	0	0	0.665428	0.252222	0.474596	0.210578	0.350816	0.251741	0.257369	0.274647
FBgn0263024	CG43319	3R	224	0.83938	0.742598	0.400805	0.303562	0	0.208435	0.15952	0.0532621	0	0.269362	0.677846	1.43353	0	1.51368	0.126534	0.0739402	175.667	267.86	0.145191	0.184498	38.4036	182.509
FBgn0038339	CG6118	3R	4505	0.20868	0.216928	0.225863	0.249049	0.342907	0.722883	0.579017	0.646192	0.420033	0.750028	0.0808902	0.0784068	0.0904328	0.150528	0.322444	0.0459562	0.766985	0.358291	0.519786	0.363279	1.06543	0.549262
FBgn0267167	CR45607	X	289	0.520473	0.647525	0.72487	0.470573	0.321523	0.605832	0.700637	0.536676	0.109736	0.960382	0.420312	0.444445	0.325312	0	0.294225	0.22924	0.112527	0.0521974	0.225071	0.171602	0.204678	0.174735
FBgn0030077	CG15365	X	3331	1.08376	2.01623	1.96757	2.08219	0.491659	0.788437	0.686544	1.05303	0.717231	1.11581	0.929897	0.751927	1.09134	1.17522	3.41638	2.69497	3.96861	3.68408	3.56374	2.50372	3.37657	3.22478
FBgn0035443	CG12010	3L	2255	3.75208	4.13089	4.2999	4.29698	1.48858	1.84273	1.54233	1.34915	1.25167	1.33785	5.21163	5.06943	4.43324	4.66121	8.54395	19.1774	2.17762	2.37481	7.20044	18.0448	2.05355	2.05065
FBgn0035499	CG14996	3L	1429	279.045	297.821	265.907	278.439	90.4573	165.128	183.413	95.5208	191.939	156.108	192.852	164.443	158.797	172.649	253.184	214.062	184.3	160.224	255.055	224.007	178.509	169.538
FBgn0264941	CR44110	X	622	0	0.0668577	0.144341	0.0546606	0.112042	0.150127	0.172343	0.0575436	0.0509866	0.135807	0.0976448	0.0516256	0.15115	0.198226	0	0.013314	1.05874	2.00083	0	0	0.855898	1.39178
FBgn0267336	CG34360	3R	10796	37.9107	42.6968	61.7469	46.3596	2.02262	4.54958	5.47108	2.47101	5.86235	6.00241	13.6367	13.5482	15.5647	15.0951	19.1351	9.27389	23.2402	17.2187	21.4248	8.90709	23.38	15.4431
FBgn0029645	CG14422	X	1048	0	0.0396808	0.0571122	0.0324417	0.398989	0.946709	0.738744	0.671672	0.574962	0.932691	0.0289766	0	0.0299031	0	0.0608523	0.015804	0.069819	0.208715	0.00775829	0.118304	0.177392	0.117022
FBgn0287788	CG31713	2L	555	14.2286	16.2221	14.3972	14.886	6.86437	3.97491	2.44655	8.08279	4.70467	4.10944	11.5451	9.77799	11.2367	11.6076	17.619	17.7563	13.1106	15.6151	20.2022	19.4947	16.4286	16.3259
FBgn0267674	CR46010	3R	496	0.0758149	0.0419209	0.0603363	0	0.140504	0.329462	0.264151	0.288646	0.170504	0.43793	0.12245	0.12948	0	0.0621454	0.0285722	0.0834809	1.63912	6.99508	0.0491775	0.0166643	2.01035	8.02855
FBgn0265417	CG44329	X	595	0.189601	0.174729	0.301783	0.114282	0.019521	0.196174	0.100091	0.280723	0.0888339	0.263658	0.0510378	0.0539683	0.105339	0.155416	0.119091	0.431463	1.4757	2.37051	0.204975	0.152808	1.81788	3.35848
FBgn0051099	CG31099	3R	1401	0.0805229	0.0593654	0.149527	0.461084	0.464269	0.733168	0.374073	0.545015	0.241456	0.422058	0.108378	0.687605	0.0671058	0.286019	0.0859818	0.0413769	37.8647	71.732	0.0464279	0.0176992	45.6232	85.9714
FBgn0267136	CR45576	3R	1815	0.0414371	0.0114561	0.148397	0.0561965	0.339171	0.726709	0.656244	0.499578	0.407706	0.651574	0.0669257	0.0707683	0.138131	0.152847	0.00780817	0	0.900352	1.26748	0.0179189	0	0.814767	1.70514
FBgn0034580	CG9357	2R	1448	1.24655	0.603105	0.454689	0.281759	0.657756	1.12854	0.814345	0.865141	0.678953	0.841718	1.92943	1.37492	1.19034	0.872782	21.8009	20.6461	22.2846	33.1496	23.1399	15.3323	21.2775	24.9702
FBgn0051410	CG31410	3R	661	0.739568	0.566217	0.769675	0.411485	0.298722	0.317856	0.360388	0.523435	0.111949	0.292101	10.0153	3.88637	44.4712	6.20213	27.6361	47.5079	3.98507	6.56119	50.3217	120.031	4.25711	14.8429
FBgn0020279	CG8715	2R	5436	37.3967	48.1492	51.6397	43.7933	18.1169	23.0312	27.816	25.13	34.1309	36.7927	52.5678	51.2148	52.3345	50.3245	114.155	157.227	45.792	45.1039	97.5772	185.881	44.0376	43.636
FBgn0038248	CG7886	3R	3436	0.153219	0.2118	0.209035	0.217688	0.449592	1.14142	0.800757	0.576396	0.618398	0.758603	0.0795424	1.03735	0.0912061	0.565168	0.134047	0.942372	121.286	172.468	0.141979	0.117872	117.333	186.088
FBgn0034724	CG3624	2R	1303	37.9217	39.527	27.1477	27.6323	1.15883	2.30222	2.68748	1.30936	2.66106	3.47297	9.32234	6.3828	8.87481	14.8561	64.1321	37.8665	39.9576	30.6795	72.5834	39.5958	57.7318	36.1035
FBgn0051116	CG31116	3R	4444	30.4878	31.8676	31.9942	32.3005	10.5094	9.14038	11.1738	11.6112	8.8157	10.5848	112.313	134.558	120.566	142.232	36.4756	12.2188	48.7217	33.3473	47.207	11.3176	52.4055	31.8935
FBgn0265458	CR44358	X	482	0.078017	0.086277	0.0620888	0.141074	0.19278	0.363248	0.345958	0.321783	0.350912	0.475686	0.0630031	0.333103	0	0	0.0294021	0	10.3059	17.6201	0.0168686	0	9.87037	17.3317
FBgn0016041	CG12157	X	2395	62.5533	71.9542	72.4866	75.5074	6.63923	3.25559	2.61591	6.86452	2.69688	2.90726	53.2541	50.8683	48.4143	42.6261	120.895	232.246	33.2873	49.8279	101.54	242.229	35.3678	48.3116
FBgn0037137	CG7421	3L	3232	22.0017	23.4562	20.5469	20.0501	6.6161	3.43092	3.79584	8.49029	3.27734	3.25208	18.773	14.0685	15.6692	14.115	134.157	226.093	11.9863	14.9123	102.949	244.137	11.3943	12.5085
FBgn0030420	CG12717	X	2970	7.39423	7.575	11.3158	8.32229	2.44033	2.7039	3.54919	2.59101	3.60561	4.97323	2.96518	3.09218	2.28971	3.60133	11.3518	27.9557	6.83526	6.34384	11.769	33.3041	8.96528	7.3015
FBgn0284251	CG12050	2L	3471	5.98027	6.9429	6.37162	6.33745	3.15222	2.31362	2.0349	3.57131	1.69639	1.52277	7.28785	5.20846	6.87983	5.80783	36.6932	55.6477	11.5404	13.9051	28.2032	61.8758	11.5422	14.0124
FBgn0028550	CG11405	X	7025	7.21573	14.6215	8.22614	8.37268	1.20366	0.900558	0.832486	1.5149	0.976616	0.867479	10.2752	9.58535	12.174	14.8745	17.1746	11.7671	17.7403	18.4961	17.9315	9.17501	17.9483	16.027
FBgn0051950	CG31950	2L	658	26.3458	26.1015	17.0555	18.6529	4.05996	2.39479	3.22208	5.13129	3.3256	3.55787	9.50716	9.17461	6.62012	8.15105	16.6164	23.5224	36.4616	42.974	16.0266	22.4852	37.6025	53.4696
FBgn0037131	CG14564	3L	890	0.21126	0.303714	0.235379	0.305608	0.639478	1.70495	1.24461	1.56842	1.02149	1.42368	0.0341208	0.0721599	0.0704234	0.103901	0.191081	0.148877	0.255777	0.169495	0.438509	0.130019	0.427262	0.218854
FBgn0010240	CG17336	X	1903	138.402	135.104	161.491	149.377	0.567628	0.821911	0.763595	0.670828	0.74993	0.849728	0.845759	1.02931	0.938671	0.971858	5.05658	3.26813	7.91216	7.74466	6.86174	2.5713	9.88458	7.741
FBgn0265062	CR44173	3R	882	0	0.165022	0.407167	0.15419	0.474082	0.661699	0.3106	0.554602	0.45545	0.697775	0	0.109222	0.0355311	0.0698959	0.0241017	0	10.0381	5.25069	0.00921847	0.00937132	8.28742	9.53696
FBgn0028868	CG4701	2L	1318	0	0	0	0.0773875	0.299629	0.788195	0.623556	0.624597	0.352909	0.494416	0	0.730906	0.0237773	0.304031	0.0107525	0.106815	68.2603	96.1414	0.00616896	0	69.5707	113.63
FBgn0264900	CR44091	3R	366	0.205487	0.397676	0.654138	0	0.12694	0.255134	0.0650865	0.228183	0.115533	0.164855	0	0	0	0	0.387208	0.226265	1.64378	6.73881	0.422085	0.248417	2.05485	5.9723
FBgn0052296	CG32296	3L	7755	5.14482	5.89329	8.04994	5.94926	1.67747	2.86428	2.74924	1.91384	2.15378	2.39792	4.6168	5.20486	4.37243	5.18703	12.4787	18.1815	9.30525	9.14926	11.6608	20.999	10.7691	9.99457
FBgn0086384	CG14228	X	3400	7.06738	7.51597	7.68414	7.51976	5.22334	6.18292	6.01497	5.05301	6.05669	6.25731	10.0838	8.64167	8.72867	8.63981	30.086	56.2203	13.0152	13.5455	23.6364	55.904	11.6341	12.0772
FBgn0037746	CG8478	3R	2266	0.713584	0.880893	0.449034	0.630165	0.686854	1.4114	1.32985	0.974043	1.16629	1.32603	0.576259	0.325929	0.456385	0.421689	17.6835	57.2967	31.6985	32.8762	16.003	64.2784	26.2571	38.9992
FBgn0019661	CR32777	X	4832	3.30749	615.882	15.1368	612.016	1.2091	1.25855	1.82902	0.901223	0.83791	2.66472	0.534197	144.307	0.869071	133.312	0.964928	2.84498	249.77	333.903	1.40672	1.85255	311.264	323.871
FBgn0027561	CG18659	2R	3816	41.743	40.5557	44.5137	42.267	14.4396	20.9038	33.9721	15.0134	27.0957	35.8038	27.9961	28.3665	29.0225	28.732	44.2275	59.9461	44.6769	53.2305	39.0725	64.6425	41.2196	55.4515
FBgn0033095	CG3409	2R	5152	29.5243	30.3335	40.917	33.2664	6.61235	8.24451	6.36231	7.74848	12.7503	8.19797	74.7164	64.8206	66.4299	46.655	31.5771	30.8057	26.7051	20.6438	30.1934	32.9898	24.2651	18.9929
FBgn0051313	CG31313	3R	782	3.7508	5.23807	2.94676	4.56507	401.089	206.819	89.514	416.049	191.85	89.4254	6.75697	6.44686	7.33367	10.1302	218.223	44.8059	259.6	161.489	271.806	42.3845	221.858	149.161
FBgn0052409	CG32409	3L	1231	11.9136	12.3473	10.1377	10.2466	4.85925	2.9015	2.33185	5.21423	1.91502	1.98999	13.8393	10.0951	12.7289	10.2914	70.6289	107.509	9.95946	13.443	64.2859	107.438	10.7637	14.7446
FBgn0038478	CG5148	3R	3602	16.213	17.3927	22.416	19.9255	1.7961	2.83222	2.34447	2.4345	3.19896	3.15589	8.32114	7.55084	9.1005	8.81422	38.1345	87.0939	10.8476	14.2705	33.8387	104.849	12.279	15.9062
FBgn0035521	CG1268	3L	710	751.131	755.216	634.912	738.926	0.179951	0.213719	0.268413	0.184842	0.193558	0.305934	0.171085	0.271362	0.264832	0.520971	14.4113	6.71835	27.4475	28.0879	19.5251	5.26198	31.4803	26.184
FBgn0085343	CG34314	2L	1484	6.25892	6.62734	5.3239	5.36101	0.81399	0.920261	0.906957	1.0371	0.947422	0.975801	1.69845	1.86089	1.54158	1.97324	9.75029	28.6553	2.10921	2.56669	7.95536	27.3308	2.00438	2.10491
FBgn0035611	CG13285	3L	981	0.344993	0.657059	1.03722	0.381231	0.473599	1.07086	0.789199	0.571604	0.420263	0.578153	18.2329	11.0638	16.1005	11.8772	6.35637	5.53775	8.8842	18.3911	11.0481	5.18174	12.8262	16.1489
FBgn0262845	CG43209	2R	370	0.609798	0.786753	2.18385	1.654	0.188352	0.347016	0.289723	0.290206	0.171425	0.489219	0.328297	0.173574	0.254095	0.49985	0.134058	0.671457	43.8583	81.3573	0.813069	0.111696	49.6284	88.3625
FBgn0045980	CG10951	3R	2791	0.444622	0.417196	0.546853	0.414175	2.5469	6.19794	1.60888	7.92103	9.59024	2.99631	0.0761636	0.184084	0.157197	0.154617	0.489997	2.10371	0.888449	0.599942	4.50086	1.54886	3.53332	2.20738
FBgn0030566	CG18313	X	1012	0.0743166	0	0.118288	0.0335958	0.229546	0.403689	0.341318	0.389045	0.198472	0.310032	0	0	0.0309668	0	0.00700189	0.638282	7.10173	10.0095	0.0241028	0.0408375	8.55885	12.7173
FBgn0052797	CG32797	X	931	1.00978	0.915685	0.996488	0.986005	1.0854	1.96838	1.5992	1.79409	1.13547	1.82761	0.0652363	0	0.100983	0.0993258	0.121777	0.124531	1.51947	2.24412	0.244532	0.133171	1.59748	2.4176
FBgn0051195	CG31195	3R	4001	9.84044	9.5155	11.0552	10.1546	5.12094	6.21398	6.12064	6.53639	8.01363	7.495	4.06064	3.37885	3.75184	3.68256	24.7927	39.4505	11.7226	10.7624	22.557	45.9282	12.2752	10.4055
FBgn0034459	CG16716	2R	2829	0.066462	0.0955482	0.253886	0.228342	0.336667	0.870579	0.509442	0.354252	0.317623	0.482014	0.440109	0.998862	0.310172	0.424935	0.0475901	0.0351275	54.6543	71.0101	0.0661031	0.0613558	48.6228	77.7201
FBgn0004507	CG7254	2L	3144	154.34	163.227	181.541	178.062	67.7025	32.8861	19.2907	54.1701	24.9386	18.3506	71.4467	73.4859	73.8008	80.0799	649.909	299.739	707.59	252.262	676.737	314.491	736.692	256.707
FBgn0037406	CG15585	3R	1161	0.0323895	0.0358187	0	0.0585683	0.51022	1.12602	0.707879	0.524088	0.528106	0.769154	0.0261563	0.0553163	0.0269926	0.0265496	0.0366197	0	0.0560209	0.0844554	0.00700318	0.0071193	0.0218354	0.0434956
FBgn0259146	CG42261	3R	5847	24.8379	28.0117	38.6945	32.2661	0.524434	0.968205	0.847427	0.793748	0.527929	0.922547	0.161004	0.395417	0.0589572	0.0790767	1.05313	0.478721	3.00201	3.15916	1.3572	0.49053	3.37029	3.23504
FBgn0035170	CG12191	3L	2717	58.9875	62.5849	76.2544	70.4254	0.512993	0.597151	0.539209	0.592803	0.443548	0.595154	0.0335306	0.0945488	0.0230684	0.0567245	2.59234	1.33501	4.71883	4.96357	4.08479	1.32638	6.29496	5.82541
FBgn0030266	CG11122	X	12204	6.29202	8.50179	10.6745	8.69752	1.82448	3.08642	3.35151	2.71677	3.42413	4.29439	3.05566	2.86011	3.28946	3.02331	8.5485	15.4796	4.77517	5.57902	8.09138	19.2435	4.53397	5.55123
FBgn0268063	CG32372	3L	4108	68.8373	67.5815	82.0364	62.8831	23.2809	36.2559	29.6698	28.3892	58.8469	43.1524	0.569206	0.859841	0.511118	0.697819	11.4413	5.85416	19.5196	18.86	12.2099	5.36212	19.4925	18.7376
FBgn0029697	CG15570	X	4278	0.105482	0.0923474	0.0979371	0.0794738	0.49414	0.859466	0.751735	0.594026	0.464561	0.741872	0.603375	0.112592	0.30767	0.0720526	44.8725	30.9029	0.452302	0.37025	40.4558	56.3534	0.730858	0.888689
FBgn0265629	CG44437	X	1093	0.653687	1.617	4.92847	1.99079	0.531337	1.03588	1.86345	0.371129	1.09291	2.1198	0.361187	0.381926	0.14336	0.366618	0.875204	0.61371	11.5442	17.5624	1.2051	0.81672	8.96829	20.2165
FBgn0267795	CG32138	3L	5827	13.4941	14.4375	17.4877	14.1025	1.96341	4.45501	6.03411	2.83577	5.25931	5.96847	7.31697	8.36532	7.63158	8.69655	24.7077	31.5605	38.7206	47.0233	23.2172	32.4365	32.9064	43.0368
FBgn0267022	CR45466	X	788	1.09758	5.40928	5.62077	3.32223	2.24046	3.70316	3.29513	3.04324	4.01116	2.71057	13.0642	13.6921	22.1517	11.7351	3.15629	3.59417	1.1349	0.765738	2.71367	4.54183	0.793556	0.649998
FBgn0034201	CG17290	2R	2443	0.0461779	0.110645	0.18375	0.153086	0.171159	0.487344	0.390039	0.092789	0.18174	0.212402	0.0745825	0.0525766	0.0384835	0.0883212	0.0464079	0.891519	0.322806	0.469285	0.0565787	0.175934	0.363193	0.673273
FBgn0260008	CG41623	3L	1083	365.348	338.655	296.67	324.104	23.4874	12.9873	11.8778	21.7573	13.0701	12.5243	221.293	197.707	202.181	180.135	280.296	165.335	332.716	135.556	359.079	153.77	414.431	154.966
FBgn0037363	CG1347	3R	6303	19.2167	21.6439	26.7124	21.7166	11.4768	17.1965	16.7844	12.7106	17.3235	16.3732	16.5207	15.1513	17.6058	15.4536	25.9412	43.9883	15.5468	13.9315	24.4656	51.825	14.9915	13.2241
FBgn0035260	CG7991	3L	4073	13.1749	14.4983	15.8855	16.2774	0.581749	1.13772	1.02644	1.1424	0.801991	1.21178	0.0745581	0.149794	0.100024	0.0983828	0.666316	0.363946	1.3254	1.09814	0.808477	0.27802	1.12864	1.05209
FBgn0033389	CG2412	2R	1918	5.37203	5.9191	5.61712	5.58376	1.17482	1.3632	1.08675	1.01392	1.08578	0.981499	1.13997	1.07149	1.01303	0.964258	4.12298	4.58105	1.47087	1.82074	3.53121	4.46889	1.59049	1.58724
FBgn0036749	CG7460	3L	2001	0.90205	0.748165	0.80762	0.594684	3.88328	2.09414	1.86311	3.14217	1.01433	1.26041	3.26288	2.23061	3.27323	1.24775	8.62987	5.75677	2.6125	2.74787	7.23676	3.36238	2.75764	2.39027
FBgn0016794	CG1044	3L	4666	10.888	11.5193	12.3209	11.7677	2.07109	3.34711	3.8469	2.49047	4.64219	3.93885	9.1441	6.16622	4.58726	4.87531	27.8	52.043	7.03581	7.07374	21.3688	58.9249	6.13217	6.45338
FBgn0038240	CG14851	3R	506	0.371583	0.246554	0.354863	0	0.229546	0.369087	0.329549	0.235785	0.292485	0.500821	0.12003	0.0634607	0.0619337	0.121834	0	0	0.70696	0.417373	0.0803428	0	0.751509	0.655824
FBgn0036112	CG14147	3L	761	0.197657	0.163938	0.314605	0.0446766	0.198417	0.720895	0.516501	0.454653	0.402846	0.650149	0.0798095	0	0	0.0810095	0.0465566	0.108821	0.192301	0.0693793	0.0106842	1.27078	5.2967	1.02381
FBgn0263778	CR43695	X	699	0.107594	0.0892393	0.470951	0.194557	0.382182	0.534357	0.306717	0.39257	0.529318	0.448859	0.0868885	0.137816	0.0448332	0.17639	0.0101372	0.0118474	0.395453	1.14379	0.0116319	0	0.253872	0.701797
FBgn0036278	CG10698	3L	3238	7.75776	8.86164	11.9966	11.739	0.46991	0.811082	0.728334	0.666911	0.444005	0.723001	0.328247	0.307426	0.358098	0.618767	11.7055	4.25574	16.4057	15.4671	13.4089	3.48693	16.0916	14.368
FBgn0053746	CR33746	2L	36	0	0	0	0	0	0	0	0	0	0	0	0	0	0	0	0	0	0	0	0	0	0
FBgn0036058	CG6707	3L	2135	90.391	92.8418	116.693	104.688	50.3716	78.9347	113.089	58.0497	104.029	134.742	80.1788	77.4728	83.6083	84.4162	93.5805	127.916	46.1413	46.6506	86.9507	140.161	49.8191	48.8394
FBgn0052451	CG32451	3L	5916	100.767	108.283	136.32	116.985	8.42069	23.327	38.38	9.41389	28.3275	32.6509	14.3881	13.537	13.0789	12.5151	50.8878	52.3992	53.2781	46.9839	52.9773	56.8666	52.9458	43.2088
FBgn0028375	CG5876	2L	3130	10.9929	11.4659	13.1085	12.1332	3.64778	3.13998	3.07094	3.9985	2.82012	2.92625	7.99452	7.51996	7.48918	11.8274	17.4725	35.6466	10.0833	15.1622	14.043	39.5239	10.5021	15.6082
FBgn0050365	CG30365	2R	2691	0	0.0309071	0.10009	0.17688	0.03453	0.078076	0.0663926	0.0975383	0.0314269	0.116593	0.0112848	0.883026	0.0232913	0.160363	0.0105328	0.0461611	60.9285	91.4912	0.00302144	0.00307154	56.6902	98.9487
FBgn0085261	CG34232	2R	831	16.1096	13.7117	11.2721	8.42813	2.1385	3.32894	1.79164	2.9432	2.87497	2.36701	24.3013	22.6053	25.9457	30.4161	25.2398	31.2716	23.8227	27.2656	21.31	15.7254	20.6529	21.5467
FBgn0267622	CR45960	3L	1580	2.28481	4.22435	5.75807	4.04544	0.176431	0.30289	0.211078	0.302043	0.133813	0.336054	0.0384399	0.0203235	0.158676	0.136562	0.170421	0.125792	1.85756	1.18866	0.0874821	0.0680073	1.4066	1.1369
FBgn0016036	CG14827	3L	996	0.264287	0.187886	0.360564	0.102406	0.338188	0.539085	0.478347	0.491124	0.467002	0.484635	0.518321	0.419121	0.188786	0.216635	0.825267	8.92984	3.1508	2.87767	0.963274	6.56427	4.30999	3.5853
FBgn0263085	CR43353	2L	504	0.0746115	0.0825109	0.118757	0.0674581	0.138274	0.324232	0.354489	0.0946882	0.062924	0.0957731	0.120506	0.0637126	0	0.0611589	0	0	0.725896	1.5115	0	0	0.821557	2.06116
FBgn0026417	CG2525	3R	1169	3.21678	2.59687	2.45763	2.64662	1.7189	2.35644	2.77138	2.21468	4.77469	4.61431	4.05247	4.42249	4.82542	5.29995	10.3894	7.84209	3.07398	1.77433	11.0449	10.8533	3.78059	2.56719
FBgn0031814	CG9528	2L	3700	92.608	96.602	110.964	107.225	10.2087	17.2215	17.5154	18.0928	17.8854	21.8681	15.7419	17.1925	15.449	17.6947	36.9712	36.3213	50.1909	49.7745	36.0805	39.7213	48.4088	45.1522
FBgn0016976	CG12500	X	8332	180.078	223.01	280.698	260.052	0.500455	1.03387	0.81769	0.803304	0.59885	0.94865	0.134853	0.181136	0.300897	0.277461	10.0871	4.38217	20.0753	17.617	12.5015	4.95216	20.1886	17.4949
FBgn0030970	CG7326	X	2580	16.3097	15.0627	16.4017	15.0228	2.44906	2.76879	2.59453	3.04742	3.30658	2.97943	5.03771	4.89135	4.02055	4.33688	18.7969	46.8247	2.89908	3.40583	15.1206	52.1592	3.24256	2.82411
FBgn0053160	CG33160	3L	825	0.410228	0.277237	0.217649	0.0824216	0.83065	1.40068	1.11168	0.723073	0.871326	0.906884	0.147236	0.15569	0.113958	0.186813	0.292026	0.39148	0.36462	0.319986	0.266095	0.130244	0.276555	0.288562
FBgn0265815	CR44604	2L	237	0.793338	1.49146	0.631367	0.430366	0	0.591006	0.90462	0.201362	0.401439	0.509173	0	0	0	0	0.0298984	0	0.0686079	0.541025	0.10292	0	1.31924	2.43513
FBgn0021738	CG32788	X	1230	6.54252	8.43543	10.6812	7.02091	0.915981	1.65121	1.70431	1.20277	1.46106	2.00142	2.32077	2.03632	2.16566	2.30554	5.74362	3.27212	8.26885	7.29724	6.08149	2.47293	8.66327	4.91495
FBgn0033781	CG13319	2R	691	24.6523	24.7948	20.2255	21.2063	11.6318	9.20613	8.82539	14.4515	8.94959	8.76677	31.8617	28.44	25.1252	26.2295	56.031	75.2747	23.4959	24.3522	51.6552	71.0403	24.3236	24.7638
FBgn0038934	CG5732	3R	5217	0.345985	0.362687	0.407284	0.3845	0.222638	0.319944	0.280819	0.246984	0.24113	0.38166	0.157164	0.375461	0.312363	0.265878	0.770119	1.26672	41.2065	66.5468	0.868084	0.719291	36.7621	69.9835
FBgn0264569	CR43941	3L	1352	23.1967	22.5614	17.0662	14.4847	0.841917	1.25184	1.03074	0.935396	0.836628	1.07107	0.718758	0.665024	1.66891	2.37108	0.566034	0.55127	7.19797	10.0976	0.565299	0.519651	10.2879	14.4815
FBgn0023216	CG2864	X	2599	15.0041	13.0165	15.7291	13.5394	4.90253	4.48661	2.91469	4.18654	2.87567	2.22869	4.77888	3.81775	5.48634	4.44749	15.4669	39.0072	6.07172	7.74857	15.2196	45.2456	6.15483	7.25847
FBgn0031446	CG15398	2L	994	0.0378312	0.146428	0	0	0.292128	0.610627	0.539223	0.39609	0.233971	0.534171	0	0	0.0315276	0.0310102	0.755641	0.108307	1.17779	0.97127	0.0408988	0.0582078	0.994653	1.26282
FBgn0085326	CG34297	3R	770	0.0976733	0.189025	0.038866	0.0441544	0.256435	0.409291	0.525933	0.216922	0.370679	0.360455	0.0394383	0.0417028	0	0.200156	0.0276075	0.0322648	0.021117	0.137137	0.063356	0.0536721	0.153642	0.103058
FBgn0000286	CG11924	2L	4231	26.2634	29.3585	35.8046	30.0534	5.49044	9.31362	12.4907	9.84967	14.5489	13.9612	21.8336	22.8747	22.5095	22.7884	35.8349	44.0136	47.5562	52.9456	34.7884	48.503	27.1404	27.5093
FBgn0288229	CG3164	2L	2864	60.1484	58.6248	73.7511	64.0447	56.8341	100.222	100.123	70.9136	118.144	107.237	132.89	129.566	137.828	141.001	193.356	107.183	202.493	176.593	189.447	114.747	195.124	180.591
FBgn0051816	CG31816	2L	509	0.443272	0.449352	0.117591	0.400773	0.136916	0.458639	0.234005	0.164077	0.186918	0.474161	0	1.38791	0	0.484465	0.0278425	0.0162697	120.848	111.878	0.0319477	0.0162387	96.5392	106.127
FBgn0036035	CG18178	3L	1310	15.6445	16.5072	16.6996	18.5307	4.29135	2.80671	2.30943	4.63567	2.91314	2.68983	13.1902	10.5648	11.1479	10.0002	53.2742	96.4993	27.9711	39.8257	47.0463	104.915	26.0411	42.629
FBgn0034622	CG15666	2R	2947	1.58226	1.397	1.64511	1.25751	0.323187	0.926818	0.747711	0.570828	0.512958	0.687928	0.0721319	0.0435848	0.0744381	0.0732164	0.466463	0.340019	0.973839	1.08262	0.667671	0.215963	0.943382	0.962038
FBgn0003060	CG9757	3R	851	0.176753	0.3665	0.211	0.199759	1.92446	1.00127	0.349907	1.20569	0.422352	0.666473	0.107054	0.150934	0	0	0.649473	0.788232	5.61747	2.2601	0.324845	0.534198	0.764598	0.915533
FBgn0036343	CG14115	3L	810	0.0464249	0.0770102	0.147787	0	0.645279	1.9598	1.19108	1.1047	0.952716	1.59409	0.0374908	0.11893	0.0773788	0.0380544	0.0349922	0.0511191	0.200742	0.121053	0.19072	0.204087	0.490326	0.578906
FBgn0037920	CG14710	3R	1458	13.1795	14.0472	14.3271	13.5016	1.45785	2.04146	1.41329	1.46474	1.27609	1.72983	4.81131	3.47981	3.76147	3.0655	11.7321	35.9595	3.73603	5.01283	11.0417	35.6641	4.30049	4.95781
FBgn0028396	CG31509	3R	579	26.4983	36.4861	5.5822	5.98944	977.627	1137.34	1200.59	559.383	1831.96	1325.18	16.8359	4.21493	1.13663	1.86329	245.192	23.0418	160.663	50.6612	133.208	37.673	66.391	36.0703
FBgn0053860	CG33860	2L	529	0	0	0	0	0	0	0	0	0	0	0	0	0	0	0	0	0	0	0	0	0	0
FBgn0035167	CG13888	3L	1868	1.63059	1.614	3.23619	3.87675	0.304677	0.66235	0.535605	0.47263	0.356524	0.439285	0.0812835	0.137521	0.956258	1.20458	0.993849	1.71567	4.34792	4.25983	1.35366	1.02655	1.50187	1.92323
FBgn0039464	CG6330	3R	2075	239.942	269.213	306.003	316.1	47.6747	25.8592	2.95044	26.5235	5.28816	2.02965	3.07334	5.12231	2.70341	7.62061	28.7125	35.4919	48.459	38.4105	32.6325	37.866	45.7701	36.8178
FBgn0000017	CG4032	3L	12564	27.2873	36.1424	38.1802	30.8085	3.94471	6.95474	6.07676	4.75367	7.7206	8.59337	5.40689	5.06049	6.22329	8.85911	39.5636	29.1909	36.6486	23.3203	27.3197	29.6589	26.9906	12.028
FBgn0267719	CR46052	3R	345	0	0	0.173489	0	0.269334	0.642826	0.345241	0.345818	0.214489	0.279824	0	0.186152	0	0.0893452	0	0	1.2254	1.96761	0	0	0.26943	1.94466
FBgn0013765	CG4832	2R	5012	25.2846	23.6304	32.6317	29.2979	2.82033	9.43897	19.0854	3.43258	9.81614	18.2359	3.22943	3.43407	2.1009	2.53997	27.9916	50.6808	51.4064	64.2905	26.9974	54.4267	52.145	71.9089
FBgn0005638	CG4354	2R	2786	0.256454	0.283605	0.612285	0.292884	0.329356	0.850499	1.29112	0.805087	0.561573	1.02655	0.228901	0.265096	0.371202	0.497877	3.88632	1.17413	4.2226	2.83454	4.042	1.53384	3.75501	2.2968
FBgn0031474	CG2991	2L	3088	77.8022	83.8578	103.581	95.2916	4.47223	4.50565	5.97084	5.25446	6.32631	8.10095	50.6256	56.548	60.2311	58.7734	39.4659	49.1783	41.2689	40.9245	44.6661	52.16	45.4559	38.5279
FBgn0263083	CG43351	2R	242	40.4012	39.7812	23.3726	26.8338	2.01583	6.99377	3.34684	19.3258	14.8958	11.7184	112.686	154.319	44.9357	42.415	46.0877	24.5017	41.9268	41.8267	61.6185	22.3715	52.4477	43.7315
FBgn0003416	CG4200	X	5678	8.44406	8.60933	10.1776	9.11348	3.51642	4.52258	5.22121	4.20874	5.38801	5.74679	10.9158	8.50566	11.8554	8.50676	15.3686	24.6864	3.81158	3.572	11.0934	28.4081	3.41554	2.9832
FBgn0031434	CG3227	2L	1654	9.00318	8.9004	9.11917	9.62001	0.990156	1.67958	1.63468	1.34888	1.71926	1.89693	3.70873	3.39749	3.65678	3.05632	22.7786	79.7138	7.77122	9.50795	23.0648	82.9849	8.92543	9.49081
FBgn0037338	CG10018	3R	2589	7.24778	7.65372	5.31724	5.37101	0.937636	1.40663	1.41237	1.08754	1.32293	1.21187	2.5101	2.43097	2.52983	2.36925	18.4606	38.7004	2.92983	2.76472	15.3349	41.966	2.74496	2.59416
FBgn0051606	CG31606	2L	690	0.108998	0.0904033	0	0.147821	1.09417	1.28565	1.08751	1.29682	1.16437	1.99375	0.660163	0.465379	0.45418	0.268036	4.0667	0.168026	3.85293	0.951013	2.35672	0.431244	2.38813	1.47418
FBgn0024491	CG6046	3R	3336	12.298	12.0917	11.6352	12.0362	3.50261	3.74733	4.51655	2.23164	2.77273	3.04941	4.31481	4.04277	3.96427	3.77909	9.54772	22.0984	4.30142	5.03739	9.17139	23.139	4.0833	5.34135
FBgn0038219	CG14839	3R	981	0	0.0423909	0.0305064	0.207944	0.355199	0.749601	0.764916	0.583766	0.420263	0.590454	0.123823	0.0327331	0.0319454	0.0628422	0.0361158	0.0168834	15.7877	22.4353	0.0248645	0.0168512	17.2882	27.4517
FBgn0052564	CG32564	X	1448	0.155819	0.229754	0.227344	0.352199	1.13904	2.12811	1.65337	2.25761	1.2557	2.45015	0.482357	0.221762	0.367924	1.12823	1.93786	1.65283	2.34132	1.36474	1.73507	0.879066	2.91208	2.18714
FBgn0259839	CR42408	211000022280494	1443	0.469075	0.634013	0.518482	0.706838	0.112689	0.275025	0.165084	0.00826799	0.0146517	0	0.71552	2.15854	0.434351	0.662195	0.147316	0.131996	0.490169	0.857223	0.101422	0.068736	0.404068	0.669913
FBgn0263410	CR43456	3R	682	1.48873	1.40244	1.71136	0.997035	0.40874	0.616137	0.279433	0.664761	0.44951	0.72546	0.0445272	0.0470838	0.137852	0.361573	0	0	11.0149	20.4157	0	0.0121195	11.8825	19.7382
FBgn0283652	CG11606	2L	1105	11.7407	11.1773	9.04574	10.7997	2.98522	2.64081	1.90789	3.51983	2.42995	2.61005	6.92544	5.57949	6.55129	5.04902	18.2695	19.3055	3.52424	4.03405	16.3129	16.8003	4.06838	4.06077
FBgn0023096	CG15148	2L	12821	0.513278	0.546537	0.245091	0.368602	0.481052	0.7784	0.654023	0.534141	0.457611	0.699328	0.509244	0.348136	0.22732	0.199548	0.232126	0.171168	1.12873	0.797139	0.230204	0.158593	0.852214	0.571116
FBgn0030829	CG12998	X	1121	0	0.129839	0.133483	0.181975	0.248671	0.666397	0.510009	0.553432	0.575241	0.73201	0.189628	0.0859352	0.167735	0.0549939	52.5533	9.55932	10.5379	0.0941974	74.5252	2.35209	6.39237	0.115837
FBgn0034242	CG14480	2R	1337	47.6732	45.9244	44.1851	42.6449	5.05605	4.50482	4.87302	4.85438	5.677	6.08335	20.4191	18.3973	17.7202	18.2132	24.2999	35.0082	53.7908	67.9786	24.763	36.0233	50.8219	76.6298
FBgn0265527	CR44377	2R	2301	0.310508	0.442783	0.767354	0.694458	0.307917	0.446401	0.320935	0.233325	0.183768	0.304176	0.0263951	0.0976871	0.163434	0.107168	0.190929	0.176351	0.773785	1.5144	0.162543	0.104172	0.844662	1.7557
FBgn0037325	CG12147	3R	1889	0.338418	0.440291	0.506965	0.449959	0.522645	1.11842	0.971026	0.75159	0.660352	1.14989	0	0.101994	0.0331799	0.0979061	0.0562672	0.00876792	26.994	39.3896	0.00860846	0.0043756	24.4338	42.0317
FBgn0265428	CR44340	X	613	1.47227	1.93342	1.70871	1.77482	0.738965	1.27577	1.06867	0.836901	1.18991	1.22052	1.08986	0.942904	0.971338	0.75426	0.809158	2.16151	0.809025	1.61186	0.689716	2.04952	0.647902	1.40045
FBgn0266304	CR44969	2L	1062	16.8192	15.1736	18.824	14.9506	2.57018	4.34142	3.89177	3.0557	4.65851	4.1361	27.0791	26.3057	27.7679	29.1117	10.5355	6.45661	16.2448	24.2895	10.5041	5.64265	18.1896	28.5845
FBgn0050372	CG30372	2R	5028	39.1224	39.5054	52.4731	43.7699	3.91094	5.17456	4.45116	5.00672	5.24146	4.97769	20.7886	19.5106	20.4872	23.9334	30.1306	46.4349	18.5028	19.3333	29.2029	53.5532	18.5022	18.1815
FBgn0037721	CG9427	3R	847	0.932336	1.74296	0.812652	1.56548	0.617091	0.854412	0.843742	0.74655	0.898617	0.954565	12.6561	15.5058	10.6928	13.9382	14.5567	6.65828	44.8448	42.0137	23.4993	6.92858	48.886	45.5159
FBgn0050263	CG30263	2R	6387	1.72507	1.56263	1.28853	1.28288	0.41099	0.952138	0.859698	0.816302	0.582601	1.00137	0.057055	0.0502758	0.157011	0.212347	0.400503	0.281359	1.25508	1.18328	0.430276	0.199294	1.34686	1.19387
FBgn0261999	CG42817	2L	5790	23.803	24.2762	29.8234	25.3201	0.41124	0.899115	1.03474	0.543991	0.562338	0.766979	0.340913	0.271752	0.23815	0.186329	6.30634	2.92205	8.72821	8.10007	8.96201	2.80228	12.0318	9.19014
FBgn0053093	CG33093	3R	1055	0.0712876	0.0394175	0.0283666	0.0966794	6.22036	8.71832	11.8544	0.678524	1.83368	3.88902	0.0287844	0	0.0297047	0.0584343	5.18514	0.0706462	4.16905	0.293122	3.10585	0.0548422	3.0357	0.0478658
FBgn0034023	CG12960	2R	1800	0.0208912	0.0924122	0.033252	0	0.367809	1.04403	0.615393	0.457344	0.287772	0.435767	0	0.035679	0.0348205	0.0171245	0.0314929	0.0368058	0.0451669	0.113138	0	0.0183678	0.0798084	0.100195
FBgn0037750	CG12946	3R	2175	1.95369	1.92154	0.509099	0.343897	2.48321	4.05715	2.89146	3.36803	3.65011	3.59526	49.9703	46.7715	56.438	55.7526	11.8131	13.49	10.7017	16.8952	9.60729	8.0945	9.54981	15.3137
FBgn0260934	CG8201	2R	6079	102.934	113.462	143.121	118.915	20.4347	21.9795	21.9681	24.9075	24.3022	23.8807	152.582	151.412	173.797	162.872	108.64	127.015	85.1869	81.9118	107.075	142.405	81.9452	69.3578
FBgn0037478	CG2656	3R	1016	24.8721	24.7426	22.4156	26.7708	3.25815	3.61889	2.95426	3.72248	3.68328	3.43256	11.0889	9.16558	10.0246	10.0724	22.9386	29.8078	13.2433	18.203	22.8155	29.7591	14.0395	19.7606
FBgn0033628	CG13203	2R	2286	4.77044	4.42051	5.99583	5.99368	0.355665	0.755691	0.640871	0.542779	0.406941	0.871007	0.0265683	0.0140469	0.0137088	0.0269677	1.0322	0.217357	2.37926	5.59255	2.59997	0.148244	3.07183	5.05868
FBgn0035798	CG7526	3L	5438	0.0760659	0.110884	0.209124	0.175059	0.514752	0.970193	0.611093	0.651604	0.43739	0.650193	0.117271	0.0767644	0.103731	0.0963607	4.67139	2.33606	4.02764	4.03202	5.81767	2.29057	4.45979	3.64683
FBgn0267285	CR45721	2L	573	0.196881	0.108863	0.208913	0.11867	0.304058	0.32593	0.374162	0.124929	0.110694	0.400141	1.00695	1.51309	1.09384	1.50624	0	0	0.0567542	0.302754	0	0.0288499	0.11798	0.22662
FBgn0016697	CG10938	2R	884	90.9477	89.9451	71.9733	84.9588	60.0328	63.8547	69.2687	61.9074	70.136	77.2505	115.596	114.605	100.893	105.304	213.932	273.33	150.562	160.389	200.315	284.44	154.409	165.344
FBgn0266870	CR45331	2L	534	0.14084	0.0389377	0.0560427	0	0.195759	0.502742	0.312269	0.268106	0.197963	0.158187	0	0	0	0.115446	0	0	2.57299	2.04806	0.030452	0.0154785	2.04136	1.33744
FBgn0262364	CG43062	3R	584	2.57563	1.95822	7.27672	5.93817	2.02865	2.71822	1.69281	2.47194	1.61103	1.44644	0.519992	0.329909	1.8245	1.37231	1.84428	1.33295	15.1603	17.3323	2.31112	1.85408	13.1385	15.0087
FBgn0033554	CG12938	2R	543	9.41837	8.19456	7.10968	7.95186	0.620323	0.967323	0.92128	0.615212	1.10969	1.20007	4.19441	4.19869	3.28967	4.371	13.1148	24.9507	4.14737	5.77843	13.6859	25.375	3.7505	6.0715
FBgn0262595	CG33724	2R	543	0.623274	0.421216	0.496024	0.626131	0.171124	0.279449	0.175482	0.263662	0.194682	0.133342	0	0	0	0	0.0260991	0	1.1978	1.04178	0.134763	0	0.529116	1.20899
FBgn0034224	CG6520	2R	1059	0.248564	0.13744	0.339114	0.288943	0.614203	1.12425	1.0235	0.980143	0.738688	0.843237	0	0.0606443	0.0295925	0.174641	0.046838	0.250238	0.0921251	0.0498561	0.0921324	0.241955	0.151611	0.156679
FBgn0266649	CR45156	3L	1477	0.381898	0.211165	0.222881	0.0920756	0.40106	0.576901	0.467724	0.290796	0.25766	0.416681	0.0822411	0.0434816	0.106088	0.0834776	2.21645	1.33443	0.181646	0.393212	1.10097	1.90269	0.32039	0.253982
FBgn0037307	CG14666	3R	991	0.0758914	0.104908	0.120794	0.171538	0.503982	0.930491	0.552874	0.854773	0.746706	0.73062	26.6903	19.7657	19.4798	16.143	1.40145	0.986068	35.4161	56.7706	2.42034	1.13432	44.5367	74.6812
FBgn0031248	CG11912	2L	898	0.0418755	0.162082	0.0999781	0	0.788993	0.935869	1.08763	0.969868	0.671002	0.725657	0.946871	0.71517	1.01204	39.4054	32.5494	17.6785	8.45597	8.92	42.9351	12.3154	16.3924	17.8825
FBgn0036004	CG3654	3L	8463	14.6231	15.6849	19.1909	16.3386	3.61365	5.26036	5.71545	3.91064	5.42364	5.86473	12.8101	12.9993	13.6159	12.7696	34.9699	64.8208	10.1993	8.72608	30.2631	77.8596	10.8117	8.36398
FBgn0024984	CG3457	X	1100	0.102557	0.207927	0.380886	0.185449	0.411805	0.870122	0.736306	0.878534	0.663104	0.855689	0.386496	0.14596	0.227916	0.0840657	34.5728	80.5469	0.317811	0.287987	28.2874	91.7546	0.345694	0.275446
FBgn0039879	CG11575	3R	1812	0.456563	0.436051	0.677151	0.337737	0.365373	0.760121	0.690197	0.506989	0.635907	0.70593	0.18435	0.194935	0.207539	0.289189	0.269828	0.324488	1.65113	0.666006	0.206408	0.123162	2.02863	0.708666
FBgn0000426	CG16792	2R	467	31.8871	31.7012	22.4932	24.3161	10.8689	9.99774	14.3338	8.73726	8.42077	20.6722	21.6539	20.4906	16.0383	14.917	97.033	153.798	21.4132	27.4083	77.6855	142.124	21.8586	27.1261
FBgn0283479	CG5656	3L	1806	0.166575	0.241776	0.231991	0.188255	1.0869	1.26677	0.916725	1.4996	0.889716	0.815185	0.0672592	0.142242	0.0520572	0.0341352	0.345272	0.0641961	0.463673	0.283993	0.0450204	0.0869572	0.411753	0.475345
FBgn0036666	CG9712	3L	1757	94.7061	92.3899	97.0194	98.3395	15.5947	17.7776	21.1236	14.3481	20.6491	21.8134	120.018	109.309	107.535	93.4898	69.8549	66.6133	146.373	165.888	65.4064	67.2813	141.928	182.753
FBgn0262009	CG42827	3R	558	1.21304	0.894312	0.858116	1.15767	0.0416309	0.0627547	0.106728	0.0641436	0.0189449	0.0432524	0.163266	0.460375	0.168486	0.607644	0.177783	0.400708	29.0088	26.8449	0.422563	0.103689	19.6871	28.5589
FBgn0033500	CG12913	2R	2523	31.8958	34.1766	39.3449	38.5132	0.34067	0.717089	0.542903	0.548538	0.389665	0.593087	0.0481451	0.0381821	0.0496844	0.0733034	1.33124	0.610512	3.86362	3.14496	2.30418	0.602796	4.54836	2.69348
FBgn0040324	CG1862	4	5312	54.141	56.452	76.8677	62.8903	5.28711	8.1478	9.88384	5.75199	10.7364	12.2764	19.9859	20.2931	22.9965	20.5126	22.8705	30.8086	15.5974	15.8759	22.6242	33.7638	16.3581	14.3602
FBgn0001138	CG9656	3R	4090	5.58087	6.39542	6.1317	5.81888	0.369181	0.630707	0.611558	0.548404	0.511761	0.790725	0.133647	0.0942136	0.160906	0.113047	1.23527	0.73904	2.22036	1.94925	1.63011	0.677004	2.81401	2.06721
FBgn0053829	CG33829	2L	493	0	0	0	0	0.824595	0.876019	0.748957	0.968009	0.385968	0.758802	0	0	0	0	0.0287461	0.117584	0.016491	0	0.0989536	0.184423	0	0
FBgn0264363	CG43815	2L	414	0	0.050224	0	0	0.44889	0.507494	0.460322	0.489908	0.0766031	0.437225	0.0733515	0	0	0.0744543	0.0342315	0	3.33842	2.58705	0.0196393	0	4.95996	3.18882
FBgn0024362	CG11412	X	2347	29.545	34.0108	36.2131	35.1868	14.619	14.8404	15.037	15.2552	15.0213	15.0136	28.6078	22.8349	31.9526	25.1636	79.355	90.6109	45.8497	24.1348	74.9222	94.5022	45.5603	21.1381
FBgn0264501	CR43900	2R	737	30.1548	57.1589	60.3815	48.4842	9.39288	10.2153	13.0098	10.6033	10.1122	9.84059	36.6306	28.6691	31.5936	26.809	19.6233	24.1135	14.0428	14.5017	27.3818	28.991	21.12	19.4104
FBgn0039852	CG1499	3R	3762	0.109954	0.0497434	0.12728	0.108449	0.432244	0.983557	0.952993	0.621589	0.629441	1.14836	0.0565052	0.0512139	0.0583118	0.0491612	0.05839	0.0242143	0.382514	0.266655	0.408479	0.26585	0.489677	0.784304
FBgn0263030	CG43325	2R	1229	0.305974	0.253776	0.560062	0.35963	0.538695	1.5006	1.19205	0.931935	0.817141	1.17827	0.222382	0.287406	0.356988	0.300968	1.09546	0.38408	5.00107	4.53533	1.73993	0.672539	6.55947	6.28075
FBgn0025809	CG8962	X	1507	32.1644	31.4306	39.5979	34.2245	2.99046	4.01988	4.56042	3.12716	5.26106	6.14181	16.8462	16.5563	16.449	14.4609	53.9131	100.804	16.9614	25.4354	51.1203	108.823	18.123	26.8122
FBgn0034804	CG3831	2R	1562	10.0149	9.18502	9.92451	10.2519	4.1939	5.73156	6.80183	5.20918	4.95399	6.52814	3.26616	4.6666	2.84895	3.94675	64.186	64.9356	6.66747	5.85245	49.0184	67.3094	7.15192	6.93233
FBgn0053240	CG33240	X	607	0	0	0	0	0	0.0192296	0	0	0	0	0	0	0	0	0	0.027286	0.0937566	0.0497036	0	0	0.0417642	0.0237696
FBgn0004395	CG4620	3R	6109	27.0413	24.4925	40.3808	27.6878	4.90534	9.12925	7.66239	6.98578	11.85	8.86734	4.94609	5.23534	6.22767	6.00437	13.9549	19.7049	9.39566	9.92911	14.3076	21.2422	9.37154	9.0468
FBgn0259986	CG33545	3L	2470	0.197917	0.151526	0.242322	0.206471	0.493756	1.02074	0.728152	0.893596	0.534981	0.928262	0.0737672	0.130005	0.126876	0.237108	0.054507	0.040233	0.552974	0.513014	0.0395013	0.0301172	0.67055	0.385529
FBgn0011280	CG1668	X	1101	23.3959	8.10181	9.64942	5.62016	0.548575	1.01775	0.768092	0.921081	0.691307	0.843951	0.275818	0.554143	1.28086	1.06387	87.6182	60.7822	201.597	186.104	99.924	45.7643	155.053	164.403
FBgn0035111	CG16940	3L	3605	20.7892	21.1965	25.4274	22.5779	4.9682	4.94416	4.92623	5.47059	5.41611	5.3659	12.5092	12.5327	12.318	11.8679	30.4724	56.0372	23.3753	28.9357	28.1744	63.6387	23.4686	30.9734
FBgn0266088	CR44830	2R	1583	0.28506	0.328376	0.718394	0.42955	0.344855	0.847961	0.489074	0.595405	0.467458	0.472634	0.134285	0.16228	0.237562	0.0389439	0.523722	0.319115	1.11961	0.447882	0.498216	0.365499	0.843428	0.633452
FBgn0034199	CG15917	2R	453	6.72393	6.10471	2.70861	2.7019	23.1788	122.521	229.356	31.7626	163.259	270.757	28.7586	16.9416	22.2067	21.3659	51.2125	18.6284	58.8127	42.0583	58.5481	15.1626	65.3079	49.8933
FBgn0052227	CG32227	3L	5099	12.4044	13.1917	16.3104	15.1158	0.45558	1.25216	0.836257	0.776818	0.55147	0.792818	0.339468	0.258199	0.313446	0.320392	0.778214	0.482359	1.51631	1.99842	0.975874	0.460366	1.7832	2.21558
FBgn0029118	CG10622	3L	1600	27.5451	26.2508	22.5573	24.6705	148.498	111.478	91.7506	150.804	104.193	89.5477	90.5901	101.752	77.4451	93.3007	34.6545	40.568	29.2631	32.579	28.991	38.4656	26.1748	29.1132
FBgn0039518	CG13978	3R	2842	0.0529264	0.124376	0.200074	0.203371	0.298345	0.349103	0.264033	0.23089	0.223179	0.267504	0.0106853	0.576238	0.0882151	0.336223	0.00498657	0.0320529	55.909	81.1843	0.0171654	0.00290834	53.7703	95.9785
FBgn0267160	CR45600	3R	2914	8.41384	9.59007	2.21832	1.77345	7.42181	3.32066	1.45104	4.32355	1.29147	1.11812	2.74079	2.32514	1.64543	1.65016	10.6799	5.34846	12.3708	11.7176	3.09993	3.07475	2.8854	4.21357
FBgn0266240	CR44935	3R	601	0.0625694	0.103791	0.248975	0.113141	0.25124	0.291324	0.416185	0.198514	0.228662	0.200789	0.0505283	0.106859	0.0521438	0.102576	0.106112	0	1.74505	5.01998	0.067643	0	1.12483	3.55302
FBgn0000320	CG9554	2L	3320	2.5598	2.95608	3.47944	3.05171	1.00407	3.6107	2.54002	1.7932	5.27606	2.91144	0.109762	0.125736	0.122711	0.14855	10.2426	7.33344	8.8255	8.69889	11.1503	6.17921	9.85529	10.9819
FBgn0264871	CR44062	3R	1175	1.66419	1.68112	1.60459	1.64931	0.336094	0.596036	0.395338	0.223383	0.206926	0.523777	1.42146	1.39376	0.53342	0.367266	3.60628	2.06504	4.30373	2.93356	3.61902	1.77972	4.54518	2.28394
FBgn0003231	CG10360	2L	2395	147.952	148.501	176.087	165.267	51.7511	93.0963	97.3704	59.0209	138.34	160.025	351.946	315.172	369.754	339.554	278.913	304.091	239.125	229.186	265.699	315.632	225.067	213.862
FBgn0031062	CG14230	X	2053	8.49895	9.99632	8.38183	9.62171	3.22482	1.60332	1.78691	3.81806	1.69922	2.06316	8.2686	6.929	7.57129	7.70227	35.2432	70.9296	4.04324	5.5035	32.2059	76.1691	4.70055	5.46062
FBgn0031726	CG7249	2L	2501	0.0601427	0.116393	0.143591	0.0815648	0.287937	0.569384	0.609591	0.601067	0.384639	0.733405	54.9068	65.1595	51.2366	58.4315	6.73459	1.41719	10.1585	4.71068	4.35956	1.084	5.8081	3.23638
FBgn0036311	CG17666	3L	2824	0.652481	0.74365	1.08093	1.05946	0.59638	1.13665	0.902591	0.688635	0.62514	0.863179	0.0645202	1.39861	0.0998746	0.447517	0.0250918	0.0938391	97.2438	111.447	0.138199	0.0321957	83.2193	117.502
FBgn0011335	CG6801	3L	1513	42.6496	40.4311	40.6276	41.4369	1.2897	1.60466	1.93659	1.52978	2.138	2.56821	12.0226	10.633	11.4956	10.9198	22.082	50.684	9.2101	9.40696	20.0822	54.4551	11.4216	12.0393
FBgn0034471	CG8462	2R	532	0.353423	0.0390841	0.112507	0.0639077	0.24016	0.482692	0.223888	0.246688	0.158966	0.0226831	0.0570818	0.0603593	0	0	54.1033	34.0592	52.7841	41.5689	69.9667	38.7174	45.7936	92.5353
FBgn0053702	CG33702	3L	540	0.139275	0.0770102	0.16626	0.0629609	0.215093	0.23777	0.0882284	0.0883756	0.0978818	0.245818	0	0.11893	0	0	0	0.0153357	0.195723	0.0838058	0.105398	0.0153065	0.187784	0.0667969
FBgn0263354	CG42784	2L	6640	122.944	130.603	190.436	146.907	0.346351	0.653934	0.636799	0.594739	0.476024	0.819639	0.33386	0.328849	0.292618	0.301742	7.21931	3.39483	14.0966	13.7833	11.6364	3.03732	17.2506	12.8854
FBgn0263765	CR43682	2L	655	0.459288	0.507914	0.137069	0.0519067	0.49652	0.730637	0.490981	0.546445	0.532596	0.810635	0.0927252	0.0980493	0.0956899	0.0470597	0.162273	0.240221	1.68807	3.02852	0.136546	0.126191	0.85148	2.34595
FBgn0265511	CR44373	2R	801	0.0469466	0.051917	0.112085	0.127337	0.565525	1.32607	1.01116	0.789423	0.475111	1.00938	0.18956	0.240533	0.547738	0.307856	0	0	1.53263	0.800392	0.0203013	0.010319	1.90949	1.17983
FBgn0037200	CG11109	3L	1445	10.8779	11.4972	10.0032	11.3643	3.52068	3.22303	2.55526	4.16956	2.89703	2.30492	7.39749	7.11112	4.79294	4.75694	23.2977	24.4427	10.7632	11.5461	20.9316	23.8413	11.3801	12.6708
FBgn0037336	CG2519	3R	5863	45.7754	47.884	58.9654	46.9072	4.69514	7.27656	8.32519	6.02335	8.16237	9.06239	12.9229	12.7448	12.5236	11.1352	41.1256	47.7089	27.4658	20.4239	39.0656	50.0357	27.1669	18.0862
FBgn0036596	CG13045	3L	1182	0.127256	0.193503	0.177231	0.0575278	0.569942	1.05664	0.634841	0.757025	0.563441	0.867792	0.128458	0.135834	0.0795392	0.156468	0.0119897	0.0490432	0.0550257	0.925267	0.0137575	0.118878	0.0786407	0.756805
FBgn0264864	CR44055	2L	1006	0.26166	0.186019	0.0594966	0.0337961	0.427192	0.905014	0.532791	0.426944	0.367786	0.467822	0.0905592	0.223437	0.124606	0.153201	0.0140873	0.0164638	29.5866	13.7655	0	0	31.4828	20.3227
FBgn0034863	CG12227	2R	695	0.108214	0.179506	0.430601	0.440274	0.250684	0.621406	0.496999	0.68666	0.288998	0.642438	0	1.15508	0	0.310459	0.0203911	0.0595777	60.2793	93.2451	0.0233977	0.0118928	53.5955	98.7859
FBgn0004432	CG9916	X	1227	930.359	861.857	909.56	869.812	310.321	194.558	166.062	353.03	258.655	218.718	1267.42	1198.42	1212.93	1168.88	1338.81	1732.4	475.538	516.555	1189.02	1952.04	481.371	536.433
FBgn0035153	CG3371	3L	2329	22.0717	24.471	27.1384	26.0722	2.04472	3.64855	2.99177	2.96603	3.57216	3.43007	9.24456	8.9481	10.0784	9.35708	26.4269	54.4632	8.5629	7.30611	27.2687	65.4356	9.32834	7.25743
FBgn0053108	CG33108	3R	931	21.1246	21.5074	21.7299	19.501	0.923213	1.37912	0.972313	0.820156	0.806184	0.622165	6.88243	6.5188	5.52041	5.49603	6.40853	6.18207	6.14774	5.64676	6.1395	5.05164	6.51698	6.16024
FBgn0040719	CG15357	2L	560	0.402902	0.371299	0.0534407	0.242849	0.477045	0.750366	0.574272	0.362182	0.283158	0.495626	0	0.0573413	0.167884	0.165129	0.240415	0.133092	21.2107	29.8468	0.0580763	0	17.3382	28.8434
FBgn0265696	CR44503	2R	1401	1.55678	1.67707	1.08941	1.21338	0.16581	0.366584	0.246548	0.281023	0.211274	0.30147	0.0867024	0.0916806	0.178949	0.198013	0.126444	0.0591099	0.88206	1.13057	0.0986593	0.0648969	0.922837	1.49327
FBgn0002626	CG7939	3R	747	1223.72	1193.84	994.154	1169.07	785.452	597.65	515.211	859.011	651.68	590.544	1689.44	1549.54	1531.93	1468.29	2237.46	2625.39	822.364	1000.13	2153.92	2431.2	883.786	965.226
FBgn0085204	CG34175	2L	662	0.227216	0.188454	0.40686	0.256789	0.0701814	0.193952	0.0179922	0.0720889	0.0319372	0.14583	0	0.291037	0	0.23281	0.0107038	0.0375286	25.9375	27.9483	0	0	18.2664	28.8562
FBgn0032618	CG31743	2L	2239	17.8028	15.9916	17.5497	14.9419	37.0965	7.19944	3.12799	31.9982	4.0132	2.16664	7.37826	5.22039	5.33271	5.17636	34.4105	20.8715	42.0881	33.1547	26.6798	15.6155	32.4916	29.578
FBgn0267972	CG10908	2L	1243	59.477	61.0902	60.5277	57.7407	36.4242	21.1567	16.9224	38.4413	22.0354	18.1351	35.3025	40.6879	31.4141	34.891	56.4593	75.3179	57.3812	70.4312	55.4954	73.3655	68.2618	77.0506
FBgn0265550	CR44400	3R	393	0	0	0	0	0.768423	1.18803	1.42445	1.06253	0.618672	1.78094	0	0	0	0	0	0	1.32398	1.03638	0	0	1.63415	1.90906
FBgn0259794	CG13030	3L	1450	0.0778018	0.100379	0.165113	0.539293	0.68088	1.11894	0.985724	1.06142	0.787374	1.06526	0.188488	3.58759	0.259353	0.95661	0.0781894	0.314118	217.459	248.7	0.145792	0.142509	187.142	267.03
FBgn0030800	CG9104	X	1707	17.3371	19.4285	15.5332	18.8816	6.08989	6.07209	6.09846	6.96832	7.49337	6.45433	16.3846	16.5353	15.7518	17.0282	23.8937	42.1197	11.4735	11.4751	21.3389	40.3882	11.2918	9.83851
FBgn0038207	CG14356	3R	740	1.42286	0.365278	2.46694	1.37833	0.549359	0.630939	0.386297	0.4998	0.285709	0.440297	0.123112	0.260361	0.635238	1.29128	6.67416	2.88726	7.44887	5.2288	8.76796	2.95994	8.07346	4.19195
FBgn0035213	CG2199	3L	2846	13.9661	14.8092	15.2473	13.3081	2.09772	2.02195	2.25159	2.81709	2.05779	2.15399	10.3501	8.41704	10.8462	9.13026	44.2284	90.0235	4.24785	5.77482	38.1451	96.2208	4.35282	5.11524
FBgn0266982	CR45433	3L	412	0.182545	0.201871	0.363189	0	0.225534	0.651613	0.144549	0.43437	0.15395	0.351478	0.589661	0.233819	0.0760641	0.0748158	2.39064	12.8843	0.0591993	0.292913	1.87479	12.3581	0.123063	0.0350197
FBgn0000084	CG9579	X	1247	671.206	532.658	465.917	448.884	30.7374	35.8221	29.6386	36.6341	40.0045	37.257	16.6084	15.4247	10.0524	10.3571	124.796	80.7145	149.04	80.754	129.713	79.0161	141.961	80.1935
FBgn0035142	CG17090	3L	11261	34.4285	40.8248	51.6364	39.4847	6.40419	9.12146	11.3894	8.88579	14.7533	16.625	24.7638	24.2894	30.3783	25.7739	22.4879	18.571	21.9015	17.4166	22.7747	20.7463	22.1684	16.7869
FBgn0020907	CG14904	3R	1283	781.13	758.425	821.669	808.236	0.914354	1.55571	1.20687	1.43206	0.840425	0.968779	671.304	636.066	873.592	764.404	65.408	15.4718	93.9929	50.4344	80.971	15.5067	97.1883	57.9543
FBgn0035085	CG3770	2R	1393	2.26759	2.08972	2.53508	2.58714	15.017	17.6719	12.0904	18.4314	20.3836	12.6478	4.07662	3.75744	4.02698	3.42982	15.0875	22.2162	7.8032	7.37467	12.6075	19.5928	6.83061	6.13169
FBgn0263863	CG6949	3R	1268	44.7217	49.2106	51.829	48.3707	11.0746	7.29063	5.4106	13.1163	8.51201	7.52785	51.4428	48.6479	47.8232	45.9931	71.5912	97.8147	45.8629	31.7761	67.2962	96.181	43.3844	28.9473
FBgn0259936	CR32957	2L	665	80.9763	75.9483	60.2136	54.4494	6.39263	5.47636	6.35841	13.4198	23.0977	19.6526	27.1709	19.2184	18.3789	13.9983	63.5921	119.325	7.28647	14.7221	57.9296	98.6268	8.32322	12.4971
FBgn0259917	CG42446	3R	1076	0.314533	0.270538	0.389382	0.284377	0.0971516	0.184415	0.188182	0.16632	0.137544	0.179441	0.0846678	0.596861	0.0291249	0.257822	0.204148	0.692674	27.3444	41.554	0.181354	0.537719	26.1127	48.7284
FBgn0039421	CG6036	3R	1184	0.0317603	0.0526843	0.075828	0.0574306	0.402209	0.680231	0.412453	0.352681	0.321423	0.570756	0.0256482	0.352572	0.105873	0.156203	0.0598472	0.0279774	45.5667	79.3812	0.0618042	0.020943	47.7684	98.6754
FBgn0031534	CG2774	2L	2028	36.9552	35.7824	40.8763	36.7819	30.0055	86.1441	124.57	31.6917	102.59	114.884	33.6768	33.6154	33.2237	34.3655	45.1744	78.7214	34.8213	43.5926	39.575	85.0557	34.347	39.9192
FBgn0003961	CG7171	2L	1262	0.0595946	0.131808	0.18971	0.215524	4.38094	1.10989	0.849425	3.77207	0.569607	0.71716	3103.05	2637.77	5994.31	3981.71	89.7081	60.7186	84.631	93.5882	173.09	49.8616	108.367	86.3687
FBgn0019929	CG2045	X	1413	1.75646	1.61869	1.16488	1.03464	3.2305	9.62371	10.5284	1.84069	7.18963	7.60938	1.41844	1.31808	1.28636	1.46158	31.0667	13.4915	41.7089	36.3087	36.2975	10.892	42.2515	30.2194
FBgn0035203	CG9149	3L	1439	34.0502	32.858	37.5801	33.0302	13.0275	12.7999	17.6552	17.6598	15.6622	21.183	25.8725	29.6119	19.7744	25.6403	46.0018	69.8645	23.0455	22.1611	39.7098	74.8548	22.3501	20.1533
FBgn0000482	CG3093	X	3161	12.967	13.3795	14.8166	15.4452	4.91277	6.76488	6.47729	6.57114	8.4309	7.43285	10.8078	11.0728	11.6094	11.0386	11.2913	16.1958	6.73088	6.79567	10.6	18.0372	6.96127	6.53625
FBgn0053155	CG33155	2R	942	224.707	241.611	202.562	258.493	19.9379	14.0267	11.9361	18.1114	13.7695	12.8232	75.1773	70.8354	64.0076	67.4073	81.4278	120.589	54.7613	61.0047	76.1367	110.61	59.3494	64.2526
FBgn0267482	CR45832	3L	441	0.596892	0.612938	0.610751	0.15419	0.210703	0.317615	0.675217	0.21643	0.191768	0.820912	0	0.0728144	0	0	0.417764	0.187785	3.44743	4.68628	0.331865	0.28114	4.31138	3.66429
FBgn0265659	CR44466	2R	501	0.9007	1.45259	2.15043	0.814345	0.25502	1.00182	0.570579	0.50009	0.400905	0.818946	2.84885	2.75605	1.87655	1.66118	1.96595	2.09925	3.34289	2.6045	3.11595	2.12824	2.53003	3.09585
FBgn0259244	CG42243	3R	5659	64.696	70.3955	88.8549	79.473	0.75121	1.23345	1.30916	1.15955	1.21422	1.48204	1.42205	0.87385	1.318	1.02947	4.46516	2.27703	7.16748	7.14933	5.56174	1.74979	7.55733	6.84565
FBgn0031762	CG9098	2L	3481	13.9679	13.7025	14.7872	12.6776	0.4638	0.724284	0.591949	0.616928	0.555741	0.811196	1.2475	1.22688	1.54847	1.36366	5.42894	4.47252	2.27482	2.41161	6.76428	4.70144	2.01487	2.42887
FBgn0039227	CG11375	3R	5119	9.45431	10.0938	11.5287	11.1182	3.99117	3.89003	3.52508	4.32573	3.78739	4.07355	6.91708	6.55521	6.29952	6.11785	29.3348	71.5874	5.79379	6.30778	25.1703	86.1089	5.48551	5.7456
FBgn0011829	CG14396	2L	4912	2.38854	2.67529	2.69292	2.53331	0.423267	0.72477	0.550439	0.478491	0.378774	0.508541	0.210199	0.228805	0.127599	0.232185	1.08049	1.66402	0.923567	0.681775	0.973299	1.32093	1.02188	0.544873
FBgn0037660	CG18005	3R	1882	41.2807	43.5631	42.4572	44.9645	4.28929	5.16636	4.89217	4.78623	5.3474	5.53357	9.10057	7.55857	8.85868	8.76243	18.9723	38.7663	15.5905	13.2335	18.7412	41.2529	15.796	13.0942
FBgn0003091	CG6622	2R	4711	87.4851	95.313	131.015	103.794	0.352568	0.644198	0.611849	0.359618	0.442057	1.07072	0.754192	0.722518	1.07765	1.07305	12.6963	7.35491	20.7626	19.6016	16.9759	7.84091	24.6406	21.0373
FBgn0037976	CG14734	3R	1618	226.834	242.831	249.458	229.566	0.36611	0.800762	0.500579	0.405556	0.365877	0.536992	1.59533	2.26247	3.93183	3.753	14.2288	8.27106	18.3403	18.8423	14.1709	4.81218	18.5666	15.03
FBgn0259226	CG42326	2R	5244	2.94724	6.3877	1.60363	2.15249	0.578093	1.14631	1.05389	1.10798	0.747888	1.33239	0.4459	0.704192	0.0836648	0.822916	2.06875	0.742222	4.1875	2.43794	2.86528	0.79282	3.79973	2.7321
FBgn0031969	CG7228	2L	2973	23.8173	19.4289	23.6354	16.5134	8.35281	11.2562	13.6295	9.6152	14.5288	12.8711	28.3655	26.3866	29.9154	28.5742	72.3631	129.217	22.0274	21.8056	68.8196	144.645	23.2191	20.5284
FBgn0038642	CG7709	3R	3111	0.785687	0.888922	0.769574	0.950789	0.630967	1.20438	0.945669	1.07764	0.740768	1.08998	0.087852	0	0.0604406	0.0594486	0.0592201	0.0372672	0.271785	0.196382	0.0810194	0.1355	0.369412	0.122901
FBgn0285949	CG1821	2R	577	1664.1	1644.03	1272.9	1531.78	1051.87	807.335	702.512	1157.71	953.279	870.987	1380.91	1112.87	1297.42	1168.86	3566.42	4135.89	1393.05	1596.19	3624.1	4159.97	1455.74	1562.79
FBgn0000038	CG11348	3L	2460	603.181	615.06	804.471	671.893	0.269128	0.678516	0.469655	0.446189	0.408239	0.5396	0.160479	0.430759	0.229306	0.363374	27.9894	15.5729	56.4145	55.0389	36.6377	11.565	58.1044	48.1201
FBgn0041629	CG1787	X	2140	143.88	130.236	123.735	125.86	6.51309	8.73791	8.42107	7.71036	8.01734	9.94715	8.54264	7.93775	6.75094	8.08052	42.9492	26.5892	39.5637	43.5069	24.0197	10.3319	34.3816	40.1897
FBgn0032525	CG16954	2L	1960	0.326159	0.328865	0.2443	0.346928	0.391118	0.762277	0.674542	0.578274	0.37215	0.812703	0.17043	1.42534	0.111923	0.267352	0.0361526	0.0211258	78.0982	98.0027	0.0207415	0	70.0512	116.967
FBgn0030377	CG1924	X	2187	0.171944	0.0855669	0.670513	0.404194	0.292101	0.272195	0.239633	0.223667	0.120842	0.292443	0.194397	0.146827	0.616165	0.93022	0.0129601	0.0984517	5.68025	6.27336	0.0297419	0.0151175	4.9844	7.24705
FBgn0034502	CG13871	2R	1717	0.175209	0.169539	0.174297	0.217815	0.466765	0.972131	0.55496	0.576732	0.591053	0.604425	0.176864	0.261826	0.20077	0.269285	0.115554	0.0627006	15.815	16.7631	0.0331478	0.0288835	15.9852	18.4406
FBgn0013770	CG6692	2R	1662	244.699	215.034	232.716	218.293	39.5554	106.744	122.491	30.8892	138.641	149.361	360.281	306.06	328.544	353.698	626.285	581.031	434.918	383.902	562.891	669.844	446.661	346.822
FBgn0052588	CG32588	X	677	0.277727	0.214991	0.397845	0.5022	0.223036	0.224137	0.228716	0.264344	0.281067	0.392146	0	0.094863	0.0462901	0.182122	0.0313999	0.269112	13.438	37.3115	0.0120099	0	18.2362	45.2877
FBgn0267555	CR45895	3L	636	5.08485	5.98282	6.63471	5.82686	0.511353	0.734111	0.449465	0.712841	0.631614	0.683061	5.58648	4.89745	4.13904	4.2165	3.6098	4.97399	7.98943	10.5548	3.92472	4.92551	7.79925	11.1954
FBgn0030805	CG9089	X	2118	0.372846	0.608664	0.56519	0.385257	0.614203	1.0471	1.15284	1.00831	1.2977	1.6238	0.774243	0.560959	0.710219	0.72767	18.6515	47.6194	1.70048	3.88522	18.2345	56.2078	2.8407	3.9238
FBgn0038732	CG11391	3R	1800	1.88021	1.77894	1.57947	3.19212	0.542034	1.03754	0.694798	0.510369	0.40523	0.509513	0.269933	0.214074	0.191513	0.154121	0.51176	0.391061	3.55915	2.87454	0.492358	0.399499	0.863808	1.67927
FBgn0001978	CG3647	2L	4145	15.6314	17.2713	19.0319	17.8812	10.4521	9.40829	9.4597	11.2313	8.94155	8.4632	19.3707	16.7644	18.6594	17.1633	53.6204	114.48	23.3467	31.1472	45.3592	125.514	23.3652	29.8396
FBgn0036727	CG7589	3L	2249	1.65532	1.43303	1.67665	1.17915	0.428656	0.752554	0.624935	0.763905	0.479442	0.692172	132.164	128.587	158.922	142.567	12.7887	5.77003	17.2433	21.0748	17.6677	6.17065	22.8673	24.6349
FBgn0265922	CR44711	X	774	0.0485842	0.107456	0.231991	0	0.585253	0.859593	0.846377	0.60116	0.423395	0.763957	0	0.0414873	0.0809779	0	0.00915493	0.0427974	2.55245	4.61906	0.0105048	0.0106789	14.5751	36.6855
FBgn0265688	CR44495	2L	766	0	0.0542892	0	0.08877	0.955282	1.37143	1.13511	0.950096	0.621025	1.03975	0.27751	0.293444	0.0818236	0	0	0	0.806636	1.83147	0.0212289	0	2.10706	2.68408
FBgn0260455	CG10332	2R	739	0.610623	0.562727	0.121489	0.27604	3.58352	0.995073	0.870345	1.08167	1.54492	1.73091	1.23278	2.0857	0.296846	0.458816	3.93129	4.20228	60.4747	57.6559	27.0876	0.850039	58.0429	65.6001
FBgn0261564	CG42678	2R	2755	122.176	116.319	123.096	116.386	7.32737	8.65577	9.00554	7.03284	7.36341	8.1778	9.58974	10.5133	7.28007	8.95074	73.9456	64.7204	90.2125	77.8509	79.6335	65.752	98.2535	77.6474
FBgn0032509	CG6523	2L	837	90.8881	93.2072	82.4864	89.039	39.0914	31.977	27.6354	42.349	34.1134	31.7328	93.4608	92.2284	82.2961	79.3988	126.37	153.714	75.7347	74.443	119.648	157.301	74.4575	74.304
FBgn0284230	CG46314	2L	2515	0.104664	0.148815	0.142792	0.148703	19.0274	26.6028	32.2895	20.4269	33.5001	31.6008	0.229417	0.17875	0.236752	0.183842	35.9874	37.6132	40.5694	49.7926	38.0122	37.9918	41.5156	46.9043
FBgn0265382	CR44323	3R	540	0	0	0.05542	0	0.387167	0.734927	0.374971	0.441878	0.411103	0.178776	0.0562361	0	0	0.114163	0.0262441	0.0153357	1.00873	1.66215	0.0150568	0	1.04846	0.868359
FBgn0003499	CG7847	3R	6377	13.9519	14.389	22.7795	19.3053	0.486312	0.900549	0.68174	0.555656	0.445925	0.766395	0.676209	0.574043	0.776458	0.841053	2.23011	1.25836	3.69084	3.47025	2.22105	1.00192	3.73419	2.83721
FBgn0010909	CG16973	3L	6418	36.6199	39.4537	53.3161	43.6296	10.8803	19.591	32.134	10.1721	21.6234	29.5631	30.2634	26.8677	25.601	22.1791	54.1016	63.8336	28.3487	22.6452	48.9957	71.2343	29.3588	20.2304
FBgn0001253	CG32356	3L	6099	5.67238	7.32979	5.79497	6.92354	0.542758	1.18274	1.25182	0.809856	0.818105	1.58881	0.234018	0.131625	0.164425	0.121295	0.406635	0.131708	0.633181	0.213946	0.37194	0.248006	0.768964	0.311083
FBgn0034435	CG9975	2R	3245	0.579418	0.775323	0.922243	0.817231	0.22192	0.46042	0.348699	0.360311	0.273647	0.409065	0.37433	3.55251	0.280066	1.11138	0.0567746	2.57243	223.515	300.597	0.0927074	0.0433016	223.885	354.629
FBgn0267478	CR45828	3L	488	0	0.0426081	0.122651	0	0.333218	0.669726	0.414926	0.317826	0.476572	0.321468	0.248914	0.0658015	0.899053	0.442149	0.0145203	0.0339398	0.866316	1.12829	0.149951	0	1.55846	1.89221
FBgn0264438	CR43856	2L	853	4.98157	6.26464	6.31515	7.21431	0.53105	0.738931	0.7261	0.713325	0.632043	0.820527	0.106803	0	0.0734781	0	0.157834	0.0776675	0.743427	0.371378	0.352679	0.0484496	0.782618	0.262176
FBgn0263049	CR43344	2L	2449	3.60841	3.3282	3.73932	3.51234	0.521703	2.77868	4.79059	0.404348	3.99281	4.69589	2.08319	1.95368	2.30336	2.06417	1.18918	0.375347	1.43745	1.37669	1.30808	0.408382	1.55963	0.998598
FBgn0037186	CG11241	3L	3149	11.1415	9.1121	11.2808	9.81423	17.7453	18.9486	7.1412	18.292	8.99679	4.22302	10.6175	22.4747	12.1114	25.4306	11.5706	11.6501	10.8332	8.36408	8.11778	6.24703	9.68738	9.02617
FBgn0038001	CG17404	3R	914	0	0.0454984	0	0.0371979	0.228742	0.498055	0.534293	0.378545	0.277582	0.514911	0	0.0702651	0.0342871	0	0.0387632	0.0634235	0.26685	0.189801	0.160123	0.0361729	0.249626	0.3315
FBgn0266435	CG45065	X	3359	0	0	0	0	0	0	0	0	0	0	0	0	0	0	0	0.00739622	0.00484075	0.00224547	0	0	0.00251572	0.00214768
FBgn0030277	CG1394	X	868	0.389905	0.886327	0.620602	1.29259	0.508492	0.94132	0.562608	0.975899	0.535869	1.05659	0.0699712	8.73068	0.216625	1.66905	0.122452	0.99223	486.744	541.715	0.121773	0.123792	474.492	563.943
FBgn0288686	CG3401	2R	2518	2.32973	2.33691	2.54342	2.02535	6.07044	36.5097	66.6496	9.65639	61.2569	78.1746	197.775	180.424	164.458	157.646	54.557	36.2858	53.2295	50.7787	37.7731	35.3533	39.6171	38.4397
FBgn0002629	CG6099	3R	759	0.0495444	0.0547899	0.118288	0.0447943	0.137727	0.55363	0.831718	0.392975	0.417835	0.508771	0.0400099	0.0846143	0.0825782	0	0.0746868	1.62571	0.117827	0.188811	0.0321371	0.46827	0.0556673	0.209103
FBgn0004593	CG7599	3L	420	0	0	0.213763	0.1619	0.248893	0.805949	1.13436	0.653348	0.377544	2.49968	0	0	0.223846	0.0733907	0.0674849	0.0394348	0.116143	1.95746	0	0	0.0603593	1.0134
FBgn0263382	CR43434	3R	584	0.193172	0.284832	0.819912	0.232869	0.278442	0.939386	0.77502	0.612879	0.416333	0.640564	0.0519992	0	0.0536617	0.105562	0	0.0141803	0.0417639	0	0.0278448	0	0.0144697	0
FBgn0030314	CG11696	X	2235	15.1931	14.5224	14.9567	15.425	3.26364	3.13352	2.83515	4.05698	3.53793	3.69311	9.57902	8.40493	7.83811	7.88876	20.8456	41.3954	6.15118	7.95761	18.6005	44.1456	7.14589	8.72143
FBgn0264824	CR44032	3R	774	0.0971685	0.053728	0.0386651	0.0439262	0.330143	0.79927	0.877154	0.662817	0.341448	0.623639	0	0.0414873	0	0	0	0	0.766787	8.75088	0	0	1.19003	6.85056
FBgn0053182	CG33182	2R	5718	15.356	18.3782	25.2007	19.7465	1.88302	2.37816	2.51631	2.5852	2.63634	2.86174	14.6421	16.2914	15.5541	15.9403	10.5421	15.4358	15.8122	13.9862	10.8907	19.1619	14.7799	15.5611
FBgn0286818	CG6988	3L	2328	172.24	170.513	162.296	162.78	1257.6	431.05	140.904	1249.99	259.744	122.68	242.392	266.31	220.257	239.31	346.339	393.689	315.888	365.644	314.24	439.297	290.526	361.221
FBgn0013679	CG34092	mitochondrion_genome	939	2929.92	3043.18	4444.69	3851.18	548.132	460.132	465.144	437.637	408.63	411.898	2095.71	1893.09	2946.18	2560.73	2960.33	1003.71	3001.06	1832.85	3704.98	995.919	4116.04	1913.55
FBgn0265667	CR44474	2R	601	0.187708	0.138388	0.19918	0.0565706	0.367197	0.602069	0.693642	0.337474	0.404556	0.421656	0.101057	0.160289	0.104288	0.102576	0.117902	0.0413376	2.27262	1.2048	0.121757	0.0275058	1.09671	0.76822
FBgn0267479	CR45829	3L	839	0.0448203	0	0.0713392	0.0405231	0.138439	0.153035	0.184554	0.127981	0.138598	0.230129	0	0.0382731	0	0	0.0675653	0.0493522	1.43414	2.21151	0	0.0295549	1.31941	1.95184
FBgn0033355	CG13748	2R	722	0.677084	0.719971	0.290149	0.612169	0.691753	1.95617	1.46823	1.02452	1.46416	1.98895	4.03779	3.11327	2.5609	7.98353	1.11883	0.263809	1.9368	2.14157	0.720726	0.114481	1.08847	1.31891
FBgn0265847	CR44636	2R	352	0.427321	0.649773	0.850193	0.482939	0.263978	0.464242	0.304538	0.271152	0.210223	0.719931	0.0862714	0	0.178059	0.0875685	0.100652	0.0941057	0.970062	3.51413	0.16169	0.0469631	0.48013	1.4756
FBgn0085523	CR40820	Y	1058	0.710855	1.19883	0	0.160675	0.0109783	0.0110325	0.0450315	0	0	0	0	1.51754	0.0296204	0.524418	0.0200924	0	0.146003	0.335065	0	0	0.319482	0.456845
FBgn0263084	CG43352	2R	338	0.333765	0.184551	0.0885408	0.301765	0.240548	1.10508	1.02194	0.776555	0.37531	0.606941	0.179689	0.190007	0	0.0911956	0.083857	0.343012	3.70422	5.35564	0.216498	0.0244542	3.67513	7.40615
FBgn0015031	CG14028	2L	460	1590.25	1785.74	1162.85	1549.61	79.9164	36.5396	23.0708	82.6591	33.1385	25.499	712.514	699.813	674.185	602.343	961.497	551.643	1087.04	690.911	1053.14	462.383	1159.58	758.904
FBgn0032858	CG10949	2L	1689	18.3012	22.1469	20.0043	21.1965	1.78798	2.58464	2.44704	2.16858	2.31578	2.10769	6.79628	7.39564	7.14345	7.71971	14.1676	17.9992	6.43568	8.36867	12.8098	17.5832	6.48907	7.37637
FBgn0035042	CG3640	2R	994	0.378312	0.690303	1.02365	0.820899	0.186962	0.551913	0.587154	0.444101	0.287146	0.449189	3.605	2.5844	3.27887	3.69021	1.36158	0.458221	40.0858	138.884	0.449887	0.266093	20.8452	121.572
FBgn0037398	CG15580	3R	2371	0.222041	0.23678	0.151464	0.0573579	0.999352	1.57535	1.33626	0.548481	0.539485	0.702363	0.0256158	0.0677164	0.0396522	0.0910032	0.00896573	0.0209565	19.161	27.9942	0.0377214	0.0209165	19.6627	30.7153
FBgn0036433	CG9628	3L	1125	22.0277	19.9426	20.7758	17.4981	2.03392	2.17884	1.38695	2.5028	1.90752	1.61971	4.21096	2.93995	3.67704	3.61669	64.5857	30.085	107.519	79.4345	79.7458	27.3533	116.832	82.1762
FBgn0053653	CG33653	4	5584	159.966	189.667	263.537	216.536	0.455532	0.896749	1.04518	0.662342	0.938992	0.991931	3.61648	4.35318	1.76784	1.89339	13.2556	7.88829	25.4413	25.4222	18.2518	7.18051	27.4423	25.2247
FBgn0267733	CR46064	2R	2652	27.1397	26.2497	29.1482	26.653	0.6263	1.08273	0.857831	0.773787	0.669671	0.732599	2.55353	2.17949	1.19351	1.44125	9.38109	4.93068	5.52426	7.7928	4.00709	2.58998	3.33933	3.63695
FBgn0050286	CG30286	2R	967	0.077775	0.064507	0.0309481	0.105477	4.60036	11.6965	23.0334	4.44163	6.88715	11.1065	0.188423	0.132828	0.291671	0.15938	0.32242	0.0599474	0.445597	0.233998	0.395183	0.102571	0.33207	0.246188
FBgn0263106	CG10578	3L	2161	104.112	116.645	109.445	104.372	45.6323	54.9752	64.7352	60.4927	72.0419	95.0148	126.164	132.828	101.339	124.48	314.118	286.975	368.993	269.014	158.103	273.611	255.48	255.66
FBgn0030569	CG9411	X	3684	0.112282	0.186254	0.292444	0.212262	0.539133	0.852298	0.779183	0.864685	0.51364	0.802528	0.0659447	0.0435819	0.0935729	0.0920372	1.06558	0.45183	0.485507	0.452469	1.22931	0.90418	0.566564	0.46018
FBgn0025638	CG16982	X	1229	132.67	143.231	120.779	141.39	51.3556	48.7124	50.919	56.1685	54.9635	54.3966	92.8569	83.1127	85.9831	82.2143	147.784	152.635	79.3886	70.1473	143.838	152.162	82.1927	67.3156
FBgn0031792	CG13983	2L	877	0	0.0711268	0.034124	0.116302	0.370833	0.93166	0.488928	0.625784	0.4701	0.564155	0.10388	0.146459	0.107201	0.105442	0.0484783	0.0188855	0.0556217	0.0172007	0.129794	0.075398	0.0867191	0.0740326
FBgn0027490	CG13400	2L	3251	7.35659	7.05457	7.84301	7.67616	0.864606	1.70185	1.22735	1.18903	1.2584	1.23235	1.83083	1.67914	1.46522	1.4791	9.7494	31.2835	2.27821	2.82119	8.98352	35.7469	2.51092	3.93656
FBgn0040368	CG32859	X	1638	0.206617	0.114246	0.146163	0.166051	0.609824	0.919252	0.734428	0.342334	0.116167	0.331522	0.0556182	0.431285	0.0573964	0.30109	0.116801	0.192118	44.5167	58.9864	0.138986	0.0353227	44.248	65.2393
FBgn0034858	CG10315	2R	2098	24.1613	27.7204	21.9958	21.618	13.5804	11.8003	12.206	15.2916	16.9301	17.5202	18.9037	19.4228	15.236	13.9869	49.1285	66.957	24.7505	26.9525	37.4988	65.9665	14.9189	17.7222
FBgn0266237	CR44932	3R	884	0.0425387	0.211691	0.203123	0.192302	0.47301	0.567773	0.538952	0.47237	0.502253	0.532386	0.240467	0.181624	0.319056	0.174344	0.585149	0.421559	1.07603	1.07507	0.974947	0.448806	1.34784	1.08537
FBgn0259222	CG42322	3R	3657	157.882	161.822	179.029	158.968	0.451007	0.906468	0.778422	0.916743	0.537667	0.937146	0.207599	0.210738	0.188528	0.193862	9.13205	3.99006	17.1894	13.7238	13.2088	3.63212	19.5464	13.9645
FBgn0034546	CG13442	2R	1633	0.115138	0.127329	0.421504	0.333119	0.348522	0.75052	0.474099	0.569869	0.556721	0.502501	0.0371923	1.33714	0.0383814	0.415267	0	0.0304273	83.9789	120.468	0	0.00506155	78.8108	133.749
FBgn0267696	CR46032	3L	693	0	0.0600079	0.129553	0.0981209	0.284928	0.909535	0.549995	0.482049	0.594918	0.539812	0.350563	0.231682	0.226107	0.266875	0.0511249	0.0119499	0.14078	0.750987	0.105593	0.119271	0.182907	0.437216
FBgn0030326	CG2444	X	913	5.80744	4.80533	3.2123	4.69207	139.011	401.693	373.423	167.187	595.821	308.558	28.5714	20.575	25.6749	18.7038	5.78204	1.34242	8.15675	3.94888	5.93104	1.27649	7.87645	3.80852
FBgn0001233	CG1242	3L	2960	431.585	495.703	396.763	418.83	202.172	154.099	192.424	249.561	297.673	346.363	723.937	647.907	475.561	572.068	1574.21	1810.46	715.79	592.682	1020.81	1907.22	569.955	560.574
FBgn0264373	CR43825	2L	509	0.591029	0.367652	0.176386	0.200386	0.0456386	0.206388	0.0936018	0.046879	0	0.0474161	0.119322	0.0630867	0.184706	0	0.0139212	0.0813487	5.52651	10.9656	0.0159738	0	6.05964	10.7857
FBgn0004880	CG1130	3L	9075	48.8337	58.1212	77.681	57.5752	0.2355	0.430881	0.337309	0.393089	0.252778	0.406901	0.237586	0.191075	0.262449	0.200399	5.22679	3.46856	9.88953	12.5351	6.65686	3.10127	10.7018	11.9638
FBgn0264794	CR44024	4	2654	52.9633	48.2683	90.6486	69.2276	0.214445	0.426609	0.376982	0.42706	0.342549	0.359203	1.04124	0.822742	0.743904	0.673624	2.80606	2.10933	4.75427	7.24696	4.45135	2.07416	5.68978	7.29561
FBgn0037747	CG8481	3R	1506	109.417	102.155	108.996	105.835	6.21627	4.11556	2.87094	6.90809	4.02914	3.44554	33.9769	35.1389	31.9419	35.3065	45.9032	49.2699	54.5944	43.1316	52.7469	52.9135	64.5612	46.81
FBgn0053282	CG33282	2L	1583	0.19004	0.10508	0.132336	0	0.520951	0.921697	0.790042	0.829045	0.467458	0.808051	338.666	353.79	398.055	404.238	22.7976	3.50504	36.4748	11.3924	14.7308	1.87971	18.1337	6.21148
FBgn0031139	CG11227	X	2531	0.133717	0.156089	0.307427	0.214928	0.123906	0.189082	0.174121	0.188553	0.104418	0.224089	0.0719894	0.405988	0.148582	0.365359	0.0363954	0.0719829	19.9541	25.992	0.0321244	0.225334	15.3715	25.3133
FBgn0030711	CG8928	X	1285	38.2773	35.825	33.2572	39.1054	2.34108	3.17016	5.24633	3.63956	5.47894	8.4331	16.6608	15.3684	16.0472	15.0882	30.2406	56.6286	9.83197	10.0547	30.7448	62.3869	12.1921	11.6155
FBgn0037707	CG16788	3R	1370	46.5798	47.7019	39.0359	42.8585	4.87492	2.86271	3.24288	5.82602	3.52632	3.78758	13.078	10.6178	10.408	9.87721	56.1804	98.886	27.5947	36.5399	50.1729	103.88	24.8389	39.3614
FBgn0032313	CG14070	2L	1229	0.183584	0.0676737	0.146103	0.0276639	0.557596	0.93075	0.775318	0.601875	0.455879	0.697141	0.123546	0.130639	0.0509983	0.100323	0.00576559	0.0471677	13.6603	22.5907	0.0198471	0	15.2917	29.3963
FBgn0040931	CG9034	X	481	350.477	353.434	249.742	303.375	23.6647	12.1092	8.27072	22.2988	11.1646	9.03174	181.321	187.059	160.015	145.341	243.16	110.808	274.14	148.655	260.233	101.265	291.86	159.339
FBgn0038902	CG6800	3R	909	5.00562	5.71858	4.37873	6.65765	0.690001	0.847498	0.956535	0.984382	0.872214	0.690325	0.434299	0.211955	0.0689514	0.305189	1.20827	1.16612	1.02855	1.41059	0.536679	0.645601	0.892441	0.825371
FBgn0028467	CG11070	2L	3391	19.9499	22.5955	27.0056	25.9278	7.16904	10.2026	18.0787	8.1133	10.8019	16.2737	15.3942	15.6815	14.7312	14.7258	25.0567	47.2921	22.4337	24.6828	22.0207	49.1397	20.9351	25.3758
FBgn0264260	CG43760	2L	411	0.82345	0.607088	0.582517	0.33089	0.0847811	0.482799	0.289801	0.232228	0.0771623	0.26425	0.517208	1.09381	0.304997	0.449987	0.120685	0.302237	32.5004	54.5043	0.118696	0.0603322	28.6405	58.9763
FBgn0267135	CR45575	3R	365	0.103025	0.284832	0.491947	0.0931477	0.795549	0.991352	0.652648	0.915233	0.753019	0.661228	0.0831987	0.0879757	0.0858587	0.0844496	0.44651	0.158819	1.24735	2.97568	0.334138	0.135871	1.55115	2.39151
FBgn0052808	CG32808	X	1063	14.504	14.2204	13.5417	13.3693	0.775791	1.33963	1.12049	1.27949	1.17348	1.58931	22.3114	40.5392	22.5531	39.9872	8.62575	3.38108	12.3213	7.43609	11.282	3.10248	15.112	8.09631
FBgn0263502	CR43491	X	629	0	0.0991705	0.0951567	0.162157	0.332385	0.68661	0.227234	0.189677	0.168064	0.460442	0	0.102102	0.0498226	0	0.0788575	0.118492	4.7436	7.54252	0.0387791	0.0131407	4.13782	10.024
FBgn0260655	CG8793	3L	4347	17.7684	18.3772	21.335	20.3743	3.91175	3.96597	4.33744	5.19275	5.25765	5.08569	9.77321	10.2531	11.5131	10.8065	18.7996	24.0762	18.0537	19.2493	17.5538	26.909	17.9076	18.5156
FBgn0264291	CG12265	3R	651	19.2931	18.6528	6.61975	8.72169	2.03397	1.9185	1.62836	1.851	1.51018	1.8166	2.37902	3.55146	0.770223	1.18372	22.1938	67.319	7.3058	10.1378	19.8209	68.4729	8.24261	13.0208
FBgn0052071	CG32071	3L	453	1.16216	1.1934	2.51042	2.10148	0.307683	0.798771	0.578451	0.974473	0.723417	0.799166	0	0.141771	0.276719	0.204133	0.218991	0.127967	0.520466	1.34866	0.556405	0.437908	0.41039	1.99064
FBgn0028491	CG2930	X	3701	3.95246	3.66865	3.66302	3.18768	0.79714	1.71569	1.11996	1.15084	0.934016	1.17055	265.316	238.443	295.738	226.421	49.2338	34.969	45.5928	45.2327	57.3783	21.9535	45.343	39.5516
FBgn0264738	CG43996	X	1067	0.422915	0.389742	0.673142	0.223048	0.152399	0.612608	0.34605	0.234812	0.188241	0.226193	0.085382	0	0.528671	0.548883	0.0199229	0.0232839	4.12979	7.4789	0.0228604	0.015493	4.79932	9.16125
FBgn0033727	CG13158	2R	1191	0.0315736	0.0349165	0	0.0285465	0.234056	0.499824	0.29002	0.2304	0.19527	0.283701	0.0254975	0	0.0263127	0	0.0773441	0	0.0682623	0	0.088748	0	0.0709513	0.0484572
FBgn0033054	CG14591	2R	1771	177.659	189.307	195.023	198.138	0.787014	1.27203	0.921391	1.25303	0.680474	1.00846	0.171471	0.453291	0.176953	0.261074	18.1409	10.0535	36.6885	41.8565	27.895	9.1896	46.3311	48.1277
FBgn0036997	CG5955	3L	1314	26.6149	27.0591	26.6244	30.4282	0.46849	0.772828	0.507615	0.562941	0.724057	0.633677	1.13243	1.36851	0.977835	1.10254	6.1422	4.2793	9.89959	13.8739	7.64804	3.54146	9.6143	12.825
FBgn0067317	CG13415	3R	615	1.10061	1.0819	1.41118	0.829242	0.453269	0.36061	0.34861	0.232794	0.120323	0.588654	0.148134	0.313279	0.0509568	0.200482	0.391742	0.377035	10.1262	17.4766	0.449501	0.174718	8.13427	17.6891
FBgn0037838	CG4089	3R	2022	12.4975	11.7126	12.1957	13.2498	0.562943	0.981356	0.736327	0.619547	0.397336	0.781815	0.285353	0.301737	0.402967	0.365865	6.7565	16.6486	4.86516	5.4051	7.00075	15.2188	5.2783	5.97604
FBgn0034900	CG12491	2R	580	0	0	0	0	0.0200259	0.140873	0.123215	0.0617106	0.0182263	0.0208059	0	0	0	0	0	0	0	0	0.0280369	0	0	0
FBgn0035540	CG7452	3L	1566	67.1641	63.5068	63.2743	61.1155	7.24641	12.5519	10.9525	9.0585	12.6166	11.5357	15.3583	13.759	20.2319	22.7343	26.4613	43.966	24.1773	26.7938	27.3671	45.5236	24.5091	25.9679
FBgn0259858	CR42427	Y	500	1.05292	0.499026	2.09488	1.08797	0	0.0233447	0	0	0	0	0.425145	0.513778	0.564092	0.184945	0.0141718	0.0331252	0.0650403	0.0301701	0	0.033062	0.0338012	0.0288562
FBgn0039154	CG6164	3R	712	1.47882	1.25574	0.924704	1.09828	14.5025	10.8199	8.59855	10.3221	9.85856	6.25404	2.60171	0.676499	1.40847	28.2699	33.5785	43.6746	23.8534	44.2382	58.5364	29.0802	37.9195	46.7192
FBgn0028500	CG9063	3L	4866	27.1715	38.7695	32.3807	33.6845	8.52627	7.40257	7.00795	9.14541	7.83609	7.59607	18.3853	18.5962	17.6013	22.8615	22.2771	28.6578	18.0228	15.7795	19.9608	33.2081	18.0728	15.4704
FBgn0259214	CG42314	4	5939	155.647	177.101	220.427	200.576	18.0591	17.1243	17.8352	20.0566	19.8288	21.6559	605.295	608.3	592.401	535.065	116.385	94.2066	133.58	69.4346	121.528	103.1	131.841	67.5005
FBgn0028481	CG4341	2L	4160	85.5767	99.1354	116.571	104.735	0.452316	0.712688	0.775922	0.651027	0.495526	0.713601	0.160597	0.702431	0.150666	0.0740964	3.54125	1.95885	7.15092	7.05117	5.77943	1.75245	11.6313	9.05399
FBgn0265164	CR44233	3R	291	0.129224	0.0714527	0.102841	0.116835	0.319313	0.240667	0.0818614	0	0.108982	0.0414688	0	0	0	0.105925	0.292203	0.313039	2.76589	2.25498	4.24696	1.81784	5.37218	4.98291
FBgn0261279	CG42250	3R	5024	28.031	29.5709	33.9774	30.7641	7.72408	5.10201	4.99525	8.9694	6.12096	6.00488	33.0815	32.7247	32.5361	31.456	34.4775	54.6345	28.2642	26.049	30.7231	62.1608	26.8781	27.5768
FBgn0033431	CG1827	2R	1341	15.7315	17.211	12.6313	15.1867	15.7639	30.4387	26.3886	23.4789	39.0056	31.0549	32.2924	36.4932	23.3928	31.4217	24.592	23.2506	41.2868	49.6198	23.1431	21.7886	37.1473	45.9957
FBgn0035165	CG13887	3L	1446	103.867	102.468	94.0438	97.741	83.6104	116.74	158.737	75.8169	120.239	140.661	99.776	114.232	85.8881	84.1801	140.086	158.931	129.361	111.766	134.331	157.456	120.32	103.846
FBgn0035736	CG8638	3L	1004	2.05999	1.82247	1.75865	1.25295	0.856087	1.79038	1.42361	1.31903	0.758096	1.52645	0.816656	0.735614	0.686699	0.552623	0.0423461	0.00824831	0.0890741	0.0751247	0.0485898	0.354001	0.0925829	0.0790385
FBgn0283651	CG46301	2L	5632	14.6958	15.2734	18.513	15.0918	0.608386	0.996876	0.795183	0.925732	0.49928	0.891343	0.0647035	0.0570155	0.094594	0.18061	0.827864	0.317607	1.3295	1.08611	1.06686	0.339015	1.63394	1.41668
FBgn0051814	CG31814	2L	3841	36.1748	36.4807	45.7511	40.2039	0.42033	0.619933	0.437237	0.388268	0.34953	0.574938	0.268809	0.234083	0.244768	0.232726	1.80976	0.724425	3.40357	2.92786	2.03638	0.686461	4.57605	2.94497
FBgn0262901	CR43256	2R	539	3.20926	2.4689	3.72003	3.09081	0.366336	0.649668	0.574548	0.509103	0.862958	0.850763	0.450724	0.893631	0.63956	0.800626	2.68187	3.31867	1.04077	2.11303	1.13136	2.05488	0.627109	0.829818
FBgn0264487	CG43895	3L	604	0	0.0344251	0.148643	0.0562896	0.192302	0.309202	0.354958	0.27654	0.262531	0.299687	0	0	0	0	0.0821215	0	0.619175	0.83667	0.0942298	0	0.979339	2.55598
FBgn0030457	CG12096	X	2985	13.9961	13.4091	15.199	14.2146	3.17127	3.35507	3.0206	4.06483	4.22141	4.62887	7.50795	6.64813	7.28605	6.80505	12.2514	21.6618	11.4937	12.1211	12.576	24.8187	13.6818	18.0194
FBgn0265704	CR44511	3L	539	0.0697666	0	0.111046	0	2.32731	1.23437	1.1491	2.789	0.941408	0.873152	0.169021	0.178726	0.0581418	0	0.18405	0.384105	1.90053	2.57481	0.34695	0.138014	1.25422	3.30589
FBgn0288469	CG32226	3L	4504	25.5899	28.1561	33.6743	31.4777	1.37709	1.90479	1.97544	1.85159	2.17809	2.24254	3.95776	3.66455	3.91035	3.77089	11.6263	21.253	7.8304	8.85878	11.3584	24.5323	7.66043	9.00957
FBgn0264989	CG44140	2L	434	2.42608	3.35367	2.27554	1.56677	4.09469	7.01956	6.03775	12.6455	12.8121	6.45078	2.79885	1.84972	2.81613	1.56251	49.7157	18.9478	78.7715	50.7295	85.7094	16.093	103.39	35.3722
FBgn0051866	CG31866	2L	1089	20.5114	19.8572	22.3146	24.1021	2.51712	3.2584	3.54372	3.03472	3.41696	3.87841	6.77622	7.78452	8.08641	7.86878	11.4325	23.0873	7.33869	7.09232	10.6319	18.9295	8.70637	8.51908
FBgn0035249	CG17249	3L	1534	17.0616	17.0517	17.5776	18.8169	3.07412	3.32518	3.57946	3.04101	3.3974	4.32665	7.60178	7.70332	7.04808	7.79645	14.0286	22.0907	8.77133	7.3606	13.8179	24.1445	8.49437	7.35044
FBgn0029133	CG1591	X	1830	74.2426	70.6499	64.1382	67.3476	13.297	8.40665	6.91869	14.0821	8.00063	7.58334	29.3885	24.9519	25.6701	22.2675	133.173	198.398	42.4006	57.7765	113.079	209.835	42.0668	57.0069
FBgn0031489	CG17224	2L	1520	11.974	11.4497	12.1085	9.66285	27.7461	34.8558	54.3902	34.4264	51.6182	58.4872	67.9074	62.9125	60.4296	69.5976	20.2881	21.6458	16.4152	32.7901	28.8265	26.0962	29.6205	54.2668
FBgn0039030	CG6660	3R	1112	0.0338167	0.411367	0.188388	0.152873	1.11763	1.74246	1.66023	1.09436	0.922131	2.57192	0.710032	0.404277	0.901825	0.914744	33.3458	21.8278	45.0515	51.7531	32.8737	12.9929	31.7722	35.5124
FBgn0036992	CG11796	3L	1518	5.72238	5.99949	5.63838	5.21854	0.841668	1.33794	0.9808	0.809528	0.612825	0.747257	2.30057	3.44803	2.53928	3.45197	115.947	24.2765	189.492	119.821	137.686	23.5442	134.119	108.23
FBgn0032780	CG13085	2L	1270	2.36877	3.09435	2.63921	2.70385	1.60964	4.6138	3.9015	1.85067	4.63636	3.90528	21.7594	21.2389	25.885	23.1788	4.61979	2.69957	4.19945	2.79133	6.86947	2.85713	5.2831	3.64679
FBgn0005694	CG5683	3L	3826	36.3756	42.8735	45.0388	41.1168	3.38493	2.40403	2.37532	3.3522	2.31816	2.42547	17.4379	17.0375	17.5695	17.265	57.8837	98.6289	14.643	17.1077	51.262	115.693	14.809	16.753
FBgn0266420	CG5581	2R	1571	2.99206	3.30884	2.40024	2.46714	1.55261	1.90948	2.13045	2.1492	2.25421	1.96643	2.16497	1.45124	1.47616	1.11838	60.6159	162.068	8.64755	9.40535	51.3977	174.817	8.13294	10.6673
FBgn0265635	CR44442	2R	1305	0.633941	0.446128	0.57331	0.573162	0.489522	0.715547	0.657149	0.484542	0.388827	0.702776	0.0232701	0.246062	0.432254	0.14172	0.852481	0.970911	1.48272	2.93031	0.897179	0.614371	1.21089	2.43233
FBgn0086687	CG5887	3R	2019	463.003	457.142	465.725	459.431	532.611	130.258	86.88	384.04	104.487	106.76	546.615	526.12	501.881	513.689	1409.96	773.914	1527.34	1134.34	1161.88	751.211	1503.82	1097.77
FBgn0267284	CR45720	2L	807	0.18639	0.154593	0.222504	0.12639	0.259071	0.535164	0.206631	0.428737	0.327485	0.328975	0	0	0.0388332	0	0	0	0.372753	1.01875	0.0403008	0	0.450264	1.36772
FBgn0265144	CR44213	2R	300	0.501389	0.277237	0	0	0.929201	1.71195	1.15138	1.63053	0.528561	1.97101	0	0	0.104461	0	0.0472394	0	0.298101	0.251417	0	0	0.281677	0.408797
FBgn0012042	CG10146	2R	790	5.95003	6.02727	3.56091	3.83026	74.0715	37.7653	62.9615	91.504	117.153	77.2314	1.23008	1.09747	59.1067	2.69223	14.1449	62.4976	2.27435	7.48524	53.3949	6.90536	23.5218	30.2717
FBgn0259850	CR42419	Y	1412	0.106528	0.250338	0.0847784	0.0481571	0.00822593	0.0413327	0.0168709	0	0	0	0	0.159191	0.0443887	0.10915	0.0200734	0.00586494	0.259102	0.347212	0	0.00585376	0.311201	0.372965
FBgn0028948	CG15253	2L	942	0.0798391	0.044146	0.190617	0.144369	0.184952	0.446078	0.379326	0.21531	0.179554	0.294639	0.128949	0.511324	0.399216	1.96332	0.857531	1.08132	0.595512	1.24107	3.44389	1.36004	1.83897	2.46595
FBgn0024294	CG12172	2R	1294	0.319665	0.289235	0.300656	0.18392	0.628324	1.93036	2.86265	1.22626	1.51951	3.86082	0.164276	0.223339	0.096873	0.142925	0.273799	0.230392	2.00424	2.43646	0.55922	0.491842	3.86598	3.43421
FBgn0035800	CG7716	3L	2391	0.0471822	0.104355	0.17523	0.156415	0.262322	0.341725	0.234132	0.244502	0.150323	0.292727	0.050803	0.45662	0.301457	0.593019	0.0118543	0.0484894	35.9714	57.091	0.0510081	0.0207415	30.9986	66.1847
FBgn0039406	CG6090	3R	621	317.123	312.628	255.462	314.476	44.6458	33.7014	25.7397	59.0388	38.5058	37.0572	188.513	174.776	198.88	190.107	426.969	596.107	141.078	208.47	416.223	603.928	155.548	213.041
FBgn0038686	CG5555	3R	1976	49.4412	50.0773	53.8258	52.3404	8.18224	11.507	13.0742	9.46125	14.1128	15.1575	21.454	22.2145	20.1892	21.0434	23.3627	52.4119	51.2694	76.8452	23.0301	58.7872	51.7196	75.6856
FBgn0263121	CG18495	2R	969	31.2398	31.9294	24.4294	27.7184	23.7455	23.5616	31.9097	21.2143	25.408	30.8223	45.0028	43.6433	34.993	39.222	86.7055	109.375	74.1268	87.35	66.044	107.426	57.4079	76.2576
FBgn0031929	CG18585	2L	1423	0.634224	6.70687	0.210308	0.716772	0.367306	0.754643	0.510584	1.14025	11.2547	1.14483	2.28343	4.26494	12.2006	21.553	21.1133	21.2765	10.741	20.2477	17.6327	14.2076	14.0324	20.0706
FBgn0264844	CR44052	3R	650	3.81827	3.67872	3.45309	2.03993	0.875594	1.25702	0.989515	1.22978	1.47997	1.15105	0.60735	0.345812	0.48213	0.426795	0.381549	0.114664	2.95183	4.13098	0.675472	0.203459	2.67809	5.08314
FBgn0033598	CG13224	2R	817	0.0920544	0.0763504	0.0366301	0	1.03782	1.58584	0.976775	1.47491	0.56932	1.00439	0	0.0786074	0.0383579	0	0.208154	0.293951	0.0895598	0.0184639	0.199038	0.343975	0.661957	0.176599
FBgn0267005	CR45449	2L	649	0.405592	0.384458	0.322785	0.31432	0.697975	1.20501	1.02774	0.735329	0.456078	0.911099	0	0.0989557	0	0.0949895	0.0218364	0.0382803	1.24018	4.47438	0.0876962	0.0382073	1.09372	1.0671
FBgn0259682	CG42351	2R	2029	7.78402	8.18798	7.12402	5.9318	130.587	158.569	195.815	122.553	158.751	213.044	14.8769	5.63409	15.4453	11.5609	322.4	751.656	66.3907	59.7751	274.452	813.368	65.3284	68.45
FBgn0027070	CG17322	2L	1903	12.3898	10.6094	2.75207	2.5727	7.27541	7.3788	4.92581	10.9151	10.2657	7.66024	31.708	23.4042	26.8756	22.9035	31.7395	48.6782	14.423	18.9336	27.6264	60.5037	13.5347	14.7883
FBgn0033555	CG12324	2R	724	176.75	171.655	156.33	170.746	17.0054	10.5438	8.14345	26.1355	16.3679	13.6175	172.264	149.024	186.992	173.364	83.9544	83.362	53.2832	49.5681	82.4299	76.2048	56.0124	52.6706
FBgn0010287	CG7562	2L	983	12.5475	10.7877	10.1075	11.4137	2.65857	1.55552	1.34497	2.91289	1.18295	1.39948	5.68426	5.1613	5.06898	4.76629	12.9608	35.5852	11.7857	20.717	12.1092	34.4831	10.4877	20.5854
FBgn0039942	CG17163	X	1716	48.846	45.8386	48.2212	44.896	3.4114	3.40784	3.07488	3.68489	3.39437	2.96763	9.83936	7.48511	9.09472	7.56232	60.7671	96.094	9.22447	8.08316	49.2011	100.443	10.9224	7.12998
FBgn0262569	CG43109	2R	261	0.432232	0.955988	0.687972	1.04211	4.71721	2.19136	0.730166	6.7196	3.60475	2.63541	0.814454	0.984249	1.08064	0.4724	4.15381	1.99893	4.89048	3.72791	7.10267	1.86845	8.51505	3.75905
FBgn0029003	CG4746	X	2082	22.4144	20.2235	23.3722	20.0042	0.463039	1.02035	1.32724	0.888213	1.09165	1.50698	0.0145857	0.0771161	0.120417	0.0444151	4.51974	2.19562	6.18539	5.54277	7.0177	1.74282	8.29606	5.44
FBgn0265838	CR44627	2R	501	0.0750583	0.0415025	0.179202	0.135724	0.347755	0.792137	0.356612	0.6906	0.337604	0.891206	0	0.0640941	0.125104	0	0.0141435	0	0.0324552	0.0301099	0.0162289	0	0.0168669	0.0287986
FBgn0052185	CG32185	3L	421	0.0893212	0.148167	0.14217	0.565302	17.5191	6.68181	9.64749	3.82576	20.0376	14.1885	0.793451	0.991555	7.14606	0.732164	0.892051	1.21957	0.366914	0.25082	19.2742	0.215963	14.3515	3.39284
FBgn0035678	CG10469	3L	1067	4.89877	4.61845	7.88138	7.74296	3.01533	3.27089	4.20842	6.35112	5.38964	6.59353	55.2421	62.6573	100.624	94.6389	28.3503	15.1578	7.70335	7.52838	33.5438	18.15	10.3352	7.50479
FBgn0266757	CG5747	3L	5744	0.510642	0.571945	0.771094	0.639255	0.408467	0.818935	0.559875	0.544193	0.355196	0.609253	0.169178	0.190073	0.256425	0.236118	0.149268	0.167241	2.81806	4.43963	0.134473	0.156849	2.52744	4.7964
FBgn0039250	CG11120	3R	2511	0.28454	0.356069	0.512486	0.39266	0.610586	0.906456	0.787414	0.917016	0.799894	0.975581	1.91082	2.07169	1.62246	1.44852	8.93147	36.3573	7.84188	8.80411	10.4718	42.45	7.86473	9.60438
FBgn0039597	CG9997	3R	1325	0.624372	0.753247	0.225863	0.0769787	0.324344	0.572607	0.422497	0.351168	0.191479	0.336977	0.0229189	0.121174	0.0236516	0.209371	0	0.0250002	74.4405	90.459	0	0.0249525	67.7235	84.0588
FBgn0032701	CG10341	2L	1873	9.57673	10.2132	11.3763	10.8368	2.85879	1.91943	1.75515	3.14033	1.29812	1.53983	15.0459	14.1097	14.1215	13.8239	42.1863	43.5642	8.33839	9.72514	34.2244	44.2842	7.2502	6.19724
FBgn0263385	CR43437	4	535	0.421729	0.427514	0.895007	0.508395	0.69473	0.8727	0.556581	0.735913	0.513742	0.857124	0	0.0600208	0	0.172845	0.0794682	0.0773953	9.61928	21.2459	0.167173	0.0154495	14.0733	30.6092
FBgn0032144	CG17633	2L	1350	0.0835649	0.0308041	0.066504	0.0503688	0.886183	1.65142	1.0058	1.06051	0.978818	1.17992	4.76882	1.92667	5.22307	204.215	360.578	391.834	169.177	185.512	428.355	312.81	234.649	295.264
FBgn0266651	CR45158	3L	599	0.0627783	0.0347124	0.249806	0.113519	1.41552	0.740484	0.556767	1.37432	0.476499	0.342481	0.050697	0.160824	0.104636	0.154378	0.473183	0.207378	2.71454	6.71146	0.515803	0.455362	2.70861	7.0575
FBgn0265576	CG44403	2R	1397	0.0269178	0.0893031	0.128533	0.0243371	30.2306	30.3799	29.7728	28.5927	34.0898	34.2327	0.891244	1.10332	0.33649	0.44129	0.192745	0.302324	37.0828	54.4876	0.261905	0.283997	41.8885	69.0267
FBgn0020767	CG10155	2R	4167	155.696	168.323	216.684	189.356	4.1978	5.71433	6.19695	5.01622	6.96123	7.25724	9.43018	9.1625	10.6041	9.66813	32.5217	33.9937	28.2493	24.5281	28.9852	34.1034	26.7218	22.4593
FBgn0017558	CG8808	2R	2732	104.196	99.4277	123.355	108.418	43.365	42.8742	29.4414	48.4303	43.7979	33.3267	97.2939	118.407	101.735	124.752	110.726	107.442	109.809	118.281	73.2952	95.6947	74.834	101.509
FBgn0027784	CG6011	3R	1304	22.8394	21.3508	22.7893	21.5883	2.80577	3.3209	3.2426	3.9525	3.99664	3.90525	6.84666	6.30403	7.0175	6.94961	15.9813	35.1257	7.74972	8.70513	15.6191	38.7731	8.95576	9.35504
FBgn0034822	CG9873	2R	422	0.980204	0.541991	0.709166	0.966794	0.275237	0.636172	0.310472	3.16644	4.58421	7.49209	0.215883	0.304371	0.297047	0.146086	0.184704	3.53231	15.0271	33.0477	0.655079	0.215452	17.261	37.643
FBgn0052450	CG32450	3L	821	0.366423	0.126631	0.21871	0.289881	0.424422	0.867252	0.768909	0.406894	0.48929	0.852509	0.184942	1.83827	0.267197	0.563169	0.0258925	0.322779	101.244	189.151	0.0297102	0.0201352	98.254	217.898
FBgn0001325	CG3340	2R	4411	3.38446	3.65794	4.19966	3.63035	17.4475	17.3141	22.9306	19.8097	19.9346	22.1158	0.240957	0.262072	0.312603	0.188676	0.422488	0.311652	1.26992	0.608737	0.335476	0.183636	0.791198	0.608395
FBgn0264874	CR44065	2L	1082	9.10564	9.53161	9.70823	9.39526	2.13622	3.57075	5.30593	1.67603	3.83964	4.2604	7.04459	7.44907	7.35671	7.29295	1.8206	2.20426	2.07384	1.9658	2.63759	2.79591	2.19458	2.43358
FBgn0024980	CG2715	X	1667	20.1443	18.585	19.0655	17.6419	8.60501	3.03187	3.1081	8.10887	3.23415	2.87388	64.7063	53.6277	65.7411	58.3199	14.5374	9.73189	17.1965	17.2252	20.8608	7.74984	21.4274	19.9847
FBgn0015926	CG6157	X	2353	0.0639256	0.141387	0.0508743	0.130043	0.434391	0.724252	0.855474	0.623662	0.570568	0.784664	0.490423	0.204703	0.146503	0.0785995	25.6665	90.4749	0.335153	0.346193	23.3174	102.579	0.326807	0.432292
FBgn0031559	CG3513	2L	423	0.355595	0.294933	0.282996	0.643005	36.7122	35.7897	34.3527	36.5819	61.1282	43.049	0.215372	0.303651	0.222258	0	11.9271	0.880989	25.2166	12.3747	23.604	1.27011	34.3006	15.0762
FBgn0053057	CG33057	3L	3110	6.06988	5.99714	8.03501	6.77792	0.933683	1.05464	1.05321	0.728886	0.927957	0.888565	2.529	2.23023	2.78116	2.43818	3.92801	6.38539	8.55876	8.11973	3.81175	7.06688	8.02642	8.8726
FBgn0051813	CG31813	2L	893	0.08422	0.0232842	0.134051	0.0761454	0.442229	0.941109	0.720252	0.948578	0.686597	0.878367	0	0	0.210561	0.0690349	0.119024	0.00927357	0.154771	0.0844627	0.109259	6.54391	0.113554	0.153491
FBgn0004567	CG2939	2L	2346	9.5373	9.90004	10.269	10.0721	0.35152	0.681634	0.507708	0.635694	0.392028	0.714991	0.181221	0.219002	0.240448	0.249641	0.522533	0.448306	0.887165	1.05454	0.693153	0.362893	1.04818	1.02707
FBgn0033788	CG13323	2R	2562	0.19081	0.259706	0.373793	0.252139	0.856845	0.997755	0.757793	1.27596	1.0563	0.772465	240.581	274.963	284.37	426.063	73.3787	63.2217	56.7389	64.3204	129.758	78.8643	97.9139	93.3097
FBgn0035271	CG2021	3L	402	41.9072	40.9648	32.5324	40.5111	6.70319	4.878	4.35545	7.4196	4.83857	5.0431	13.0686	13.2598	12.3951	11.2715	34.9184	55.5795	14.1163	20.4511	35.9611	52.4716	16.0387	22.0908
FBgn0016123	CG1462	3R	2153	54.4938	40.5715	56.0728	47.0426	0.744483	1.17103	1.04005	2.06696	1.00655	1.07054	2689.45	2903.25	3108.87	3052.29	94.4207	73.0355	75.7721	83.756	121.991	79.1846	108.056	170.752
FBgn0030824	CG5070	X	814	0.230984	0.12772	0.367651	0.375909	0.984565	1.7781	1.6242	1.84677	1.36361	2.5054	1.56687	1.06511	0.53899	0.681614	0.174101	1.57691	0.26967	0.667152	1.94777	1.12711	1.22498	1.24961
FBgn0038273	CG14860	3R	1603	4.01143	3.4633	2.98708	3.41474	0.768055	0.96845	0.743034	1.42156	0.791358	0.760329	2.63324	2.34373	2.46328	2.40363	10.2111	11.2518	1.45052	2.37145	8.75456	11.3077	1.59201	2.20967
FBgn0015402	CG2899	3R	5517	15.4725	17.8757	21.2802	19.7202	2.70112	3.86117	3.62485	3.37572	3.81883	4.09465	6.89695	6.62361	6.58351	6.25757	13.5425	23.2993	6.84798	8.77705	11.5586	27.3929	7.38578	9.14147
FBgn0283494	CG3140	2R	1065	119.733	114.702	103.437	103.497	72.6784	24.9449	10.9714	79.6053	21.7777	12.2034	115.767	110.113	121.234	122.197	199.051	254.769	81.0027	74.5258	173.966	263.565	80.3611	74.376
FBgn0031182	CG1644	X	1785	8.15285	6.6164	10.0259	8.24735	2.18636	3.70769	4.15044	4.29105	6.60924	6.98355	11.4495	14.3556	20.5938	18.8571	20.0113	23.1412	16.1599	9.6933	16.5848	22.2081	12.6683	9.14994
FBgn0029719	CG15473	X	2292	1.47661	0.607816	0.874823	0.474679	1.04393	1.95558	1.43949	1.46271	1.48053	1.63742	0.397481	0.574414	0.382843	0.255523	1.16244	0.737079	0.723616	0.783211	1.55377	0.890742	0.855353	0.739662
FBgn0030814	CG4955	X	1838	0	0.0452508	0.0488468	0.16648	0.265414	0.666811	0.537867	0.603676	0.454367	0.531806	0.0495661	0.698828	0.0341006	0.167705	0.0269866	0.0991233	49.7534	61.325	0.0353893	0.0494671	44.0169	66.5122
FBgn0051251	CG31251	3R	1060	15.0062	14.5353	14.427	12.1883	1.05193	1.25533	0.809037	1.1593	0.967367	0.899363	3.0654	2.57495	2.24691	2.6753	7.0926	24.1486	2.96823	3.63606	7.83154	26.0285	4.33676	6.20001
FBgn0010303	CG4353	X	5689	23.5448	24.0749	26.8705	21.8791	6.9294	9.41955	10.1877	9.44139	12.7156	12.2053	10.5905	9.69148	10.7913	9.35722	29.6888	44.8725	12.7417	14.0337	28.4824	48.7155	13.8214	12.9952
FBgn0259993	CR42491	X	747	1197.9	844.013	792.439	724.673	78.1953	59.7838	55.4882	90.5584	66.5407	65.2803	495.84	419.293	453.254	438.057	384.394	396.405	122.157	171.004	347.475	341.386	125.691	149.458
FBgn0036510	CG7427	3L	1601	66.1421	70.2616	67.8727	72.8609	5.89819	6.34288	6.20464	6.86333	7.46127	7.61279	28.2811	28.3204	27.1495	25.8568	34.717	60.2088	33.9674	42.0233	34.4526	63.7492	35.1313	46.6819
FBgn0265531	CR44381	X	580	0.12967	0.358496	0.154794	0.410332	0.420544	1.04649	0.575006	0.534825	0.528561	0.624176	0.366505	0.332184	0.324191	0.31887	4.00721	6.21098	1.61199	1.46949	3.81301	9.63359	1.32582	1.59207
FBgn0050115	CG30115	2R	6170	5.82042	6.80061	8.29413	7.04775	3.044	4.75029	4.55391	3.00685	5.53233	4.7546	21.0358	18.8035	22.4499	19.1939	9.95129	7.12836	9.67567	10.2698	10.5594	6.35118	10.3704	9.94886
FBgn0263352	CG7015	3L	8844	31.3709	36.5002	51.8237	38.0854	8.14916	9.27692	9.6321	9.45661	11.9183	11.1941	14.2498	13.7972	15.6515	13.8576	127.76	147.888	66.0469	65.0675	133.368	171.873	76.2801	59.2411
FBgn0039077	CG17380	3R	1068	0.24647	0.0194689	0.168128	0.127337	0.0978794	0.2623	0.167287	0.323961	0.168269	0.24858	0	0.1804	0	0.259754	0.00663475	0.0232621	39.0211	70.5805	0	0	44.4194	82.2727
FBgn0000559	CG2238	2L	3008	762.473	846.689	868.553	917.507	1330.17	1117.42	1026.74	1498.59	1251.92	1200.08	1710.82	1609.19	1623.59	1702.15	2406.49	2762.13	1211.89	1158.82	2197.42	3062.71	1199.27	1109.93
FBgn0001133	CG33133	2R	1894	26.2276	26.8857	26.814	27.6623	5.37823	5.02269	4.95551	5.54331	4.81677	5.06525	21.3887	21.5487	24.389	22.0684	18.781	36.6187	11.431	12.1381	18	35.9772	13.5588	12.7294
FBgn0034217	CG18468	2R	1188	9.93916	9.0837	9.54735	8.55696	1.24167	1.60151	1.61418	1.36581	1.52162	1.53382	0.920228	0.864946	0.685858	0.726494	6.1793	18.7445	5.59111	7.53617	4.4623	19.154	6.91388	9.66126
FBgn0032943	CG8666	2L	2359	51.4567	51.6513	54.5761	48.9302	1.29493	1.41018	1.1007	0.647364	0.591523	0.792899	11.4184	10.1275	4.9286	3.17518	22.6455	32.5881	13.6374	16.7572	17.0576	31.5869	10.399	10.63
FBgn0036305	CG10984	3L	2321	69.4406	69.124	71.6386	68.3494	4.10354	5.49672	6.29155	4.45153	5.99386	6.7122	12.9137	12.244	11.6928	11.9126	23.5963	46.3125	26.7545	32.5034	22.9208	48.6564	25.2635	30.3575
FBgn0265252	CR44266	X	904	56.2399	47.9567	26.7818	29.0345	2.544	2.931	2.30575	1.54413	1.35649	1.98899	44.6107	36.125	15.1146	13.2639	5.11847	4.55288	13.3102	11.0635	3.6786	2.97156	10.7779	9.32082
FBgn0032709	CG15167	2L	450	0.16713	0.184824	0	0.0755531	0.696901	1.34881	0.926398	0.768868	0.657765	0.965393	6.95079	8.42025	5.22307	7.05529	0.0157465	0	22.7822	30.2204	0	0	19.999	35.3489
FBgn0000216	CG3096	3L	532	0.141369	0.0781682	0	0	0.436655	0.636276	0.447776	0.470949	0.496768	0.612444	0	0.0603593	0.0589068	0	0.0266388	2.89534	0.0305641	0.042533	0.0152832	1.46045	0.031768	0.0271205
FBgn0035298	CG1140	3L	2006	12.0161	12.8426	11.1741	13.5419	13.3752	6.24349	3.82382	10.8423	3.74683	4.27112	280.816	311.475	300.777	341.693	58.2698	38.6736	50.4379	32.6554	65.7629	37.9323	53.4062	35.4841
FBgn0038426	CG10406	3R	491	186.796	195.096	143.539	174.565	6.17417	2.92403	2.64416	6.70647	3.55245	2.4823	44.84	38.7819	38.9975	30.2591	53.0938	62.0676	38.8785	42.6283	56.8651	59.5588	45.487	40.0667
FBgn0266839	CR45301	2L	416	0.451974	0.299895	0.287758	0.163456	0.335049	0.476996	0.343582	0.172078	0.177881	0.261074	0.0729988	0.231571	0.0753328	0.148193	0.221435	0.0995349	0.820821	1.54114	0.195449	0.139083	0.243759	0.69366
FBgn0266966	CR45417	3L	501	7.58089	6.80641	8.66145	8.14345	0.486857	0.931925	0.689449	0.333393	0.295404	0.746686	0.606138	0.384565	0.500414	0.184575	1.90938	1.58684	4.1705	4.33582	2.8076	1.13836	3.86251	4.3342
FBgn0040465	CG12767	2R	1471	72.243	71.9477	73.7285	72.8515	0.655368	0.912523	0.615379	0.843504	0.869557	0.869575	0.0825765	0.0873178	0.0639125	0.146682	4.19085	21.9221	3.24428	4.21991	4.86404	24.3695	5.06673	5.82127
FBgn0031169	CG1494	X	5469	1.15515	1.04553	0.793451	0.839249	0.949335	1.11623	0.838484	7.81419	4.04177	3.01409	0.24987	0.19963	0.366732	0.236718	0.427565	0.431554	3.81751	4.78148	0.52034	0.256927	3.19069	5.23808
FBgn0030812	CG8949	X	4773	19.8933	24.7701	30.8422	25.9853	4.63335	5.87164	5.91174	5.95911	6.81272	7.47861	15.1997	14.2021	15.9154	14.6597	42.6476	85.1605	15.7337	16.6605	36.3573	108.808	15.6082	15.4816
FBgn0288700	CG46498	X	3438	10.1394	11.231	12.7089	12.1834	0.287166	0.617909	0.457309	0.923086	0.513495	0.817832	0.0794961	0.168121	0.164076	0.143451	0.408089	0.61905	1.1942	0.963108	2.87105	1.39441	1.62714	1.10792
FBgn0040907	CG3712	X	349	163.67	148.826	112.247	120.019	13.9447	11.271	11.0235	11.8965	9.1476	9.40497	78.5727	65.0504	65.3707	44.3372	55.0224	61.9555	23.8077	25.2426	57.87	58.4033	28.7891	28.4635
FBgn0265578	CG44405	2L	1933	0.0778152	0.225891	0.15482	0.193475	0.408599	0.682347	0.60386	0.413532	0.442974	0.511913	0.0314201	0.132897	0.0162123	0.0956775	0.0256603	0.0428417	9.04693	5.70859	0.0210313	0.02138	6.99893	8.32248
FBgn0028848	CG7311	2L	2316	0.0487101	0.071823	0.116296	0.23488	0.566708	1.40109	0.869141	0.783017	0.570554	1.05251	0.0655603	1.83017	0.148844	0.49244	0.061191	0.210966	120.908	155.022	0.0561705	0.0142755	102.527	164.188
FBgn0039709	CG31009	3R	5795	0.415301	0.419802	0.30469	0.293347	0.54317	1.29715	1.41615	0.967633	1.29883	1.86998	1.61925	2.49353	0.703019	1.36169	16.6479	8.72145	7.37806	3.53112	16.5223	11.5517	8.51737	3.63131
FBgn0034057	CG8314	2R	1280	46.1533	45.5004	37.6657	42.7111	13.2756	12.028	11.2222	12.9374	10.3895	10.5401	49.3472	48.2671	49.7008	47.9218	52.7181	75.0687	22.6307	28.6439	44.6235	70.3343	25.8592	27.0978
FBgn0034455	CG11007	2R	1527	38.6139	42.4297	40.7843	42.0366	3.73476	3.00409	2.70665	3.57843	2.42993	2.97141	20.8416	16.6549	17.8139	16.2901	40.4273	71.6411	17.6071	22.7955	35.1851	76.571	19.2968	26.7161
FBgn0033379	CG8070	2R	2385	17.1072	17.7676	18.069	18.0187	4.67523	2.45193	2.63686	5.57267	2.66386	2.80814	17.2146	15.0929	19.4075	17.1891	42.3432	61.6497	10.0151	11.8846	40.2068	69.964	11.9013	12.1989
FBgn0031100	CG1504	X	4635	7.23688	7.33017	11.7254	8.72895	0.265629	0.511217	0.521661	0.494217	0.303338	0.55195	0.131036	0.145487	0.0540901	0.146306	0.342448	0.207256	1.09102	0.781102	0.538537	0.160495	1.22333	0.843586
FBgn0032913	CG9259	2L	1466	0.153905	0.113467	0.387864	0.208725	3.35932	1.60833	0.755598	3.8494	0.951843	0.666753	4559.87	5046.79	5172.76	5918.21	125.144	17.6302	157.038	74.6432	166.069	19.4121	216.266	112.896
FBgn0030300	CG1747	X	2680	10.734	10.0162	10.184	9.32433	0.658762	2.53046	1.64441	3.42785	3.20292	1.7921	0.815844	0.982505	2.15159	2.77187	10.2402	5.54353	10.2111	10.5736	11.8866	5.25538	9.76198	10.4792
FBgn0085300	CG34271	3L	441	0	0.141447	0.271445	0.077095	0.237041	0.317615	0.243078	0.297591	0.287653	0.21891	0	0	0.0710622	0	0.0321357	0.112671	0.0184355	0	0.0553108	0	0	0.0327168
FBgn0267571	CR45911	3R	3391	0.487934	0.723546	0.661902	0.551442	0.311698	0.60582	0.526872	0.439793	0.405267	0.558709	0.205973	0.123104	0.138625	0.16362	0.162991	0.10257	0.230163	0.204633	0.129477	0.0828744	0.234246	0.121263
FBgn0004143	CG14426	X	846	0	0.122889	0.0707489	0.0401878	0.466797	1.07618	0.872898	0.84615	0.749733	1.35509	0.0358954	0.0759129	0.0370431	0	0.0167516	0.0587326	0.20181	0.0802396	0	0.0781608	0.289667	0.102327
FBgn0030524	CG10993	X	715	1.15705	1.33772	1.1301	1.42653	0.763505	1.22437	0.649682	0.417158	0.739247	0.81012	0.127416	0.0898214	0.04383	0.0862213	0.0594622	0.0926579	5.21914	6.13951	0.0568579	0.104041	4.66835	7.19388
FBgn0036661	CG9705	3L	1570	43.1371	48.6179	45.6908	43.354	12.5102	21.6719	26.8335	17.5845	35.215	44.0038	38.4913	35.4041	38.185	38.0295	114.187	216.126	45.2279	50.3715	99.1581	222.084	42.6928	44.7639
FBgn0262875	CG43230	2L	799	0	0.182164	0.149821	0.170207	0.319813	1.22713	0.715544	0.716738	0.251381	0.694744	0.190035	0.160757	0.156888	0.115735	0.00886848	0	3.89713	4.2763	0	0.0310344	3.04591	4.12619
FBgn0034061	CG8386	2R	656	71.941	70.0804	65.9211	75.8756	39.6256	28.5404	20.844	52.215	31.9554	27.8323	53.4672	52.3764	53.6002	57.3253	59.4741	57.502	30.9214	29.9171	58.179	62.8607	33.3246	32.7602
FBgn0034671	CG13494	2R	604	0	0.309826	0.198191	0.0562896	0.230762	0.579753	0.749357	0.612338	0.577567	0.619354	0.251387	0.212657	0	0.0510333	0.0703899	0.109686	37.5005	44.7681	0.0538456	0.0273692	36.6692	51.1792
FBgn0266809	CR45271	2R	1198	3.23308	4.37377	4.84624	4.0583	0.184211	0.477417	0.318152	0.507902	0.32649	0.493575	0	0.107216	0.026159	0.283026	0.307569	0.103689	4.66222	7.2655	0.407213	0.0965919	1.17091	0.951437
FBgn0016926	CG4710	2L	2130	105.645	93.4307	88.8952	78.2613	32.8929	32.2552	30.5096	30.5381	48.4986	35.5054	111.447	125.746	129.871	164.308	247.538	225.092	207.908	338.309	230.446	180.091	206.659	257.227
FBgn0032233	CG13140	2L	2374	164.261	174.645	179.22	184.86	0.670285	1.35211	0.772649	0.346765	0.347328	0.559147	0.434918	0.784518	0.633633	0.532345	4.73688	2.10695	9.67797	9.09614	7.13062	1.6921	11.5044	8.09531
FBgn0053309	CG33309	2L	1779	0.0634135	0.116879	0.0841113	0.133779	0.110992	0.137785	0.227638	0.0938898	0.112902	0.223847	0.05121	0.0902505	0.0176158	0.0866332	0.0119493	0.0279302	21.4882	35.2959	0.0274222	0.0139385	21.8501	41.5853
FBgn0038349	CG6045	3R	4562	7.90496	6.81849	9.81378	6.84897	10.6017	15.1623	8.11461	12.6473	9.94558	6.44636	109.055	113.804	143.256	147.289	45.6624	38.257	43.3501	40.563	44.029	42.7679	43.4166	45.9489
FBgn0267408	CG18522	3R	4228	11.9537	10.2931	8.0975	6.75475	20.623	13.1632	7.62034	21.5108	5.9882	4.24129	562.424	647.645	703.699	766.374	130.734	54.9077	140.684	105.907	119.78	57.274	128.881	110.477
FBgn0036780	CG7330	3L	1166	0.0645012	0.14266	0.20533	0.174951	0.737145	1.31139	0.766134	0.900431	0.761564	1.13843	0.104177	0.247856	0.107507	0.132179	4.5396	1.10796	9.5385	8.3317	2.59401	0.6947	11.7405	11.6811
FBgn0287599	CG46468	2L	5935	0.00633601	0.0210205	0.0453818	0.0229142	0.258329	0.432674	0.34117	0.156798	0.0890584	0.154528	0.0102334	0	0.00528027	0.0155808	7.43454	2.35532	11.9081	7.73188	8.07452	2.19764	11.1513	7.08886
FBgn0031632	CG15628	2L	3932	89.0566	103.324	121.983	101.59	0.558301	0.982592	0.896644	0.716085	0.736652	1.09564	7.24434	11.0984	3.29165	3.01029	24.4799	29.5469	45.656	106.115	27.9632	23.6277	46.1005	94.9497
FBgn0035626	CG17334	3L	1152	1.01192	1.19125	0.935212	1.06247	0.524289	1.11455	0.847819	0.880304	2.19316	1.21512	1.13351	1.05922	0.707291	0.481627	0.209133	0.984842	0.691618	1.88563	0.416415	0.516594	0.528144	2.52367
FBgn0266972	CR45423	2R	706	0.106528	0.147257	0.339114	0.288943	0.296134	0.512526	0.421772	0.253485	0.254548	0.410223	0	0.227416	0	0.218301	0.0200734	0	12.4484	8.41856	0	0	12.4002	10.1671
FBgn0038186	CG14362	3R	688	0.0546573	0.030222	0.0869965	0.345919	0.337646	0.407176	0.225059	0.208094	0.230477	0.333257	0.132417	0.326712	0.04555	0.224012	0.391373	0.132405	24.2601	36.4299	0.673618	0.276318	25.7808	44.5741
FBgn0000479	CG32498	X	11128	47.7994	48.0393	63.7692	50.8242	0.911207	1.4087	1.6676	2.02848	2.43761	3.05155	13.792	12.6996	14.5568	12.4122	44.6588	38.3486	48.4434	45.7167	53.0204	40.5736	56.9355	46.5057
FBgn0266438	CG45068	2R	3221	11.6397	14.3826	16.0923	14.5453	1.44602	1.72132	1.84524	1.73349	1.87729	2.0718	4.87426	4.48619	5.02038	4.89013	7.81188	21.3807	7.71609	8.61735	8.55476	23.1362	8.96713	9.82331
FBgn0035429	CG12017	3L	2667	0.281996	0.124741	0.235644	0.152976	0.492125	0.932214	0.808347	0.568129	0.432045	0.760152	0.102478	0.0481607	0.0587522	0.0231152	0.122217	0.0186306	0.481645	5.52892	0.304863	0.136364	1.18501	3.98166
FBgn0031564	CG2816	2L	542	1.17947	0.38363	0.938663	0.815472	3.60023	5.68543	6.30703	3.85217	7.64561	6.36767	0.952487	0.770193	0.5782	1.02368	5.71318	2.26131	7.35004	7.12504	6.10552	1.72325	7.9202	5.56361
FBgn0286738	CR46380	3R	143	0	0	0	0	0	0	0	0	0	0	0	0	0	0	0	0	0	0	0	0	0	0
FBgn0286222	CG4094	X	1740	191.436	221.765	194.971	237.816	84.8163	57.4093	40.0998	91.3316	57.2912	45.5649	257.88	212.192	281.434	232.757	377.862	311.267	348.372	187.614	313.611	284.153	287.81	181.417
FBgn0267528	CR45868	3L	593	1.14144	0.946719	1.31214	0.974674	0.470085	1.10228	0.682914	0.684054	0.516974	0.773291	0.46089	0.162451	0.317084	0.2599	0.227036	0.391023	0.26049	0.267104	0.219378	0.418154	0.0712504	0.34063
FBgn0266319	CR44984	2L	955	0.590642	0.500768	1.03412	0.640817	0.182435	0.330004	0.212025	0.299829	0.221387	0.518077	0.82676	0.806981	0.853193	1.19423	1.36524	4.08429	0.40863	0.434386	1.32815	2.41474	0.292	0.468347
FBgn0034768	CG13518	2R	689	0.163734	0.181069	0.17374	0.345417	0.219151	0.389644	0.518614	0.242424	0.184114	0.28023	0.0881495	0	0.0454839	0	0.133696	0.0600965	1.54577	25.0469	0.236014	0.0359891	1.26325	1.9056
FBgn0067864	CG12021	3L	3266	19.8959	22.6836	24.7038	25.3482	4.38853	5.0535	6.30917	4.85484	5.39243	6.30343	16.6807	15.4067	16.3985	15.4026	24.382	36.5255	16.7181	16.9788	23.2494	42.9751	16.6056	17.4697
FBgn0039585	CG1894	3R	1425	0.0263889	0.0875484	0.0630038	0.119294	0.831391	1.92492	1.06153	0.167449	0.274481	0.254051	0.0852422	0.202807	0.0219919	0.0865238	0.124314	1.32501	2.51603	2.84763	0.0513517	0.939658	1.13857	1.65037
FBgn0034438	CG9416	2R	3076	2.45723	2.54164	2.09176	2.28796	0.834499	2.15157	2.82282	1.13256	2.17886	3.82501	7.65111	8.19481	6.11283	4.44925	14.439	6.87326	20.9145	20.7346	14.3344	5.75845	18.906	20.167
FBgn0031030	CG14217	X	5483	42.6725	47.4938	58.9312	46.6361	10.3631	13.2371	13.1425	11.8002	14.9806	13.7093	21.6776	22.729	23.3481	23.111	84.9405	152.672	24.6674	24.6016	76.4637	193.734	22.5059	20.4436
FBgn0035914	CG6282	3L	3611	71.1262	79.0885	89.9544	88.0808	0.427803	0.866296	0.583832	0.564982	0.421561	0.544721	0.210243	0.124496	1.12822	1.07556	3.58515	2.36674	8.2201	10.0073	5.26434	2.03261	9.18042	10.019
FBgn0052111	CR32111	3L	5214	1.11788	1.35588	2.08351	1.73451	0.429938	0.846213	0.651052	0.540017	0.48862	0.657296	0.133957	0.123173	0.150261	0.147795	0.918695	0.401835	1.36124	0.966322	0.90289	0.332903	1.2528	0.778964
FBgn0036442	CG13473	3L	584	0.193172	0.035604	0.102489	0.174652	0.278442	0.639582	0.652648	0.674167	0.38013	0.599238	0.259996	1.48459	0.0536617	0.263905	0.133468	0.184344	52.8453	84.8017	0.0417672	0	41.7595	88.9899
FBgn0034486	CG13869	2R	753	90.5397	83.2814	81.7522	78.2472	0.015425	0.0775057	0	0.0633769	0.0561553	0.0961546	0.0806574	0.0852885	0.0416181	0.0409351	1.85382	0.945806	3.16348	2.51417	2.21353	0.691536	3.79309	2.91245
FBgn0033475	CG12129	2R	1239	32.8999	29.1837	35.3131	32.7092	7.38711	4.17341	3.27812	9.07081	6.0663	3.6134	11.8872	9.04503	10.8002	11.9167	39.9991	69.3183	13.117	15.6451	41.0865	74.7431	17.5553	16.6931
FBgn0037669	CG9740	3R	708	23.8479	21.0571	21.0079	21.7535	2.23113	2.04431	2.15337	2.17382	2.16501	2.8805	7.03428	6.7125	6.37392	7.31419	22.2986	57.7937	21.5882	32.876	19.2587	54.6131	20.3022	31.6176
FBgn0031753	CG13999	2L	1041	96.3766	94.2964	110.105	104.773	0.312412	0.54942	0.434785	0.389668	0.304646	0.54483	0.0291715	0.0616929	0.0903125	0.0592202	1.78339	0.859155	8.79388	11.8028	2.36657	0.976616	10.3741	13.8391
FBgn0037915	CG6790	3R	2783	0.0135121	0.149427	0.172055	0.122166	0.60934	1.04854	0.740414	0.484431	0.463417	0.702451	0.283707	0.923065	0.281517	0.697779	0.0611074	0.4404	41.2461	71.6092	0.148999	0.45441	39.4732	78.3619
FBgn0031784	CG9222	2L	1290	0.0583011	0.161184	0.278389	0.237202	0.270117	0.624336	0.526292	0.39769	0.131116	0.420956	0	1.71757	0.0485867	0.453998	0	0.211847	85.2331	107.776	0.00630286	0.0256295	78.3126	118.003
FBgn0037225	CG14643	3R	2165	14.5206	18.3917	19.0619	23.8385	0.327259	0.700881	0.660185	0.490454	0.439451	0.46263	1.36058	1.67601	0.1158	0.484074	3.3744	1.04425	6.49652	4.45584	3.25979	0.889544	5.87813	2.97559
FBgn0053341	CG33341	3R	946	0.278255	0.307715	0.189811	0.359396	0.306951	0.727981	0.616946	0.29007	0.301716	0.382687	0.032101	0	0.0331273	0.0325836	0	0.113802	0.0171882	0.00797307	0.0687584	0.00873732	0.0803939	0.0762586
FBgn0011746	CG8084	2R	2426	34.8141	34.2489	41.4855	38.6657	0.402169	0.765007	0.662804	0.540964	0.418317	0.800846	0.0876227	0.158835	0.219602	0.101646	12.396	4.93601	9.58111	11.6962	13.4863	4.80054	7.79197	10.6635
FBgn0000036	CG5610	3R	11027	30.7258	43.9934	37.6073	31.7081	0.214878	0.312265	0.294881	0.262915	0.209948	0.288909	0.663696	0.972624	0.261461	2.76179	2.20089	1.11073	4.48712	4.30581	2.98624	1.10936	5.1275	4.14709
FBgn0034951	CG3860	2R	2113	164.352	169.176	172.295	173.872	18.9644	13.1473	10.7158	16.3518	11.2666	9.17763	54.2965	52.2167	61.9056	57.2135	47.757	56.8404	30.6002	36.938	44.8015	59.8496	31.0137	37.6818
FBgn0035440	CG14969	3L	1636	33.3519	31.0366	33.8414	31.0479	7.48302	8.67579	9.36995	8.32816	10.2352	10.039	26.2839	24.0048	26.8369	25.4921	27.9019	53.6057	14.6649	20.3685	25.1872	55.0141	15.7901	20.1694
FBgn0035849	CG7404	3L	2119	33.1854	34.2555	33.4576	34.8011	5.95276	7.91562	7.91994	7.40954	8.33127	8.24616	80.8988	85.2559	75.1442	77.6494	32.9249	35.3489	29.2244	29.5721	27.3005	33.417	24.8883	25.8773
FBgn0029733	CG6927	X	1868	1.81177	1.58061	1.02533	1.27405	0.397945	0.48739	0.401704	0.261862	0.271638	0.374684	1.21925	0.154711	0.469741	0.165011	65.0364	181.391	0.156682	0.157472	57.1586	208.779	0.131188	0.212405
FBgn0035760	CG8607	3L	1008	6.60312	6.84841	5.19562	4.45224	1.08315	0.764262	0.744427	1.62153	0.681677	0.65844	2.98252	2.42108	2.51827	2.14056	16.9204	29.0421	2.68582	3.20258	11.7685	24.9359	2.46467	2.74821
FBgn0266778	CR45243	3L	425	3.1853	2.49513	1.83082	2.07993	0.382612	0.823932	1.23312	0.589517	0.845698	1.13576	1.57197	1.66222	1.69596	1.16044	1.55056	0.409194	2.44858	1.5085	1.79832	0.0972413	1.88889	2.3764
FBgn0284245	CG8280	2R	2278	655.829	592.52	648.208	595.19	4165.26	3662.51	3487.47	4410.71	4215.02	3949.65	5480.35	4997.52	5319.04	5086.4	5971.91	8902.16	2116.83	3164.46	5189.76	9556.62	1998.73	2792.96
FBgn0033819	CG4714	2R	2355	0.239517	0.335509	0.34311	0.433107	1.02094	1.55136	1.07223	1.09428	0.974079	1.21955	0.167634	0.518141	0.186301	0.301042	6.75494	5.09186	70.8366	83.4962	8.12033	5.51736	71.9441	100.537
FBgn0260229	CG42503	3R	1420	0	0	0	0	0	0	0	0	0	0	0	0	0	0	0.0249504	0.0233276	0.0114508	0.0106233	0.0114517	0.0116416	0	0.0101607
FBgn0005695	CG8411	2R	2506	26.1849	26.3933	30.3806	27.8124	5.92338	6.60937	6.92026	2.82319	4.02432	4.48796	20.2612	19.9253	17.9327	17.2448	89.6427	164.056	9.94356	9.42966	69.5878	179.189	10.1498	9.1975
FBgn0265697	CR44504	2R	2203	0.273113	0.217083	0.217353	0.324093	0.184533	0.317904	0.216266	0.113729	0.163151	0.169809	0.0827077	0.0291522	0.128028	0.0559675	0.00964945	0.0075182	0.328449	0.10956	0.0110722	0.00375193	0.253164	0.186655
FBgn0039343	CG5111	3R	2005	0.712698	0.736302	0.880639	0.729154	0.364961	0.838315	0.754452	0.767612	0.579968	0.607884	0.59069	0.784761	0.765877	0.707186	0.544255	0.408902	27.9016	35.621	0.677219	0.222612	24.647	38.9991
FBgn0261933	CG10753	3L	729	22.0261	22.4756	13.7524	16.2299	7.1857	3.81073	3.12067	6.84093	4.82883	4.56873	17.454	15.9014	12.2087	12.5157	70.2954	153.71	19.6058	35.157	63.8856	161.41	22.8471	38.5641
FBgn0266764	CR45229	2R	263	0	0.15812	0	0	0.441636	0.399435	0.135865	0.362911	0.482337	0.642371	0	0	0	0.117202	0	0	4.08048	8.66099	0	0	1.83143	7.81752
FBgn0033058	CG14593	2R	2761	6.42854	6.94347	7.66325	6.26782	0.496404	1.17104	1.02241	0.864231	0.654719	1.17571	0.989886	0.90716	0.669673	0.647518	0.420895	0.254948	1.19551	2.14993	0.583077	0.167645	1.43542	2.59978
FBgn0035722	CG10075	3L	924	56.854	57.6076	43.5299	55.2666	4.66361	3.10758	3.37731	5.22937	3.3979	3.87881	31.3535	27.0025	23.9447	21.8838	55.514	56.7681	46.6245	40.0472	54.7325	56.1142	50.8024	43.5264
FBgn0038436	CG14886	3R	2784	4.21426	3.71192	4.54707	3.51713	0.246152	0.440229	0.346544	0.389976	0.220234	0.398779	0.0109079	0.0115342	0.0337699	0.0110719	0.272339	0.181451	0.408838	0.536429	0.397189	0.127664	0.600991	0.430149
FBgn0051871	CG31871	2L	2332	0.112877	0.098079	0.0513324	0.0583172	0.657454	1.38146	1.17474	1.05903	0.725299	1.00907	0.0781325	0.123928	0.215015	0.118961	1.13642	0.543327	1.86517	1.99236	1.19589	0.591912	1.80457	1.63647
FBgn0040859	CR32658	X	823	3.24411	2.52646	2.07269	3.26356	0.0564521	0.113462	0.0434174	0.130469	0.0256895	0.190615	0.110696	6.28177	0.152313	2.09739	0.284125	1.91184	544.594	626.772	0.276621	0.180777	537.615	648.985
FBgn0027865	CG6120	3R	3343	61.0239	64.9159	79.951	73.3982	3.01233	49.0114	110.775	1.80941	66.3651	104.65	26.0617	24.177	29.1167	26.8685	17.7328	28.1287	18.5437	15.7439	19.1264	26.3987	16.9208	15.0129
FBgn0030752	CG9947	X	1820	77.8738	80.3834	80.2926	82.0644	6.13298	7.10603	6.0863	5.96535	6.70866	7.17414	57.7984	50.7427	60.5073	53.6543	48.8928	66.5371	29.4647	31.6703	45.1789	66.6645	31.5725	31.0878
FBgn0052570	CG32570	X	1034	0.727354	0.563053	1.30242	1.05219	0.505489	1.01597	0.460767	1.06153	0.644088	0.886966	0.411166	0.341608	0.757699	0.149053	0.137058	0.704792	0.141529	0.0875341	0.14154	1.06316	0.147104	0.146514
FBgn0265952	CR44739	2L	931	0.121174	0.223338	0.257158	0.146075	0.386751	0.877621	0.652473	0.410078	0.351996	0.518471	0.0978545	0.034491	0.168305	0.0662172	0	0	0	0.00810153	0	0	0	0.0464923
FBgn0035016	CG4612	2R	3922	133.436	151.885	174.929	166.588	3.75222	5.5594	6.56887	4.28617	6.31524	6.75676	7.01504	6.6482	7.35119	6.87687	66.9386	100.402	31.0194	27.8816	62.7298	111.334	36.6452	27.3314
FBgn0028540	CG9008	2L	2194	21.373	19.1722	17.6096	20.1762	6.40573	9.15062	3.127	5.25299	5.70962	2.9811	186.385	207.083	190.63	216.274	38.7432	17.1137	56.2581	59.4566	32.0743	14.5004	53.9063	64.0552
FBgn0004435	CG17759	2R	5648	78.1978	82.3316	98.8146	83.4141	11.3456	12.4577	12.4275	13.3038	14.5392	14.0972	38.2605	36.4775	38.9012	36.1561	47.4372	51.0279	47.7438	48.5389	53.8226	57.6127	52.6423	52.1448
FBgn0003187	CG6433	2L	3318	0.147334	0.1316	0.207449	0.25617	1.59628	1.67803	1.21334	0.427895	0.446043	0.68011	0.77795	0.551638	0.557254	0.455208	22.8829	62.6114	43.9409	54.9845	19.7974	70.8945	36.2206	59.3692
FBgn0267582	CR45922	3L	558	0.404346	0.298104	0.0536322	0.12186	0.603648	0.564792	0.362875	0.70558	0.359952	0.648785	0.0544221	0	0	0	0.114289	0.118728	0.801348	3.75774	0.247709	0.0592509	0.636044	6.20564
FBgn0037930	CG14715	3R	640	71.213	68.681	63.8282	68.6353	118.437	67.5173	53.059	131.536	73.3214	68.0112	44.5074	36.7271	40.642	39.3971	109.433	163.413	25.7621	27.2238	97.3396	162.521	29.9061	33.2749
FBgn0035675	CG6610	3L	586	25.6042	23.0636	20.7853	19.9584	3.54793	1.73293	2.05289	4.35695	2.47143	2.03869	14.9765	14.6308	17.541	13.7288	28.0897	50.889	7.94968	10.6187	25.1829	47.9004	8.10421	11.4736
FBgn0052694	CG32694	X	3542	1.47572	1.90786	2.34041	1.555	0.606657	1.17646	0.961744	0.784826	0.638691	0.994829	2.56349	2.1214	2.0792	2.16691	18.7471	9.4737	34.9509	34.9677	25.5742	9.43929	33.2859	36.6508
FBgn0051342	CG31342	3R	4054	30.7308	32.0559	40.3355	35.5504	1.00278	1.91468	2.11539	1.45382	2.17213	2.43194	15.2961	14.3605	15.8393	13.9826	49.3392	90.8962	13.5808	14.0878	42.8375	108.75	14.3805	14.2039
FBgn0267557	CR45897	3L	641	0.293325	0.551446	0.233438	0.318243	0.434884	0.819433	0.650357	0.949245	0.412294	0.753036	0.284251	0.450858	0.342229	0.625138	0.121599	0.142113	1.85177	0.941344	0.139528	0.116052	4.9568	1.87948
FBgn0260750	CG31873	2L	1300	26.9015	28.3901	24.4709	24.4792	5.82538	4.00452	2.82195	5.4973	2.93555	2.23711	20.2294	17.0436	16.296	14.7481	43.3167	46.1332	21.6009	23.8112	36.757	52.0473	21.1517	24.1727
FBgn0262786	CG43167	2L	583	0.193504	0.0356651	0	0.174951	0.179306	0.300318	0.326884	0.347894	0.21759	0.35188	0.0520884	0	0	0.211486	0	0	6.88892	14.0371	0	0.0141775	7.21826	17.5216
FBgn0037856	CG4674	3R	3180	14.2967	16.1373	17.0244	16.9781	0.982528	2.1069	2.68181	1.43694	2.81235	2.86506	1.71892	1.70654	1.58663	1.4055	10.9743	15.8517	4.53288	4.40692	11.7153	20.3727	5.46346	4.45548
FBgn0051755	CG31755	2L	4909	0.528558	0.46592	0.725461	0.595622	0.335981	0.630103	0.509528	0.362126	0.605116	0.656345	2.85179	3.14635	3.35153	3.83653	14.2758	28.729	1.4011	1.36131	11.8043	27.2834	1.61983	0.984604
FBgn0030296	CG15196	X	1587	0.639769	0.537179	0.565724	0.471314	0.607465	0.889954	0.532873	0.368371	0.506247	0.593105	0.191352	0.586782	0.0394939	0.330189	0.191994	0.151328	36.6902	39.5662	0.133206	0.0468743	33.7426	46.5937
FBgn0026320	CG5185	3L	963	0.039049	0.0215916	0.124307	0.0706104	0.530696	1.11512	1.45948	0.706179	0.878191	1.95484	0	0.0333449	0.162713	0	0.0662235	5.24568	0.00844241	0.0626585	0.126646	1.56212	0.131625	0.0749124
FBgn0264616	CR43956	4	201	1.12251	2.27582	4.61557	2.53723	2.60038	3.54236	5.03692	1.12778	2.78744	3.72228	2.71948	3.51465	4.9892	6.74756	4.51242	3.21364	3.43808	5.2535	4.73279	3.20751	3.44738	4.55814
FBgn0262963	CR43274	2L	519	0.14491	0.0400631	0.172987	0	0.179037	0.382332	0.826185	0.574697	0.366632	0.627784	0	0.0618712	0.0603823	0	0	0	0.407285	0.8865	0	0	0.195383	0.389198
FBgn0003865	CG1502	X	887	0.169579	0.210975	0.0674787	0.153321	0.366652	0.789562	0.644554	0.578377	0.429047	0.585004	0	0.036202	0.0353308	0	0.0239659	0.0093363	0.0274973	0	0.100832	0.018637	0.0190537	0.0243993
FBgn0033124	CG12847	2R	1025	0.183435	0.243427	0.0875906	0.0331697	0.861211	1.36652	1.08069	0.884618	2.16581	1.15376	14.2209	13.6903	15.7456	44.2363	38.4229	35.1935	27.5232	34.4013	40.2013	26.5786	30.0418	38.2029
FBgn0263509	CR43498	X	566	0	0.110209	0.422994	0.180206	0.287297	0.412451	0.252526	0.252948	0.186771	0.362449	0	0.0567335	0	0.0544595	0.0250386	0.0146313	2.65735	5.46366	0	0	0.567334	1.65694
FBgn0053630	CG33630	3R	639	0.0588485	0.0325395	0	0.106413	0.0545306	0.146133	0.093199	0.112025	0.0496302	0.321042	0.095047	0.100504	0.0490429	0	0.0221781	0.0129598	0.127231	0.0354109	0.0127241	0	0.18514	0.180634
FBgn0051501	CG31501	3R	1107	0.101908	0.018783	0.0270341	0	0.199354	0.390133	0.398104	0.355658	0.210088	0.468743	0.0274323	0.116029	0	0.0835341	0.00640101	0.0299234	18.5955	30.3336	0	0	17.8395	36.0833
FBgn0037270	CG9769	3R	1301	252.188	261.564	246.338	270.946	61.5301	52.6378	47.3046	69.6126	58.5602	56.8031	193.432	181.116	182.177	186.769	234.881	337.286	100.285	143.493	213.304	329.439	102.508	140.843
FBgn0037327	CG2087	3R	4639	17.1849	21.8281	21.0436	21.7743	12.1759	8.653	6.51386	10.3928	7.91646	7.78568	16.3784	16.4397	15.4362	15.03	39.2085	68.2283	17.5061	15.4639	32.7839	75.015	18.4635	14.5152
FBgn0265907	CR44696	2L	741	1.97917	1.90811	2.78671	2.93648	0.141073	0.173274	0.192888	0.0644033	0.128395	0.179138	0.0819636	0.0433349	0.0845842	0	0.00956264	0	5.34322	10.4842	0	0.0223091	3.37556	8.35312
FBgn0030673	CG15601	X	1485	12.4334	13.9318	11.6483	13.5996	0.633546	1.17117	0.994574	0.89179	1.13187	1.25956	3.80361	3.69765	5.12811	4.23442	4.72871	12.7091	3.88162	9.07134	4.35279	12.8463	3.93209	9.03579
FBgn0265551	CR44401	3R	902	0.375208	0.345777	0.630387	0.904627	0.360555	0.375276	0.541401	0.410035	0.292994	0.401355	0.0336669	0.1068	0.0347433	0.0683461	0.00785578	0.00918104	5.50716	5.55237	0.00901406	0.00916353	3.4382	5.28658
FBgn0262730	CG14446	X	9366	36.3796	43.1884	63.7614	46.6895	0.68703	1.00822	1.0835	0.759204	0.95035	1.0462	2.80136	2.91764	2.92438	2.96196	14.9382	29.0305	12.5345	14.0615	14.8759	32.0277	13.3232	13.0833
FBgn0039627	CG11837	3R	1103	11.0119	11.1221	9.3606	9.80204	1.74804	1.24872	0.885483	2.36884	0.862566	1.11593	7.48864	5.15292	7.44394	7.57328	43.1386	61.4228	3.72965	4.71835	36.5844	62.8268	4.7576	5.36967
FBgn0031378	CG15362	2L	813	2.86773	2.81329	3.27612	3.34553	1.77154	2.59864	2.82754	4.65195	2.88661	2.15224	8.18018	8.68936	9.05846	9.13728	13.0388	43.3215	41.5702	67.0477	16.3414	53.9749	54.7138	94.1377
FBgn0053985	CG33985	3L	860	0.174903	0.265954	0.104396	0.118601	0.378163	0.787206	0.498593	0.388442	0.454809	0.561275	0.105933	0	0.03644	0.107526	0.0247183	0.0866648	0.189071	0.0789334	0.0189086	0.00961105	0.0687815	0.318761
FBgn0053245	CG33245	X	607	0	0	0	0	0	0	0	0	0	0	0	0	0	0	0	0	0	0	0	0	0	0
FBgn0266626	CR45133	2R	1256	1.5868	2.20178	3.93147	2.43623	0.240438	0.464664	0.284494	0.332464	0.311414	0.403528	17.384	26.6655	7.6849	13.9641	2.8039	2.32747	3.93556	7.95688	2.07151	1.23061	1.78963	4.65812
FBgn0031020	CG12202	X	4013	11.7976	14.513	12.4241	14.3095	12.9638	5.72711	5.42562	13.8721	6.21945	5.53904	27.106	25.6217	25.1457	24.4027	83.0833	154.617	20.8691	25.0747	65.783	169.331	20.7962	25.8056
FBgn0040260	CG17932	2L	1954	25.2876	19.6222	14.8256	14.5635	3.63192	2.27593	1.19474	1.74626	0.990038	1.32779	20.1569	26.2937	30.0875	36.8343	32.5865	14.4817	36.2315	27.1361	38.7477	12.8593	40.2362	22.4803
FBgn0037115	CG11249	3L	2110	2.17427	2.06942	2.18423	1.78857	0.858741	1.43277	1.08383	0.966896	0.551107	0.732051	0.46055	0.73049	0.623798	0.584343	0.315676	0.153067	31.4336	50.0487	0.346807	0.156692	31.6426	54.6764
FBgn0035027	CG3511	2R	2202	31.3539	30.3298	41.9274	39.7117	1.1499	1.78637	1.23327	1.36537	1.43542	1.49062	5.79217	5.36644	4.48302	5.10935	18.0655	41.1056	6.48336	6.56631	17.4799	45.2088	8.30831	7.73169
FBgn0027621	CG3400	X	3383	66.0825	57.5596	74.0872	55.3952	4.88565	8.18066	12.1326	8.23829	10.0963	15.1208	27.1001	22.7806	27.2995	23.5623	106.972	57.5162	94.0878	77.7105	95.8306	54.6017	88.532	67.5367
FBgn0003204	CG1799	X	2810	69.1061	69.7926	65.0934	67.8405	25.3794	98.3843	122.809	36.2082	167.56	147.909	51.9814	45.1041	43.9965	43.9984	129.352	148.324	38.2517	27.0752	114.698	161.795	43.4965	26.8563
FBgn0263090	CR43358	2L	271	0	0.076726	0	0.125457	0	0	0.0439514	0.0440248	0	0.133588	0.112057	0.473965	0	0.113742	0.0261473	0	283.651	177.931	0	0	190.802	358.307
FBgn0267991	CR46258	2L	1815	0.600839	0.572803	0.494658	0.299715	0.582351	0.758865	0.715306	0.834821	0.658154	0.904224	0.0669257	0.0176921	0.0345327	0.118881	0.218629	0.232698	0.111984	0.0831132	0.0895943	0.218592	0.0838046	0.0476963
FBgn0027562	CG10345	3R	2423	1.28813	1.33012	1.54389	1.33302	0.297206	0.462463	0.501405	0.354524	0.362118	0.453213	0.852246	0.410832	0.543217	0.572466	12.7827	15.3971	24.6284	52.5144	10.2749	7.57302	25.3474	43.7518
FBgn0266534	CG45095	3R	1065	0.494328	0.624759	7.58707	7.37441	0.327184	0.690478	0.715768	0.492912	0.843713	1.35971	0.0285141	0.120605	0.0882773	0.0868285	0.126415	0	0.419861	0.233712	0.290109	0.108655	0.563353	0.392878
FBgn0013531	CG18780	2L	1037	13.7072	13.3739	12.3517	14.9503	1.40007	1.74466	1.48168	1.58769	1.79415	1.53606	6.4132	6.90529	6.76934	6.39072	11.0354	28.5972	7.69884	8.97538	10.3966	29.8419	7.79839	9.76716
FBgn0031725	CG14010	2L	2988	26.2147	28.0577	34.8645	31.325	0.229346	0.433612	0.306939	0.251551	0.215812	0.367515	0.132121	0.118214	0.125857	0.0825277	1.18573	0.665165	3.27052	2.86505	1.67348	0.650065	3.4446	3.07346
FBgn0032143	CG4017	2L	1616	0.279239	0.141535	0.611129	0.18935	0.416876	1.04011	0.891838	0.664458	0.438287	0.776615	0.20671	0.079483	0.174533	0.152595	0.0920818	0.143488	0.130805	0.0746784	0.281756	0.102296	0.188249	0.12946
FBgn0035210	CG2213	3L	840	6.67027	6.58437	2.17326	4.65461	0.760507	1.83423	1.71573	1.13626	1.00678	1.45096	0.831492	0.649868	0.596922	0.330258	15.1419	35.5603	7.17186	7.28212	15.3418	38.7003	5.51281	6.93065
FBgn0085342	CG34313	2L	2239	0	0	0.0133661	0.0151849	9.42585	1.75685	0.824555	7.65185	0.915953	0.517406	0	0	0	0	7.4372	4.39401	8.62387	6.72393	5.35267	3.07511	6.63871	5.96715
FBgn0035608	CG10630	3L	1268	0.177938	0.327961	0.472031	0.697138	0.650368	1.13226	1.23993	0.536317	0.458531	0.808935	0.359237	0.633106	0.247148	0.388948	0.173236	4.83947	29.8144	55.3733	0.141069	1.72089	32.7482	69.2675
FBgn0034407	CG10794	2R	449	5.52757	2.13021	1.533	0.984378	74.7345	29.0899	26.1295	34.5964	69.7372	24.8605	15.7586	17.3071	181.191	5.76665	34.4985	57.6924	4.56296	6.6354	288.63	7.8237	76.5232	71.273
FBgn0033860	CG18369	2R	2074	0.0362625	0.0501272	0.115436	0.11475	0.711238	1.21001	1.02798	1.05271	0.846106	0.948403	0.029284	0.57286	0.0151101	0.252657	0.0136662	0.211624	65.7185	98.7801	0.117609	0.143471	65.6711	113.821
FBgn0001234	CR31400	3R	21216	22.9479	22.0913	21.074	20.3423	13.6872	25.782	29.1651	16.042	30.8273	38.7419	16.9958	18.7451	16.3694	17.2863	22.0727	9.68181	24.1866	20.8539	20.8652	9.14481	26.3741	23.5613
FBgn0038653	CG18208	3R	9804	19.9489	20.4364	27.0696	21.3759	0.252346	0.488134	0.34989	0.378463	0.283582	0.448035	2.30451	2.32219	3.95406	3.38298	2.15526	1.0491	3.86268	3.02886	3.43506	1.00157	4.82505	3.43926
FBgn0033901	CG12366	2R	1570	20.4787	20.0114	19.7097	21.9152	3.22557	3.13741	2.52631	2.84969	3.08384	2.79011	3.46228	3.21111	3.09392	2.65048	27.8427	49.9463	5.15248	5.84665	25.6453	57.2636	5.41465	5.4496
FBgn0051735	CG31735	2L	1399	0.0268793	0.0297252	0.0641747	0.145814	0.298885	0.467228	0.28947	0.230257	0.256913	0.388158	0.759731	1.19355	0.403211	0.418626	0.00506498	0.0295972	51.0176	84.0676	0.0174354	0.00590815	51.7105	97.413
FBgn0028430	CG31770	2L	673	0.838132	0.525225	1.15616	0.505184	4.26287	4.57876	2.7786	4.4851	5.82753	3.71167	0.0451226	0.286281	0.279392	0.366408	1.18976	0.479897	1.20803	0.425878	2.09006	0.270195	2.08432	0.803944
FBgn0032026	CG7627	2L	4778	14.442	14.4609	14.2744	13.4701	38.4331	47.6129	121.833	48.8889	68.609	146.89	10.0611	9.42903	7.851	7.78021	119.743	174.219	8.24575	7.61671	92.3662	201.353	9.9872	7.76516
FBgn0265675	CR44482	2L	374	0.100546	0.0555956	0.0800182	0	0.496899	0.749029	0.541401	0.350903	0.197857	0.742113	0.24359	0.343435	0	0.0824174	0	0	1.23907	1.25036	0.0652194	0	0.903775	0.578668
FBgn0031549	CG15415	2L	2543	0.990752	1.09565	0.235366	0.240653	0.698819	1.30356	1.13816	0.548916	0.864654	0.96805	0.859796	0.669245	0.443643	0.399998	12.8232	28.0483	4.83391	4.41933	11.9259	31.2744	4.64883	4.7829
FBgn0051104	CG31104	3R	1382	1.79586	1.50454	1.19101	0.565828	0.361393	0.59122	0.439546	0.319418	0.283021	0.550106	5.0759	3.60147	5.28354	5.66521	33.5427	8.33523	36.0498	39.0606	32.2403	10.9449	32.5783	36.1486
FBgn0034551	CG15225	2R	814	0.184787	0.153264	0.14706	0.0835354	0.827606	1.50565	0.965743	0.747501	0.818166	0.652292	0.11192	0.0788971	0.115498	0.0757349	0.217626	0.14243	0.539339	0.259448	0.189783	0.132004	0.269911	0.310187
FBgn0032059	CG9296	2L	1133	114.041	119.765	105.893	118.321	6.82754	5.26441	4.97248	6.89728	5.55153	5.52779	16.2157	16.8066	16.4022	14.6911	21.2953	34.2727	22.1298	19.1659	20.9403	32.9964	23.0836	18.5541
FBgn0031770	CG13995	2L	3379	69.733	70.3963	82.8899	75.1719	0.429677	0.797963	0.641542	0.646144	0.469276	1.01068	0.18873	0.247082	0.176215	0.100345	2.87505	1.6641	5.27887	5.00007	3.92458	1.19127	6.66721	5.07055
FBgn0053783	CG33783	3R	495	0	0	0	0	0.070394	0.235805	0	0.120512	0.149492	0.195029	0.0613485	0	0	0.0622709	0	0	0.394184	0.0304748	0.0164256	0	0.477997	0.466364
FBgn0000083	CG5730	3R	1457	175.4	171.494	158.754	147.85	148.946	116.323	107.271	183.129	129.14	115.647	341.192	310.18	298.651	326.922	228.884	161.176	227.429	192.813	230.12	164.76	225.055	180.05
FBgn0264542	CG43921	X	9201	42.9214	42.0262	55.2967	43.9499	0.425417	0.721832	0.566997	0.601657	0.406718	0.632159	0.333346	0.324566	0.306538	0.529313	2.7917	1.54357	4.03188	4.38238	3.27666	1.56668	3.97855	3.78227
FBgn0010548	CG11140	2R	2923	43.8694	43.5773	47.4344	44.0602	54.2167	41.2865	46.0337	91.8416	70.8992	71.5416	59.5714	64.3651	65.0248	77.287	87.8964	67.4205	141.187	110.622	103.131	69.1837	155.178	125.134
FBgn0015803	CG10043	2L	5284	13.3508	14.662	14.5273	13.8659	2.82022	4.28767	4.24453	3.70295	5.02554	4.9649	12.3447	11.7287	12.8461	11.9995	19.9368	27.2888	16.477	16.5681	18.5741	28.302	15.4373	14.9415
FBgn0085410	CG34381	2L	3637	16.4706	19.918	20.1926	19.9394	0.364067	0.770241	0.573108	0.603588	0.595849	0.9423	0.225439	0.158922	0.112015	0.144077	2.788	1.53922	4.30756	3.28909	4.08211	1.63856	4.74443	3.20537
FBgn0037583	CG9684	3R	2146	6.72881	5.92971	6.93086	6.17874	2.38687	3.1003	2.86393	2.46842	3.42358	3.08152	12.9055	11.7312	11.4781	9.89646	34.4522	60.3771	10.4637	9.60916	30.0941	64.6759	10.2459	9.78907
FBgn0051924	CG31924	2L	819	0.137744	0.177716	0.255785	0.290589	0.43964	0.926378	0.756243	0.757505	0.477577	0.928262	0.444945	1.17623	1.03314	0.90327	0	0.121338	34.9324	46.5813	0	0.0100922	31.7583	50.5249
FBgn0022355	CG6186	X	2854	536.578	500.403	583.132	605.309	558.363	488.178	352.759	1064.14	706.009	442.021	34.3044	25.1578	26.7815	29.9169	505.533	141.029	285.235	434.427	823.185	141.293	424.86	457.317
FBgn0260776	CG42570	3L	1977	0.0760834	0.0736213	0.1211	0.103183	0.111626	0.342437	0.234963	0.162938	0.171107	0.225844	0.153604	0.55224	0.459694	0.265053	0.0179209	0.0293218	42.18	55.8726	0.045239	0.0209042	33.8397	57.8876
FBgn0264950	CR44119	2L	2095	4.79252	4.07915	6.15678	4.60892	2.16222	4.5018	2.35374	4.45907	7.69	4.17607	30.7734	32.8162	27.7633	25.5862	3.51082	3.20579	3.83412	4.03588	3.2872	3.42851	3.80364	4.48684
FBgn0026430	CG3917	X	5063	11.0666	11.6756	12.6434	12.3156	1.13328	1.49392	1.46092	1.15702	1.27782	1.60406	4.13257	4.08445	4.06663	3.79898	29.8034	80.0864	5.7005	7.91048	24.9525	93.5196	5.41767	7.21549
FBgn0266791	CR45256	2R	562	0	0.147991	0.106501	0.120993	0.413346	0.851543	0.445067	0.360893	0.3762	0.66564	0	0	0	0.109694	0.0126084	0	18.9074	5.77097	0.0144674	0.0294146	12.0439	5.90475
FBgn0051010	CG31010	3R	1360	0.331802	0.198754	0.30807	0.249992	0.222052	0.317557	0.306529	0.280723	0.178778	0.425908	0.290278	1.15695	0.39173	0.47596	0.0833637	0.0608919	63.0616	94.7529	0.0777198	0.0850861	57.1762	105.097
FBgn0032024	CG14273	2L	1061	0.673402	0.685906	0.507712	0.801105	1.46693	0.946111	0.561302	1.56302	0.607771	1.16011	0.17173	0.0907949	0.118147	0.0290519	0.500889	0.64783	0.482745	0.973916	0.47512	0.428466	0.613264	0.761522
FBgn0039145	CG6000	3R	702	50.8353	52.3965	47.3201	55.3572	8.71954	3.69126	2.61292	11.03	3.6141	2.54413	29.3293	27.8571	27.4992	27.487	42.6063	52.7314	31.1767	17.8678	33.1366	44.5419	27.313	18.6209
FBgn0031640	CG11926	2L	1882	18.5424	18.3953	23.7252	25.2372	6.18398	6.49361	7.69584	7.11278	7.01004	8.41897	20.5408	18.9732	19.7322	18.6877	20.1019	37.4419	12.4197	15.8986	20.7587	41.0465	14.1886	17.073
FBgn0035703	CG8270	3L	2170	20.1364	17.8703	21.8452	22.1385	3.69861	4.36772	4.62711	4.29396	4.84231	5.51653	9.53008	8.90825	11.2934	10.8524	12.2256	23.6761	6.9761	6.44764	11.0158	24.168	7.14186	6.52922
FBgn0262020	CG42831	3L	1266	0.445547	0.361327	0.354583	0.161132	0.266063	0.553193	0.404554	0.405229	0.292254	0.467064	0.167909	0.279007	0.618847	0.316519	0.626874	0.268194	13.4923	15.4008	0.809215	0.365615	15.6925	16.9525
FBgn0267683	CR46019	3R	422	0.0891095	0.197088	0	0.0805661	0.330285	0.387235	0.338697	0.367534	0.325654	0.20017	0	0	0.0742617	0	0.0167913	0.0392479	2.48525	3.69977	0.019267	0.039173	3.02368	2.75228
FBgn0000489	CG6117	3L	2881	59.4541	62.1401	77.1906	67.4196	0.943393	1.3613	1.34777	0.691575	1.13014	1.65869	53.4198	47.9382	76.089	68.4421	55.4625	31.366	91.4933	101.715	71.1809	27.0171	104.263	113.542
FBgn0262170	CG42878	2R	411	0	0	0	0	0.395645	0.511198	0.492662	0.116114	0.205766	0.26425	0.0738869	0.156259	0.0762492	0	0.051722	0.100746	5.42003	7.01032	0.0989135	0.0201107	3.6803	6.88056
FBgn0265064	CR44175	3R	604	0.747103	0.860627	0.743215	0.562896	0.115381	0.154601	0.138039	0.118517	0.0700081	0.199792	0.553051	0.318985	0.363194	0.510333	14.512	6.30695	28.4282	34.0038	16.4229	6.5823	28.4848	45.7806
FBgn0028570	CG10838	2L	475	0.158334	0.0875484	0.126008	0.21473	1.05146	1.79386	0.752263	0.803753	0.645401	1.21944	0	0.405614	0	0.389357	0.0149177	0.0871716	44.0905	69.1371	0.0513517	0.0348021	34.8686	75.6186
FBgn0260238	CG42512	X	1782	1.70928	1.56354	2.18321	1.62172	7.85415	41.1677	60.6102	13.33	55.6977	65.2805	1.8575	1.80197	2.37412	3.30382	12.4063	7.31004	13.4314	14.1285	15.0523	7.53729	14.6481	14.2176
FBgn0004372	CG2075	3L	2267	0.77962	1.10063	1.2409	0.929833	0.425252	0.710537	0.467606	0.363131	0.265796	0.564246	0.495632	0.481596	0.44236	0.707037	0	0.230138	3.13439	5.61946	0.0179327	0.0656282	3.00811	6.59353
FBgn0264911	CG44102	2R	934	0.28183	0.178096	0.576748	0.910035	0.0746147	0.0499887	0.10202	0.281023	0.19241	0.284243	0.260107	0.0687605	0.167765	0.0660045	0.394505	0.452191	12.0384	32.1082	0.252452	0.336284	12.9107	26.5932
FBgn0028542	CG33115	2L	1478	14.9857	12.8724	12.9386	14.7911	44.1575	43.0724	21.952	44.3729	42.8714	23.4898	0.780762	1.04285	0.932944	1.00105	7.72834	3.94454	8.89464	5.37366	6.7444	2.38794	7.37543	4.1537
FBgn0036595	CG13046	3L	781	0.0481488	0.0798697	0.153274	0.0870651	0.386671	0.777161	0.869292	0.779086	0.676775	0.88072	0.233297	0.205577	0.240756	0.15787	0.235895	0.190862	0.145737	0.135205	0.260265	0.529162	0.0757389	0.0554217
FBgn0053873	CG33873	2L	528	0	0	0	0	1.91384	1.56958	1.3535	1.64951	1.5016	1.32559	0	0	0	0	0.375768	2.66633	0.0307956	0.0571403	0.369577	2.17596	0.0320087	0.013663
FBgn0030830	CG5172	X	788	0.0477211	0.131934	0.341803	0.172583	0.206358	0.429567	0.57438	0.242248	0.496365	0.413477	0	0.122251	0	0	1.24993	0.168148	1.14522	0.0287152	3.11608	0.094403	2.27343	0.0640843
FBgn0265964	CR44751	X	656	0.114647	0.126785	0.0456201	0.103655	0.265587	0.480417	0.526546	0.491051	0.338408	0.625445	0	0.0489499	0	0	0.0648102	0.0504957	0.941895	1.39123	0.0991547	0.0377996	0.991879	1.69354
FBgn0002878	CG11156	X	4868	2.07796	3.10952	2.42832	2.73081	1.1405	1.40749	1.12551	1.27689	1.02933	1.25434	0.8983	0.857528	0.605138	0.683854	7.6536	19.9292	1.69014	2.90049	6.86298	22.652	1.83483	3.25581
FBgn0037835	CG14687	3R	740	419.643	360.67	315.849	331.765	0.439487	1.81395	3.86297	0.854497	0.828556	3.45715	13.6243	13.1482	5.5901	8.24753	74.134	30.887	150.23	93.6088	82.1749	27.0639	139.978	100.558
FBgn0039376	CG14354	3R	1041	0.650217	0.579241	0.60371	1.11044	0.189678	0.459719	0.308926	0.263599	0.314801	0.32458	0	0.154232	0.0602083	0.177661	0.0204205	0.0477308	22.8594	28.3442	0.0156209	0.0238199	24.4904	34.9823
FBgn0034692	CG13502	2R	1478	3.91817	3.78434	6.23644	6.83199	0.345779	0.679177	0.572171	0.637704	0.429143	0.653175	0	0.0217261	0.0424065	0.104276	0.441072	0.212916	0.984626	1.00023	0.423588	0.145401	1.052	1.35203
FBgn0040060	CG6457	3L	904	0.499171	0.621022	0.562783	0.752188	9.86762	10.8977	0.869596	2.24361	4.03437	0.774236	27.3442	10.7629	37.3011	948.114	1087.8	1717.93	801.465	1601.28	1516.06	1234.64	1124.44	1737.02
FBgn0040466	CG9771	3R	903	49.5559	38.7993	38.179	35.0531	1.40203	1.39603	1.39817	1.12305	1.41652	1.12255	28.2489	24.1811	21.3087	18.5354	15.0429	58.9779	7.69788	13.5398	13.0559	47.9637	7.00916	11.1127
FBgn0051111	CG31111	3R	952	19.1971	16.1187	16.4409	14.3924	1.78129	1.87592	1.82666	1.22816	1.52128	1.67321	3.54075	3.33929	4.18065	2.71977	7.51017	18.0066	3.12562	3.34343	7.59263	20.2991	3.231	3.70554
FBgn0042175	CG18858	2L	2029	104.806	103.964	97.0224	96.3163	57.9949	111.701	143.165	84.0853	151.076	183.884	50.9917	43.4743	36.0338	46.3501	51.7038	77.4255	29.4308	41.9058	69.8702	99.626	43.7466	60.7489
FBgn0038617	CG12333	3R	2167	28.8235	32.0767	31.8326	34.3127	3.61797	4.48689	5.04575	4.4926	4.74656	5.55201	9.64137	8.71313	9.74716	8.73373	20.9177	35.72	17.2055	22.7041	20.7638	36.5826	20.1957	25.454
FBgn0026479	CG3210	2L	2868	61.6116	69.5919	73.6692	76.8887	9.51719	12.5108	10.8601	10.2917	15.0902	14.2091	53.0267	54.9181	48.2752	45.1936	57.4507	96.1647	60.5643	71.1569	47.6756	99.9556	55.2216	71.7004
FBgn0035785	CG8546	3L	2089	1.31408	1.1546	1.04579	1.07416	0.266884	0.687267	0.638589	0.702478	0.344109	0.687421	0.0581475	0.0461146	0.150016	0.0737772	0.898883	0.368674	1.6657	0.704065	1.36225	0.225531	1.78795	0.631964
FBgn0040528	CG15864	3R	1542	5.75525	6.24322	6.42397	6.50433	0.414284	0.643418	0.648839	0.495179	0.610142	0.876491	0.649889	0.499784	0.833253	0.559711	1.12125	0.848538	13.0966	26.0564	1.27602	0.745075	12.4508	23.7287
FBgn0265951	CR44738	2L	535	1.68692	2.3319	1.73408	2.47843	0.173682	0.501803	0.378475	0.312205	0.395186	0.360894	0.170285	0.0600208	0.117153	0.11523	0.0529788	0.0309581	0.243141	1.77637	0.12158	0.0463486	0.789747	1.46978
FBgn0030039	CG12123	X	1044	37.136	36.9251	33.424	37.2555	3.71592	3.66718	3.81055	3.55407	4.30342	4.47326	16.0273	22.2994	13.5079	18.1284	20.2872	37.131	31.1729	35.0612	17.9903	37.4006	29.2442	38.0811
FBgn0039563	CG4951	3R	1591	16.5213	16.0618	12.9413	13.997	1.30678	1.92216	1.95395	1.80723	1.4219	1.93412	4.84811	5.71179	4.47129	5.13412	33.314	74.8909	7.58327	9.83704	30.1771	80.9926	8.32814	10.2022
FBgn0030222	CG9806	X	2914	0.180665	0.242606	0.77025	0.735048	0.314889	0.817146	0.600855	0.503595	0.268453	0.646025	0.0729487	0.0991765	0.0107544	0.0211559	0.0340435	0.0454704	3.61862	5.22593	0.13114	0.076585	2.7955	5.22611
FBgn0263619	CR43628	3R	1396	20.1759	22.6099	24.3745	23.5265	2.35462	2.8512	3.76266	2.88867	3.86198	4.40858	10.6808	10.742	9.85499	9.16332	10.7913	16.3194	6.7498	5.32731	10.5186	14.7607	7.66943	5.43122
FBgn0030764	CG9777	X	1499	0.401379	0.38839	0.379326	0.453621	0.294443	0.677449	0.627722	0.310405	0.521862	0.603773	0.303878	0.171374	0.146344	0.226194	0.496345	0.74029	28.1867	23.02	0.385109	0.430093	31.0446	28.7985
FBgn0054052	CR34052	X	439	0.256976	0.568367	0.818044	0.542124	0.343953	1.22307	0.976742	0.516363	0.770568	1.04456	0.415046	0.0731461	0.142772	0.140429	0.0322821	0.056592	0.0185195	0.0343623	0.111126	0.0376561	0.115494	0
FBgn0036173	CG7394	3L	1431	51.6631	55.7379	44.3778	48.7056	4.70769	3.74397	3.37931	4.22702	3.08789	3.28881	32.3623	30.9443	30.2872	27.8085	41.1934	47.2399	43.8374	50.4574	40.1591	44.0018	42.9424	49.6112
FBgn0287234	CG3244	2L	1652	2.25352	2.08934	1.77532	2.20211	1.77881	1.17995	0.713785	1.41551	0.851074	0.693949	0.459557	0.738634	0.92953	0.653053	94.2787	20.0215	145.445	52.2041	126.119	16.7211	165.159	65.6078
FBgn0040396	CG3939	X	931	25.8504	22.2891	11.315	11.3938	16.4806	18.756	22.1073	14.3912	19.0305	20.2722	67.2587	48.9083	62.071	43.7696	63.1339	94.5723	46.7193	64.2937	45.4567	88.781	39.5648	57.604
FBgn0034067	CG8399	2R	2342	3.85355	3.07186	2.38954	2.134	1.14067	1.91383	1.78001	1.61997	1.31802	1.92708	1.88014	0.781526	6.10176	3.04029	40.9301	49.7797	27.1325	19.655	45.7151	54.8516	32.4157	21.7161
FBgn0263248	CG43391	3L	191	0	0.108863	0	0	0.121623	0	0.0623604	0	0.276734	0	0	0	0	0	0	1.08394	0	0	0.042569	0.0865498	0.0442424	0
FBgn0039419	CG12290	3R	4453	17.7507	18.4207	23.0247	20.9582	1.58327	2.04194	2.38591	2.79714	2.82501	3.41454	18.2969	19.7368	21.2184	21.0778	18.2884	14.8126	23.6105	31.8198	14.9741	9.79128	18.7129	23.6802
FBgn0034793	CG13533	2R	1064	59.1984	61.9483	39.4055	49.6243	15.2938	11.9466	7.5786	14.8349	11.9324	9.15263	37.2744	37.966	31.0144	33.5183	57.9859	67.3167	39.1755	40.059	57.0906	73.8302	42.9901	46.3015
FBgn0032067	CG9465	2L	2953	0.0254685	0.0422474	0.081075	0.0460534	0.255664	0.513853	0.278309	0.246452	0.178991	0.457687	0.0308508	0.0326222	0.0318372	0.0835059	0.451118	0.162653	0.327624	1.80581	0.338664	0.145549	1.07882	2.12293
FBgn0001992	CG4163	2L	2787	4.92484	13.1008	5.81999	6.19715	0.887692	1.09311	0.833373	0.787675	0.591716	0.7967	1.6889	1.64761	1.65294	38.2343	6.03587	8.23079	5.33543	4.99316	5.92516	7.88589	7.29812	5.48496
FBgn0026756	CG11012	2L	1644	0.892071	1.07505	0.728146	0.68246	0.515752	0.944297	0.536132	0.595084	0.398672	0.638604	0.406378	0.371114	0.209685	0.187495	3.04729	0.775742	0.380787	0.293626	1.20674	0.372048	0.231304	1.29449
FBgn0038928	CG12297	3R	1163	7.33977	7.24081	8.13144	8.71167	4.654	3.74359	3.92248	3.73412	3.78128	3.88066	11.9329	12.1211	10.0779	10.6016	14.1901	30.1417	6.4523	12.8216	13.9823	33.0762	7.25141	10.8242
FBgn0038974	CG5377	3R	1253	20.3177	21.0417	13.805	15.2764	25.4362	14.4577	10.0857	27.2416	15.1861	13.878	20.1885	21.4758	19.3083	19.6064	18.8656	29.4902	17.2463	15.4522	21.2838	29.1041	19.2745	16.2014
FBgn0035236	CG12004	3L	2882	81.0409	85.9054	95.6058	88.1471	9.71277	18.2862	21.0237	8.9501	22.4373	20.4627	120.027	110.673	94.559	89.5632	51.7208	73.7358	42.4556	45.1609	46.3128	73.3628	43.4038	45.1667
FBgn0030600	CG32592	X	16734	16.4179	21.1394	22.8448	20.5976	0.722555	1.22625	1.04631	0.99886	0.765015	0.995882	6.82879	7.12302	6.69505	8.42901	2.46402	2.71243	4.24964	6.02176	3.0897	2.37237	5.00483	6.81314
FBgn0041171	CG15010	3L	5332	18.1462	20.3716	23.6743	22.3875	13.8108	15.2406	16.584	18.1198	20.7896	19.0087	14.4263	14.4596	14.9933	15.0478	51.4499	116.737	18.317	21.295	45.2845	142.196	18.7707	22.4364
FBgn0031604	CG15433	2L	1863	15.7643	17.2882	17.9432	17.7386	3.60982	2.45602	2.1162	4.30351	3.03008	2.79824	8.78588	8.16998	9.06678	9.5467	39.1456	63.4544	8.81518	10.4616	33.8931	63.6617	9.88816	10.2073
FBgn0261671	CG42555	2L	16454	13.1228	15.6293	18.2482	15.8527	16.6545	24.4223	28.747	19.7458	32.4249	28.8653	3.9219	3.73726	4.52535	4.04456	10.4932	10.7067	8.42897	7.71396	10.5797	12.6067	8.4919	7.02553
FBgn0285970	CG32500	X	1084	0.416283	0.268541	0.220862	0.188186	0.10715	0.344572	0.263708	0.297167	0.146281	0.28944	0.1961	0.118491	0.17346	0.0853066	0.915155	0.572968	0.945005	0.758427	0.720061	0.678626	0.709388	0.725399
FBgn0265176	CR44241	2R	494	0	0.210453	0.181742	0.137647	0.822926	0.803361	0.771552	0.38642	0.363787	0.708411	0.122945	0.195007	0.126876	0.311985	0.0430319	0.0335275	9.52893	3.12999	0.0493766	0.0167318	5.28571	2.51178
FBgn0034876	CG3957	2R	1661	44.3055	48.7209	43.8182	46.4645	11.8108	12.5297	12.1618	14.811	17.0693	16.7244	39.2346	36.9056	38.7155	37.2265	61.9175	104.396	45.1092	53.3653	61.2959	114.518	50.015	65.1654
FBgn0036317	CG10948	3L	2904	54.0884	55.6192	71.3235	59.2405	4.55961	5.25739	5.31148	4.83144	5.20189	5.60569	10.6976	9.16671	8.84901	8.75685	16.6216	24.6757	17.8531	18.0797	18.896	24.1732	18.8328	17.0564
FBgn0027343	CG16785	X	3250	1.35375	1.56106	1.40886	1.5901	0.696901	1.27139	1.0115	1.03889	0.598494	1.17704	3.42919	3.06291	3.0567	3.82219	3.68031	7.01999	4.47027	6.15006	4.44561	7.16429	4.97137	6.76346
FBgn0037329	CG12162	3R	1639	60.8	70.396	60.5839	71.2546	9.53863	8.29671	7.52148	10.4676	8.16545	8.27564	27.6995	30.1715	25.7935	27.6834	61.5467	59.3586	194.278	212.3	58.6362	54.0006	174.858	224.591
FBgn0267958	CR46238	3R	717	0.786699	0.753991	1.08521	0.948366	0.372588	0.472104	0.631257	0.282876	0.147437	0.370269	0	0	0.0874154	0	0	0.0115499	0.850423	1.11507	0.0226797	0	0.718923	1.15707
FBgn0032020	CG7787	2L	888	42.6435	35.8956	33.9373	33.5395	5.65055	6.92718	8.47708	6.32811	8.38079	9.13209	22.2969	20.6119	21.1393	19.0568	27.035	59.3027	11.014	13.743	23.9343	56.5368	11.3813	12.8602
FBgn0262822	CR43193	X	865	0	0.0240379	0.27678	0.15722	0.2417	0.445304	0.302934	0.248269	0.195537	0.279015	0.035107	0.259859	0.181147	0.178174	0.0327672	0.0287213	0.0375956	0.0610377	0.0281989	0.0095555	0.0879222	0.0833996
FBgn0283468	CG3412	3R	3492	52.3681	54.6792	63.4273	59.7025	17.988	27.3391	35.7461	20.4209	32.0013	39.2882	24.7497	25.3432	26.6807	25.8986	68.9598	116.062	45.4067	54.679	60.2211	129.874	38.5563	53.118
FBgn0036117	CG6321	3L	1594	23.4731	19.2666	20.2954	17.5967	4.168	2.78994	2.0773	4.10913	2.97109	2.8238	113.202	111.059	94.3102	91.9308	25.2008	31.4263	17.984	19.7128	19.1943	29.7797	16.7893	19.6961
FBgn0036152	CG6175	3L	3956	2.61404	3.04848	3.77489	2.83611	3.73759	3.92128	6.07585	3.48029	3.06502	6.10081	9.41117	9.78107	9.41896	9.83317	26.368	40.4519	10.2386	10.1031	22.7643	42.7379	9.69135	8.47415
FBgn0032782	CG9994	2L	1604	42.0351	37.1262	30.6544	29.7596	7.74817	4.98477	1.099	6.37445	2.10897	1.39934	34.4948	39.8586	24.6175	27.9608	31.2019	32.7018	24.7905	25.7264	24.8635	29.2797	20.8465	23.7605
FBgn0266019	CG43154	X	9133	31.3334	32.9683	44.2004	32.4987	22.6145	40.7376	48.9305	24.6766	45.1207	46.2956	19.3317	22.4036	20.5297	24.9212	59.6488	43.6317	56.3326	36.7464	61.7302	44.2353	58.9494	35.718
FBgn0039687	CG7593	3R	736	12.5688	13.0802	10.328	8.96167	1.60969	1.83967	1.14901	1.57239	1.29268	1.2133	5.52887	5.41003	3.66183	5.65388	19.5922	48.7764	8.85909	12.974	16.8137	52.0974	6.53291	9.56647
FBgn0000075	CG10501	2L	1792	2.45519	2.48306	1.41952	1.42295	0.434267	1.0552	0.7976	0.745669	0.690197	0.989905	1.35569	0.895958	0.85691	0.55043	6.76167	5.02793	2.30472	2.07503	6.17515	7.28306	2.68316	2.12557
FBgn0030338	CG15741	X	484	0	0.171841	0	0.0702457	0.191984	0.627028	0.59062	0.443704	0.546035	0.37399	0.125486	0	0	0.127372	0.175684	0.239542	0.302357	0.12467	0.335979	0.13662	0.174593	0.0745254
FBgn0038388	CG4287	3R	1648	58.1861	61.0535	64.7022	62.799	17.6269	22.4311	21.639	20.734	27.9034	25.3211	33.2237	31.4681	38.5075	36.0425	55.0276	78.2352	44.9323	54.5368	48.5078	80.1975	44.3077	55.0904
FBgn0031630	CG15629	2L	1432	10.4252	8.92985	8.35944	8.21482	0.486663	0.872167	0.590551	0.649857	0.627482	0.707865	2.09943	1.90604	2.16655	2.131	5.23526	2.94935	6.67095	4.11362	6.768	2.0202	6.62097	4.41811
FBgn0267330	CG5183	2L	1679	73.3271	74.0687	75.2537	75.1864	73.993	38.076	25.1979	82.4491	39.1431	29.3384	113.349	119.475	93.642	107.104	99.169	120.224	82.3608	94.6252	85.2487	123.382	77.6431	92.5239
FBgn0265580	CR44407	2L	633	0	0.0328479	0.0472777	0	0.348634	0.921988	0.395146	0.414653	0.334004	0.514724	0	0.0507285	0	0.0486953	0.279854	0.170074	0.218342	0.750677	0.488098	0.195865	0.146846	0.763574
FBgn0086368	CG12311	X	2840	1.40354	0.776067	1.03269	0.490829	9.20613	3.02495	2.0802	7.84738	1.77552	2.00982	0.481175	0.293975	0.342074	0.390728	3.3209	1.85746	3.7902	3.73939	3.6903	1.37079	3.90975	3.22093
FBgn0040232	CG6392	2L	7008	0.0804885	0.0860431	0.145193	0.121286	0.439209	0.7645	0.785217	0.490303	0.819089	0.814481	0.597991	0.609415	0.326442	0.215522	9.87053	30.0906	7.67064	9.46905	10.8595	38.7835	9.08334	13.9134
FBgn0003430	CG16738	2L	1425	24.1195	23.1274	24.0884	23.5964	0.798787	1.09761	0.794055	1.24749	0.600891	1.1771	0.0639316	0.0676024	0.109959	0.0865238	1.30281	1.08674	2.32205	3.17051	1.44355	0.835251	3.1192	3.01219
FBgn0263236	CG11956	3R	3321	63.2398	55.0404	65.8642	55.4056	1.26258	2.37243	2.16267	1.12445	1.06317	1.77686	0.841256	1.41169	0.320839	0.389826	31.6914	42.8752	7.33197	7.40852	36.5697	51.9624	9.41721	6.52328
FBgn0029006	CG4943	2R	5365	30.3287	33.435	40.7986	35.0762	5.56612	6.22671	7.03549	6.13992	6.54569	6.79958	14.0715	14.0236	15.8182	15.2426	28.6184	49.8715	32.9308	31.2807	24.6633	58.4086	33.1633	37.1272
FBgn0035873	CG13670	3L	960	0.235026	0.346546	0.24939	0.212493	0.266177	0.705205	0.459063	0.422546	0.319339	0.527949	0.0316328	0	0	0	0.583112	0.931646	1.21104	4.69836	1.03327	1.05902	1.99814	4.13306
FBgn0030447	CG2200	X	1224	26.4213	24.2582	19.9512	18.1939	13.1903	11.6914	10.1592	23.3253	18.5947	15.449	35.0318	26.392	32.465	24.9564	25.7385	48.903	12.9656	18.5174	24.5913	46.2166	16.438	19.2139
FBgn0041100	CG10523	3L	1630	24.1544	24.8237	21.5363	22.6103	4.14008	3.52319	1.84143	3.7988	3.06112	2.59856	7.359	6.87533	5.94084	6.90233	11.0375	11.2991	24.9288	26.1906	11.8518	11.0038	23.6764	27.2098
FBgn0034913	CG11173	2R	1212	52.3418	50.7123	38.9147	38.4592	9.91876	14.8216	19.419	9.29257	16.5721	18.0215	22.8759	23.9509	20.8147	22.2025	27.8935	52.3184	28.6027	30.7613	27.6188	58.6701	29.7991	31.1538
FBgn0058045	CG40045	3L	881	273.047	248.663	261.528	239.652	34.0408	29.1875	33.2313	34.7494	33.7295	34.2983	147.563	139.124	149.542	139.426	248.851	391.458	99.1662	94.9878	236.094	400.582	109.451	97.7051
FBgn0020307	CG5799	2R	4903	5.79057	6.3061	7.94711	5.4781	0.412199	0.835611	0.68992	0.832205	0.584296	0.910655	1.16441	1.10683	1.03545	1.54655	4.24028	2.64839	5.00769	5.3996	4.48241	1.95385	4.62758	4.59799
FBgn0030495	CG11816	X	1958	0.326492	0.297343	0.35154	0.243097	0.373721	0.900167	0.760395	0.517932	0.453515	0.665618	0.108566	0.0491999	0.224075	0.141684	0.0434275	0.0338358	2.00552	1.6025	0.091356	0.0253284	1.40263	0.884257
FBgn0034803	CG9849	2R	986	45.9946	46.0772	37.454	43.171	12.6988	6.30971	4.31254	13.903	6.61506	3.97759	17.7093	17.1954	14.7793	15.6934	30.7871	44.7997	22.5019	27.2709	29.0924	43.3143	24.3139	25.498
FBgn0032120	CG33298	2L	6463	12.2419	12.502	17.0911	14.6874	8.45202	10.3233	13.4755	10.3302	13.6103	14.6945	6.25393	5.84291	7.65641	6.8392	22.7324	36.0479	11.5969	10.2547	22.5277	42.875	12.6343	10.3941
FBgn0013763	CG5210	2R	1811	39.3899	31.1375	38.6189	30.4132	1065.48	625.268	236.599	1074.46	497.467	229.86	27.3995	14.0963	15.003	13.1228	289.677	331.718	197.9	255.763	289.93	317.316	210.478	234.897
FBgn0037834	CG6554	3R	1528	35.3647	37.2038	34.0202	37.0027	11.3034	8.19663	7.63914	12.8052	8.69636	8.63988	24.5444	21.1202	20.2018	22.291	142.14	206.962	19.5057	17.4347	126.638	230.736	23.0392	18.3562
FBgn0262687	CR43157	X	409	0.275825	0.050838	0.219512	0	0.113594	0.142694	0.0582437	0.0291704	0.129233	0.118019	0.296993	2.59087	0.536355	0.678281	0.17325	1.90328	187.17	255.634	0.477106	0.303136	202.208	291.596
FBgn0032374	CG14931	2L	1024	0.440674	0.304581	0.526057	0.464829	0.272227	0.478749	0.337318	0.384486	0.299381	0.388891	0.652427	0.125434	0.673287	0.0602033	35.4226	130.859	16.6809	47.0303	33.2612	146.099	16.389	40.6425
FBgn0030479	CG1987	X	2452	246.574	214.516	336.957	240.766	2.60059	3.30844	4.99847	2.43285	3.46626	4.96083	18.9364	17.5092	23.8872	19.0451	66.1805	35.5637	70.1763	65.3418	74.2638	32.4755	78.472	63.1878
FBgn0265508	CR44370	2R	5482	0.912324	0.527215	0.66601	0.564374	0.137719	0.276798	0.230308	0.156697	0.171623	0.264153	0.22158	0.468605	0.251531	0.371104	0.719966	0.509084	70.6699	78.4287	0.869132	0.782524	65.4258	112.959
FBgn0283439	CG46281	3R	1321	0.227732	0.251843	0.317165	0.334584	0.527556	0.344604	0.261479	0.6864	0.256078	0.447618	0.413789	0.437548	0.355849	0.256673	0.316479	0.457634	7.32381	16.3926	0.498551	0.488047	8.98124	19.9165
FBgn0264748	CG44006	3L	1240	1.33434	2.24696	1.18259	1.50802	0.33721	4.31124	6.21476	0.211674	4.69738	6.34512	0.759188	1.70914	0.581277	0.621454	1.68005	1.84326	2.7275	5.92453	1.4032	1.58644	1.87406	5.3291
FBgn0030701	CG16952	X	4040	48.8203	52.3833	62.187	57.4279	3.56501	10.1209	12.869	4.86974	15.0248	16.1805	10.0123	9.88769	10.2315	10.323	24.2131	38.7274	12.996	12.4676	24.1747	45.5237	14.0036	12.4443
FBgn0030093	CG7055	X	2668	22.5231	26.3728	21.4019	23.3073	7.30945	8.72365	7.50454	10.5892	10.0443	10.2084	15.4	14.5391	13.1908	13.4364	52.0289	147.788	28.059	33.6219	50.7894	175.072	24.5306	32.2334
FBgn0267390	CG6498	3L	7868	30.1484	37.0295	40.1243	37.862	6.95011	15.3723	17.7739	9.47421	25.1315	23.2008	43.0464	58.3943	46.5934	60.802	30.0134	35.1092	28.2061	23.9553	26.6231	39.923	25.0169	22.78
FBgn0263078	CG43339	2L	1469	0.051197	0.0283087	0.0814889	0.115721	0.300457	0.492639	0.324325	0.365474	0.316633	0.336803	0	0.284169	0.0426663	0.125898	0.00482363	0.0169121	17.3946	13.9349	0.0110697	0.0281331	17.4068	14.5607
FBgn0035557	CG11353	3L	3115	0.229368	0.233626	0.461151	0.327437	0.611513	1.07168	0.86798	0.762187	0.600677	0.875517	0.146232	0.14432	0.150907	0.178117	3.10961	2.07099	2.75873	2.52547	4.12929	2.59773	3.98235	3.20522
FBgn0032553	CG4480	2L	1422	0.0264446	0.116977	0.0841823	0.167365	0.163362	0.213419	0.201027	0.176192	0.0892087	0.2461	0.042711	0.519378	0.0220383	0.260119	0.0149492	0.104827	51.5474	78.4751	1.64672	0.0755637	54.3208	91.7789
FBgn0004052	CG17962	3L	453	0	0.0459001	0	0	0.384603	0.901838	0.762503	0.790113	0.816762	1.01228	0.0670365	0	0.13836	0.0680444	0.0625688	0.127967	2.20749	2.69733	0.0897427	0.109477	1.90272	3.56722
FBgn0003392	CG18102	X	4768	409.064	457.113	580.553	512.757	6.35074	7.57676	8.58589	7.67189	9.20548	10.359	30.0045	28.4003	31.5816	29.8673	59.7725	60.4372	80.5979	71.4404	65.7429	67.653	84.2513	73.4842
FBgn0032577	CG13244	2L	611	0.246181	0.102092	0.2449	0.500802	0.475246	1.24174	0.68229	0.742008	0.899679	1.16527	0.0994027	0.683216	0	0.302692	0.0811807	0.243966	62.2593	83.3751	0.0532287	0.0405835	65.8321	98.4466
FBgn0030305	CG1749	X	1432	20.5353	18.4841	17.8474	18.2341	32.7848	12.6668	8.80004	35.4172	14.0704	10.7528	24.1116	15.0016	22.4534	15.4121	52.1844	98.9014	19.6665	22.1219	47.007	107.596	18.9365	21.1535
FBgn0053817	CG33817	2L	493	0	0	0	0	0	0	0	0	0	0	0	0	0	0	0	0.100787	0	0	0.0164923	0.0335315	0	0
FBgn0267182	CR45622	X	974	0.115824	0.234826	0.553062	0.279252	0.131176	0.51531	0.452465	0.45322	0.347309	0.507971	0.0311781	0.0329683	0.032175	0.158235	0.0218252	0.102028	3.91477	7.45734	0.0250432	0.00848615	4.7457	10.1175
FBgn0052374	CG32374	3L	900	0.0835649	0.115515	0.133008	0.0377766	0.477506	0.933789	0.674947	0.463972	0.587291	0.482696	0.0674834	0	0	0.034249	0.0157465	0.0460072	0.0361335	0.0502835	0.0090341	0.0091839	0.0187784	0.00801562
FBgn0267291	CR45727	2L	305	0.123292	0	0.490603	0	0.228492	0.420971	0.156208	0.195585	0.103979	0.276957	0.0995656	0.210565	0	0.101063	0.0232325	0.0543036	0.31987	0.346214	0.026658	0.0542	0.332471	0.473053
FBgn0051159	CG31159	3R	2481	8.21503	7.34996	8.32305	8.33186	1.04399	0.992692	0.859346	1.56768	1.66174	1.86775	3.91681	2.97685	3.29679	2.64633	6.11199	12.5371	4.51232	8.50928	5.28937	11.677	4.86037	8.02532
FBgn0034936	CG2970	2R	1354	68.1264	70.1333	56.9803	67.2947	18.7693	14.0689	12.8521	18.0899	13.9362	13.7073	52.6385	51.6529	47.5631	50.8575	61.413	84.6662	73.0803	83.5359	62.2832	85.7989	65.2932	88.279
FBgn0259236	CG42334	3L	2055	0.311081	0.32378	0.189318	0.314345	0.915636	2.26063	1.70403	1.48626	2.63895	2.06702	39.3078	41.0648	39.3141	40.5738	11.003	4.40863	14.4323	11.3927	12.0437	3.57166	16.4071	11.1248
FBgn0005617	CG10385	2L	5021	9.69876	11.4544	13.7505	11.5925	4.11534	5.23525	5.32797	4.87113	6.09935	6.55884	8.64274	8.94712	8.57578	8.70515	36.5572	75.1139	5.85829	5.46498	29.6549	88.0513	5.8871	5.37786
FBgn0263323	CR43404	2L	600	0.501389	0.797055	1.54622	0.623313	0.522676	0.778158	0.476433	0.298268	0.334756	0.462584	0	0.160556	0.0522307	0.154121	0	0.0414065	22.046	30.2078	0.0406534	0.0551034	12.9008	15.7988
FBgn0259730	CG42384	3R	1540	100.262	96.0922	138.032	116.811	9.29201	80.1073	148.197	12.535	117.601	158.796	13.5273	15.8471	11.8028	16.0526	22.293	13.1963	24.047	29.1465	18.0353	13.4127	20.3905	25.1602
FBgn0264890	CR44081	2L	471	0	0	0	0	0.271264	0.47086	0.455191	0.354628	0.336663	0.30745	0	0.136353	0	0	0.0150444	0.0175824	7.90564	11.514	0	0	6.17177	8.3628
FBgn0050441	CG30441	2R	406	9.1695	8.70632	7.96082	7.5367	0.0858252	0.258747	0.176022	0.323246	0.286413	0.564731	1.49594	0.949098	0.926259	1.0629	2.86229	1.46861	0.800989	1.31901	2.68353	1.66939	1.5402	1.42149
FBgn0031957	CG14534	2L	1346	0.698444	0.370747	0.711484	0.353629	0.586791	1.82977	1.8583	0.726834	1.30373	1.62273	0.135368	0.166997	0.0931305	0.183204	2.14788	0.750608	2.44022	1.9949	4.11367	0.54039	5.14803	1.64541
FBgn0085423	CG34394	2L	6208	45.1456	47.467	61.1407	50.5164	5.28176	8.41772	5.37407	5.82698	8.55507	5.67992	21.0929	21.4091	24.786	22.9145	27.967	35.8318	20.5307	22.8207	26.9931	39.9788	18.1815	18.5221
FBgn0033739	CG8529	2R	3370	79.5379	83.535	113.136	94.8438	7.25852	5.23005	2.92292	7.41333	3.8207	3.93534	25.871	26.2797	27.3956	24.4032	26.4765	36.3886	24.2623	21.8285	28.8724	37.911	25.9602	22.0339
FBgn0263492	CR43481	3L	2901	10.7848	14.127	11.8428	12.7745	0.424403	1.52493	2.57021	0.678582	1.70175	3.60234	0.293103	0.354208	0.183645	0.350636	4.67265	4.67589	4.03279	3.72056	3.74163	4.37066	2.28662	2.67326
FBgn0051773	CG31773	2L	2493	0.226259	0.225192	0.564203	0.409132	0.321475	0.641442	0.406105	0.382855	0.301066	0.455009	0.0243622	0.862995	0.0251411	0.284378	0.0454772	0.0132873	70.0657	88.8704	0.130456	0.0364703	63.9213	101.098
FBgn0033862	CG6209	2R	2104	0.0893636	0.168002	0.199133	0.274706	0.115929	0.305124	0.311357	0.204138	0.120584	0.258096	0.461863	2.15193	0.506419	0.64461	0.195334	0.0708476	121.684	138.579	0.181627	0.109997	111.472	150.12
FBgn0261456	CG11228	2R	2804	23.5093	25.42	29.0303	27.9848	11.5984	16.3347	18.2061	12.3562	18.2357	18.7424	16.2343	17.0519	17.5021	16.0606	27.4769	49.7232	12.8996	11.4752	24.9111	56.591	12.142	10.4789
FBgn0264504	CR43903	3R	683	1.21126	1.67438	2.14702	1.59292	0.612212	1.04248	0.85451	0.908341	0.928659	1.00709	1.11155	0.705223	1.19297	1.12826	4.82423	6.86269	2.16642	2.4516	3.70226	8.37442	1.53417	2.03853
FBgn0261393	CG1089	3R	2490	2.1747	2.02917	3.61766	2.84007	13.7468	6.08932	2.65004	6.74636	3.72328	2.39894	55.7592	48.9921	49.7765	53.6265	14.7637	33.1119	10.7845	20.177	14.9781	35.1699	11.2297	19.617
FBgn0038453	CG10326	3R	1294	248.67	249.674	252.874	257.672	5.7716	9.47139	7.57543	6.28806	10.5304	8.7568	23.8669	21.4157	21.53	18.9375	59.4143	103.324	50.8159	63.4061	57.4238	112.843	51.727	69.2137
FBgn0033649	CG13194	2R	3212	5.73663	6.07858	7.83575	7.24012	0.744923	1.89331	2.03953	1.19976	2.70534	2.79143	2.86468	2.41933	3.24897	3.20525	9.92072	7.40728	7.33779	9.97998	10.7886	7.05605	9.42371	9.96313
FBgn0036601	CG13063	3L	544	0	0	0	0	0.38432	0.815349	0.744427	0.767601	0.505243	0.909492	0	0	0	0	0.364716	1.33962	13.1814	1.88563	1.27042	0.744503	33.3662	0.782407
FBgn0038926	CG13409	3R	2087	80.3797	79.8135	74.0068	74.5956	0.662284	0.749448	0.684858	0.594535	0.415353	0.757465	0.945802	0.815472	0.660705	0.797557	3.68726	2.40463	6.10045	7.78466	4.9127	2.40005	7.34087	7.33505
FBgn0052512	CG32512	X	2322	5.21471	6.7966	6.37974	7.71638	2.306	5.23799	6.74537	3.56072	6.75612	8.43991	6.73526	6.9422	7.07207	7.96488	99.7673	99.6039	56.1435	48.6333	71.4569	90.1624	50.2942	40.7554
FBgn0003410	CG9949	3L	3191	35.9308	39.1094	44.8386	42.1284	3.31234	6.3172	6.60676	4.13144	6.91718	6.67092	17.1585	17.5902	19.19	17.8994	45.38	87.4636	41.3916	39.769	41.8841	97.0336	39.1637	40.7749
FBgn0261787	CG2478	2L	4892	15.3046	16.7209	19.7656	17.3122	4.32595	5.42579	5.04238	5.29468	5.73076	5.65136	14.7865	15.1497	17.4437	16.2753	28.3552	47.0673	9.35154	10.4858	24.2541	52.217	9.41417	9.22256
FBgn0040261	CG13271	2L	1620	0.0464249	0.12835	0.16626	0.167896	0.451695	0.626849	0.573484	0.530254	0.398052	0.737453	0.168708	0.158574	0.212792	0.247354	0.393662	0.245372	0.361335	0.344535	1.85701	0.37756	0.620732	0.351797
FBgn0031114	CG1676	X	2334	14.4842	14.2449	15.1942	14.29	4.21007	4.85098	4.34281	4.4114	3.99478	4.3999	12.4124	13.0976	11.5606	13.7744	15.1767	33.1146	7.34978	7.27753	15.0839	37.1842	7.58499	6.95443
FBgn0264815	CG44007	2L	5704	99.2714	105.783	140.316	113.822	0.822662	1.29738	1.07122	2.04353	1.07677	1.59093	2.0497	1.98161	2.59322	2.7344	12.6413	5.35584	23.6632	19.4566	13.6571	4.01393	22.2294	18.0592
FBgn0038145	CG8863	3R	2021	391.244	439.909	440.15	453.947	36.029	33.8793	34.9781	46.8609	52.2075	57.2918	297.74	282.263	281.534	285.821	417.673	722.178	332.941	419.451	380.63	753.957	339.27	438.741
FBgn0266953	CR45404	3L	450	0.417825	0.415855	0.066504	0.0755531	0.154867	0.648465	0.608776	0.318152	0.399358	0.589962	0	0.214074	0.069641	0.068498	0.409408	0.165626	0.632336	0.15085	0.379432	0.128575	0.469461	0.368719
FBgn0015664	CG5838	2L	2872	26.8938	27.4823	31.7191	29.1098	4.84094	4.39339	4.45412	4.98082	5.27457	5.32361	12.8364	12.2653	11.1627	10.5072	27.7959	61.187	7.88659	8.28049	24.3241	67.917	7.40284	8.22132
FBgn0030746	CG9981	X	3937	0.25789	0.227099	0.31926	0.155443	0.604795	0.800492	0.659528	7.21237	1.04987	1.0636	4.96741	3.17278	1.72732	1.69897	1.96181	1.31676	1.55704	2.03075	1.22673	0.518562	1.39085	1.3358
FBgn0263625	CR43634	3R	339	0	0	0.0882796	0.200584	0.13705	0.275454	0.175676	0.0703877	0.0311836	0.106791	0.268739	0.378892	0	0.454633	0.125414	1.29472	37.6524	45.2329	0.359765	3.34034	33.0284	48.7109
FBgn0040227	CG10161	3R	2012	92.6088	94.7972	100.668	109.516	65.9377	53.4423	49.0404	71.5309	59.3239	58.9576	111.554	94.5619	103.859	94.7703	235.652	277.802	74.7463	59.6991	218.401	300.631	77.4302	63.6071
FBgn0040038	CG12423	Unmapped_Scaffold_8_D1580_D1567	2779	0.771299	0.912816	2.35839	1.57821	0.309288	0.453622	0.368597	0.266176	0.69993	1.31139	0.404317	1.60613	0.451075	0.964986	0.838886	0.846308	62.4161	76.9125	1.65598	0.984485	48.6705	84.0014
FBgn0265414	CR44326	2L	790	0	0.10528	0.075764	0	0.308754	0.339828	0.211078	0.166124	0.147194	0.290229	0	0	0.0396689	0.0390178	0.134543	0.062896	2.30523	3.88583	0.030876	0.0209253	5.76546	7.52454
FBgn0037008	CG5047	3L	1124	29.7421	32.1696	31.7107	33.4847	2.98642	2.64809	2.3419	2.72793	2.76507	2.30827	19.9388	17.6554	19.0707	17.9076	18.3578	23.945	12.2168	9.4617	17.2018	23.4214	13.6077	10.6029
FBgn0033403	CG13739	2R	8117	2.82599	5.3743	9.13621	5.85986	0.303361	0.498991	0.462229	0.485048	0.263076	0.486145	0.0897894	0.0712086	0.0849385	0.117722	1.26057	0.689683	2.28967	2.16138	2.20471	0.748447	3.448	2.74449
FBgn0260755	CG42553	3L	1251	20.1397	19.6791	19.2574	19.2144	10.2502	9.26511	8.20714	7.01919	8.22207	7.94848	18.74	19.4823	16.5335	17.6666	14.9025	23.6788	48.2408	45.3938	14.0776	21.1428	38.6241	44.1494
FBgn0043900	CG11518	3R	4507	12.3484	13.7665	15.8166	13.6614	2.48948	3.25024	3.129	3.13423	3.18521	3.84219	6.64353	6.19851	6.41788	6.46985	31.8151	72.9148	12.1382	16.5075	26.6002	85.9946	13.5182	20.5634
FBgn0031299	CG4629	2L	3115	47.1411	48.3874	55.2997	53.9398	0.928456	2.01222	1.51801	1.57416	2.38913	2.05708	51.2689	43.6258	55.1416	45.2812	9.61318	6.00826	14.5453	17.9398	11.135	5.52714	13.4852	15.2503
FBgn0267948	CR46228	3R	342	0.219908	0.0607975	0.0875052	0	0.883013	1.05802	0.208962	0.279081	0.12364	0.282279	0	0.0938922	0.0916328	0	0	0.0242143	1.30746	3.15374	0.0475479	0	0.889505	4.02891
FBgn0030834	CG8675	X	1071	29.5988	27.2577	24.45	24.6341	6.68053	4.33763	4.33728	8.08748	4.06662	4.60838	19.3944	14.0018	19.5755	15.9445	69.5557	94.1331	10.7869	12.0286	63.9295	96.3692	13.0029	11.9022
FBgn0266397	CR45037	3R	469	0	0.0886684	0	0	0.27242	0.472868	0.584113	0.407018	0.360639	0.566062	0.258998	0.136934	0.267279	0.460061	0.0151086	0.141259	0.0346697	0.0804107	0.0866811	0.0352474	0	0.0615272
FBgn0034137	CG4945	2R	2622	0.860508	0.888172	1.52944	1.12811	0.841668	1.09512	1.06752	1.15121	0.899079	1.14139	0.416945	0.61234	0.322707	0.446726	14.5421	5.63457	23.2894	18.3817	17.9824	4.3345	27.1106	17.9801
FBgn0000606	CG2328	2R	1406	0.187219	0.369715	0.383131	0.19345	0.545228	1.22037	1.02504	1.08615	0.511269	1.19301	0.0863941	0.0228386	0	0.153463	0.0806363	0.0588997	0.213948	0.187758	0.0925256	0.0587874	0.607027	0.323247
FBgn0053741	CR33741	2L	36	0	0	0	0	0	0	0	0	0	0	0	0	0	0	0	0	0	0	0	0	0	0
FBgn0001114	CG9280	2L	3373	10.056	7.02133	8.92569	4.34436	115.592	112.37	115.958	167.918	125.73	119.239	11.8571	4.56963	6.07629	5.04444	116.408	43.2454	94.9115	49.8817	90.8622	39.0461	94.1057	47.5726
FBgn0035449	CG14971	3L	2419	29.1475	28.3397	32.7599	30.1619	7.88419	6.34042	6.71123	9.79512	6.9528	6.6897	30.5935	33.1466	28.5013	31.7288	20.4082	30.5234	16.4987	17.4049	19.115	32.2351	16.6875	16.802
FBgn0038458	CG14909	3R	494	0.0761219	0.0841812	0.363483	0	0.493756	0.874246	0.675108	0.483025	0.492183	0.683983	0	0.520018	0	0.124794	0.0286879	0.0335275	40.2223	52.9809	0.0164589	0.100391	45.2279	68.6942
FBgn0030078	CG10970	X	1810	5.79645	19.7014	3.32336	5.71031	2.23316	2.21839	1.36876	1.87859	2.43547	2.02679	1.45965	3.67238	0.883017	19.1075	2.12577	0.919636	6.89481	7.6467	2.67279	0.908749	5.83584	7.10645
FBgn0051324	CG31324	3R	3856	28.8078	32.0519	49.8185	43.1423	2.08444	5.26407	5.77008	1.85025	3.64346	4.81632	17.2235	13.6489	9.80951	7.53016	7.37258	6.85097	6.35897	9.54356	7.90507	5.88832	8.2947	8.2262
FBgn0086447	CG10685	2L	681	15.5166	13.587	12.3486	12.5312	1.91025	1.7997	1.32926	3.20605	1.2108	1.41761	10.1225	9.05336	9.38772	8.32839	25.6487	34.2075	4.23813	6.57894	22.8877	31.4356	4.65325	5.64625
FBgn0030321	CG1703	X	3059	12.5265	13.3634	15.4672	13.9597	24.2514	13.0346	10.8245	22.1141	12.3233	11.6019	27.3794	25.9177	25.7756	26.1587	79.2376	112.116	23.2234	29.312	63.1078	124.712	22.9724	28.8633
FBgn0025678	CG5809	2L	1781	42.4182	44.8544	38.8158	42.8947	142.263	52.778	23.3736	134.339	28.4966	20.4082	62.1162	127.633	45.1689	54.933	99.2028	139.434	59.3068	96.8077	84.5071	149.656	61.1164	97.2663
FBgn0030406	CG1463	X	1526	62.7394	52.9084	59.0887	54.8973	3.82854	2.87602	2.966	4.15151	2.86102	2.48307	15.4823	14.793	14.4781	14.9475	32.0352	40.9941	12.9569	15.6683	30.919	37.1244	13.9325	13.2983
FBgn0262356	CG43054	2L	531	0.495724	0.430735	0.394515	0.384168	0.131243	0.2418	0.134586	0	0.119449	0.249984	0.285946	0.181419	0.53116	0.406344	0.160134	0.0623827	6.35399	16.9174	0.183744	0.108961	7.12944	19.1152
FBgn0260745	CG3359	3R	3163	312.413	328.575	346.888	384.07	17.373	45.158	78.3411	36.3428	68.5208	94.8606	4.4932	4.76134	3.72534	5.22343	92.2737	39.9325	216.067	254.9	93.7844	47.9755	188.156	241.132
FBgn0085350	CG34321	X	1590	0.54396	0.915404	0.30115	0.449042	0.314117	0.895615	0.651725	0.66782	0.432157	0.645113	0.935854	0.706849	0.433613	0.213248	3.77915	4.05211	4.6377	8.67627	3.02727	2.80715	3.76277	6.90554
FBgn0264618	CR43958	4	745	1.56474	0.809382	0.883744	1.23218	1.34079	1.47275	1.56679	1.45731	2.00073	1.99234	0.896759	1.37927	1.59847	1.98598	1.34109	2.34544	1.01489	1.2554	1.36421	2.45192	1.38381	1.25883
FBgn0259968	CG42478	2R	399	0.282738	0.416897	0.225013	0.0852103	0.203772	0.117016	0.0597034	0.0598031	0	0.151221	0.684982	3.0582	1.17814	6.7983	0.0177592	0.103776	2319.49	2282.28	0.142644	0.124293	1674.09	2167.89
FBgn0036988	CG5262	3L	2033	17.1651	16.129	21.7422	19.6334	12.3635	26.4279	24.3431	17.8755	31.9737	30.0943	7.08028	7.96066	9.11019	10.3101	19.3617	25.9071	9.17779	7.5351	17.4892	32.1798	9.63907	8.00182
FBgn0265891	CR44680	3L	1024	0	0	0.0584508	0.0332021	0.170142	0.273571	0.244265	0.244673	0.123882	0.247476	0.0593116	0.0627171	0	0.0602033	0	0.00808721	1.50056	0.935449	0.00794012	0.00807178	1.57618	0.936983
FBgn0035410	CG14964	3L	5079	0.266539	0.286571	0.518519	0.481969	0.633463	1.29846	1.01778	0.86914	0.638978	0.881474	0.484302	0.46153	0.376382	0.327722	8.12669	5.15074	12.1863	15.4177	8.28597	4.52902	12.5532	15.7505
FBgn0037222	CG14642	3R	1344	1.00726	0.742598	0.912945	0.55653	5.6001	6.8523	4.65267	19.13	21.1739	15.192	9.91915	9.03126	13.4541	10.16	2.82593	1.64517	10.1988	19.5578	3.78706	1.39603	14.373	26.4677
FBgn0264342	CG43798	2L	747	4.02722	4.28659	8.5734	4.64242	0.948482	2.06259	1.51476	1.05412	0.990611	1.35698	0.813053	0.601815	0.964905	0.701486	2.51374	1.49662	11.0033	16.9025	3.20003	1.37205	11.3802	15.6932
FBgn0259700	CG42354	X	6153	0.543926	0.824546	0.948436	1.09407	3.05241	3.63848	2.8301	3.44949	3.23683	2.377	1.09566	1.07507	1.27839	0.991902	12.7749	12.6514	10.5916	9.75759	12.3064	14.1627	10.0297	8.92466
FBgn0051041	CG31041	3R	700	0.376042	0.534671	0.34202	0.339989	0.530972	0.883765	0.969882	0.545404	0.649376	0.689566	0.347057	0.275238	0.179077	8.80689	22.7255	54.9878	3.47269	2.87693	10.6396	20.3568	5.61341	2.39095
FBgn0034707	CG5465	2R	2755	5.47343	5.47178	6.25693	6.18274	2.17966	2.96152	2.3519	2.97077	2.60923	2.33902	2.51317	2.83231	2.57077	2.69641	6.26287	17.7439	2.54967	3.07998	5.97628	19.9362	2.47528	3.07678
FBgn0287828	CG10524	X	6288	0.879106	0.707641	0.861442	0.702904	0.338032	0.707247	0.602361	0.517984	0.48586	0.602603	2.00905	1.08263	1.9138	1.05394	21.0481	8.46305	32.8796	23.454	23.527	7.04829	32.55	23.4159
FBgn0030797	CG13004	X	2321	3.30515	3.58341	2.66904	2.60741	2.0818	1.48356	1.98086	1.99959	1.79451	1.89252	66.5573	85.9156	59.8414	79.8425	15.9151	16.4948	18.4003	17.909	12.7197	16.5381	16.329	18.3102
FBgn0034642	CG15674	2R	1809	1.49668	1.931	1.91902	1.82305	0.269669	0.477477	0.3753	0.32976	0.257122	0.540332	5.80827	6.37253	4.93723	5.75928	7.18776	5.37895	5.26273	5.77885	5.74856	4.11219	4.28354	5.06061
FBgn0267273	CR45709	X	517	0.654619	0.764144	0.868282	0.920667	0.786316	1.76101	1.3823	1.15384	0.81789	1.1904	0.29369	0.248442	0.121232	0.178863	0	0	0.0157254	0.014589	0.0157267	0.0319749	0.0980692	0.0279074
FBgn0283476	CG7092	X	12442	0.0725367	0.0818875	0.108239	0.114769	0.54425	1.17455	0.784993	0.782467	0.600696	0.833138	0.23431	0.162595	0.186388	0.205626	0.0632162	0.0439291	4.74655	6.37798	0.0699231	0.0584604	4.56745	6.97518
FBgn0265946	CR44733	2L	291	0.129224	0.142905	0.411365	0.233669	0.119742	0.280779	0.245584	0.040999	0.217963	0.165875	0	0.110348	0	0.105925	0	0	0.111753	0.129597	0	0	0.0290388	0.446231
FBgn0039106	CG10301	3R	1000	0.0752084	0.145549	0.209488	0.30599	0.824666	1.69249	1.08389	2.07594	1.87111	1.54463	3.61373	1.41289	0.626769	0.647306	0.368467	0.231876	0.414632	0.482721	1.00821	0.297558	1.43655	0.72862
FBgn0085308	CG34279	3R	691	0.97956	1.71518	1.34259	1.32847	0.739596	1.13176	0.689484	1.48486	1.49925	1.06528	0.131842	0.278823	0	0.044608	0.0512729	0.0599226	10.6596	19.7132	0.0235331	0.0119617	12.1435	23.6571
FBgn0005391	CG2979	X	1616	598.13	31.4465	690.65	5.72259	8.26564	11.9396	3.87692	7.33857	2.30264	2.29251	467.633	6.19967	412.112	5.66507	6341.78	3902.38	12.5623	0.499412	4927.77	5518.11	0.61181	0.776762
FBgn0020224	CG7037	3L	4902	27.3938	29.0301	34.5666	27.2505	2.11591	3.2836	3.12228	2.89871	3.94642	3.7566	13.127	15.7346	9.33376	8.73412	40.8054	75.7886	15.4358	20.3288	34.047	83.4442	15.8904	18.1853
FBgn0288728	CR46528	3R	9833	0.409199	0.473668	0.602614	0.470238	0.35555	0.595904	0.469989	0.416173	0.340799	0.558392	0.281038	0.241658	0.363326	0.282128	0.112418	0.109485	0.157094	0.141906	0.109975	0.0655659	0.142657	0.121787
FBgn0039595	CG10001	3R	2273	4.93007	5.36971	6.09595	6.95534	0.28105	0.585416	0.492573	0.456653	0.29765	0.552138	9.45895	8.91427	8.76869	8.35356	2.57811	2.16778	3.5446	5.28275	2.83304	1.50546	4.28649	4.67184
FBgn0032160	CG4598	2L	1216	29.1618	28.5045	25.4722	26.0863	63.1184	48.2157	25.7219	74.9594	55.2382	33.0067	65.2552	73.0159	62.1872	75.9196	61.7628	80.5792	38.2232	26.2003	60.9935	84.4292	40.1598	29.7283
FBgn0004556	CG9680	3L	2209	3.50678	3.85922	4.3488	3.86316	2.27673	1.53236	1.82787	2.37102	2.00514	2.60577	4.44034	3.70681	4.0574	3.61405	26.0245	44.9492	2.65726	4.99534	22.64	49.7764	3.18655	6.37476
FBgn0052855	CG32855	3R	2013	1.08348	1.65268	0.951473	0.895153	0.986671	1.62938	1.20706	1.22685	1.0608	1.43874	0.0301714	0.0159519	0.031136	0.0612501	0.383688	0.267404	0.581583	0.7269	0.654332	0.447561	0.604492	0.899518
FBgn0035256	CG13930	3L	2145	0.0350622	0.0387744	0.0139519	0.0158503	0.693111	1.06657	1.12167	1.09573	0.689964	1.53023	0	0	0.01461	0	0.0198207	0.015443	0.0644339	0.0527449	0.0720201	0.0578007	0.0984883	0.147981
FBgn0036219	CG14127	3L	1845	0	0.0788885	0.129764	0.0184276	0.333656	0.721219	0.606839	0.68545	0.280754	0.582113	0.0164594	0.0174044	0	0	0.0499278	0.0314196	0.163041	0.331135	0.158648	0.0313596	0.274806	0.293255
FBgn0024806	CG7020	3L	5932	34.4029	37.8525	50.3539	41.9599	4.91856	7.72517	8.63194	5.64758	8.72144	9.69339	13.7913	13.4626	13.2813	13.7752	19.0622	37.0313	13.8781	15.3304	18.4215	42.6345	14.3521	14.7176
FBgn0038343	CG14871	3R	551	360.14	343.363	315.779	357.575	0.484837	0.762623	0.518802	0.411404	0.422082	0.503721	0.0551135	0	0.0568756	0	5.607	3.72734	8.64647	13.2097	7.23056	2.76017	10.0759	12.3595
FBgn0002566	CG18028	2L	5316	37.4203	35.8045	40.3865	35.1885	5.13674	5.5705	5.13537	5.49854	5.90804	5.53657	14.9895	14.926	15.9699	15.0294	20.1741	33.3386	18.3859	19.4707	19.1964	34.3696	18.8781	21.2093
FBgn0035171	CG12502	3L	3735	83.9878	84.5794	110.204	99.721	0.388722	0.859411	0.663307	0.894404	0.53776	0.820648	0.0487832	0.0343894	0.0755143	0.0495166	3.0772	1.10639	5.67035	4.2953	4.67814	1.16846	7.4435	4.67997
FBgn0034906	CG13561	2R	531	0.424906	0.587366	0.169078	0	0.196865	0.373692	0.605635	0.426899	0.298622	0.818129	0.114379	0.302365	0.118036	0.0580492	0.200167	0.093574	2.74063	5.25562	0.0459361	0.171225	2.68945	5.08109
FBgn0040648	CG11666	X	561	0	0.0370637	0.106691	0.242416	0.227745	0.499353	0.29724	0.191402	0.169592	0.365679	0	0.400674	0.111723	0.0549449	0	0.044285	22.7525	21.6999	0	0	18.8588	22.5681
FBgn0033792	CG13325	2R	3610	5.82292	6.26662	4.98227	4.53005	0.521228	0.805102	0.607089	0.465992	0.3309	0.43456	0.0588844	0.0622654	0.017362	1.87848	4.02974	3.2827	5.62347	12.0827	7.6487	2.74296	5.14508	8.82474
FBgn0042103	CG18746	3R	1487	0.0505773	0.0838981	0.0805025	0.0457282	0.742049	1.23239	1.17747	0.617797	0.689583	1.14425	7.61741	5.91691	5.28981	4.66404	2.49222	1.68188	1.75504	2.50572	2.76126	1.24511	1.88668	2.28017
FBgn0039135	CG13603	3R	1046	147.073	149.644	145.485	143.504	10.7489	16.0579	19.7565	12.3299	19.0302	22.2197	95.2541	86.3562	91.199	94.3878	62.8519	94.6253	37.9531	38.6067	57.6299	98.0482	41.1205	37.9669
FBgn0267553	CR45893	3L	1681	0	0	0	0	0.082915	0.229142	0.240909	0.191629	0.0754639	0.136395	0	0	0	0	0.902073	0.2611	0.889903	0.664065	0.594928	0.216349	0.693719	0.463485
FBgn0014466	CG15351	X	1132	1.76062	0.863303	2.67015	1.14131	0.779807	1.86634	1.33629	1.15934	0.877823	1.40715	1.63641	0.1702	1.24579	0.599055	179.376	133.335	0.481195	0.419769	155.173	273.28	0.216483	0.146575
FBgn0264547	CR43926	2L	757	0.347727	0.274673	1.38367	0.404214	0.552365	0.848058	0.975524	0.567379	0.363081	0.526056	0.762197	1.10289	1.15915	0.855094	0.159129	0.0765774	2.02983	3.17842	0.032222	0.0764314	0.558144	3.08766
FBgn0036819	CG6856	3L	1391	5.51492	5.23182	4.66867	4.66843	3.7993	2.8111	2.68871	4.21992	2.53831	2.88022	9.62766	10.2497	9.07936	8.66443	12.1444	16.8067	6.58118	4.4355	10.6617	17.2678	6.45163	4.82839
FBgn0035083	CG2803	2R	1429	170.864	167.928	168.629	186.673	27.3916	7.65361	3.14233	23.4857	4.7197	4.08721	248.614	245.923	214.347	225.195	126.267	113.713	46.5785	51.3092	127.849	109.742	54.4864	52.437
FBgn0264833	CR44041	3R	702	0.107134	0.148097	0.0852615	0.145294	0.231639	0.1829	0.254505	0.203944	0.0451762	0.275041	2.2927	2.14989	0.937474	1.49291	0.18169	0.117967	1.43608	5.38291	0.347465	0.0353227	2.11859	5.13822
FBgn0261524	CG12244	X	1951	33.9228	38.9211	35.8017	38.3032	10.2338	8.78867	7.36261	12.0958	9.53632	8.67171	29.5426	29.4613	26.873	28.4384	65.0843	122.891	18.8812	20.1533	57.99	143.674	19.7029	18.2737
FBgn0030049	CG11265	X	6812	19.2989	21.4551	24.5231	22.5794	1.43568	1.97224	2.19088	2.03691	2.32002	2.58992	9.65145	8.41432	10.4339	8.96849	71.4042	84.746	54.139	48.021	66.0051	85.4774	56.9663	49.4849
FBgn0051633	CG31633	2L	1452	21.8322	20.4491	17.3336	17.6082	2.88776	4.51782	14.1257	1.84877	3.96057	6.65702	22.4201	23.4862	21.0218	18.9572	9.05748	19.2147	9.07071	13.989	7.25714	16.2578	7.09429	12.873
FBgn0040904	CG15577	X	508	0	0.0818612	0.117822	0.334635	0.251506	0.597405	0.492377	0.422742	0.312143	0.475095	0	0.948163	0	0.242709	0.0139486	0.0652071	95.0478	114.801	0.0640212	0.0162707	90.8074	118.691
FBgn0260936	CG5505	3L	4538	23.1442	24.4033	26.9724	24.5964	11.3258	14.9416	19.0106	12.6379	17.4036	21.3852	27.7979	23.5633	27.8303	25.4309	47.3248	70.2232	45.4157	36.1968	45.4229	77.1781	36.9109	25.8358
FBgn0000591	CG8365	3R	769	0.195601	0.108155	0.077833	0.0884237	0.55885	1.18393	1.14617	0.899845	0.508629	1.34954	0	0	0	0.0400834	0.00921445	0.49537	0.0528611	0.0784658	0.0317192	0.236464	0.0769208	0.0281433
FBgn0050083	CG30083	2R	868	0.433228	0.311412	0.206867	0.235015	1.0036	10.0587	17.7976	4.67332	55.7304	84.1799	0.139942	0.221966	0.397146	0.355116	2.77559	1.66962	2.95978	3.51926	3.54078	2.64725	5.11107	5.14459
FBgn0042111	CG18766	3R	1651	59.1053	63.1465	66.3247	67.2359	4.30551	5.64176	5.18709	5.26801	6.83832	6.06659	29.3375	30.2245	28.8708	26.5673	16.983	24.0965	18.2446	16.917	18.1869	20.1256	19.04	17.111
FBgn0034059	CG8320	2R	981	62.9803	54.8115	48.6272	50.2879	12.5859	5.86593	3.84886	9.2916	4.23496	3.56733	26.3123	21.6693	20.0617	18.507	37.4015	62.1224	17.5281	19.752	30.6413	56.7969	16.065	19.5684
FBgn0036899	CG8780	3L	3200	10.2471	10.6953	11.6434	10.8903	0.421044	0.806123	0.789092	0.861248	0.558293	1.01065	0.882556	0.883056	0.587596	0.751337	1.57219	0.998932	3.22661	5.12656	1.59311	0.524343	3.5993	4.84018
FBgn0039528	CG5634	3R	5800	23.8527	28.2029	32.2384	27.6564	1.65214	3.36687	3.65334	2.91068	4.10273	4.45662	30.7707	28.9941	31.7383	31.7913	28.3033	38.4367	22.9744	19.2802	31.2078	47.8117	24.8118	16.9431
FBgn0026575	CG32575	X	8763	23.2757	25.4909	34.766	28.606	4.13544	5.30271	5.97784	7.85578	7.81472	7.54092	5.31596	5.48194	5.67904	5.78633	29.369	60.0973	8.9038	7.79988	27.1914	75.4865	9.49079	7.12104
FBgn0038118	CG7855	3R	4337	0.31214	0.445867	0.420921	0.454678	1.20783	1.6794	1.33472	1.52676	1.01154	1.20758	0.903253	0.799632	0.484131	0.525936	14.6505	28.9034	1.91394	3.09388	14.1429	35.6749	2.17249	3.22196
FBgn0259791	CG6897	3L	2002	0.05635	0.0830879	0.104639	0.0679299	0.568567	1.28851	1.21369	0.828356	0.865975	1.01868	0.288203	0.128316	0.344378	0.04619	11.5208	72.0994	9.57574	12.1728	10.5959	76.0617	10.9702	13.9705
FBgn0265913	CR44702	3L	792	1.23448	1.26017	1.58703	1.28784	0.219981	0.280019	0.210545	0.271152	0.0934326	0.198076	0.115028	0.324355	0.237412	0.0778386	0.295246	0.209124	0.502995	0.838058	0.441439	0.187852	0.650844	0.801562
FBgn0033453	CG1667	2R	1576	16.4399	18.1673	31.5788	19.6529	23.628	22.2856	25.7942	26.8971	29.8557	34.2497	31.909	27.5064	27.7393	29.8071	22.674	58.7415	8.52726	12.1752	16.6741	60.1609	8.09105	12.1714
FBgn0034423	CG7229	2R	2332	0	0.0178325	0.0513324	0	0.234093	0.420445	0.423927	0.240456	0.244788	0.455374	0.0130221	0.0275396	0.0268769	0.0925252	0.00911567	0.166904	11.0411	16.8025	0.0592717	0.0354439	12.8494	21.1225
FBgn0040764	CG13230	2R	318	0.236504	0.196158	0.188219	0.106915	0.146101	0.33035	0.449465	0.450215	0.199457	0.379478	0	0	0	0	0.0668482	0.0520837	9.28052	7.02071	0.0255682	0.0779765	4.19857	6.91915
FBgn0265349	CG42604	2L	244	0.616462	0.766946	0.122651	0.27868	0.0476025	0.19135	0.19526	0.0488964	0	0.14837	1.24457	0.263206	0.128436	0.252657	0.0290406	0	89.0306	68.6864	0	0.101625	79.2388	93.3393
FBgn0050324	CG30324	2R	648	3.48187	2.43866	1.33932	2.2561	0.573581	1.09879	1.08447	0.718052	0.897249	1.28496	0.14059	2.3786	0	0.570817	0.0874804	0.472852	184.406	212.797	0.150568	0.191331	155.261	232.32
FBgn0042627	CG3524	2L	8161	0.0829403	0.150321	0.0880092	0.0541583	4.15869	4.6698	4.3332	1.81278	1.41451	1.74631	0.948869	0.684639	1.06369	1.67699	45.2375	29.4336	84.7283	129.185	35.3821	22.4215	61.1205	99.5675
FBgn0261429	CR42646	2R	2652	5.2039	5.42556	8.9487	6.98695	1.30516	2.40313	1.94472	1.47109	1.47487	2.30245	3.18332	4.75855	4.30135	4.34699	2.08409	1.21159	3.71554	3.76273	2.56613	1.30278	4.15823	3.28332
FBgn0052311	CG33484	3L	11516	4.48664	5.07541	4.02021	3.33612	1.42111	1.75045	1.50385	2.06477	1.36592	1.38635	2.43394	1.84592	1.41507	1.39185	29.1989	12.0034	41.6781	32.9268	31.4362	10.8652	41.0268	32.9087
FBgn0030221	CG9807	X	871	0	0.0238723	0.103077	0.0390343	0.2267	0.48244	0.369222	0.205466	0.15778	0.221675	0.0348651	0	0	0.0353893	0.065083	0.047539	3.37896	4.77145	0.0933489	0.0664277	2.60009	4.79557
FBgn0028685	CG3455	X	1465	63.7346	73.1933	65.6755	72.7553	47.2291	66.0345	84.5791	50.337	71.7978	87.9562	117.241	117.266	101.31	107.6	133.007	174.213	67.0714	62.8475	124.769	192.866	67.0198	60.7114
FBgn0039089	CG10152	3R	3278	67.3618	67.827	80.1213	74.947	0.389766	0.762015	0.577737	0.626016	0.348289	0.762036	0.138961	0.117551	0.258126	0.206873	1.98656	1.34148	3.8418	4.40632	2.82763	1.02625	5.17123	5.2686
FBgn0266903	CR45363	2L	2837	0.384393	0.469064	0.643473	0.539285	0.356188	0.666522	0.508005	0.412129	0.298096	0.535951	0.117745	0.0339561	0.066278	0.0651902	0.0124884	0.0116761	0.618995	1.8637	0.0143297	0.0145673	0.548063	2.22754
FBgn0011648	CG12399	2L	3262	32.3129	32.4448	38.0002	33.4778	8.34985	10.9818	11.1002	9.53506	13.1768	13.3178	19.3916	19.186	20.1077	22.0172	35.8879	79.8122	18.244	22.0125	35.2571	95.8718	18.8487	21.5957
FBgn0052847	CG32847	3L	730	0.103025	0.113933	0.204978	0.0931477	0.111377	0.223854	0.228427	0.261495	0.188255	0.281022	0.207997	0.527854	0.128788	0.253349	0.378562	0.306295	50.2949	69.9595	0.233896	0.113226	51.8362	82.2502
FBgn0033089	CG17266	2R	908	7.74448	7.78583	6.65772	6.88965	2.78863	1.46547	1.10188	3.20605	1.25737	1.43533	5.11699	4.56204	4.00359	3.59841	23.755	41.899	10.843	13.9138	20.9893	42.8841	9.82766	13.0457
FBgn0050458	CG30458	2R	614	0.244979	0.169322	0.292444	0.38761	0.151336	0.570311	0.271582	0.233173	0.361557	0.235845	0	0	0.204159	0.200808	0.080784	2.41426	0.185376	0.184264	0.158906	0.430776	0.192678	0.340729
FBgn0041588	CG31426	3R	1841	24.7971	26.5528	20.5472	22.9553	6.95892	6.30853	5.69986	9.11167	6.06941	6.01732	19.6787	18.2795	17.5502	18.4509	28.6978	47.6951	16.684	22.435	29.1883	48.8971	19.2094	22.9902
FBgn0027499	CG12340	2R	4806	26.6344	31.7645	37.3556	33.8079	2.79621	2.86587	2.4015	3.91981	2.91886	2.65654	7.24751	6.82846	8.666	7.33724	21.6706	45.5006	7.50921	9.62197	18.7043	50.8657	8.03183	9.58873
FBgn0005624	CG3886	2R	6332	2.54773	2.92911	3.76684	2.94242	1.24368	2.08119	2.31934	1.37358	1.73961	2.09064	0.781729	0.775901	0.925503	0.764274	6.95274	16.5404	1.64347	2.58247	6.02482	16.4188	1.67084	1.74769
FBgn0261509	CG14351	2L	6069	13.1482	14.2318	19.7441	15.6073	0.736823	1.27513	1.27959	1.07532	0.952787	1.44554	0.665493	0.57672	0.464732	0.497736	2.08409	0.738208	3.04625	2.0618	2.3619	0.670066	3.15929	2.03501
FBgn0001308	CG7765	2R	3718	41.9128	49.057	53.7121	52.05	26.5758	21.662	21.5183	28.0651	25.1571	25.0761	67.0568	63.1945	62.5083	62.4358	67.2552	100.351	38.3542	32.3265	65.4369	113.581	38.3173	31.5261
FBgn0265637	CR44444	2R	809	0.464823	0.642545	0.0739847	0.0840517	0.402003	0.995542	0.942266	0.442424	0.470413	0.536992	0.450445	0.119077	0.387372	0.419116	0.45546	0.378749	0.291435	0.139849	0.371861	0.296291	0.240243	0.0980898
FBgn0039092	CG16723	3R	2088	0.126068	0.229039	0.444315	0.309377	0.394955	0.52548	0.444945	0.37712	0.298708	0.346765	0.159982	0.199926	0.360212	0.29525	0.661759	0.713905	0.560692	0.646605	0.763225	1.08069	0.522073	0.773922
FBgn0000721	CG10033	2L	4595	10.1887	9.56602	10.6877	7.76906	58.0852	85.2451	111.778	62.0215	101.261	99.956	19.1457	18.0507	21.306	20.4398	87.324	133.364	50.6256	45.9839	88.0945	144.696	48.7248	43.2341
FBgn0262107	CR42860	3L	1374	1.64211	1.57383	1.32863	0.767079	0.338137	0.764565	0.54613	0.416793	0.315444	0.623571	16.9298	10.6803	15.8745	10.0055	17.787	7.75091	27.7214	27.0685	27.0313	6.13597	36.5195	25.9843
FBgn0267612	CR45950	3R	644	0	0.0968606	0.0929403	0.105587	0.270536	0.253747	0.11097	0.148208	0.13132	0.393502	0	0.049862	0	0.0478635	0.011003	0.0257183	2.19663	2.01446	0.0126253	0	1.27279	2.61006
FBgn0015527	CG1685	X	2367	20.637	23.6126	20.2293	21.3301	6.83554	3.25958	2.67704	7.96893	2.68858	2.67145	17.4738	12.0196	15.2389	13.8689	69.4491	98.9803	7.21296	9.77947	57.8938	104.274	8.26822	9.65227
FBgn0052713	CG32713	X	796	0.661381	0.574674	0.338368	0.469834	0.569077	1.04113	0.703278	0.404685	0.411694	0.379001	0.495952	0.564769	0.15748	0.193619	1.48662	1.32126	63.3244	73.8428	0.541365	0.43612	48.1858	62.4705
FBgn0045443	CG31147	3R	1630	0.299911	0.178588	0.31212	0.208582	0.363415	0.837832	0.358056	0.446487	0.55126	0.362763	0.167673	0.197001	0.115356	0.0945525	0.13911	0.172739	0.294278	0.421085	0.154633	0.121701	0.487318	0.385045
FBgn0031515	CG9664	2L	2973	4.71792	3.15423	3.18092	2.36723	39.3653	52.4923	38.1643	36.2777	64.1065	39.3317	9.04999	12.7559	10.678	18.2166	16.3026	2.85793	19.6428	11.0436	14.3907	2.50773	15.6215	9.6139
FBgn0031081	CG9565	X	4528	80.1996	78.0463	92.0936	74.0122	0.359122	0.750145	0.528727	0.376787	0.375876	0.652941	25.1565	21.3743	18.493	17.0458	7.38481	2.92991	10.6437	7.97562	10.4291	2.95171	12.0689	8.1668
FBgn0047178	CG32147	3L	911	27.9452	24.787	20.3016	18.2497	1.46622	1.19158	1.29437	2.31804	1.27644	1.49684	129.07	110.75	109.289	90.9497	26.8425	42.3792	16.3047	14.7953	25.1239	40.3386	16.344	13.7392
FBgn0288705	CR46500	3L	563	0.200378	0.0738641	0.318936	0.241555	0.37135	0.725636	0.803928	0.423826	0.262872	0.643023	0.107878	0.114072	0.111327	0	0	0	1.08304	1.23253	0	0	1.96623	2.11425
FBgn0264945	CR44114	2L	794	13.4504	15.7386	17.3756	14.5159	2.70627	3.11655	3.15022	2.73475	3.14208	3.70837	19.9645	18.1586	19.3793	21.2352	7.05022	11.0974	5.93882	6.54508	5.72425	11.3364	4.736	5.76943
FBgn0259224	CG42324	3L	5716	20.9402	23.732	28.576	23.5185	10.4588	13.9207	15.8283	12.392	13.3232	13.5093	72.6462	70.5647	63.746	65.1264	11.5685	7.14979	13.2334	12.6162	11.6768	5.7552	12.3088	11.7247
FBgn0033224	CG1553	2R	3831	30.6056	32.1471	37.1292	33.0404	10.1931	7.16307	3.72777	11.4916	5.94649	5.59429	73.7112	78.0441	68.1249	74.8999	66.2369	73.0618	59.3953	51.5593	48.0604	78.0897	48.4673	54.8013
FBgn0036414	CG5842	3L	2850	0.488195	0.736866	0.420025	0.524895	0.570562	0.876451	0.802414	0.690725	0.56009	0.876475	0.20245	0.225341	0.230915	0.194679	0.116855	0.104606	0.30238	0.288468	0.154055	0.110207	0.643409	0.817594
FBgn0053467	CG33467	2R	567	0.198964	0.183358	0.105562	0.179888	0.12291	0.391137	0.126041	0.210418	0.0745766	0.234112	0.0535582	0.0566334	0.0552706	0	0.424905	0.233687	0.172064	0.345865	0.0143398	0.0291552	0.104325	0.114509
FBgn0263697	CG13343	2R	1481	18.5355	18.757	17.4186	16.8502	6.77608	5.26478	4.68069	6.43662	5.3677	5.11704	24.4211	27.0159	20.9699	23.4355	31.4153	67.3408	13.4604	18.6653	26.8955	71.6772	11.9422	18.8267
FBgn0039316	CG11893	3R	1415	10.8693	10.9915	13.4512	10.1396	39.1053	16.6218	5.6145	31.5848	20.1937	10.3959	49.4036	46.8391	76.5411	85.4361	10.6965	8.2813	12.0141	19.8771	9.78555	10.9116	10.0687	21.2904
FBgn0265877	CG44666	2R	3123	0.0120411	0.0532635	0.0479135	0.0544331	0.420268	0.878324	0.640736	0.443152	0.487434	0.633703	0.0388953	0.0616929	0.0100347	0.00987003	0.0181516	0.00530343	0.0104131	0.0676243	0.0312418	0.0291132	0.0324699	0.108569
FBgn0030055	CG12772	X	3278	17.6894	17.9574	22.7783	19.1361	2.12245	4.84984	9.05485	3.3339	9.93592	16.2568	7.93928	7.7584	8.14531	7.84237	13.037	17.3129	10.2035	10.3451	12.6921	21.2992	10.5281	10.6846
FBgn0025674	CG15218	2L	5858	24.9518	25.7371	27.7505	25.8793	6.11285	6.40207	6.37833	7.05089	6.43874	6.97924	11.6431	11.0015	10.8599	10.7079	25.7756	41.4645	11.0515	13.388	21.2816	43.0165	11.1045	13.1166
FBgn0265668	CG44475	2L	343	0.438533	0.484962	0.698001	0.693855	0.237041	1.25912	0.486156	3.37399	3.20527	0.668457	0.17707	0.280855	0.365463	0.179732	0.0413173	0	0	0.0219899	0.237046	0	0.271001	0.609935
FBgn0022893	CG2207	2L	2083	113.86	114.705	123.945	110.092	33.7466	36.0145	26.1203	53.0324	50.6485	35.0899	29.2595	20.2872	24.1319	22.6704	524.759	1037.2	34.8698	42.677	452.211	1140.33	43.72	44.8532
FBgn0260658	CG42541	X	9704	25.2038	34.8938	40.5202	38.9565	0.342322	0.623071	0.560928	0.581536	0.449909	0.636698	0.297291	0.443414	0.235749	0.546346	3.43124	2.0652	8.06888	5.58383	4.63928	1.787	7.67963	5.57707
FBgn0037294	CG12590	3R	1290	0.0583011	0.145066	0.417583	0.18449	0.48621	0.778158	0.69249	0.712143	0.65558	0.617402	0	0	0	0	0.0769014	0.0577765	0.731073	0.613926	0.0630286	0.0320368	0.727119	0.60956
FBgn0037276	CG17387	3R	3093	0.352577	0.228566	0.367675	0.384727	0.4281	0.890617	0.816391	0.694319	0.553682	0.815418	0.225817	0.301074	0.162113	0.269076	0.155785	0.200807	25.9594	41.3046	0.181383	0.154995	23.6707	47.6343
FBgn0034103	CG15704	2R	456	153.386	145.914	111.044	114.746	0.229244	0.614335	0.626886	0.549441	0.324555	0.767445	0	0	0	0.0675967	1.63162	1.05332	2.97745	4.08553	1.97918	0.779423	3.15033	3.82852
FBgn0036738	CG7542	3L	1155	0.813944	0.738098	0.777319	0.559289	0.663715	1.49568	1.43342	0.909006	0.832885	1.18062	0.657306	0.556037	0.461258	10.248	89.0064	115.487	49.4419	69.1104	91.0144	72.8366	41.7906	61.6724
FBgn0032453	CG6180	2L	1020	144.26	154.233	131.59	146.929	71.4437	49.1727	36.7601	78.6491	59.0331	49.9259	153.148	162.696	157.307	174.942	167.693	266.146	95.6475	115.282	155.719	288.539	98.0566	127.512
FBgn0266403	CR45043	3L	771	0.341413	0.269685	0.69868	0.220486	0.180778	0.469317	0.293522	0.263064	0.26051	0.281729	0.157549	0.291541	0.162586	0.159918	0.0275716	0.10741	0.158172	0.127176	0.0738195	0.064323	0.153442	0.215205
FBgn0262517	CG32210	3L	5404	15.7751	16.568	21.9744	19.3587	9.16692	8.50588	6.54611	9.38075	8.58179	7.44722	21.944	22.9246	22.8195	21.8461	25.6478	36.0047	18.7274	16.3328	22.9838	42.3951	16.4815	16.5253
FBgn0024996	CG2677	X	1357	82.3302	78.6508	70.5937	78.0196	17.9404	12.111	10.7259	19.1929	13.2666	13.2235	136.71	125.771	147.177	129.089	38.949	53.5386	25.5045	24.8397	43.4695	57.6332	31.1671	29.3453
FBgn0031454	CG9960	2L	1251	0	0	0	0	0	0	0	0	0	0	0	0	0	0	0.0056642	0	0	0.00602919	0.0129987	0	0.0202645	0
FBgn0000578	CG15112	2R	4417	25.217	28.1787	34.6018	27.3946	1.57777	3.24247	4.68667	2.14196	3.35063	5.27283	18.7829	21.468	24.6124	21.6543	24.5962	38.8492	11.5278	10.0459	25.0234	47.6899	11.6911	9.87952
FBgn0003076	CG5165	3L	1843	101.733	104.821	108.438	116.865	112.457	54.8595	26.4714	101	48.3822	33.9564	895.669	879.005	1151.65	1132.2	265.082	227.747	266.046	284.246	293.896	232.255	293.018	258.837
FBgn0085201	CG34172	2L	866	3.12645	2.76116	1.83155	2.31632	0.321894	0.633489	0.673938	0.551072	0.427244	0.571321	1.57799	1.63151	2.0265	2.2424	207.889	38.4421	284.533	85.7025	231.649	27.8317	300.2	102.738
FBgn0267363	CG45760	4	3125	0.0842334	0.212918	0.258567	0.0979169	0.26761	0.4781	0.289671	0.160349	0.101484	0.127432	0.0874585	0.174685	0.150424	0.157819	0.0612223	0.103351	12.3238	25.1618	0.0702491	0.0502543	11.5519	29.0202
FBgn0053922	CG33922	2L	537	0.140053	0.154881	0.334378	0.506501	0.0432589	0.195626	0.133082	0.111087	0.0787429	0.112359	0	0.0597973	0.116717	0.0574006	0.0263907	0	0.242236	0.280913	0.0605638	0.030784	0.298986	0.429888
FBgn0265262	CG12403	2L	2610	612.271	719.636	772.994	822.226	1.57537	2.44628	2.55102	1.70504	2.30866	2.00661	16.2658	14.9114	26.4275	23.6318	54.5615	18.8979	110.871	68.9144	67.6498	16.7527	118.039	72.6437
FBgn0035084	CG15861	2R	1563	2.45402	2.70053	3.38902	3.87192	1.61258	3.84598	1.57744	3.52654	3.51698	1.35884	4.74067	3.22549	5.25315	4.35837	12.0955	7.06268	2.17425	2.32597	10.6224	5.71658	2.64917	2.76931
FBgn0267720	CR46053	3R	490	0	0	0.12215	0.346928	0.189633	0.190569	0.170155	0.170439	0.10787	0.172392	0.123949	0	0.191868	0.0629063	0	0	2.19013	4.31001	0	0	1.22443	3.35675
FBgn0033942	CG10112	2R	651	13.5167	14.4687	9.37798	11.0196	0.58878	0.860635	0.603775	0.714743	0.584584	1.05659	2.28573	1.97303	1.78114	1.04167	10.2751	6.47493	27.5123	29.9963	11.4654	7.22438	34.3723	34.8513
FBgn0030121	CG17446	X	2404	14.2815	13.8734	14.702	13.7891	2.54139	2.43741	2.40793	2.42187	2.57245	3.10219	6.32867	6.3314	6.50494	6.16738	18.0154	41.6476	6.58114	9.29638	15.8115	45.3434	5.8667	7.81123
FBgn0028487	CG9611	3R	3407	34.0723	33.3526	37.0505	34.2384	3.15007	3.28553	1.87735	3.38626	2.82975	2.09329	12.8529	12.0452	12.5464	10.6215	12.1752	21.4823	84.5863	104.154	12.35	22.0818	71.4245	108.027
FBgn0004611	CG4574	2L	7347	65.7805	74.1571	99.0961	80.9551	3.11915	3.99088	3.17103	3.65862	3.70648	3.33262	23.0515	21.3113	23.4857	19.3075	22.0746	25.6262	19.6529	21.4203	22.6136	27.6912	19.2952	18.4412
FBgn0267969	CR46247	X	1648	0.547634	0.656082	0.962451	0.474499	0.401733	0.729523	0.585423	0.456089	0.352802	0.483282	0.257976	0.214334	0.209176	0.187039	0.103193	0.105526	0.90279	2.0687	0.0789387	0.110341	0.461485	2.03552
FBgn0003513	CG6993	3R	5184	0.282902	0.232635	0.340602	0.222987	0.472756	1.047	0.889177	0.927484	0.609722	1.03122	0.087869	0.0867199	0.114859	0.11892	0.929479	0.527166	2.72413	2.24355	1.25003	0.408173	2.25113	2.01782
FBgn0032719	CG17321	2L	2624	73.7037	80.2708	94.5135	82.2245	0.677248	1.13877	1.14841	1.04121	0.991053	1.03014	0.219887	0.269224	0.334404	0.23494	3.47815	2.79305	6.32061	7.08548	5.029	2.11048	7.04621	7.17832
FBgn0266724	CG5161	3L	575	84.4296	74.6369	75.7798	75.448	4.38341	4.87194	4.99219	4.85528	4.92711	4.74302	21.6534	19.155	20.9831	20.4243	19.8159	35.8616	15.8783	17.7872	20.5742	33.8526	16.8859	16.4104
FBgn0021776	CG12249	3R	3232	0.127985	0.193002	0.19445	0.0946752	0.510313	0.877594	0.766539	0.852721	0.578932	0.855024	5.13955	3.36809	3.12221	2.47966	1.84164	1.91659	1.59733	1.32321	1.43142	0.979483	1.55306	1.17853
FBgn0035766	CG8598	3L	3654	2.42873	2.40704	2.46523	2.29823	4.18954	4.98966	4.25061	4.94011	4.84298	4.4518	14.5521	13.7092	13.405	12.3499	37.8866	88.8075	11.5253	13.2417	37.289	104.814	22.7145	20.6511
FBgn0045500	CG31931	2L	1161	0.777348	0.985014	1.41772	1.2885	0.230099	0.361934	0.194923	0.24663	0.236737	0.291031	0	0	0	0.0796488	0	0	0.0770288	0.0974486	0.0140064	0	0.0582277	0.105632
FBgn0023094	CG8727	3L	1625	36.0538	36.0322	36.1884	35.1915	2.38018	4.985	5.89311	3.83985	6.72655	7.14391	27.5083	25.8075	26.9607	25.3232	49.222	95.8032	18.2263	16.5611	44.5011	82.1973	18.0862	16.053
FBgn0267217	CR45657	3R	357	0	0.174729	0.502971	0.095235	0.162675	0.392348	0.300273	0.100258	0.355335	0.236616	0.0850631	0.179894	0.175565	0.086342	0.25803	0.347954	0.0910929	1.56344	0.31885	0.254679	0.189362	0.222282
FBgn0266688	CR45178	3L	262	0.143528	0	0	0.259534	0.132996	0.534612	0.136384	0.318759	0.161393	0.322412	0.231813	0.245123	0.358837	0.235298	0	0.031608	0.868859	1.98639	0.0930995	0.0315477	0.838579	1.18399
FBgn0032474	CG9828	2L	2035	161.412	182.496	159.384	177.747	4.60035	9.07405	9.93837	4.02771	6.88299	7.3116	32.591	33.6575	25.7329	28.1734	46.4188	70.4623	139.305	184.39	35.1358	52.5581	125.774	183.262
FBgn0037003	CG18281	3L	1665	0.0903404	0.087417	0.17974	0.0204198	0.467391	1.08662	1.08736	0.781049	0.717447	0.804494	0.455969	0.424291	0.263506	1.79576	0.251092	0.179055	44.7274	48.1362	0.258815	0.183678	28.8427	30.8753
FBgn0266281	CR44966	X	813	0.277522	0.0511507	0.0368103	0.0418191	0.300019	0.847072	0.791125	0.557647	0.52011	0.593722	0	0.118491	0.0770933	0.113742	1.01103	4.4004	0.0300001	0.0834965	0.890075	2.318	0.592456	1.51735
FBgn0266832	CR45294	2L	366	0.102744	0.113622	0	0	0.69817	1.37134	0.520692	0.619354	0.46213	0.857248	0.414857	0.526412	0.0856241	0	0	0	4.06502	4.96652	0.022215	0	5.07941	6.60303
FBgn0034565	CG15650	2R	1152	0.816064	0.559527	0.701409	0.295129	0.433547	0.719391	0.70307	0.507469	0.449644	0.460908	0.685378	0.72473	0.680087	0.72244	0.436719	0.553524	0.748077	0.864247	0.522284	0.473545	0.828892	2.19803
FBgn0004592	CG7604	3L	1486	0	0.0279849	0.0201392	0	1.28187	1.79877	0.585122	3.05895	2.75307	0.909522	0	0	0.0210891	0.020743	0.600824	0	0.25167	0.0101514	0.0273576	0.0111245	0.0398062	0.00485468
FBgn0033883	CG16935	2R	1316	85.1238	91.4502	82.4806	91.301	47.4044	26.5733	12.4448	32.7823	17.6562	11.5722	156.407	183.297	191.293	205.72	68.1831	43.7222	81.7452	64.5699	64.1126	43.3625	76.9645	62.3063
FBgn0085443	CG34414	X	7333	13.1792	15.1416	18.0467	15.9447	2.40917	4.33754	5.05963	3.5143	6.45403	6.33568	23.4186	20.0777	25.6075	20.4962	24.346	29.3137	11.9883	8.66264	21.8452	31.7038	11.5283	7.7758
FBgn0033313	CG8639	2R	7805	82.0692	90.6409	120.022	97.1223	7.32765	13.6569	19.8951	10.1285	17.9284	23.8859	29.4493	27.8653	25.6329	25.3465	41.5432	42.5885	30.5515	33.9109	43.763	47.1171	32.9978	31.2511
FBgn0051436	CG31436	3R	1402	14.752	14.46	11.4413	12.1736	8.35088	16.676	19.9647	10.7649	22.4092	18.1958	13.8842	13.9484	14.7528	19.0177	5.41804	3.23691	6.63973	6.09535	6.75044	3.34865	7.95606	6.33932
FBgn0031834	CG13766	2L	2070	19.8012	20.2704	24.8522	22.978	1.77872	1.73112	1.20835	2.86452	1.89976	1.49239	7.8046	7.78734	9.5075	9.41103	13.7371	28.0924	6.14662	6.51499	13.4097	34.1082	7.0215	6.72964
FBgn0034165	CG6435	2R	794	26.0956	24.5375	31.1706	24.6642	0.0877709	0.235211	0.15001	0.225391	0.226336	0.212775	0.152985	0.202211	0.0394691	0.232928	11.8694	4.81859	21.0931	15.6265	15.2886	3.70595	22.3816	16.0999
FBgn0045827	CG13245	2L	1065	0.282473	0.488093	0.281003	1.4685	0.0872489	0.241119	0.100655	0.212848	0.0893343	0.283272	0.285141	7.95994	0.441386	2.66274	0.0731878	0.404345	419.357	515.561	0.0763445	0.0388052	361.657	609.781
FBgn0029659	CG16782	X	1155	0.0651155	0.144019	0.233196	0.441544	0.864841	1.43504	1.59842	0.774721	0.732206	0.971661	0.0788767	2.02953	0	0.693876	0.361964	0.616616	169.034	216.232	0.295661	0.293408	166.826	238.358
FBgn0034907	CG5539	2R	1334	0	0.0467603	0	0.254864	0.444052	0.822491	0.910723	0.643936	0.594334	0.750821	0.0227643	1.27578	0.0704762	0.207959	0.435566	0.136573	108.336	146.661	0.0548547	0.111529	105.065	164.615
FBgn0029936	CG4617	X	1819	27.3297	21.8101	25.353	21.1021	3.42895	3.36246	3.54247	4.23052	3.58573	3.76816	7.24547	5.29595	6.59847	4.6431	14.7094	28.7	7.87081	7.5674	14.3527	33.0484	7.78133	6.0917
FBgn0028379	CG7919	3L	912	0.412327	0.501579	0.853176	0.671031	0.534902	0.985496	0.666066	0.824161	0.428877	0.542504	0.366275	0.704192	0.309261	0.675967	1.01782	0.935278	97.1772	186.115	1.48884	0.271892	96.1129	224.356
FBgn0032512	CG9305	2L	2337	11.2957	12.5806	13.4459	12.6277	1.64509	1.68817	1.52389	1.99611	1.61486	1.65753	12.1106	10.1404	11.4787	10.5253	25.3268	42.1719	15.8078	21.8336	23.0317	43.0676	16.9187	22.9695
FBgn0030556	CG1810	X	2243	52.4917	57.8637	55.7975	57.9785	13.1116	10.7721	10.2912	12.9573	11.7306	11.8576	21.107	20.243	21.0832	19.7615	31.8155	58.5635	33.2777	39.4074	31.515	60.5965	34.9842	39.9652
FBgn0053532	CG33532	2L	651	0.0577638	0.0958191	0.0459705	0	0.767198	0.860635	0.768441	0.971317	1.25036	1.37172	112.7	88.7372	41.1588	302.701	47.3265	39.9182	20.9932	30.3902	52.2437	20.886	22.0019	14.4503
FBgn0034345	CG5174	2R	2237	139.02	139.889	144.59	142.288	32.2386	23.7204	20.8133	42.0908	29.0768	24.8685	86.1748	81.4477	88.0194	83.4745	100.65	114.831	63.6157	67.6568	95.1476	117.287	66.624	73.6531
FBgn0265778	CG9491	2L	6823	25.4902	26.2751	35.0498	28.9163	5.9122	7.7274	7.1678	7.45254	8.45172	7.6016	3.90331	4.6263	4.34044	4.21499	19.6169	37.9765	15.5654	16.5166	18.3408	45.9503	15.0193	17.3389
FBgn0053987	CR33987	2L	1047	0.0718323	0.0198594	0.0571667	0.129891	0.0332808	0.167226	0.102385	0.079766	0.12116	0.207463	0	0.0306697	0	0.0883212	0.0541426	0.0553669	9.49669	10.8707	0.0465942	0.0552613	10.0161	15.8406
FBgn0261632	CR42715	2R	337	0.111585	0.123399	0.177607	0.201774	3.06747	3.53288	0.742218	1.20369	1.94486	0.322275	1.89234	1.04814	0.371969	0.182932	0.35745	0.319457	0.50662	1.16383	0.458407	0.0735802	1.003	0.920489
FBgn0028936	CG16873	2L	1395	5.8765	3.54744	6.92929	5.19123	71.1722	52.237	22.8056	69.0613	55.6297	31.4877	1.41497	1.35811	1.50514	2.09913	10.9768	4.28016	12.6234	7.43438	14.2739	4.33124	15.4407	7.90703
FBgn0264982	CR44133	3R	1153	0.782742	0.739378	0.88249	0.766671	9.13688	18.8297	19.5449	11.2581	28.9723	24.229	0.895486	1.36465	0.978477	1.01589	7.60829	3.21771	9.32169	10.447	6.85432	4.01447	8.73613	8.49044
FBgn0033257	CG8713	2R	1978	0.551326	0.504576	0.211818	0.240639	1.12157	3.67048	5.13045	1.2184	3.62885	4.19736	0.798337	0.763005	0.491148	0.732423	4.38839	4.1239	7.54639	6.08206	4.31609	2.41112	7.71976	5.98497
FBgn0026199	CG1838	4	3612	32.8672	27.102	43.7219	35.4955	13.7567	15.2691	13.2068	14.4245	15.1691	14.0051	75.717	74.0903	90.1804	76.497	40.7715	41.9705	37.6026	29.4037	41.6371	48.783	38.4755	27.6319
FBgn0038011	CG4066	3R	1767	0.319221	0.364785	0.575841	0.654195	0.368105	0.455797	0.37748	0.31059	0.329042	0.409759	0.670251	0.545181	0.567532	0.662884	6.00318	4.26016	0.0368083	0.093908	5.54009	6.15586	0.0717343	0.0489919
FBgn0030802	CG9099	X	729	111.833	101.796	87.3583	82.5488	20.6649	15.0028	14.3126	23.8614	17.0387	17.4969	50.6542	50.5233	49.0066	47.4835	77.8576	96.5129	40.8956	43.9722	76.879	99.1067	42.2863	43.1656
FBgn0053333	CG33333	3R	576	0.587566	0.649773	1.35086	0.767336	0.524289	0.770052	0.289499	1.20136	0.275292	0.251404	3.32145	2.28569	2.88357	3.21084	0.0123019	0.0287545	3.10522	7.5949	0.0141158	0.0143498	2.47934	7.28921
FBgn0085485	CG34456	3L	627	0.179924	0.530596	3.24565	3.30771	0.981812	1.39622	1.17779	1.37003	1.4331	1.77066	222.114	237.428	107.86	122.166	5.75236	1.80947	7.58544	6.79669	5.18704	1.95103	7.62818	4.61378
FBgn0038029	CG17639	3R	1051	15.3852	14.7587	18.0529	20.8005	0.464159	1.03285	0.827298	0.726513	0.945476	1.36634	1.04018	0.977694	0.65599	0.938507	1.09221	0.5752	6.85368	3.0572	1.58591	0.330306	5.53169	3.52123
FBgn0052183	CG32183	3L	2778	71.8378	77.1906	93.3246	93.0625	0.401383	0.672274	0.557382	0.485302	0.403366	0.556022	0.437257	0.335213	0.214338	0.199724	3.20116	1.55312	7.08232	5.64739	4.65363	1.327	8.1674	6.14935
FBgn0039070	CG17083	3R	1959	0.556673	0.573154	0.595786	0.555368	0.474324	0.655416	0.553285	0.499397	0.410114	0.548239	0.170517	0.786797	0.143974	0.330427	0.0180855	0.10991	78.5655	108.41	0.0539556	0.101262	82.8164	127.666
FBgn0030362	CG1803	X	1458	127.901	87.3638	92.7566	75.7164	2523.41	1308.41	608.163	2173.48	1056.96	720.75	113.368	142.672	112.973	141.119	122.196	61.4793	244.732	151.823	111.538	63.3179	203.984	156.854
FBgn0264836	CG44044	3R	352	0.10683	0.118141	0.340077	0	0.164986	0.397922	0.541401	0.542305	0.510542	0.479954	0.258814	0.547349	0	0	0.120783	0.188211	13.6271	3.42842	0.230985	0.117408	12.1473	9.61192
FBgn0030968	CG7322	X	1183	10.7441	8.1554	8.12046	6.78254	238.859	126.521	63.6419	294.244	132.833	75.383	454.743	427.054	456.248	387.998	53.2851	33.7132	50.6633	64.6374	47.004	32.566	53.5019	61.1396
FBgn0266782	CR45247	3L	602	0.249862	0.449013	0.397698	0.451813	0.231529	0.891908	0.553992	0.574735	0.351204	0.741685	0.252222	0.160022	0.3644	0.102406	0.0470825	0.0275126	1.0669	0.989799	0.0540245	0.0686504	2.34419	2.00124
FBgn0010194	CG6407	X	4005	19.5016	23.7209	22.6114	20.8323	0.310314	0.553745	0.844613	0.783465	0.765457	0.9672	0.295714	0.577279	0.281694	0.708069	5.87927	11.4553	3.24796	3.31645	5.19105	11.1383	3.15436	3.11078
FBgn0264362	CG43814	2L	785	0.14371	0.185413	0.152493	0.259864	0.192351	0.639378	0.470364	0.334364	0.201998	0.522665	0.0386847	0.0409059	0.0399216	0.0785327	0.0812398	0	0.776755	0.672581	0	0.0210586	0.979588	0.716811
FBgn0266236	CR44931	3R	505	0.0744638	0.0411738	0	0	0.322	0.57784	0.518888	0.496129	0.502395	0.454021	0	0.127173	0.0620563	0	0.028063	0	0.0160991	0.0597427	0	0.0163673	0.234266	0.0714264
FBgn0262142	CR42868	2R	337	1.00427	1.23399	1.15445	0.907983	46.012	47.9017	40.3625	42.023	45.1708	39.8189	1.44178	1.23871	0.929924	1.09759	2.60728	3.98092	3.73934	4.18532	2.77457	2.42815	3.48543	3.16819
FBgn0035520	CG11586	3L	1115	54.1973	51.4877	46.4872	46.1958	4.96894	5.47502	4.86047	4.61178	5.22399	4.93519	10.6218	10.3965	9.61233	9.59279	25.325	43.0108	19.7381	23.4934	25.763	45.338	21.9632	28.0022
FBgn0039920	CG11360	4	6932	57.7842	56.0132	74.3335	56.3542	2.00398	2.29339	1.64607	2.27358	2.51318	1.92884	7.28523	6.9114	7.90694	6.54545	14.0134	11.8712	11.4351	10.5761	14.4562	12.5247	10.9859	9.8033
FBgn0262867	CG11212	2R	4941	10.3429	9.35905	11.7321	9.70218	0.724029	1.13157	1.09442	0.688171	0.663242	0.981805	0.491682	0.370438	0.437634	0.330637	1.94895	1.06931	8.75036	10.3467	1.88087	0.821365	8.85562	11.6059
FBgn0034265	CG6410	2R	1699	14.4972	12.2505	16.2404	14.428	5.21616	5.6129	5.55932	7.08539	7.51621	7.42938	13.727	14.742	14.7931	16.2375	29.8284	56.0584	11.7811	11.2228	25.8708	62.2662	12.1806	11.0525
FBgn0265011	CG34350	2R	4096	0.156072	0.131985	0.226497	0.224114	0.635196	1.55024	1.38417	0.990342	0.880076	1.3788	0.200177	0.125434	0.275435	0.150508	0.114177	0.107156	0.15085	0.110486	0.123072	0.195741	0.136162	0.119765
FBgn0040097	CG17011	2L	779	0.772359	0.720673	0.384169	0.567376	0.342934	0.389578	0.458697	0.245047	0.284975	0.108436	0.311862	0.288547	0.040229	0.949651	0.0818655	0.0531534	295.176	256.891	0.0521867	0.0318312	249.615	284.154
FBgn0030704	CG15916	X	959	105.284	65.0234	64.4721	57.433	4.62663	4.73467	4.11104	5.3371	4.68485	5.02075	24.8577	24.075	22.2539	20.3137	44.0597	68.1415	24.3901	18.8917	34.956	63.073	22.5312	16.9557
FBgn0265188	CG44253	2R	468	0.0803509	0.044429	0.127892	0.217942	0.248184	0.448937	1.17072	0.25493	0.36141	0.464131	0.0648879	0.0686135	0.133925	0	0.166549	0.0176951	11.5176	12.1357	0.156359	0.211936	13.8491	15.5842
FBgn0035251	CG7967	3L	1257	93.0083	96.5531	95.7562	99.1026	15.0801	25.0998	27.7635	17.094	33.6227	34.0422	101.273	102.72	87.5083	88.3036	70.5716	83.8869	51.5032	43.059	73.3896	90.4011	57.1286	43.6746
FBgn0000351	CG11330	2L	1655	2.09039	1.45738	1.21154	1.35585	0.631632	0.902757	0.985972	0.605547	0.638745	0.969767	0.88075	0.485062	0.624875	0.409746	23.8695	61.4868	0.933358	1.16214	19.2287	63.8716	0.454427	1.07666
FBgn0032684	CG10178	2L	1956	8.18987	8.97192	10.6947	10.7767	38.5801	26.7999	6.4791	28.1311	11.2576	3.09705	267.501	268.923	295.184	265.818	28.0357	11.8208	36.0448	16.9475	33.0922	11.2658	50.0408	20.5173
FBgn0028480	CG17841	X	3091	119.99	111.558	144.977	123.335	18.3939	19.7535	25.1357	23.5256	13.8921	19.9965	92.5075	85.3007	129.206	107.281	131.48	107.898	118.134	131.505	118.941	107.264	111.688	116.342
FBgn0052213	CG32213	3L	526	0.0714909	0.0395299	0	0.0646367	0.0883271	0.288481	0.226442	0.0453639	0.100487	0.206477	0.0577329	0	0	0.117202	0.0134713	0.141695	0.139107	0.401503	0	0.251422	1.63865	1.1932
FBgn0051363	CG31363	3R	1658	243.407	283.085	274.955	271.397	4.59557	23.2673	44.5327	7.23182	39.4094	52.28	14.7075	11.756	11.8511	13.0696	277.321	407.981	360.345	428.836	241.209	438.55	380.793	470.911
FBgn0267027	CR45471	2R	864	1.3057	1.92525	0.96985	0.826362	0.954475	1.52659	1.13043	1.00803	1.02776	1.10339	0.702952	0.520319	0.797969	0.285408	0.869337	0.153357	1.74081	0.995194	0.159979	0.200898	0.733533	0.41748
FBgn0262002	CG42820	2L	2377	0.0632801	0.192444	0.151082	0.300369	0.381141	0.741492	0.445967	0.32625	0.511439	0.461983	0.0766534	0.405273	0.0659201	0.492771	0.0089431	0.289166	76.0947	120.23	0.00684113	0.0139091	76.0847	130.442
FBgn0263776	CG43693	3L	2541	149.411	169.648	195.366	222.578	0.603377	1.17596	0.946866	0.92497	0.649001	1.04005	39.51	24.0486	36.617	24.8922	132.764	84.8988	87.997	62.7119	107.529	78.0913	80.07	62.3629
FBgn0004646	CG3039	X	3068	134.936	131.473	150.073	142.224	9.06335	5.06766	3.30382	9.85411	3.25958	3.27252	1.68269	1.09898	1.40962	1.25587	61.8031	35.4007	34.7329	31.1731	62.7743	38.2913	38.4808	28.3248
FBgn0029729	CG12682	X	860	0	0.0725328	0.0347986	0.0790672	0.256611	0.678626	0.221597	0.277458	0.331887	0.336765	0.0706221	0.149354	0.03644	0.071684	0.0247183	0.0770354	13.4429	16.7953	0	0.0192221	12.194	21.8771
FBgn0034717	CG5819	2R	3344	0.258641	0.472562	0.644357	0.386351	0.316078	0.823767	0.552087	0.542305	0.373028	0.548519	117.411	115.404	115.017	102.769	16.6447	14.1159	15.7763	20.5886	13.6257	11.3181	13.9743	18.0114
FBgn0028482	CG16857	2L	2730	248.725	260.016	254.498	287.982	1.74863	2.59528	1.39178	2.27252	1.05712	1.10065	1.66854	2.45833	0.95278	0.971016	25.1407	7.99616	39.5573	21.0224	27.3406	4.95325	41.8212	20.6618
FBgn0037105	CG7169	3L	3136	12.8305	11.8683	14.7821	14.8745	0.977795	1.20595	1.15842	1.12611	1.45287	1.47379	4.32853	4.39275	5.75604	4.69832	9.52396	14.3286	4.31131	5.26245	9.96891	16.4704	5.41347	5.05628
FBgn0262541	CG43095	3R	554	0.339388	0.450384	0.486175	0.490959	0.335452	0.84277	0.816988	0.473783	0.381633	0.805946	0.10963	0.173887	0.169703	0.111278	0.690685	0.538135	1.07129	3.11776	1.54101	0.372992	1.44906	2.83875
FBgn0014033	CG4099	2L	2202	4.32056	2.17181	2.03861	0.772001	2.13628	2.06201	1.22246	2.50317	2.02591	2.41129	2.97883	3.10612	2.1917	3.33158	6.74803	2.43324	5.44956	2.68544	5.26538	1.64034	5.71796	3.82653
FBgn0264916	CR44107	3R	380	32.2605	29.7117	60.0898	50.1037	0.978107	0.399318	0.156721	0.816312	0.55638	0.285807	3.75598	3.80263	7.17485	10.9507	2.20036	1.48192	2.78133	5.00188	1.96848	0.957059	1.93467	3.55008
FBgn0052643	CG32643	X	548	0.274483	0.151772	0.327666	0.434293	0.36032	1.0863	0.543377	0.63137	0.308649	0.5285	0.166246	0.878954	0.228748	0.224993	0	0.0453356	56.6432	57.4635	0.519296	0	49.0827	66.4931
FBgn0031069	CG12703	X	3185	29.0326	39.5356	34.1645	42.9977	32.0407	17.5873	6.421	19.8346	7.50773	3.97448	82.6263	96.9787	73.4018	92.1239	87.1222	91.7287	111.339	115.809	74.6747	92.5192	96.7473	89.1644
FBgn0034194	CG15611	2R	1759	19.8817	18.5704	18.2555	18.5941	3.63836	7.00076	8.68089	3.84577	5.57709	7.54642	23.0993	26.1416	29.3252	35.0473	32.231	17.8479	38.3623	30.8304	34.9125	14.5105	42.8472	30.9397
FBgn0032168	CG13126	2L	1989	8.14852	9.16804	7.64344	7.79462	1.22632	1.18543	1.01203	1.4456	0.935413	1.01927	6.21397	6.02185	5.04188	5.02112	16.5944	30.6854	4.54121	5.11177	13.3222	31.2336	3.70895	4.10574
FBgn0259958	CG42468	2L	578	0.0650592	0.215842	0.207106	0.117643	0.0200952	0.18175	0.226677	0.0619241	0.0731573	0.0835115	0	0.111111	0	0.213316	0	0	74.2675	88.5789	0	0	70.5848	98.251
FBgn0040949	CG13998	2L	331	0.568039	0.251272	0.180827	0.308147	0.596542	1.79846	1.07953	1.11738	0.862306	1.64058	0.18349	0	0.094678	0	6.29383	3.80289	0.564927	0.54689	4.71629	4.44489	0.485062	0.348716
FBgn0017556	CG4569	2R	1254	0.0299874	0.0829057	0.190921	0.0271124	0.342708	1.0332	0.693374	0.665989	0.53109	0.837212	0.048433	0.307284	0.124954	0.0983225	0.0169519	0.132078	47.9504	65.5429	0.064838	0.0395479	49.7179	77.0996
FBgn0038541	CG16766	3R	4089	2.17955	2.37472	2.12247	1.83755	0.443126	0.887773	0.617534	0.615647	0.54291	0.693529	0.460451	0.431918	0.352548	0.361838	0.677572	0.380749	0.823144	1.08277	1.03001	0.353745	1.11803	1.2244
FBgn0028697	CG17420	3L	1017	1894.63	1901.69	1731.69	1988.52	694.48	591.538	564.025	738.988	687.504	651.438	1665.14	1466.98	1700.75	1598.22	2201.49	2498.65	937.121	956.142	2102.21	2408.63	969.133	926.627
FBgn0030912	CG6023	X	1453	6.80654	5.96736	6.48791	5.3584	0.367716	0.811362	0.754161	0.468032	0.516557	0.373733	7.85835	5.01667	11.733	8.33714	7.68088	7.14711	5.54499	4.4954	7.61587	8.44754	6.72302	4.01167
FBgn0013726	CG8705	2R	3027	90.1905	102.844	100.092	103.682	4.16329	6.99494	7.35426	5.60471	8.17201	8.34393	42.978	25.1946	24.2259	23.1563	72.6874	142.06	17.1786	15.9173	64.2585	158.91	19.0139	15.2646
FBgn0036931	CG14183	3L	2712	2.49585	2.09308	3.80706	3.68572	0.603878	0.89953	0.87838	0.589497	0.756202	1.01007	1.86998	1.98919	1.94132	1.90946	0.566978	1.00768	60.8014	88.8443	1.01933	1.08195	62.5048	101.76
FBgn0029522	CG13373	X	812	16.394	14.3142	10.9461	12.2262	5.17812	3.01872	3.31508	2.1011	2.10904	2.19948	9.5366	5.85277	7.60304	7.2505	36.1364	91.8286	11.334	13.2644	36.508	91.9181	9.57423	9.99485
FBgn0036403	CG6661	3L	1976	0.0570914	0.305157	0.0605805	0.275295	0.293902	0.555264	0.355637	0.295853	0.337038	0.439703	0.153682	0.650023	0.0158595	0.218389	0.129096	3.93529	31.1336	41.4266	0.074065	2.7482	26.1463	45.2157
FBgn0038606	CG15803	3R	5262	26.7274	30.2408	37.4511	30.0963	0.4812	0.973806	0.753764	0.900131	0.480145	0.880632	0.502086	0.32343	0.387115	0.515492	2.18287	1.36763	3.83944	4.55533	3.17687	1.21893	4.52385	4.55437
FBgn0031717	CG6957	2L	1586	29.4479	25.0929	24.2849	21.6298	72.4657	118.814	66.2606	71.8175	126.795	54.6609	74.3487	89.7735	70.3435	84.9703	17.5137	9.37259	24.0518	24.7343	13.6366	7.28053	18.7921	22.5155
FBgn0265929	CR44718	3L	1121	0.838631	1.26129	2.08233	1.54678	0.590594	0.655985	0.616261	0.713075	0.565811	0.549008	0.108359	0.200516	0.139779	0.109988	2.98986	1.411	1.48676	1.05636	0.326388	0.184333	0.595516	0.495524
FBgn0039003	CG4917	3R	2671	11.7416	12.4321	14.1623	15.1856	2.70046	3.67957	3.60759	2.81406	3.93008	3.97127	4.68417	5.54221	5.31498	5.11235	10.8928	18.4043	10.8421	19.1768	10.222	20.7953	12.6391	20.9183
FBgn0259243	CG42341	3L	3638	140.835	150.602	179.026	162.92	8.09667	9.98151	10.6962	9.86464	11.443	12.1702	45.0254	41.3967	45.6208	40.356	57.704	68.2513	62.3184	55.099	62.8195	77.8725	61.9069	54.8471
FBgn0053735	CR33735	2L	36	0	0	0	0	0	0	0	0	0	0	0	0	0	0	0	0	0	0	0	0	0	0
FBgn0030629	CG9123	X	1592	32.2659	24.502	36.8821	29.1724	0.445048	0.960477	0.613498	1.18408	0.843308	1.05362	0.190751	0.221873	0.255904	0.290428	11.9374	23.4862	11.6742	12.9815	5.48515	6.52622	18.7478	24.4381
FBgn0040068	CG7893	X	4603	34.075	35.6273	42.8519	36.2813	3.47719	3.67947	3.71324	4.56441	4.48984	4.46465	10.2918	9.2643	10.4439	9.42871	21.267	23.6763	12.0741	12.6943	20.6667	28.6842	13.866	12.3186
FBgn0085470	CG34441	2L	3507	27.2569	26.5438	31.2921	28.3567	2.42435	3.38821	3.14837	2.9393	2.96609	2.96266	11.4127	10.8227	11.5363	11.3206	19.1625	35.4535	11.5378	12.816	16.3309	37.5401	12.0188	13.0972
FBgn0034072	CG18250	2R	6533	28.1758	30.446	42.1623	32.8384	2.54062	3.79133	4.57436	2.62793	3.66182	4.725	11.2722	8.49842	7.67031	6.37431	23.1287	28.9674	16.438	17.737	23.1239	33.6972	16.0159	14.7141
FBgn0267671	CR46007	3R	824	0.0456362	0.0252339	0.0726378	0.0825216	0.169151	0.311641	0.159004	0.231664	0.128292	0.161094	0	0.194849	0.0380321	0.0748158	0	0.0100501	12.6095	15.4054	0.00986734	0	11.25	22.719
FBgn0014073	CG7525	3L	5236	0.962369	0.853789	0.840191	0.766209	0.372674	0.951891	0.636943	0.59927	0.561268	0.746723	0.307387	0.337302	0.233422	0.364991	5.45112	3.55704	9.2511	9.07234	6.6089	3.7018	8.96513	8.14958
FBgn0036709	CG13726	3L	1215	0.0928499	0.10268	0.320204	0.167896	0.506663	1.06636	0.666614	0.677546	0.548138	0.854154	0.0499877	0.0264289	0.154758	0.101479	0.0116641	0.0272635	0.441632	0.639407	0.00669192	0.0272115	0.605083	0.516562
FBgn0034177	CG6796	2R	1482	16.7722	16.1488	14.9634	16.2424	1.83395	1.66973	1.25377	2.11726	1.43375	1.56339	5.12273	4.70183	6.06891	4.49258	8.31949	12.9807	2.58384	4.88075	6.69328	12.4708	2.94791	4.6098
FBgn0038167	CG9374	3R	2553	21.9468	23.0243	24.7339	24.1442	4.05365	3.97766	4.04026	4.48628	3.68523	4.32025	13.8813	13.3828	12.9503	12.3514	32.6846	59.7921	46.5957	54.2335	30.7074	64.2981	41.6259	54.3781
FBgn0031603	CG15432	2L	557	67.107	74.3238	61.358	71.9654	4.00374	5.32277	4.57615	4.39102	5.71264	5.22127	14.0116	13.4901	14.4033	14.7203	27.733	40.559	20.6243	27.2587	30.3915	35.1989	21.5581	25.4888
FBgn0264305	CG43783	3L	4993	13.9632	15.0917	20.5705	17.1663	1.61675	2.78893	3.14887	1.93071	2.91752	3.02833	4.01413	3.98093	3.98556	4.0251	12.7271	18.6275	35.2899	49.4985	12.3287	21.3019	31.315	50.6126
FBgn0025641	CG14622	X	5470	28.7703	32.0064	36.793	32.4202	0.702847	1.26966	1.20197	1.09274	1.18274	1.45824	104.693	93.8854	133.168	106.825	25.1958	41.4186	12.1044	10.8477	22.5667	44.129	14.1724	11.9236
FBgn0033834	CG4744	2R	4681	0.136567	0.168794	0.300483	0.123474	0.734468	0.780485	0.470733	0.476617	0.320682	0.412473	0.032437	0.0823187	0.0267793	0.105359	0.0726605	0.0336135	21.6581	29.4966	0.114639	0.00882878	19.455	31.527
FBgn0034763	CG12190	2R	2242	44.0784	45.4065	51.244	47.6925	2.51262	5.22185	7.19325	4.55517	7.61958	8.149	13.6667	12.9476	13.7542	11.6862	34.6173	80.0058	16.5284	19.4181	33.045	84.0781	16.5538	19.4477
FBgn0038463	CG3534	3R	1979	11.325	10.4857	12.506	12.6615	11.6209	7.86218	6.15704	10.93	6.29253	5.82333	72.8268	82.5576	99.6211	106.708	46.0853	42.0258	43.2424	39.0809	42.1654	43.1151	49.7368	37.9258
FBgn0033608	CG13220	2R	816	147.375	179.286	107.751	142.162	33.4216	22.7583	17.6181	35.953	25.2233	24.1052	106.51	112.389	90.6357	93.6433	110.7	110.661	109.058	89.1607	105.639	114.177	113.064	95.9665
FBgn0260635	CG12284	3L	2304	191.595	191.945	184.38	183.084	36.1356	60.5808	80.0207	55.6197	90.9887	102.217	93.3696	93.8805	86.0719	82.1842	107.214	91.5544	102.966	121.309	114.966	95.247	112.788	130.185
FBgn0085334	CG34305	3R	300	0.626737	0.901019	0.49878	0.566648	2.16814	2.21775	1.07197	2.06799	1.62092	1.20674	0.101225	0.321111	0.208923	0.410988	4.98376	1.68386	4.33602	2.61474	4.06534	1.54289	3.63363	2.54897
FBgn0033866	CG6280	2R	3706	0.923363	1.14455	0.113053	0.100914	0.507726	1.1181	0.880617	0.698587	0.439279	0.765203	0.0901356	0.0346585	0.0930175	0.0998082	0.149137	0.0558641	0.320288	0.293071	0.171126	0.0892122	0.588283	0.50222
FBgn0010452	CG11280	3L	3365	19.9364	23.5054	26.0136	26.0574	0.424561	0.971252	0.661909	0.716197	0.527776	0.900125	1.3627	1.01152	0.856801	0.613734	3.41977	3.23623	4.77413	5.10381	4.77935	2.78792	6.47647	5.85272
FBgn0003057	CG10598	X	1711	0.0439558	0.145829	0.314835	0.218579	0.56344	0.920964	0.751823	1.02502	0.759942	1.23425	0.10649	0.0750699	0.109895	0.0360305	0.215352	1.30681	0.194817	0.17633	0.152064	0.246371	0.197552	0.11384
FBgn0050466	CG30466	2R	2017	11.615	9.47374	8.53144	7.82127	1.37054	1.74188	1.45268	1.69171	1.65094	1.41195	2.81543	2.62684	1.88	2.10894	3.75199	6.52814	17.4733	19.9912	2.89835	5.00766	14.8393	19.7609
FBgn0267084	CR45528	X	1219	4.31878	5.37302	9.05905	7.92099	1.26727	2.097	2.62839	1.57575	3.79836	4.00927	10.2637	11.9594	11.5687	12.7696	15.439	20.7678	5.50228	5.63678	10.9654	19.5755	5.3031	4.94154
FBgn0285963	CG46339	3R	5182	55.8838	60.4843	71.3172	69.7168	5.70216	4.4937	4.7533	6.75966	2.94779	1.90955	41.4257	38.6858	41.7826	35.7969	21.4259	9.41115	31.309	19.9523	23.1164	8.27348	31.197	20.6983
FBgn0032335	CG14915	2L	506	1.04043	1.23277	2.24747	1.81417	0.275455	0.43829	0.235392	0.212206	0.250701	0.643913	0.240059	0.126921	0	0	0.0560151	0.0490986	1.52639	2.84708	0	0.06534	0.951911	1.98173
FBgn0034440	CG10073	2R	2751	0.164031	0.17384	0.315477	0.19774	0.62065	0.610985	0.389667	2.39395	0.622515	0.412336	0.640246	0.712024	0.432883	0.571439	1.15652	0.123422	1.22941	0.509963	1.16448	0.246373	1.40685	1.00436
FBgn0033243	CG14763	2R	906	3.86003	4.56706	5.31812	4.61575	0.884587	1.35276	1.80109	1.05348	1.01512	0.972319	3.51941	3.33162	4.08161	3.70842	3.29268	2.44966	42.5257	62.4381	3.18587	1.97058	42.0556	74.9195
FBgn0265001	CG44152	2L	1662	0.0905035	0.162639	0.126045	0	0.580052	0.955139	0.745323	0.703496	0.553368	0.638948	0.456792	0.598944	0.622243	0.704763	0.289917	0.368722	0.489172	0.440207	0.430506	0.248661	0.325402	0.390653
FBgn0039771	CG15538	3R	853	0.0440847	0.0731281	0	0	0.6536	1.6147	0.991406	0.685351	1.15255	0.848821	0.0356008	0	0	0	0.124606	0.0485422	0.657647	0.539383	0.0285956	0.00968993	1.01047	2.35958
FBgn0028561	CG17976	2R	1592	0.0472415	0.0653039	0.0187982	0.0213561	0.496119	1.37106	1.08484	0.906794	0.624181	0.803483	0.171676	0.403406	0.0393699	0.0968094	0.129078	0.0936328	21.5303	40.1431	0.0153216	0.0155757	18.7796	39.2469
FBgn0026438	CG3159	2L	3398	133.883	145.904	159.868	160.029	0.546911	0.896553	0.462693	0.533687	0.419987	0.660547	0.0983057	0.189	0.193675	0.335636	25.2178	11.53	51.9217	46.7179	32.0657	10.0996	54.3176	45.624
FBgn0039079	CG17381	3R	1638	0.160702	0.139634	0.237514	0.0622691	0.248184	0.477441	0.327221	0.247646	0.161344	0.449397	0	0.0588116	0.0956607	0.112909	0	0.020223	0.00496339	0.00460471	0	0	0.0103178	0.00880838
FBgn0284442	CG4206	X	2747	1.24572	3.36075	1.12212	3.36647	1.92386	1.29599	1.53059	1.48971	1.39308	1.621	1.31552	1.32092	0.604637	0.908901	32.3728	94.1783	1.17496	1.4772	29.1604	108.535	1.52271	1.45752
FBgn0266026	CR44791	2L	406	0.370485	0.256068	0.147423	0.251223	0.228867	0.172498	0.234696	0.058772	0.10415	0.237781	0.0747968	0.0790915	0	0	0	0.0203973	0	0.167199	0	0	0	0.0888431
FBgn0261461	CG42274	X	4695	42.4179	33.3171	30.2646	21.6883	12.5749	21.8531	26.7036	14.4007	27.3951	29.3936	23.4984	18.9726	19.5239	13.0387	29.8227	27.8107	20.3848	17.1863	39.436	31.6466	24.8181	17.4382
FBgn0034429	CG18607	2R	744	0.101087	0.0279472	0.362018	0.228487	0.359066	1.12958	0.736422	0.513149	0.468885	0.746103	1.10205	1.2948	0.926674	1.32577	1.65719	0.356185	1.10367	1.31791	0.502704	0.277739	0.624686	1.33809
FBgn0036725	CG18265	3L	8180	6.18769	6.50727	9.66584	6.72497	0.39048	0.766267	0.524193	0.675296	0.693979	0.895467	0.141072	0.153097	0.291164	0.278849	0.418398	0.285492	0.669883	0.694318	0.475118	0.277875	0.88945	0.657908
FBgn0264339	CG43795	2R	5891	31.5783	35.2852	43.6887	42.6155	0.522488	0.903514	0.915907	0.836426	0.687282	1.17171	0.051549	0.0654106	0.132993	0.0313944	1.27862	0.687414	2.85814	3.09076	1.56927	0.541586	3.39819	3.32354
FBgn0034683	CG13500	2R	1215	0.4333	0.804329	0.911351	1.39913	0.439745	1.10479	0.499961	0.775742	0.565539	0.576057	0.0249938	0	0	0.0253696	0.0233281	0.0340794	0.281038	0.248313	0.0401515	0.0340144	0.0904147	0.26125
FBgn0035480	CG14984	3L	709	5.62207	3.57788	11.0168	10.0222	0.344027	0.658526	0.537583	0.487998	0.342931	0.578691	0.471146	0.181163	0.221004	0.304328	23.9462	6.07373	38.3683	20.0531	27.8095	4.76811	40.0108	20.7773
FBgn0053296	CG33296	2L	1949	41.3666	31.9519	72.5368	55.246	0.22646	0.431201	0.378898	0.324437	0.439338	0.482944	0.451851	0.46132	0.771803	0.695875	3.94833	2.16699	6.04852	5.21281	4.21344	1.67091	5.99195	6.37014
FBgn0053189	CG33189	3R	677	1.11091	0.890679	0.8841	0.954179	5.47295	6.62066	8.62084	2.85491	2.90436	3.81451	1.16626	3.17791	3.93466	5.96449	1.2246	1.05198	117.327	173.534	1.36913	0.854631	123.397	206.331
FBgn0030297	CG12622	X	1251	0.631246	0.581732	0.287068	0.407661	0.278538	0.559826	0.609347	0.391014	0.177455	0.376202	0	0	0.0501014	0.0492791	0.0453136	0.0198592	0.0909837	0.0723503	0.0844915	0.0264285	0.114832	0.0576664
FBgn0001089	CG9092	2L	2345	17.2707	15.3308	15.5568	15.1219	0.950995	4.878	14.8568	1.27193	5.90997	13.1378	1.32089	1.86231	1.16266	3.12842	28.0777	11.0111	22.4105	20.4597	43.4203	13.6936	29.1598	30.6405
FBgn0037015	CG13253	3L	2737	91.8329	93.2217	96.1003	95.91	0.275841	0.788961	0.596194	0.383596	0.301263	0.440899	0.210808	0.340235	0.274798	0.360384	2.7132	1.31315	5.44478	4.10333	3.79947	0.890875	6.36937	3.80339
FBgn0267742	CR46073	3R	1428	4.60836	4.55751	4.82014	4.54747	0.553096	0.825566	0.617228	0.559774	0.407155	0.532386	9.5696	10.3214	8.90995	7.85712	0.23322	0.139182	1.03049	1.65851	0.250525	0.162069	0.58584	1.69743
FBgn0259969	CG42479	3L	554	0.135755	0.037532	0.216078	0	0.0209657	0.168554	0.0214997	0.150749	0.0572449	0.108912	0.383705	0.927397	0.113135	0.445113	0.0255809	0.0298964	126.852	161.946	0.0587053	0.0447591	111.044	141.807
FBgn0261583	CG42693	3R	408	0	0.305776	0.07335	0	0.256214	0.743827	0.437898	0.263177	0.440468	0.828155	0.0744302	0.157408	0.0768099	0	1.33729	1.01487	18.8904	19.3185	0.737342	0.607758	18.0397	20.21
FBgn0037727	CG8358	3R	2197	0.290975	0.302853	0.626596	0.185702	1.01506	4.23967	13.8842	1.30874	1.88617	5.48718	0.953736	0.540788	1.21246	1.36092	4.7605	2.55563	5.78021	3.06919	6.50973	2.99846	7.54257	4.19644
FBgn0050103	CG30103	2R	2022	0.0371951	0.0514163	0.0592024	0.100887	0.29296	0.77354	0.589062	0.495638	0.392108	0.555029	0.0600742	0.0794044	0.0464962	0.0457331	0.00700882	0.0286692	13.8114	21.7995	0.0160844	0	12.8092	22.6055
FBgn0085294	CG34265	3L	467	0.644183	0.578813	0	0.218408	0.223844	0.649853	0.280555	0.306571	0.316911	0.387604	0	0	0.0671058	0	0.971089	0.531989	1.96723	1.69586	0.644187	0.318585	0.977122	0.72604
FBgn0003390	CG3135	X	1796	6.00914	5.53393	7.18176	6.1145	2.36698	4.03593	7.92508	2.99596	2.36028	5.72463	2.33336	3.00371	1.98919	4.89135	11.8874	5.4225	12.2313	13.4262	15.6276	5.40756	17.7993	14.4
FBgn0265844	CR44633	2R	501	0.0750583	0.0415025	0.179202	0	0.834612	1.95704	1.09361	0.666786	0.865111	1.15616	0	0	0	0.0615251	0.0282871	0	2.06091	0.135494	0	0	3.64324	0.100795
FBgn0266630	CR45137	2R	7115	0.364679	0.587399	0.8202	0.659431	0.305272	0.608636	0.453666	0.441009	0.341726	0.571569	0.128043	0.112829	0.127732	0.0909777	0.0219101	0.0116392	0.0514198	0.0402833	0.0662797	0.0290425	0.0914509	0.119643
FBgn0044817	CG32616	X	563	0	0	0.0531559	0	0.0412612	0.269522	0.126936	0.0211913	0	0	0	0	0	0	0	0	0.0144406	0	0	0	0	0
FBgn0039158	CG6182	3R	1373	25.8546	23.8518	22.9519	25.4311	2.66477	2.72894	3.10566	2.97182	2.33291	2.85645	10.8155	10.3607	8.99297	9.02497	15.7562	28.6619	6.21152	6.99867	13.0932	28.3303	6.13	6.9566
FBgn0005558	CG1464	4	3462	30.696	31.5255	42.5994	36.621	0.939401	1.2812	0.970206	1.1786	0.659557	1.13633	0.21052	0.222608	0.0905212	0.12465	2.3415	1.55005	3.91707	3.56864	3.14471	1.14361	4.51317	3.60703
FBgn0052418	CG32418	3L	951	23.6064	25.9745	16.9617	17.3748	2.57704	2.0129	1.9413	3.60054	1.54511	1.47194	10.0267	8.47518	7.21674	9.33474	36.7186	53.4148	6.30912	9.04151	34.5661	54.382	6.3977	7.63886
FBgn0033631	CG9027	2R	1772	331.18	328.777	260.745	318.826	15.8101	8.30635	3.93219	17.7614	5.70321	3.4527	75.2504	64.784	60.7492	53.1768	126.831	275.321	55.5752	40.6879	120.442	311.794	61.0691	43.4269
FBgn0028884	CG4892	2L	905	0.166206	0.114877	0.231478	0.150271	0.166846	0.283748	0.171095	0.158197	0.0584046	0.133342	0.0335553	0.248373	0.138512	0.170299	0	0.164711	11.4	28.4199	0	0	9.44939	27.0627
FBgn0085230	CG34201	2R	1155	0.0976733	0.180024	0.336838	0.176618	0.452533	0.859005	0.55687	0.578459	0.485087	0.710462	0.0788767	0.0278018	0.135664	0	0.00613499	0.00716996	0.042234	0.0848942	0.0281582	0.00715628	0.0877953	0.118673
FBgn0259233	CG42331	3R	5053	2.51538	3.55942	2.84284	3.82849	0.418352	0.984055	0.862728	0.897223	0.571135	0.981537	0.240392	0.419421	0.582983	0.555114	0.424902	0.263861	0.677369	0.697082	0.447325	0.294437	0.576955	0.659588
FBgn0029137	CG6618	2L	2466	40.4863	43.3562	45.1814	44.808	0.485137	0.979797	0.864574	0.783769	0.625872	1.01296	0.0123145	0.0390646	0.0889574	0.0624982	1.87349	8.62048	3.29356	2.97602	2.95751	6.62648	4.10521	2.96929
FBgn0286833	CG46387	3L	762	1.48048	3.13801	3.41684	2.63246	0.533498	0.903766	0.703395	0.657598	0.541047	0.775988	4.02509	3.1184	3.78364	2.54845	0.892713	1.47803	0.48012	0.386035	0.864286	1.26911	0.621019	0.501765
FBgn0001122	CG2204	2R	5457	205.917	233.274	300.732	244.727	1.49205	1.74326	1.7134	1.54354	1.99918	2.40154	5.26437	4.83697	4.67463	4.52448	27.6593	28.8745	24.697	22.8003	29.5324	32.2729	25.9904	21.4042
FBgn0063261	CG31275	3R	594	0.253227	0.805106	1.61222	0.629609	0.0977695	0.373358	0.200519	0.180768	0.05339	0.0609465	0.81798	1.67583	1.2662	0.830279	0	0.0139416	82.5596	109.138	0.013688	0.013915	87.021	143.54
FBgn0267673	CR46009	3R	776	0.048459	0.187563	0.154262	0.043813	0.34426	0.947628	0.675356	0.676484	0.313323	0.466523	0.0391334	0.124141	0.0807691	0	0.0182627	0	2.42015	4.93763	0	0	1.41564	5.83818
FBgn0033134	CG12840	2R	1062	7.32963	6.67639	5.32595	5.66648	20.9223	35.4348	41.7328	26.6363	40.095	38.8384	13.7826	10.2199	9.91498	8.30103	27.3829	15.2994	33.5536	35.5606	30.5169	13.161	35.7347	35.5337
FBgn0030087	CG7766	X	5032	33.5015	33.9866	46.5019	39.8028	13.764	14.5464	12.3203	18.4438	16.6341	16.4752	43.0046	42.1491	52.3075	48.5639	84.7831	79.1249	89.4821	69.3411	88.5941	82.931	88.7483	69.9027
FBgn0035070	CG3650	2R	1207	0.0623102	0.086134	0.0495887	0.0845043	0.327184	0.841339	0.78945	0.958806	0.411639	0.989787	0.0251595	0.0266041	0.0519278	0	0.017612	0	0.0202072	0.00624898	0.00673628	0.00684798	0.0350054	0.0179306
FBgn0032029	CG17292	2L	2003	10.6261	9.87214	10.4886	9.69215	24.9697	24.0965	14.4738	36.6975	28.5576	13.3627	26.8805	26.7406	28.7725	29.3468	57.0481	53.6238	55.7941	52.8805	66.9493	55.7581	58.6543	48.5608
FBgn0028424	CG3767	2R	1495	22.9147	18.1363	17.3355	17.1928	24.0691	16.474	3.12311	15.8571	4.78003	3.0108	289.781	347.466	238.843	265.005	30.7467	13.444	42.4122	33.4494	40.8819	12.9318	40.2505	30.024
FBgn0262112	CG12068	3R	1154	0.651719	0.918917	0.726127	1.20793	67.1537	58.5034	48.7477	52.5096	58.8929	44.5888	1.42101	1.91999	1.43929	0.774609	8.8359	6.84607	1.3597	1.54249	5.82676	7.01923	0.571164	0.493857
FBgn0027338	CG9423	3R	2728	100.655	103.453	119.323	111.568	50.1259	51.6528	55.8211	58.7614	64.1288	65.0171	137.177	126.349	137.68	124.099	207.845	306.092	104.281	116.854	182.592	349.436	101.431	117.102
FBgn0034654	CG10306	2R	853	209.138	201.273	178.368	203.117	59.6274	52.9567	50.2266	63.8496	62.8945	60.4785	140.659	130.703	126.382	127.163	209.562	300.204	129.728	160.046	198.406	289.99	137.444	162.261
FBgn0261991	CG16849	2L	577	0.130344	0.144144	0.207465	0.294618	0.34221	0.66757	0.454139	0.351511	0.274815	0.481023	0	0	0.108625	0	0	0.0287047	0	0.0915037	0.0281826	0.0429749	0.0878714	0.0500108
FBgn0267163	CG45603	X	521	0.360885	0.0798186	0.172323	0.195771	0.0445874	0.0224038	0.0685844	0.114498	0.0811611	0.162134	0	0.493069	0	0.236653	0.0136006	0.174845	53.8362	79.8841	0	0	54.3349	86.2641
FBgn0266598	CG42550	3R	580	14.1988	10.8266	11.2999	10.0238	0.620803	0.42262	0.780365	0.802237	0.820182	1.04029	4.60749	5.20422	6.15962	5.79281	17.0551	31.9687	5.88727	6.85329	16.5417	34.2021	6.65825	7.15187
FBgn0265657	CR44464	2R	308	0	0	0	0.110386	0.301689	0.303178	0.50273	0.348625	0.205933	0.235079	0	0.104257	0	0	0	0	4.96249	5.92627	0	0	5.45977	6.58166
FBgn0035194	CG9187	3L	692	2.4997	2.13336	1.77312	0.982627	3.03803	4.03135	4.2342	1.70685	2.10814	2.37163	10.2249	8.44541	3.98523	5.38976	13.3424	36.1529	6.59097	8.0003	14.6517	43.0117	5.49513	6.64069
FBgn0003380	CG12348	X	12181	70.4851	80.0472	126.198	82.5313	0.419556	0.702393	0.562247	0.618034	0.512029	0.715267	1.19167	1.24427	0.900456	2.73042	19.8075	8.953	33.257	27.3255	28.1814	7.83123	39.5355	28.7106
FBgn0259952	CG42462	2L	456	0.989584	0.638374	1.44384	0.74559	0.356601	0.358362	0.522405	0.627932	0.255008	0.635127	0.399573	0.84503	0.618522	0.946354	0.0310786	0.0181607	865.671	618.735	0.0713218	0.0181261	771.293	658.631
FBgn0031654	CG8869	2L	894	0.29444	0.37213	0.0334752	0.0760602	2.78033	3.81245	1.70535	2.78917	3.29907	1.95724	2.47967	2.04735	1.01657	1.44811	388.164	136.679	233.116	127.092	335.486	57.1281	160.877	26.3144
FBgn0259703	CG32308	3L	1350	3.11976	4.25096	0.532032	0.528872	0.111848	0.337202	0.282331	0.167914	0.180102	0.223471	0.269933	0.35679	0.232137	0.205494	0.0157465	0.0245372	0.0542003	0.100567	0.0120455	0.0122452	0.619688	0.0534375
FBgn0004783	CG2360	3R	765	0.0491558	0.0543601	0.03912	0	0.440308	0.869706	0.871904	0.623828	0.49747	0.788719	0	0	0	0	0.17599	0.411359	1.20091	0.345083	0.180682	0.172873	1.99935	0.132022
FBgn0267721	CR46054	3R	606	0	0.0343115	0.0493841	0.0561038	0.268334	0.462272	0.255513	0.216564	0.209331	0.298698	0	0.317932	0	0.406919	0	0	16.2332	19.5533	0	0	16.4683	21.9755
FBgn0034417	CG15117	2R	2707	6.1817	6.97444	9.27543	8.50287	0.755169	1.29789	0.726002	0.793324	0.784934	1.16796	21.2696	19.9879	20.1552	19.8814	10.6302	5.82475	56.4147	53.4998	11.0892	6.17394	42.0205	44.7128
FBgn0034808	CG9896	2R	2043	181.873	184.448	245.757	200.183	0.415025	0.651321	0.571347	0.449665	0.413949	0.702898	0.728345	0.440094	0.736292	11.0743	53.9334	70.5268	37.9481	51.7713	51.96	62.3979	39.3727	47.2851
FBgn0267034	CR45478	X	331	0	0.251272	0	0.308147	0.456179	0.740543	0.539766	0.432533	0.319372	0.802063	0	0	0	0	0.128446	0.975742	0.12281	0.113935	0.098256	0.57434	0.102118	0.0217947
FBgn0032225	CG5022	2L	2086	22.3534	23.6236	25.7089	26.2245	0.712714	0.979225	0.742286	0.732086	0.501703	0.56114	5.47372	4.86439	5.73887	4.52166	1.34177	1.12349	1.67979	2.03569	2.04242	0.911345	2.25233	2.06462
FBgn0051997	CG31997	4	729	92.3856	79.6057	93.1466	96.7733	0.844439	0.54439	0.816929	0.916488	0.681547	1.02631	27.8681	31.0099	102.527	99.0684	49.0862	26.9909	65.1072	71.1314	58.8666	24.4791	72.0999	80.4234
FBgn0037042	CG12984	3L	824	5.20252	4.315	2.90551	4.33239	0.436973	1.24656	0.766109	0.59364	0.538825	0.80547	0.0737076	0.0389698	0.0760641	0.187039	0.404172	0.82411	4.42022	3.56988	0.789387	1.36421	5.06608	5.323
FBgn0038516	CG5840	3R	1263	3.18579	1.71215	3.15144	1.93818	49.0718	92.3901	44.3709	55.9317	154.601	75.7103	104.303	109.656	92.5513	85.8584	42.7287	18.628	43.1092	33.168	35.587	15.2025	32.9983	28.999
FBgn0262887	CR43242	2L	1090	40.8126	46.6788	38.0537	39.8941	2.89843	4.91524	4.09776	3.71056	3.39443	4.5059	11.2833	11.0474	6.75645	7.88984	9.62124	8.76754	12.3517	13.0437	9.80158	7.87877	11.0319	10.8542
FBgn0015035	CG4105	2L	1805	0.395834	0.794847	0.779257	0.508571	24.0473	161.518	2.87708	13.0412	13.3824	1.063	183.315	162.69	411.775	343.266	54.222	18.8612	65.9862	33.9518	28.0227	12.9363	57.5791	11.7224
FBgn0037227	CG14640	3R	1067	0.317186	0.389742	0.70119	0.47796	0.522512	0.918912	0.669775	0.916887	0.594446	0.961321	0.0284607	0.0601896	0.0293706	0	0.0929736	0.155226	3.55832	1.1593	0.144783	0.410564	6.09815	1.74436
FBgn0038389	CG5516	3R	811	42.6583	41.3035	34.2073	37.0592	5.39934	4.62001	3.49541	6.0904	4.70557	3.77943	11.8325	11.324	9.73771	9.12181	25.0847	62.605	23.4177	26.5988	24.9034	61.8231	25.9031	30.5108
FBgn0287696	CG13025	3L	3145	16.07	14.8161	16.7761	14.7347	1.07471	1.35095	1.24978	1.30877	1.32771	1.43888	2.06634	1.797	1.97298	1.59756	14.4873	45.48	3.0116	3.40073	13.5081	50.5786	3.32638	3.70681
FBgn0027570	CG9761	3R	3103	18.1901	16.4104	20.726	19.4921	17.7987	11.4391	7.77678	19.8896	13.2762	8.38068	57.251	62.6286	75.493	75.1182	26.0715	14.9853	19.4172	13.8454	25.1991	18.67	17.467	14.9349
FBgn0053757	CG33757	2R	537	0	0.0774404	0.111459	0.253251	0.216295	0.499934	0.332705	0.444347	0.334657	0.47191	0.169651	0.298986	0.35015	0.229602	0.0791722	0.0771071	0.0151397	0.154502	0.0757047	0.030784	0.0944167	0.147774
FBgn0038535	CG18212	3R	3909	40.875	44.2664	48.3238	43.1401	63.0075	91.9397	81.831	75.9701	132.81	94.8012	63.0656	63.8115	58.5481	57.532	96.3478	129.122	42.0666	47.3872	83.1477	145.512	39.5169	45.2683
FBgn0267098	CR45538	X	347	1.62554	0.838901	0.948688	0.391918	0.635981	0.706397	0.205951	0.515737	0.45697	0.625975	0.262543	0.185079	0.180625	0.266491	0.183784	0.167058	7.09914	7.80336	0.445196	0.1191	4.84614	8.62777
FBgn0011206	CG4760	3L	6538	118.455	131.349	153.365	121.804	0.572046	0.960497	0.77608	1.8595	0.88929	1.06314	6.48875	7.65206	7.36726	7.05305	22.5865	10.0685	97.895	124.313	26.5472	9.88498	96.9419	135.349
FBgn0030667	CG15599	X	3692	0.101853	0.230905	0.445822	0.313099	0.500213	0.935813	0.729103	0.597828	0.432355	0.709271	0.115153	0.191345	0.0933702	0.192024	0.236069	0.675155	5.03613	4.67628	0.173977	0.23507	4.53185	4.84389
FBgn0261112	CG7828	3L	1867	39.3565	39.024	34.4791	30.5207	3.88204	3.11972	1.84372	3.96838	2.50267	2.0554	14.2973	13.4499	14.2173	13.9509	23.2503	46.8401	46.0847	73.2396	22.0143	50.5892	54.8206	89.1112
FBgn0025825	CG2128	3R	1660	32.6885	30.2873	27.4569	29.9846	2.94574	3.25561	3.17144	3.77327	3.19684	3.27855	12.3299	11.8192	10.8552	12.7567	18.5813	34.6567	9.68748	9.66897	16.6924	37.1002	10.6138	9.85632
FBgn0267161	CR45601	X	875	209.767	11.0736	288.494	1.74852	1.19469	2.78803	2.09631	1.81347	0.471175	0.510279	286.496	2.82578	207.944	2.53638	100.798	96.4795	0.148664	0.0689602	77.6271	106.535	0.106232	0.0989357
FBgn0038320	CG4931	3R	4628	24.7986	24.2837	30.7222	26.1604	7.71741	8.05313	8.57024	9.20583	9.70095	10.3595	17.9397	18.1787	18.4184	18.5824	25.7607	38.9801	12.1933	12.704	22.976	45.8246	12.9256	12.1616
FBgn0030921	CG6290	X	744	0.101087	0.0838417	0.321793	0.137092	0.483959	1.08252	0.608349	0.737651	0.568346	0.697444	0.163266	0.0431601	0.210608	0.207151	7.21925	3.82899	19.8443	13.4123	9.96665	2.75517	25.4304	15.6208
FBgn0024510	CG32315	3L	4000	3.33737	3.59195	3.74085	3.65488	2.13716	1.96971	1.75089	2.51141	1.94511	1.90967	1.05527	0.90714	0.775626	0.739778	5.64393	16.5398	3.18698	3.0962	3.81736	16.5806	2.64706	3.35634
FBgn0029892	CG3184	X	1179	19.2327	20.1931	17.6413	20.7339	3.31998	3.35618	2.55593	4.0275	2.54642	3.14223	6.90288	6.59109	5.82113	6.01318	15.9869	18.0938	6.9095	5.64889	14.3925	15.3042	7.8124	6.22894
FBgn0052133	CG32133	3L	8068	3.64483	4.46369	5.26352	4.19297	1.1877	1.76648	1.5885	1.30427	1.3915	1.48225	4.50544	4.48155	4.74271	4.2599	11.2349	22.7202	2.93338	2.87379	9.53451	27.0996	2.88345	2.64581
FBgn0002926	CG10129	3L	8230	0.0685374	0.0429498	0.589081	0.33875	0.437504	0.849544	0.549953	0.565368	0.422592	0.60557	0.0479681	0.0741326	0.0609253	0.078652	19.6666	8.34369	0.145215	0.133804	14.7953	13.9318	0.187898	0.133237
FBgn0265955	CR44742	2L	514	0	0	0	0	0.135584	0.295215	0.254901	0.232115	0.226233	0.328684	0	0	0.0609697	0.0599691	0	0	0.0158172	0.968495	0	0	0.0493208	0.378949
FBgn0032894	CG14402	2L	1688	0.0668321	0.0985438	0.0531874	0.241698	0.433499	1.16862	0.783236	0.58664	0.538582	0.836426	0.0359805	0.89409	0	0.237389	0.0419782	0.00490598	54.2083	55.9701	0.0529843	0.0342764	43.1676	59.4305
FBgn0000356	CG6533	3L	522	0.288155	0.477994	0.114662	0.195396	0.400518	0.737908	0.661713	0.59425	0.607542	0.786	10.5879	0.0615156	0.960565	0.05905	649.474	510.902	0.0778739	0.216739	537.124	627.513	0.307578	0.290221
FBgn0032635	CG15141	2L	1683	31.3704	32.0848	33.5365	33.5545	1.81506	2.78112	3.17056	2.52367	3.79383	4.03681	6.64008	6.79237	5.80962	6.46519	22.5587	62.2205	15.3229	17.6978	23.049	69.7387	18.0554	19.8333
FBgn0013277	CG31449	3R	2324	5.55002	13.7425	12.7614	21.0226	9.70084	24.1232	28.8699	15.781	34.6067	62.8814	4.07688	6.56316	1.37544	8.43551	170.589	47.4678	333.793	152.911	29.2376	10.1078	144.419	90.8245
FBgn0031857	CG11321	2L	9188	0.470667	0.991209	0.866405	0.658664	0.465207	0.899438	0.722065	0.612897	0.437208	0.751258	1.96325	1.76492	3.05949	1.51973	13.2201	4.30469	25.075	15.5242	13.6588	3.42837	21.0163	11.7311
FBgn0033210	CG1406	2R	1001	17.1304	16.7007	14.1412	13.552	5.11711	3.98796	2.83195	5.94748	4.55165	4.00238	7.49328	5.71007	7.0441	6.52818	37.9992	68.5669	7.3016	8.08504	33.1319	71.2188	7.80027	9.18153
FBgn0039511	CG3330	3R	1190	0.0632004	0.0873645	0.0251486	0.54284	0.497786	1.10838	0.620564	0.421084	0.408636	0.5983	0.0765568	5.31588	0.0263348	1.29513	0.00595455	0.695908	349.605	443.424	0.013665	0	314.82	483.676
FBgn0037036	CG10586	3L	883	0.170347	0.0941914	0.169461	0.308031	0.407775	0.581635	0.593518	0.445882	0.287327	0.505656	0.27513	0.36366	0.141963	0.383992	0.168521	0.0093786	36.6358	54.2156	0.248617	0.0187214	36.9306	57.0834
FBgn0031650	CG14044	2L	1318	5.30682	4.05443	5.22243	4.10154	0.40538	0.8679	0.867557	0.869005	0.617591	0.787403	0.161284	0.146181	0.095109	0.187096	0.623646	0.515225	1.10416	0.944246	0.678585	0.269664	0.743729	0.618505
FBgn0026181	CG9774	X	7190	4.85351	5.41363	6.50981	5.09274	4.06929	4.99363	5.16854	5.14232	6.07515	6.23343	11.0066	10.6337	11.8772	11.648	28.0736	39.5084	13.6582	11.9264	25.8158	45.4235	13.8531	10.8863
FBgn0035001	CG4527	2R	6812	28.0541	32.874	41.5513	32.7412	11.2638	12.3578	13.9111	12.9308	14.1467	14.9301	44.1292	42.4205	47.0214	44.1049	53.9828	52.2189	37.3096	38.4766	47.2146	60.5741	35.853	35.2358
FBgn0040010	CG17493	2L	5997	49.4053	48.8631	58.3216	49.4308	6.19777	9.27444	8.78664	6.99091	9.13635	9.90827	22.4123	21.2843	32.8591	30.0069	19.0872	34.9853	13.649	14.2122	20.7274	42.1848	15.2604	15.5264
FBgn0261858	CG42787	3L	386	0	0.161602	0.0775305	0	0.150454	0.665264	0.586284	0.43272	0.520345	0.812831	0	0.415947	0.0811876	0.0798552	0.0917864	0.171633	22.8947	39.3735	0.021064	0.0642397	23.0522	42.7237
FBgn0036000	CG3434	3L	1372	14.0056	13.7456	14.7889	14.2984	3.29318	3.27541	3.23815	4.33923	2.9433	3.45663	6.99427	7.30224	7.56051	7.50383	20.1732	23.2565	9.49295	7.8119	19.4022	25.6038	10.9571	9.23316
FBgn0265819	CR44608	2L	538	3.07544	2.97591	1.33502	1.70626	0.820391	1.21497	0.597755	0.554401	0.353684	0.762624	0.620897	0.417803	0.1165	0.286469	0.605859	0.554139	0.695134	0.602841	0.604512	0.445538	0.628275	0.442498
FBgn0047092	CR32730	X	1856	3.24174	14.3622	0.967461	2.65616	0.212775	0.477963	0.237446	0.263556	0.165175	0.253572	1.55437	2.30107	0.0506548	9.9813	0.0687211	0.107086	0.127032	0.150363	0.131423	0.044534	0.0865063	0.120493
FBgn0265443	CR44343	2R	1002	0.150117	0.16601	0.119468	0.101793	0.394122	0.50091	0.297176	0.50009	0.316504	0.3613	0.272762	0.160235	0.125104	0.0922877	0.0990048	0.115707	3.56196	3.31208	0.121717	0.032996	3.28904	3.65743
FBgn0266098	CG44835	X	19353	0.439134	0.591991	1.05617	0.620142	0.14404	0.173098	0.193867	0.203438	0.172063	0.20951	0.222818	0.219019	0.226703	0.172015	6.05523	4.83407	6.16233	5.45277	6.99089	5.21693	6.85743	5.53216
FBgn0002868	CG9470	3R	700	2830.63	1999.28	603.153	490.41	7.64932	20.6434	4.96852	21.5605	34.4471	11.3261	6570.14	6060.33	4723.95	6871.31	381.04	489.602	677.163	997.509	253.538	250.362	539.056	705.649
FBgn0266419	CR45059	X	771	0.243866	0.37756	0.271709	0.132291	0.301297	0.772102	0.571596	0.541602	0.301643	0.57911	0.236323	0.416487	0.0812929	0.599691	0	0	4.6608	1.83916	0	0	1.41386	0.748541
FBgn0024189	CG33141	2R	8694	17.8505	20.7904	24.6739	20.2609	0.423506	0.86462	0.742543	0.695752	0.503392	0.788393	0.125745	0.099724	0.183835	0.166636	1.30243	1.24686	2.68851	2.60787	1.69646	0.630323	3.06559	2.41879
FBgn0019938	CG10122	2R	5078	6.73884	7.46459	7.55537	7.59251	4.68215	2.979	2.20015	4.53217	1.54467	1.60883	8.72513	7.27212	9.05346	6.71963	35.2021	50.4902	3.52547	5.20312	27.2741	57.6339	3.76253	4.72366
FBgn0025697	CG12789	2L	5563	25.3624	23.7567	25.0905	23.0958	1.7956	86.0163	283.884	1.53772	103.928	322.202	4.74373	4.49083	1.07597	1.70106	6.78913	3.22737	9.5418	7.21305	6.78897	3.0236	9.78703	7.89747
FBgn0029720	CG3009	X	2475	130.528	125.21	155.668	146.298	0.337891	0.622526	0.558245	0.751996	0.538172	0.731358	0.564406	0.493019	0.671086	0.660072	5.08182	3.34263	7.59461	8.46591	6.74108	2.7919	8.4981	8.68894
FBgn0033178	CG11127	2R	1484	25.2637	24.9681	22.8484	24.6744	11.7324	11.2712	9.34246	12.8794	11.9389	10.3923	12.0119	11.425	9.54513	10.9255	29.0551	32.3049	15.9423	12.6403	26.485	32.8671	17.1967	12.2114
FBgn0035673	CG6602	3L	1401	4.64349	3.76971	3.18279	2.74224	0.48085	0.724836	0.586615	0.417277	0.415002	0.594326	944.904	1003.77	1288.39	1409.97	24.783	8.04486	34.3307	29.3195	32.9522	10.2124	41.5458	29.2888
FBgn0030452	CG4330	X	3329	6.6985	6.35213	8.27055	7.87418	7.65844	4.70892	3.9178	6.83086	4.38854	4.46229	14.2761	10.8902	16.1164	11.7408	15.5511	17.5701	14.9682	17.2669	14.5859	18.8153	13.8698	16.3069
FBgn0035847	CG7476	3L	1477	0.0509197	0.0422331	0.141833	0.0690567	0.204462	0.529484	0.379018	0.315029	0.314918	0.473872	1.23362	1.91319	0.615311	0.70956	0.182305	0.112137	0.159628	0.444278	0.121107	0.128711	0.211686	0.33213
FBgn0284420	CR46334	3R	1108	0.0339388	0.018766	0.189068	0.0920548	0.209657	0.56887	0.354745	0.452247	0.324388	0.239606	0	0	0.0565676	0.0556392	0.00639523	0	0.748433	2.07624	0.00733816	0	0.678769	1.65377
FBgn0045501	CG31662	2L	1185	0.190401	0.0350932	0.075764	0.0573821	0.303853	0.797858	0.623183	0.201362	0.267626	0.274954	0.102506	0.027098	0.13223	0.130059	0.00597967	0.0139769	0.0411648	0.03819	0	0	0.0641795	0.0852294
FBgn0036349	CG14112	3L	608	0	0.0341986	0.0492217	0	0.687731	0.729523	0.587705	0.608309	0.486833	0.51604	0	0	0	0	0	0.0136206	0.200577	0.260515	0	0.0407838	0.597636	0.52207
FBgn0035103	CG7047	3L	2020	1.86159	1.69842	2.11858	1.41382	0.655501	1.19613	1.20877	0.897756	0.853025	1.55323	0.886972	0.84252	1.08599	1.11394	28.6138	9.01514	43.1818	24.2929	40.7863	7.54944	50.9611	24.5885
FBgn0267611	CR45949	2L	2215	0.101862	0.112647	0.189154	0.107446	0.272678	0.469002	0.408679	0.436292	0.39135	0.403155	0.10968	0.115977	0.113186	0.139161	1.09728	0.744008	0.381726	0.289442	0.972746	1.51876	0.888902	0.293122
FBgn0050147	CG30147	2R	3383	1.76739	1.81929	1.72501	1.92959	0.631736	0.976435	0.978779	0.606586	0.793702	1.03088	0.870721	0.787829	1.36173	1.16627	10.1126	5.79667	10.7471	8.53243	11.8031	5.31895	11.6676	8.18646
FBgn0028694	CG18174	2L	1208	69.7919	69.6075	62.2814	64.3108	41.6333	55.5017	69.8381	42.4785	61.2221	71.9849	113.325	106.169	102.888	106.864	161.914	272.981	77.2758	101.73	147.914	296.771	79.2285	102.532
FBgn0026061	CG4123	3L	2009	13.7951	15.1728	14.6729	15.5356	1.00598	1.28402	0.98417	2.95744	1.02608	1.20133	80.0832	93.1207	112.469	146.694	66.6019	34.4484	66.6226	54.9827	90.8905	32.7864	84.1791	70.557
FBgn0014022	CG8161	3R	1444	15.7292	14.4858	15.7924	14.8098	1.90634	1.67325	1.64145	2.17298	1.58861	1.93045	7.80218	7.24947	8.26866	5.8062	22.7986	42.37	4.26208	6.99407	21.2389	47.0516	4.69916	7.46885
FBgn0261609	CG9946	X	1519	56.7158	55.9584	53.2535	53.3597	38.1025	25.1121	18.8111	38.8867	25.8818	22.2123	70.591	65.8923	66.4523	63.8398	154.817	222.156	64.4837	81.9746	139.41	229.497	65.6164	81.5821
FBgn0033890	CG13350	2R	2956	2.03541	3.7773	1.0529	1.21918	1.556	1.95461	1.84142	1.74359	1.60571	2.35959	1.72589	1.67291	0.890537	0.709079	15.6988	51.6012	3.70197	4.7077	15.9808	64.3988	3.42757	5.42763
FBgn0037486	CG14605	3R	1532	0.0490917	0.0271446	0.136741	0.0665775	0.348754	0.540952	0.51313	0.443897	0.296712	0.45686	1.84346	6.66537	0.409118	0.402403	0.0185011	0.0648666	46.2064	83.3813	0	0.00539524	37.4472	90.7691
FBgn0035484	CG11594	3L	2895	9.09255	8.91323	9.02456	9.61834	138.514	92.1613	47.1373	165.991	93.5672	45.9395	164.845	199.145	239.092	237.521	54.5016	24.166	68.6715	64.5687	56.8867	23.3233	72.9498	61.4005
FBgn0030640	CG6294	X	2551	0.132669	0.122262	0.117314	0.133277	0.132041	0.128117	0.130734	0.07483	0.0870231	0.0993397	0.0952333	0.0629383	0.122848	0.0483326	0.472209	0.473959	0.356944	0.440547	0.23267	0.440654	0.255066	0.313901
FBgn0004867	CG5920	2L	1177	1334.07	1441.02	1113.37	1375.09	666.437	440.634	336.822	727.905	444.944	384.024	1223.09	983.632	1118.12	1026.94	2724.28	2383.99	683.469	787.767	2546.45	2457.22	767.455	796.152
FBgn0034405	CG15102	2R	1926	63.0056	49.8983	51.1987	42.4722	35.7074	43.629	25.176	38.9637	38.2507	24.9493	77.5743	108.154	67.0376	84.4382	64.6415	106.225	62.1952	116.913	80.775	124.961	66.4836	128.508
FBgn0264089	CG43758	2R	9484	23.9963	28.225	36.5691	27.7326	0.571933	1.24674	1.40157	0.870524	0.997601	1.55487	3.39089	3.94787	3.90574	4.78742	5.36748	3.52767	7.65684	6.91106	6.30463	3.47214	7.18507	6.27541
FBgn0035138	CG13884	3L	774	3.54665	2.52522	5.56778	5.1833	0.210091	0.52782	0.323162	0.277458	0.314132	0.32741	0.313876	0.539334	0.607334	0.637191	0.622535	0.427974	21.8692	33.1228	0.829876	0.234937	26.5737	45.4654
FBgn0032771	CG17349	2L	1147	0.163924	0.0906397	0.313096	0.237133	0.455689	0.895526	0.726903	0.644903	0.562201	0.810105	0.0794268	1.2878	0.0546442	0.5106	0.0185333	0.0866396	146.156	197.611	0.0496206	0.0144124	121.877	194.547
FBgn0036448	CG9311	3L	5961	19.1144	20.3009	24.4846	20.8864	9.52427	20.856	27.1545	11.8547	29.5661	31.2789	28.6354	27.7154	32.0482	29.4848	30.9386	40.6716	14.753	16.3035	25.9947	49.5362	13.2404	15.7448
FBgn0085351	CG34322	X	1274	0.5313	0.97925	0.56377	0.453675	0.328211	0.815416	0.570299	0.318402	0.24893	0.520963	1.28716	0.781354	0.713355	0.362921	4.06578	4.63467	4.95205	9.59688	3.17824	3.15958	3.56186	6.93094
FBgn0038774	CG5023	3R	789	4.14647	3.45228	2.16201	2.49929	1.05993	2.01197	0.996343	1.75407	1.05846	1.02474	11.3926	8.50599	9.45316	8.43854	167.053	72.8419	199.335	177.034	207.214	56.7062	216.163	197.093
FBgn0051675	CG31675	2L	1151	1.50286	1.17422	1.22203	1.03385	0.615566	0.993824	0.600198	0.735952	0.486773	0.639541	0.422138	0.530071	0.408407	0.615946	4.85733	4.33851	9.01297	13.0798	6.70375	3.28179	10.2784	13.5005
FBgn0023525	CG3191	X	1247	34.6489	27.5291	28.8228	29.7184	1.12704	1.31981	0.936056	1.31075	0.72905	0.987069	12.1519	9.01275	11.51	9.98632	13.2797	8.16176	15.8493	18.2363	18.1131	6.68134	18.405	18.7728
FBgn0265661	CR44468	2R	1601	0.258367	0.272734	0.392544	0.445957	0.47882	1.0936	0.907633	0.581259	0.59426	0.889415	0.512132	0.621765	0.626377	0.558338	0.300963	0.331045	0.274217	0.287379	0.558636	0.299437	0.385304	0.189251
FBgn0086704	CG31006	3R	2154	9.07808	10.4639	9.12809	8.77595	0.814237	1.19758	0.818386	0.858524	0.677265	1.03083	13.633	13.6405	13.1522	13.8093	8.07939	9.7115	14.3087	18.0299	12.9208	8.07748	19.5879	21.0628
FBgn0052572	CG32572	X	2264	0.298973	0.385731	0.449431	0.255292	0.436076	1.22189	1.13637	0.890587	1.02724	1.7163	1.28767	1.31905	1.06584	1.25257	0.272294	0.321888	38.2155	49.9059	0.402225	0.142383	33.8833	52.4421
FBgn0036804	CG13379	3L	800	26.0409	23.4958	21.0984	21.6743	1.45188	2.13021	1.65263	2.47562	2.47102	2.685	12.3748	12.6438	11.1251	12.1755	27.3251	46.4063	17.1645	16.4427	26.689	47.289	19.1505	16.8809
FBgn0032465	CG12404	2L	1207	54.6772	57.9854	56.7295	59.5474	19.3519	11.9528	8.2991	23.3277	12.5594	10.6777	46.218	45.2003	41.5163	44.1293	44.6876	76.8164	35.3626	52.9351	40.5591	77.8957	35.8315	53.194
FBgn0037123	CG14569	3L	826	0.0910514	0.100691	0.217386	0.205805	0.646841	2.51535	3.77801	1.09774	2.78999	6.99793	0	0	0.03794	0.0373173	0.0257358	1.2833	0.108269	0.0639197	0.0492172	0.0700467	0.204608	0.165941
FBgn0267304	CR45740	3L	342	0.109954	0.668773	0.350021	0.397648	0.475469	1.2628	0.835848	0.488392	0.46365	0.776266	0	0.187784	1.37449	0.360516	0.124314	0.0242143	0.356581	0.374921	0.190191	0	0.32121	0.253125
FBgn0051988	CG31988	2L	1149	0.720011	0.814337	0.859516	1.92335	0.363917	0.609523	0.66344	0.591863	0.386416	0.735177	0.105718	8.27232	0.109098	2.25346	0.104839	1.10273	788.543	940.097	0.183984	0.165454	715.392	1083.26
FBgn0034645	CG10320	2R	525	647.724	760.381	455.457	611.462	37.2787	22.0997	17.8549	38.1783	23.7601	21.1927	348.561	339.522	286.344	281.175	357.049	220.724	421.368	344.514	426.76	193.381	507.356	399.48
FBgn0031979	CG7429	2L	655	14.4102	13.7772	11.4224	11.7309	4.55734	6.55791	7.56474	5.6466	6.81078	7.47995	13.4915	12.2562	12.3918	13.6003	17.2658	32.8597	22.0194	26.7846	16.6958	36.0906	19.0551	27.6337
FBgn0039355	CG4730	3R	1502	8.06162	7.71076	7.37211	7.37926	0.502647	0.89369	0.713698	0.540139	0.584162	0.642738	1.98137	2.30892	1.08495	1.41602	7.77469	21.6461	3.61034	5.92555	7.91416	25.2753	4.39955	7.05076
FBgn0033579	CG13229	2R	2509	11.7054	10.732	11.7846	11.464	0.435158	0.535003	0.484219	0.480272	0.480319	0.649303	0.314689	0.358355	0.337241	0.368562	1.17204	0.907675	4.13793	2.68452	1.47448	0.59957	5.31806	3.45608
FBgn0024183	CG4170	2L	3209	182.97	215.949	260.537	247.846	14.7676	8.48602	8.62598	17.8831	10.2583	10.1834	85.718	76.6104	90.3824	85.1049	63.4376	63.8478	113.813	108.289	68.3495	63.2161	104.037	102.885
FBgn0259216	CG42316	4	4907	10.1923	12.4494	10.6363	10.6771	0.388193	0.437684	0.478181	0.354979	0.262827	0.361506	0.71169	0.719834	0.766377	0.590476	6.87219	4.2917	12.3467	12.7656	7.54247	3.66195	11.8239	11.1453
FBgn0265734	CR44541	3L	444	0.254082	0.88978	0.539221	1.22519	0.15696	0.236602	0.160957	0.241839	0.380945	0.163073	0	0	0	0	0.0159593	0.0373032	0.164798	0.118914	0.201436	0	0.095161	0.0974873
FBgn0015351	CG14906	3R	1177	12.1407	11.4298	10.4502	12.1322	1.49012	1.89416	1.73046	2.47332	2.11963	1.75321	8.10144	9.24866	9.31899	9.79457	8.67528	18.2934	4.4622	7.70273	8.80767	19.1153	4.88925	8.13957
FBgn0260223	CG42497	2R	691	0	0	0	0	0	0.016892	0	0	0	0	0	0	0	0	0.0102546	0.023969	0.0470625	0.0654922	0.0470662	0.035885	0	0.0417601
FBgn0267941	CR46221	3R	531	0.0708177	0.234946	0.281797	0.128056	0.678089	1.49477	1.65989	0.674051	0.637061	0.954484	0	0	0.177053	0.116098	0.0533779	0.0155957	0.199041	0.0994306	0	0.0155659	0.159139	0.108686
FBgn0250908	CG42242	3R	6138	43.1854	46.782	64.9048	52.8761	0.283847	0.623743	0.479305	0.404299	0.323785	0.428592	0.0841068	0.0837045	0.107218	0.125546	2.64942	1.4126	4.65312	4.36724	3.52754	1.42606	5.16682	4.46383
FBgn0267766	CR46097	3R	867	0.433728	0.263807	0.345176	0.313715	0.281333	0.538517	0.412139	0.509154	0.182893	0.375802	0.245182	0.0740741	0.108437	0.106658	5.41047	12.6082	2.40057	3.24494	3.94812	12.5365	2.69006	3.12859
FBgn0286877	CG46399	X	765	0.147467	0.244621	0.07824	0.177772	0.258111	0.30516	0.186837	0.499062	0.317828	0.583652	0	0.293827	0	0.0402929	0.00926263	0.0433009	10.3512	15.4005	0.0106283	0.14046	10.5712	17.5118
FBgn0051493	CG31493	3R	1005	0.486423	0.455165	0.595558	0.338298	0.196473	0.313586	0.37925	0.273041	0.262966	0.432265	0.151082	0.0639028	0.187095	0.214695	0.021152	0.0164802	17.0933	28.6841	0.0404512	0.0164488	19.196	31.1892
FBgn0266111	CG13162	2R	6284	0.927539	1.1614	1.08106	1.0388	0.45839	0.841436	0.777123	2.0106	1.04972	1.07923	0.642724	0.546768	0.543585	0.500328	9.54636	27.8262	3.74805	4.54784	10.4635	32.7371	3.88628	5.51272
FBgn0036938	CG14187	3L	492	0.0764313	0.211308	0.364961	0.138207	0.330509	0.782903	0.459971	0.533487	0.214862	0.441491	0.123445	0	0.127392	0.125301	22.0643	20.0468	0.380063	0.413919	18.3601	32.054	1.01335	0.835775
FBgn0030518	CG11134	X	913	22.4472	19.7907	17.2087	18.8428	44.2846	28.3563	22.1648	40.601	28.2285	24.267	492.433	327.161	447.182	297.235	58.7052	61.0803	35.0135	42.5702	57.3512	59.2708	36.8092	37.0659
FBgn0287632	CG46492	2R	1194	0.188966	0.104486	0.150386	0.113899	0.690675	1.47615	1.17712	0.949261	0.814534	0.818643	3.84045	3.28104	6.50915	4.7243	2.65277	0.700512	4.09226	2.86793	3.19371	0.92762	3.90667	3.19014
FBgn0031037	CG14207	X	1380	103.303	115.219	99.6692	96.7244	133.707	122.154	74.3823	142.555	185.946	133.913	94.8215	89.8879	79.8222	71.1411	258.672	131.655	319.204	175.118	325.463	133.871	352.824	179.787
FBgn0086362	CG12114	3R	1465	29.4673	31.0117	29.1505	28.4755	5.74012	7.76033	7.18715	5.79841	8.75283	8.91258	30.3882	27.4863	30.3544	24.7434	33.9011	66.7874	28.3802	44.3953	31.2574	66.1184	31.7823	54.1916
FBgn0017551	CG10800	2L	1552	16.573	18.4214	18.2607	17.7662	1.18994	1.9103	2.04142	1.6989	2.05703	2.36372	5.20474	4.30355	5.35096	4.62759	40.0044	107.155	12.6298	14.6525	34.7283	116.873	12.6047	16.2037
FBgn0013467	CG18285	2R	2713	643.859	713.629	788.874	787.765	0.175531	0.45175	0.32049	0.369399	0.229894	0.409215	0.13432	0.272229	0.28878	0.170424	20.973	9.57859	42.7269	37.101	29.298	8.30511	50.2751	37.0861
FBgn0261704	CG42740	3R	4135	0	0	0	0	0.0168537	0.031051	0.0259244	0.028853	0.00766957	0.040857	0	0	0	0	0.0188501	0.00400547	0.0373569	0.0182407	0.0117979	0.00199891	0.0183924	0.0244249
FBgn0039415	CG6142	3R	2161	1.2877	1.3663	0.983249	0.865312	0.505234	0.907431	0.699989	0.513446	0.459831	0.664517	0.252946	0.312047	0.333542	0.271012	2.41662	0.839243	2.30621	0.987753	1.20023	0.443683	1.25523	0.864619
FBgn0025741	CG11081	4	10243	42.9715	46.4005	62.5883	47.7737	13.757	16.2374	18.0529	15.0488	19.9205	21.4652	23.3708	23.28	26.4249	24.1315	42.5286	57.5107	21.216	18.3383	38.4483	69.5181	21.5848	18.3877
FBgn0265450	CR44350	3R	3575	0.126224	0.186117	0.284618	0.123632	0.237174	0.54199	0.356492	0.287004	0.233602	0.344301	0.0934385	0.0988035	0.0876599	0.181065	0.0138745	0.00926579	0.73682	0.419849	0.0113716	0.00693609	0.2671	0.147308
FBgn0037261	CG9775	3R	2400	179.952	184.692	193.901	187.334	18.3614	20.7963	24.6256	19.1786	22.1511	24.9946	49.2333	46.1999	47.4385	41.8566	79.6899	100.915	67.9502	57.5494	86.0294	101.731	72.5704	57.1414
FBgn0264818	CR44026	X	301	0.624655	0.62171	0.497123	0.112953	0.19294	0.426565	0.276996	0.594554	0.140481	0.521184	0.302666	0.106682	0.208229	0.102406	0.164789	0.110051	1.5936	1.92948	0.48622	0.164761	1.31948	1.79752
FBgn0259964	CG42474	2L	418	0.449811	0.397947	0.0715952	0.244011	0.138936	0.083773	0.0854844	0.228339	0.0758701	0.0577388	0.799145	1.30596	0.299889	1.47484	0.389895	0.257552	368.283	398.274	0.855862	0.0988697	296.63	438.504
FBgn0035423	CG17737	3L	681	444.182	430.633	414.273	428.107	134.093	88.0827	82.8861	126.946	110.292	105.151	342.069	307.578	359.218	303.896	423.043	504.43	269.342	313.186	426.019	540.098	307.995	340.11
FBgn0027084	CG12141	X	2223	45.2671	52.6694	39.2831	48.6201	26.8143	15.2639	9.80514	26.824	12.7872	9.91232	38.0311	33.1223	29.971	29.9367	96.1427	180.166	22.7005	25.1383	88.333	200.187	25.8146	27.2888
FBgn0034898	CG18128	2R	1139	0.0660302	0.0547658	0.131373	0.149249	1.6622	3.10512	5.74104	2.37776	3.45259	5.76354	0.0266616	0.535655	0.192598	0.270624	0.37327	0.0872481	26.7528	40.6991	0.264122	0.108852	26.1151	48.1676
FBgn0016047	CG13207	2R	5235	0.0359161	0.0476625	0.0514501	0.0389672	0.745491	1.46267	1.22635	1.18054	0.908702	1.14796	0.0348052	0.0736072	0.035918	0.070657	0.477808	0.408133	1.08245	1.35866	0.523408	0.269991	0.70863	0.891595
FBgn0036688	CG7729	3L	2790	1.76565	1.88551	1.85568	1.9985	0.420472	0.899483	0.776979	0.611502	0.575924	1.06833	0.990482	1.07037	0.943523	1.03852	11.6372	30.1511	7.95229	5.99347	11.9512	32.2918	9.26504	6.10997
FBgn0040363	CG11384	X	2159	0.121922	0.0385229	0.0415842	0.0157475	0.484183	1.35159	0.860625	0.679702	0.548392	0.888707	0.154721	0.133858	0.101607	0.0999392	0.77456	0.671249	0.504597	1.53715	0.210893	0.237361	0.195699	0.273994
FBgn0030926	CG6367	X	1645	1.80592	1.15024	1.07336	0.744049	23.0535	27.0629	16.3059	21.5478	29.0275	17.8627	1.80913	0.976022	1.69551	0.936903	15.4986	9.35862	17.6291	10.3303	22.7116	9.0192	23.9485	13.8405
FBgn0000278	CG1878	3R	425	0.176961	0.342469	1.19707	0.479985	15.7964	0.659145	0.364331	4.94072	1.16905	0.709847	0.571624	0.453334	2.65455	1.45055	1.13375	2.6695	0.478238	0.92285	1.32004	0.11669	1.94854	0.695945
FBgn0029867	CG3847	X	2134	28.9521	35.6127	34.3583	34.2857	8.38741	7.03952	7.63543	9.16887	8.28757	9.09297	26.1553	23.7899	21.1909	22.1142	44.4546	103.889	16.2753	17.333	36.6833	109.95	15.182	16.737
FBgn0040942	CG12643	X	1031	4.15798	5.04189	3.74448	4.15506	46.077	69.5587	61.2524	50.4191	68.2157	60.7467	3.79962	4.08008	2.79645	3.46808	24.9416	12.8677	20.2344	23.9517	15.2204	6.58996	15.0155	18.0247
FBgn0263353	CG11000	3R	6816	89.4921	99.876	133.503	107.229	0.494184	0.849397	0.824811	0.644146	0.514913	0.867522	0.481175	0.447558	0.381615	0.289428	3.58974	2.37286	6.12616	7.12755	3.95918	2.12701	6.6613	6.38639
FBgn0260644	CG42536	3L	763	0.591416	0.299764	0.392225	0.222798	0.182674	0.168278	0.0468316	0.156366	0.110839	0.173973	0.557202	1.01005	0.246436	0.605978	0	0.054268	23.0369	29.8735	0	0.0108329	21.7736	33.0826
FBgn0266666	CG13779	2L	427	140.377	142.822	120.829	121.902	41.319	60.3027	84.1847	40.2347	64.6652	83.6523	170.613	154.389	135.629	145.097	200.513	332.144	102.339	133.204	207.628	340.454	107.697	130.394
FBgn0026679	CG12113	X	3466	6.78091	7.44484	7.47738	8.03379	4.25258	3.58994	3.32651	5.71063	3.95582	4.15709	6.70258	5.87376	7.41417	5.61166	16.8214	32.4204	3.95243	6.02357	14.5982	38.101	4.12519	5.39285
FBgn0051639	CG31639	2L	633	0.0594063	0.0985438	0.0945554	0.859372	0.238539	0.497873	0.526861	0.35811	0.167002	0.381277	0.0959479	6.03669	0	1.26608	0	0.274735	557.543	587.089	0.0385341	0	541.326	704.756
FBgn0037754	CG8500	3R	3431	107.672	121.605	150.951	130.982	0.470559	0.762055	0.590161	0.678079	0.570002	0.576816	2.31894	1.84375	1.57103	1.67102	7.51962	4.83941	12.0612	12.5635	8.94826	4.64468	12.588	11.3646
FBgn0032836	CG10680	2L	1272	8.80979	8.46749	10.3991	12.1081	0.328727	0.669876	0.402646	0.750359	0.2327	0.455374	20.7464	13.2787	12.2939	16.0421	94.7852	88.425	121.963	238.111	186.405	110.59	193.599	275.28
FBgn0044049	CG6736	3L	804	0.561257	0.232755	0.372224	0.338298	0.173358	1.04529	0.874053	0.72712	0.61797	0.57035	0.302164	0.119818	0	0.115015	0.37016	0.453206	0.434816	0.253294	0.879813	0.20561	0.914398	0.583226
FBgn0263113	CG43370	2R	4255	0.26513	0.229673	0.344633	0.343585	1.01	1.31674	1.17569	1.26457	0.884455	1.14009	0.242655	0.264134	0.257778	0.260791	0.539562	0.494348	2.78389	4.63896	0.435675	0.295266	2.73666	5.68478
FBgn0030716	CG9170	X	4399	86.1076	97.7623	112.455	103.627	0.390776	0.703155	0.690444	0.81093	0.653643	0.943666	0.220905	0.189791	0.227968	0.196198	5.81499	4.98309	11.4345	12.604	7.92922	5.44332	11.762	12.4733
FBgn0035550	CG11349	3L	1970	0.0190884	0.0738829	0.0303825	0.0345167	0.330173	0.574731	0.447412	0.405765	0.429289	0.441042	0.015415	0	0	0	0.00359691	0.0168148	0.00412692	0.386698	0.0082545	0.0293698	0	0.380844
FBgn0037897	CG5270	3R	7465	5.45047	6.30885	7.77736	6.97285	15.8409	21.8984	22.0187	20.7673	22.3008	22.6023	7.5095	6.95132	8.01407	7.65131	12.6142	15.5165	7.90133	6.9666	10.5367	17.8209	6.9323	5.92974
FBgn0266690	CR45180	3L	966	10.7051	9.62149	11.6485	11.4386	0.853692	1.26874	0.826113	0.827492	0.897351	1.4241	4.99838	4.81999	5.77458	3.79717	3.33757	1.56025	8.77809	8.5966	5.01645	1.97653	11.372	9.82038
FBgn0032096	CG13106	2L	1134	0.132643	0.12835	0.0791714	0.119926	0.16388	0.380844	0.504162	0.336669	0.205086	0.255395	0.0803373	0.0849501	0.0829059	0.0271817	0.0124972	0	0.0860322	0.126374	0.086039	0.0583105	0.12668	0.203571
FBgn0032563	CG15258	2L	707	0.372319	0.294098	0.253976	0.192356	0.377858	0.56133	0.252705	0.337502	0.373806	0.358438	0.257716	0.908377	0.177304	0.217992	0.020045	0.0234266	80.7829	102.352	0	0	69.945	106.619
FBgn0039028	CG13840	3R	1696	0.110861	0.269717	0.141164	0.180419	0.643757	1.34205	0.84977	0.710496	0.679401	1.03882	0.125338	0.113601	0.0554335	0.0726983	0.760399	0.0830083	0.829302	0.275729	0.757458	0.0974706	0.747373	0.467893
FBgn0265872	CR44661	X	470	0.320036	0.221199	0.063674	0	0.44483	0.521531	0.354791	0.22846	0.359872	0.282429	0.193835	0.273286	0.133355	0.327916	0.422139	0.352396	0.432449	0.449342	0.622776	0.158276	0.323628	0.353029
FBgn0053110	CG33110	3R	2005	0.46888	0.746672	0.41793	0.406969	0.38234	0.698595	0.516829	0.440335	0.36907	0.439362	0.212043	0.400388	0.265712	0.399714	34.1184	9.23954	58.7715	39.3904	29.9112	5.13657	54.5666	34.9441
FBgn0263445	CR43468	2R	2060	16.1552	15.8873	12.6099	12.9064	0.541282	0.634614	0.56085	0.480703	0.64659	0.527217	20.9919	17.9417	24.371	22.5644	4.38914	4.88436	4.27419	5.68252	4.32189	3.6633	3.63445	4.90976
FBgn0015925	CG3730	2R	2013	7.04262	7.66429	6.33324	7.63413	1.58098	1.90191	1.20114	1.83139	1.28661	1.07905	61.4893	63.3449	55.4222	49.7963	27.4038	65.5798	6.25201	7.61371	23.2894	64.884	5.12139	6.27154
FBgn0263453	CR43476	3R	918	0.0819264	0.0679502	0.163	0.111108	0.303661	0.495885	0.467091	0.493864	0.253341	0.512668	0.0992403	0.0349795	0.0341377	0.201465	0.0308754	0.0270631	6.05768	4.17386	0.0177139	0.0180076	4.64858	3.22197
FBgn0050105	CG30105	2R	642	7.26312	6.60704	6.61932	8.63212	0.723677	1.03633	0.779213	1.0221	0.75744	0.65788	5.53427	4.95172	3.70985	3.69697	15.5515	44.1153	6.17984	8.94059	15.9828	46.2456	4.94908	9.94462
FBgn0027580	CG1516	2R	4446	31.616	36.9836	38.6504	36.7748	370.983	216.585	80.6834	345.819	176.575	87.6583	155.007	129.311	160.766	135.082	165.356	114.871	180.119	152.547	147.561	114.983	155.848	129.908
FBgn0016119	CG4412	3R	616	1066.53	1219.14	884.444	1162.25	72.8955	37.8594	27.3601	85.7229	40.38	32.7152	675.825	637.479	630.584	598.518	1018.28	574.677	1089.73	555	1093.91	494.414	1160.69	592.619
FBgn0038324	CG5038	3R	2702	7.82145	7.84153	9.25936	8.92125	1.23802	1.95259	1.8911	1.66023	1.69406	1.74625	1.80946	1.37857	1.80932	1.52866	2.83489	7.2515	1.74516	2.49556	2.9309	7.66594	2.23611	2.9716
FBgn0265187	CG44252	2R	2745	0.712357	0.537809	0.566919	0.445887	0.524686	1.04605	0.841785	0.834498	0.739408	1.01111	0.177006	0.222263	0.228331	0.247042	1.49204	0.829638	24.2095	31.4972	1.51654	0.638356	18.9908	28.0626
FBgn0023416	CG1506	2L	5055	90.3096	96.0827	127.664	103.228	0.4044	0.704267	0.603199	0.370548	0.223763	0.374794	0.39649	0.597121	0.347172	0.32318	3.83803	3.08972	6.99457	8.69292	5.74536	3.07075	8.41519	8.23873
FBgn0266783	CR45248	3L	775	0.291129	0.160976	0.115846	0	0.704395	1.43081	0.814547	0.86209	0.381928	0.996534	0.117552	0.0414337	0.161747	0.0795461	0.00914311	0	1.39522	7.04617	0	0	1.85361	10.5372
FBgn0010435	CG2727	2R	2694	5.55548	4.94735	5.87649	4.46756	3.56987	11.3171	14.1303	3.61818	11.0657	13.5008	33.4223	35.7108	20.9039	19.9888	121.194	40.7794	252.602	216.751	137.742	39.7567	241.295	219.665
FBgn0267435	CG1744	3R	4872	1.81383	4.45559	3.59343	3.05655	0.410054	1.04936	0.777431	0.651389	0.509901	0.710867	0.0436315	0.0922734	0.0514588	0.113882	25.0479	17.1456	46.7461	57.8105	44.1697	21.8123	66.5201	78.7594
FBgn0265639	CR44446	2R	501	0.825641	1.86761	0.896012	1.4251	0.185469	0.326174	0.475482	0.19051	0.274303	0.337213	0.0606138	0	0	0.12305	0.141435	0.0165295	0.0811381	0.225824	0.0973735	0.032996	0.118068	0.187191
FBgn0039740	CG7928	3R	1631	13.5338	13.6664	14.3304	13.3828	2.15067	3.01292	2.8846	2.62607	2.91017	3.27766	5.93945	5.63077	5.47606	5.87756	16.1442	41.7213	6.25081	10.6825	14.2075	43.6536	6.43487	12.765
FBgn0000454	CG9285	3R	2047	138.715	127.458	128.83	120.566	90.1511	177.281	268.27	88.7081	211.724	256.051	315.795	355.23	337.803	365.568	208.16	268.602	82.4164	72.7096	163.333	328.775	73.6171	69.7723
FBgn0260860	CG1359	3R	1051	47.3004	48.3911	47.0685	48.4913	3.07229	3.99815	4.27249	4.15475	4.57651	4.83385	13.8402	12.8628	12.7322	13.755	15.1157	18.1858	9.63847	9.82465	16.6018	21.4384	11.1599	10.9481
FBgn0038790	CG5097	3R	268	0	0.0775849	0	0.126862	0.173358	1.04529	0.311104	0.578728	0.710008	0.76547	92.5756	172.058	146.051	587.038	23.0557	43.415	19.9611	65.6875	21.3886	40.4331	31.6571	114.698
FBgn0259708	CG15675	2R	1930	19.484	18.5088	31.3378	31.3389	1.33001	1.63897	2.49942	1.31671	2.73318	4.77069	11.6278	10.6982	13.6882	11.6429	4.9785	8.29417	4.01868	4.97494	6.33182	11.4475	4.5185	5.77873
FBgn0037432	CG10298	3R	745	1.16094	1.31176	1.20511	1.55163	0.265041	0.611037	0.575557	0.528474	0.510825	0.566925	0.244571	0.646533	0.462715	0.744743	0.73237	0.789225	57.1613	90.8241	0.41472	0.698962	51.7907	100.406
FBgn0038692	CG3773	3R	1247	10.1926	9.87114	9.64761	9.95156	3.61397	4.28704	4.07853	3.63566	4.1115	4.79019	7.45185	6.59218	7.48906	6.87177	23.4568	50.7437	5.91987	7.09493	21.5362	56.2147	6.78328	7.17935
FBgn0267525	CR45865	3L	328	77.7307	76.0076	53.0106	64.9918	1.84141	2.02843	1.52517	1.34584	1.80484	1.50843	6.38829	4.20969	5.06383	5.16868	7.51798	11.5635	6.27104	8.78428	7.36224	8.6939	5.89975	9.03957
FBgn0015282	CG5289	3R	1625	83.8632	85.9732	76.9625	83.0829	60.2408	70.2784	86.6962	60.6667	82.6898	94.4674	104.053	103.507	94.8638	103.36	131.035	195.469	89.8207	92.0187	118.993	217.207	77.0147	84.9484
FBgn0015721	CG9398	2R	2523	23.3853	22.0207	23.0352	21.8439	0.299237	0.462638	0.514578	0.477607	0.301676	0.573955	0.0120363	0.101819	0.124211	0.122172	1.48571	0.577689	5.8486	6.50815	2.16238	0.465201	5.47276	5.05528
FBgn0259101	CG42249	X	1827	0.288155	0.216235	0.163803	0.22331	0.775606	1.84637	1.32343	1.37135	0.902634	1.33422	164.603	173.544	154.72	115.991	53.348	36.4205	45.3493	37.6796	48.6239	19.1776	37.9593	25.8869
FBgn0023530	CG3740	X	829	34.9733	34.4623	24.945	26.1246	22.3473	14.5729	10.9626	20.2491	15.0216	12.2858	28.3528	36.798	27.5204	32.1998	41.1051	54.6426	39.6989	38.5951	49.4216	69.6935	50.8343	40.0211
FBgn0020912	CG1447	3R	3571	5.10726	6.1895	5.60656	6.22663	0.686298	1.24536	1.09402	1.67384	0.660147	1.48688	88.6194	99.9842	86.8367	98.3505	9.28054	4.58475	9.19325	8.82249	11.908	3.61081	11.3988	8.72718
FBgn0001965	CG7793	2L	5635	24.1308	28.8885	34.6004	30.5477	3.01351	3.78446	4.33525	4.24509	4.72751	5.26811	13.3164	12.7362	13.6866	13.1611	15.2294	29.4482	9.46605	9.66406	13.3799	33.0987	9.29008	9.72714
FBgn0020386	CG1210	3L	4959	37.4222	41.8203	54.2351	46.5248	25.8205	29.5281	17.608	34.3294	36.881	18.7131	34.1152	34.6495	38.8586	39.8867	65.3121	88.3923	61.2434	72.762	62.0237	101.326	61.8342	70.3455
FBgn0010470	CG9847	2R	1350	35.4037	34.1771	34.8259	34.15	95.6905	92.1166	95.4366	135.648	136.972	123.052	81.4074	95.715	93.3653	116.652	155.344	84.9477	150.857	94.2647	135.933	85.9613	130.892	92.7087
FBgn0267652	CG45990	3R	2658	0.820558	0.531944	0.675548	0.601185	0.205382	0.408401	0.412263	0.246873	0.433508	0.367743	0.262774	0.169133	0.235805	0.139161	2.36464	4.14377	1.28466	1.92394	2.38292	4.083	1.56734	1.99214
FBgn0267738	CR46069	2L	1568	0.0959291	0.265214	0.438977	0.173464	0.140743	0.409426	0.265867	0.228266	0.114612	0.300146	0.0968352	0.0819162	0.119917	0.0786329	0.00451908	0	5.522	5.40676	0.0103708	0	5.34611	7.13585
FBgn0038188	CG9929	3R	1110	0	0	0.0808832	0.0306296	0.544127	0.799189	0.643829	0.365445	0.342851	0.532705	0.0273581	0.0578579	0	0	0.00638371	0	1.48685	2.52097	0	0	1.12671	2.66465
FBgn0033911	CG8394	2R	2700	168.62	192.464	209.643	203.162	0.408677	0.635495	0.427908	0.419784	0.368035	0.563146	0.0674834	0.0594651	0.0464273	0.0799143	4.84991	2.18688	10.5058	7.93082	8.00722	1.78168	13.2638	7.94616
FBgn0265453	CR44353	X	334	0.225175	0.311269	0.896012	0.203586	0.452081	0.594102	0.249628	0.214324	0.253203	0.46969	0.909207	0.769129	0.375311	0.646014	1.71844	1.41328	3.77292	2.41632	3.84625	1.2126	5.16126	3.93102
FBgn0039795	CG1342	3R	2038	0.202967	0.265266	0.323057	0.316967	0.592719	1.57502	4.23717	0.720058	0.74175	4.99157	0	0.0315124	0.0153771	0.0151247	0.0938762	0.0406344	0.562481	0.599553	0.127665	0.214952	0.551467	0.704415
FBgn0053276	CG33276	3L	391	39.0468	39.0329	39.8769	41.8247	5.31736	2.65688	2.34561	5.43137	2.54142	1.60487	14.4459	12.5652	14.507	11.4309	20.3879	31.2402	6.21709	7.56181	18.1329	24.1201	6.31071	6.77125
FBgn0286931	CG46428	2R	1337	0.450013	0.513209	0.604356	0.508585	1.33786	1.47541	1.53228	1.70439	1.97667	2.27449	0.363411	0.36026	0.210954	0.276656	6.65662	9.58203	23.3564	28.6187	7.43134	10.9238	20.8445	33.3347
FBgn0051133	CG31133	3R	1532	8.41922	9.44631	6.62218	7.45668	5.06451	3.39047	2.48013	8.0836	4.9889	4.03297	6.87828	6.37192	6.42315	5.27148	8.91289	19.7897	4.78144	5.66674	7.85471	19.0776	4.27479	4.29924
FBgn0038858	CG5793	3R	1601	67.0346	57.456	50.0961	51.6461	63.7266	21.6533	19.5588	45.4574	10.9344	21.6852	105.86	118.356	105.29	115.441	44.6576	31.0251	67.2798	52.4914	51.1405	30.1812	67.9982	53.7968
FBgn0032135	CG3881	2L	2406	109.046	129.674	115.976	118.685	4.16615	3.51723	2.26732	4.98848	2.97893	2.27204	7.61081	7.51395	7.56759	14.8612	29.6542	37.4861	48.2565	39.2299	27.6193	36.7138	49.3566	39.5184
FBgn0051661	CG31661	2L	1341	0.308461	0.279097	0.312435	0.0253534	0.424411	1.07062	0.559569	0.649472	0.386272	0.458939	0.203809	0.0239457	0.0934778	0.11493	9.37919	11.3196	0.127316	0.0843682	5.34164	17.6035	0.107125	0.102213
FBgn0033160	CG11107	2R	2747	34.9896	33.8497	34.7203	34.1227	7.34448	4.04517	3.69856	7.23573	3.97143	4.2304	22.0101	19.1474	20.3067	20.512	45.7631	73.4404	18.3288	27.1306	38.3063	73.7697	18.0942	26.2616
FBgn0053213	CG33213	3R	1279	11.4665	10.4533	10.0848	10.6064	0.917214	1.46019	1.27583	1.40855	0.859584	1.67944	1.73325	1.65702	1.81317	1.13271	8.77013	24.7079	11.2829	10.7152	7.57762	24.118	12.5202	15.8777
FBgn0015381	CG9019	2L	3537	18.4566	16.2015	1.61606	1.75906	0.440037	0.90092	0.774524	0.711727	0.319797	0.644823	1.44239	2.5057	0.124042	0.130721	0.240404	0.10536	1.6021	1.43301	0.119535	0.0701061	0.604446	0.897424
FBgn0011224	CG31000	3R	7770	97.679	95.644	142.258	105.699	5.65653	6.89826	7.01313	1.34355	1.64351	1.7146	1.6923	1.54563	1.36324	1.3488	29.3021	46.3295	28.0335	33.9006	29.756	50.1824	28.4548	37.8316
FBgn0033644	CG8234	2R	1695	5.47979	4.60017	5.54396	4.13202	5.47516	5.77765	5.48109	5.85625	4.69001	3.78753	10.3196	10.7795	10.5201	14.3664	5.953	1.51457	15.8476	13.0381	9.88634	1.57996	19.6127	19.097
FBgn0267057	CR45501	X	552	4.76865	5.76321	4.39143	5.29693	1.47292	1.26874	1.4457	2.01007	1.85763	1.53029	10.3426	9.36575	8.28879	7.59434	2.69573	3.78059	1.98832	1.98128	2.16524	3.57872	1.86764	1.85579
FBgn0267592	CG45930	Y	4002	0.178531	0.109107	0.216861	0.118937	0	0	0	0	0	0	0.121409	0.168499	0.0939683	0.0924261	0.00177059	0.00206929	4.69072	6.93377	0.00203166	0.00619603	5.09509	10.0117
FBgn0034468	CG11797	2R	547	2.6811	1.97664	4.0486	3.79147	0.658255	0.789538	0.740344	1.00331	0.386517	0.926565	0.0555165	0.763153	0.859372	2.76121	67.6724	52.5946	49.9247	62.6705	77.903	43.0653	45.6656	83.0606
FBgn0053468	CG33468	2R	607	2.91169	2.80891	3.5498	3.02461	0.459243	0.49997	0.608296	2.59449	1.35841	1.61031	0.45026	1.79865	4.9047	5.73826	1.91448	1.32337	1.54029	1.95087	3.18798	2.53276	2.56154	3.75559
FBgn0037659	CG11033	3R	5356	24.3276	25.7464	31.2231	27.4607	3.32446	4.55693	3.86946	4.47067	5.19285	4.69989	11.0845	10.5338	12.7963	11.1648	21.8293	30.4735	12.3271	11.3842	20.2781	34.7179	12.2905	9.66544
FBgn0267009	CR45453	2L	267	0.14084	0.155751	0.336256	0	0.348015	0.437167	0.267659	0.178737	0.356334	0.180785	0	0	0.117372	0.346338	1.88427	4.31124	0.0304496	0.0564983	2.95384	4.30302	0.31649	0.297209
FBgn0260870	CG42580	X	412	0.638906	0.201871	1.16221	0.577651	0.197343	0.198317	0.231278	0.028958	0.179608	0.0292898	0.0737076	0.233819	0	0.0748158	0	0.241203	7.75511	14.1514	0.0197347	0	5.04557	13.4826
FBgn0052428	CG32428	3L	1804	33.06	33.4136	35.2851	31.6054	2.49813	2.48458	1.58459	3.16124	2.8479	1.41812	18.1296	16.732	15.7908	13.9939	71.9747	105.77	28.5363	29.7018	61.5525	118.063	26.1753	28.3284
FBgn0266995	CR45446	3L	258	0.291505	0.241776	0.115995	0	0.0900389	0.135725	0.092332	0.508674	0	0.140319	0	0.248924	0.242934	0	0.192253	0.0320981	0.252094	0.204642	0	0	0.0982593	0.167769
FBgn0004403	CG1524	X	877	1534.7	1426.71	1015.26	1146.66	592.578	463.74	426.929	628.791	510.203	489.274	1023.87	903.908	980.103	888.1	1567.73	1837.43	573.831	792.386	1461.99	1723.58	589.738	735.176
FBgn0033140	CG12836	2R	704	4.5937	3.83957	2.72062	2.94593	0.461961	1.12744	1.40426	0.965981	0.615654	1.09704	0.0431357	0	0	0	0.312022	0.223501	1.57058	0.98567	1.00479	0.164371	1.8245	1.1067
FBgn0036237	CG18593	3L	1158	61.9268	60.7981	62.9031	59.9532	9.05731	8.71899	10.4297	9.50954	11.4111	12.3488	21.766	18.163	21.4606	19.7508	82.9321	127.681	28.392	36.221	71.7438	133.961	31.2398	36.8615
FBgn0037051	CG10565	3L	2538	48.0054	52.6864	49.8898	50.3821	12.6447	8.10811	6.82362	14.1636	6.6268	5.93386	51.7373	43.0299	47.909	41.9004	120.849	210.674	70.8736	93.7317	109.181	213.532	69.2804	93.9846
FBgn0020638	CG10530	3L	517	0.0727354	0.0402181	0	0	0.651519	0.722467	0.230384	0.646151	0.306709	0.536848	0.0587379	0.186332	0.788007	0.596211	2.20664	20.8554	1.69834	1.09418	2.90943	4.02883	2.79497	0.627916
FBgn0033154	CG1850	2R	2403	0.0938932	0.112487	0.0747236	0	0.36735	0.752899	0.649321	0.67523	0.479511	0.83362	0.037912	0.187081	0.0521655	0.038482	0.115002	0.0413548	0.196231	0.122413	0.165794	0.0963105	0.320007	0.201141
FBgn0263599	CG5931	3L	6707	8.76329	10.0848	12.9577	11.9379	10.0426	8.12906	7.46935	11.2281	9.48369	8.48155	13.0897	13.9753	13.4615	14.679	22.0279	36.5676	7.89367	9.69046	18.7962	45.0579	8.04082	8.62955
FBgn0003719	CG6868	3R	3359	2.02631	1.87562	1.67497	1.38668	1.07886	1.89385	1.62759	0.841792	1.04485	1.30051	0.126569	0.0764778	0.0746375	0.0825891	0.679269	0.99849	1.01172	2.17586	0.346141	0.551198	0.566037	0.919208
FBgn0003130	CG8246	2R	2458	3.21273	3.34139	3.22644	3.61014	0.538695	0.978237	0.755935	0.859128	0.46018	0.908247	0.901883	0.927539	0.624729	0.677177	0.181616	0.117919	0.251376	0.558478	0.12239	0.043715	1.19982	1.10647
FBgn0267746	CR46077	3R	319	0	0.065181	0	0	0.218464	0.146362	0.37338	0.112201	0.198832	0.0756577	0	0.100662	0	0	0	0	1.60562	1.46594	0	0	1.69536	1.17596
FBgn0261294	CG33924	3L	609	0.123495	0.0682849	0.294845	0.22331	0.17165	0.249164	0.234696	0.117544	0.190942	0.178336	0.448781	0.527276	0.360212	0.151843	0.407236	0.326357	1.22818	1.21374	0.30707	0.0678613	0.874169	1.19642
FBgn0036210	CG14130	3L	1067	21.0048	19.6235	22.5222	23.675	3.25482	2.08943	1.60746	3.36565	1.52574	1.6399	11.8112	13.5427	10.4266	11.5265	10.1939	13.6987	12.5798	13.9116	11.3692	13.5951	12.4577	14.374
FBgn0037429	CG15189	3R	1138	0.363485	0.602953	0.105191	0.717024	0.510326	1.27186	0.711719	0.775811	0.557358	0.763492	0.32022	0.338606	0.192767	0.135431	0.317558	0.138264	0.264333	0.0927902	0.328657	1.23474	0.0965324	0.0443747
FBgn0053887	CG33887	2L	413	0	0	0	0	1.15306	1.46964	1.41315	1.58884	1.63816	1.89923	0	0	0	0	2.41916	19.3097	0.157483	0.109577	1.77182	15.7505	0.122765	0
FBgn0029088	CG2019	3R	4884	21.5354	23.4749	26.7711	24.629	2.03572	3.47016	3.80932	2.10326	3.49344	3.53078	6.70896	7.81082	6.89779	6.72147	14.9306	28.9981	7.0497	7.05606	13.423	30.5269	7.09728	6.54347
FBgn0286071	CG14869	3R	6965	0.966425	0.964258	1.17301	0.844481	5.56987	6.15879	11.7107	7.87273	7.44312	10.5064	8.31455	7.36274	8.77836	5.77537	9.26001	4.79994	8.08335	6.40654	9.96228	5.02457	8.41147	5.84686
FBgn0013432	CG3717	X	748	101.451	103.992	93.3012	102.906	7.82616	4.44736	6.71975	6.31626	5.18669	6.64675	57.3654	54.7349	45.9183	42.445	56.5642	76.0263	32.9223	34.0623	56.5778	79.4063	31.7225	34.0353
FBgn0265883	CR44672	3L	382	0.0984403	0.0544313	0	0.0890024	0.273652	0.183336	0.187081	0.218626	0.193714	0.505441	0	0.0840606	0	0.161383	0	0.0650364	18.3671	15.2627	0.106423	0.108187	16.9227	12.2186
FBgn0030823	CG8918	X	1630	0.16149	0.089294	0.16524	0.0834329	0.342037	0.644486	0.416514	0.409889	0.363183	0.503426	0.0745215	0.236401	0.0576781	0.0189105	0.047819	0.0152417	14.5992	18.6712	0.0099763	0.00507086	12.8828	19.0044
FBgn0028343	CG8465	X	3876	17.2886	15.9003	17.8897	16.5521	6.69452	14.7742	13.1062	7.1535	20.5097	13.0855	9.76994	9.13792	9.83166	9.0341	46.7842	98.4013	13.4347	15.5365	37.5279	109.053	12.2743	12.807
FBgn0039900	CG2381	4	3002	323.769	323.957	427.847	363.58	0.98275	2.20072	1.90446	0.298069	0.612723	0.747681	5.53332	4.27863	0.803817	0.605803	11.6344	4.85513	22.3265	18.4191	16.9331	4.50721	24.2756	17.2325
FBgn0267797	CR46122	3R	901	0.0417361	0.0461548	0.199291	0	0.30939	0.816159	0.6081	0.436974	0.645303	0.669667	0	0.0356394	0.139127	0.102633	0.338173	0.468753	1.12792	2.90483	0.369987	0.440338	1.40682	2.31394
FBgn0042104	CG18747	3R	1408	0.133538	0.0295352	0.0637645	0	1.41888	0.887033	0.541401	1.22019	0.352875	0.788495	40.6338	39.4775	36.3463	32.7506	6.59775	5.49342	5.46814	6.88898	5.6014	3.22871	4.89133	6.53774
FBgn0029970	CG17256	X	2581	0.233114	0.418916	0.568157	0.816711	0.391517	0.922574	0.872199	0.758092	0.626656	0.958473	0.129424	0.223944	0.18213	0.119427	10.5726	37.2867	1.91832	1.89659	9.37502	41.446	1.18848	1.67983
FBgn0267563	CR45903	3R	311	0	0	0	0	0.224084	0.262722	0.076597	0.383624	0.271929	0.232812	0.0976448	0	0	0	0	0	6.03871	11.3987	0.0784311	0.0797316	2.52694	4.61607
FBgn0283478	CG4008	2L	1748	75.5741	81.1488	80.7921	83.4802	35.9547	42.4559	43.296	40.1057	56.7569	52.9019	91.6585	81.1229	81.3939	77.2719	208.26	275.931	127.425	157.008	178.461	283.571	121.161	168.449
FBgn0002936	CG3966	2L	871	2.76311	2.74531	0.927696	2.02979	0.0666763	0.134011	0.136749	0.205466	0.145643	0.249384	0.0348651	0.073734	0	0.353893	13.0817	7.00725	25.9676	21.4066	22.189	7.24062	32.4817	30.7612
FBgn0265532	CR44382	X	480	0.940105	2.29587	0.685822	1.27496	2.323	3.91511	3.92065	3.15667	3.98623	4.65098	9.04699	6.55602	8.94451	7.70603	5.65397	4.7445	3.15039	2.40418	3.54024	5.54478	2.14778	2.26942
FBgn0031968	CG7231	2L	1677	60.8798	55.1126	50.7881	53.1372	13.2288	17.7208	37.9129	11.7529	16.6416	31.784	14.7582	13.461	12.8194	16.0094	31.9267	24.597	23.0036	18.2514	26.9374	20.405	19.3495	16.6779
FBgn0034307	CG10914	2R	2054	8.01881	8.70582	8.47974	9.20321	1.53811	1.56276	1.5135	1.7716	1.20432	1.35714	4.11011	4.08033	3.96689	3.82675	15.1102	19.7961	4.44104	4.62319	13.2925	23.0058	4.63244	4.4043
FBgn0053926	CG33926	3L	820	2.79739	2.43427	2.29925	2.0731	9.36284	13.6937	17.2271	9.10808	19.8275	17.6891	24.4421	21.5771	29.3893	11.1643	50.2841	37.7102	45.7067	36.8572	24.5805	30.3909	16.746	19.3372
FBgn0263748	CG43673	X	881	6.10375	0.684438	1.80036	0.192956	0.461437	0.79494	0.635425	0.473978	0.383972	0.698567	1.62006	1.02056	1.03157	0.349876	58.1029	66.9648	37.6326	62.4291	50.1039	42.7911	24.4493	54.9284
FBgn0004168	CG16720	2R	5019	42.2794	44.3985	54.0698	46.9305	0.485984	0.839554	0.645496	0.587146	0.440205	0.656386	0.205717	0.18554	0.124879	0.128971	1.34546	0.734246	2.98539	3.30464	2.059	0.699908	3.23095	2.93219
FBgn0052350	CG32350	3L	2844	23.7605	21.6335	29.348	24.2081	4.3005	4.71573	4.9084	3.56998	3.95864	3.77213	10.4962	10.286	10.9971	9.31009	43.4224	64.0025	6.68927	7.64595	32.1711	66.9785	6.40903	6.86655
FBgn0054025	CG34025	3L	1202	22.3686	21.5193	22.4575	18.4703	0.202925	0.184505	0.178365	0.258069	0.0791523	0.150592	0.151585	0.106859	0.104288	0.179508	0.560035	0.502941	2.65816	3.64576	0.987588	0.226923	3.26201	4.71135
FBgn0051337	CG31337	3R	849	1.7274	1.49394	1.83297	1.16133	1.98372	3.7808	6.69195	1.93927	5.47861	8.45713	0.0357686	0.113467	0.0738243	0.145225	0.0751157	0.0682793	0.316009	0.435316	0.181959	0.0778846	0.36827	0.526822
FBgn0003890	CG4869	3R	1701	55.511	56.5353	51.1623	56.8447	12.8578	4.05548	2.52081	16.0409	2.65368	1.92965	155.033	164.293	160.156	171.118	86.5681	33.7776	104.099	50.3234	95.3599	27.7606	105.423	48.9165
FBgn0265200	CR44260	3R	713	0.105482	0.116649	0.0419731	0	0.358388	0.409269	0.300694	0.368128	0.252049	0.473895	0.0425912	0.13511	0.0439529	0	0	0.0116147	0.0912206	0.1481	0	0	0.0711105	0.0809432
FBgn0265625	CG44433	2R	2491	0.0301921	0.100166	0.0360419	0.218379	0.326395	0.496696	0.372961	0.392741	0.280089	0.382708	0.0853363	0.528525	0.0629033	0.23511	0.00568921	0.305853	51.2672	55.0807	0.00326403	0	46.6988	67.2289
FBgn0264337	CR43793	2R	400	0	0.0519819	0.374085	0.339989	0.319413	0.379352	0.535987	0.178961	0.475705	0.21118	0.835107	0.321111	2.19369	2.15769	0	0	3.31299	6.27915	0	0	3.23224	5.86143
FBgn0003386	CG2822	2L	4557	63.994	68.3555	95.9142	74.3171	0.290567	0.630108	0.436495	0.827322	0.429159	0.548157	1.05956	1.09926	0.900885	0.865808	5.82174	3.43464	11.2076	14.4925	8.26986	3.26303	14.3379	15.4555
FBgn0036942	CG7328	3L	1398	7.37021	7.4961	7.36396	7.1743	23.5208	19.4205	13.6915	23.9382	17.0213	15.6669	8.12407	8.86616	8.40623	11.6417	14.8865	15.526	5.82129	4.32157	12.2018	14.2902	6.00829	4.9745
FBgn0031652	CG8873	2L	1453	19.695	19.5191	19.3402	20.3806	1.88654	2.08865	1.36077	1.90497	1.61515	1.73578	17.4723	17.6136	16.9094	16.4621	13.8109	15.816	12.3042	10.8959	13.4915	15.1089	11.7246	10.7143
FBgn0033498	CG12209	2R	1268	0.0296563	0.147583	0.165211	0.107252	0.338924	0.533909	0.394523	0.319909	0.483542	0.437777	0.215542	0.65843	0.173004	0.388948	0.698532	0.150213	39.868	61.9343	0.416794	0.143408	35.9804	67.3616
FBgn0267320	CR45756	3L	554	0.135755	0.262724	0.162058	0.12274	0.419315	0.737424	0.601991	0.495318	0.457959	1.08912	0.10963	0.115925	0.113135	0	1.98252	11.0467	0.264153	0.40844	1.15943	11.0704	0.183039	0.312523
FBgn0032790	CG10194	2L	1215	16.8987	14.6148	18.2763	17.6291	5.93656	5.4471	4.94079	6.41214	5.92511	5.5222	27.8181	27.7504	29.0687	26.3083	22.6049	29.4923	13.3359	11.528	22.3376	29.3817	13.6665	10.2303
FBgn0004401	CG6143	3L	2792	202.81	228.623	258.365	236.945	23.7417	19.9166	16.2707	26.0877	23.8989	20.863	102.099	98.2771	98.4377	99.0081	213.45	334.298	95.7085	78.8885	207.3	368.611	107.693	81.2796
FBgn0037009	CG5104	3L	787	34.1639	29.485	31.7901	31.1477	11.984	15.2912	15.4674	13.7044	18.2679	19.1515	57.7253	54.3074	55.7083	54.6765	43.0197	43.8478	29.0801	24.7456	40.6328	45.8646	31.3101	25.3546
FBgn0031558	CG16704	2L	350	4.19018	5.34671	3.93324	2.71991	1159.71	889.468	421.848	1133.52	1063.62	641.4	6.42056	2.29365	3.85015	2.64207	73.6125	39.6556	86.2713	59.629	91.5515	31.22	83.9235	52.271
FBgn0038855	CG5745	3R	1816	16.5657	17.1861	18.0451	17.4675	7.83502	8.11795	8.80195	8.65896	7.85857	9.32965	20.8191	20.5999	19.4139	18.5522	26.6892	54.3164	10.9773	14.1007	23.8011	59.3423	11.0794	12.9265
FBgn0086378	CG40410	3R	1290	90.3667	77.1588	72.2187	75.4301	16.8913	14.1788	13.8129	13.9839	14.644	15.2667	72.2229	68.6531	76.4998	68.4343	53.6881	75.1801	28.0077	27.4454	44.4667	64.7657	26.5431	26.295
FBgn0265589	CR44416	2R	281	0.535291	1.10993	0.106501	0.725955	0.950695	0.415387	0.127162	1.14637	0.30096	0.515334	2.05332	4.68525	0.780673	3.07144	0.126084	0.235767	2.37247	4.0531	0.0289348	0.264732	1.68404	2.46459
FBgn0265707	CR44514	3L	394	6.1083	4.06356	4.32951	2.50246	0.854912	1.30351	1.05807	0.999273	0.456119	0.520675	0	0	0	0.0782338	0.161861	0.0840741	0.392058	0.363726	0.268271	0.230763	1.78014	2.06901
[truncated: 20,299 more rows]

## Sheet: TPM_neORFs
ID	altID	Locat	Length	BR_NL_F	BR_NL_M	BR_ZK_F	BR_ZK_M	FB_NL_early	FB_NL_late	FB_NL_WP	FB_ZI_early	FB_ZI_late	FB_ZI_WP	MT_NL_F	MT_NL_M	MT_ZK_F	MT_ZK_M	WB_FR_F15	WB_FR_F28	WB_FR_M15	WB_FR_M28	WB_ZI_F15	WB_ZI_F28	WB_ZI_M15	WB_ZI_M28
[truncated: 28,299 more rows]

[truncated: 11 more sheets: WB_pop15, WB_pop28, WB_sex15, WB_sex28, BR_pop, BR_sex, MT_pop, MT_sex, FB_pop_early, FB_pop_late, FB_pop_prepup]
