# Supplementary material for: Expression of De Novo Open Reading Frames in Natural Populations of Drosophila melanogaster
Source: J Exp Zool B Mol Dev Evol. 2025 Apr 15;344(7):415–27. doi: 10.1002/jez.b.23297 (PMC12576379; doi:10.1002/jez.b.23297)
Supplement: Supplementary file 8 — Data S2 Gene counts for each dataset. [file JEZ-344-415-s008.xlsx]

## Sheet: BR_counts
ID	CGnum_or_neORFPos	Locat	Length	BR_NL_F1	BR_NL_F2	BR_NL_M1	BR_NL_M2	BR_ZK_F1	BR_ZK_F2	BR_ZK_M1	BR_ZK_M2
FBgn0032191	CG5734	2L	2205	2241	1997	3619	3566	1519	2979	2009	2191
FBgn0266619	CR45126	4	1498	1732	1586	2547	2684	1812	2978	1815	1707
FBgn0263378	CR43430	2R	1567	6	8	28	28	31	22	23	10
FBgn0001226	CG4466	3L	1632	117	112	497	427	126	150	234	110
FBgn0038032	CG10096	3R	5233	63	41	96	132	36	41	48	41
FBgn0052281	CG32281	3L	1539	264	240	472	494	195	421	274	315
FBgn0053156	CG33156	2R	2330	1335	1157	2497	2313	850	1828	1246	1346
FBgn0265839	CR44628	2R	551	127	63	215	143	70	172	118	142
FBgn0025583	CG18106	2R	367	91	56	156	119	30	143	76	68
FBgn0003074	CG8251	2R	2460	9112	8329	15734	16972	7691	15163	10482	11652
FBgn0027844	CG7820	2L	1456	7297	6382	12336	12227	4512	10907	7052	8391
FBgn0035976	CG4432	3L	2579	276	221	488	369	216	459	253	212
FBgn0045823	CG16707	3L	2273	9098	8892	17757	17717	9919	15829	10504	10690
FBgn0040395	CG3981	X	3825	9229	10063	17004	19480	12380	18178	12012	11960
FBgn0038966	CG13848	3R	1341	108	61	134	121	61	129	102	99
FBgn0039617	CG14521	3R	3105	1942	2124	4182	4327	2310	3788	2418	2863
FBgn0050421	CG30421	2R	5225	2759	2608	4553	5071	3174	5077	3383	3193
FBgn0265595	CG44422	X	7705	2578	2800	4920	5289	4487	4804	3640	3412
FBgn0263608	CG32154	3L	1138	105	94	226	211	25	84	80	62
FBgn0040512	CG3948	3L	1030	1773	1195	3042	2683	869	2431	1553	1648
FBgn0032703	CG10343	2L	843	420	304	728	593	181	547	346	373
FBgn0034515	CG13428	2R	482	3	4	2	4	1	32	2	12
FBgn0035148	CG3402	3L	1035	455	397	808	763	350	742	467	496
FBgn0004584	CG3178	2L	2551	283	273	573	663	297	545	382	395
FBgn0053516	CG33516	2L	3160	1604	1793	3194	3924	2084	3083	1871	2099
FBgn0038429	CG14882	3R	1754	382	353	579	751	296	605	404	379
FBgn0032194	CG4901	2L	2304	268	240	456	470	249	477	258	272
FBgn0036935	CG14186	3L	3522	7270	7479	13253	13343	8704	16940	10114	10255
FBgn0031065	CG14234	X	3638	2020	2284	3967	4633	2657	4072	2617	2581
FBgn0033051	CG7863	2R	2720	63	70	80	136	53	110	50	48
FBgn0265700	CR44507	X	712	0	0	2	1	5	7	0	5
FBgn0024244	CG10016	2L	2572	56	66	104	160	77	95	85	89
FBgn0032462	CG16800	2L	1030	4	5	6	6	2	9	12	5
FBgn0038360	CG9590	3R	1578	951	775	1534	1409	577	1463	896	946
FBgn0020620	CG8085	2R	2980	1701	1923	3246	3896	2641	3682	2458	2411
FBgn0000581	CG7776	2R	10794	2408	2717	4659	5847	4726	5238	3479	3342
FBgn0040351	CG11638	X	2462	2142	2639	4624	5619	3372	4643	3200	3074
FBgn0028572	CG14039	2L	2791	5822	5431	11241	11518	5725	11099	7244	7888
FBgn0039396	CG33344	3R	2986	181	181	314	309	196	284	181	190
FBgn0026060	CG4317	X	2458	856	797	1421	1556	732	1364	820	904
FBgn0036501	CG7272	3L	1191	1463	1242	2227	2397	844	2009	1341	1353
FBgn0040234	CG12149	X	4444	542	480	1027	1103	530	970	681	738
FBgn0014029	CG4173	3R	1688	1616	1569	3080	3261	1339	2798	1747	2052
FBgn0014020	CG8416	2R	2028	5450	5043	9480	9836	5083	8857	5666	6074
FBgn0262476	CG43066	2R	4472	9043	10621	20374	21665	15085	17626	12553	12676
FBgn0036306	CG10973	3L	1032	691	499	845	932	350	930	577	556
FBgn0037537	CG2767	3R	1309	610	464	961	895	282	688	394	395
FBgn0033214	CG1941	2R	1678	95	91	110	138	113	179	115	115
FBgn0032470	CG5142	2L	2105	20	23	28	45	23	33	27	20
FBgn0015773	CG18657	X	3339	292	263	560	551	390	482	364	396
FBgn0264561	CG33214	3L	4402	1273	1251	2224	2219	1388	2286	1426	1486
FBgn0036498	CG13455	3L	1414	18	17	37	23	13	32	16	19
FBgn0040281	CG1200	3L	2411	7526	7134	13962	15101	7553	14465	9341	10337
FBgn0037974	CG12224	3R	1147	13	7	19	17	5	24	24	16
FBgn0031736	CG11030	2L	4173	1482	1659	3033	3552	2260	2813	2114	1813
FBgn0015331	CG14637	3R	1995	234	252	495	483	322	425	283	256
FBgn0037372	CG2091	3R	1335	425	351	686	787	294	638	425	487
FBgn0266835	CR45297	2L	235	0	2	2	5	4	10	1	5
FBgn0020660	CG10837	3L	1651	5778	4873	9485	9186	4724	10006	6188	6053
FBgn0027494	CG12275	3R	604	6	5	12	11	5	16	8	4
FBgn0011294	CG5430	2L	776	150	1	3	3	0	1	0	3
FBgn0030141	CG3002	X	2360	681	618	1406	1595	639	1224	849	973
FBgn0026058	CG6352	X	1289	20	18	33	22	27	25	26	18
FBgn0023172	CG9635	2R	8486	1381	1576	2791	3008	1898	2291	1545	1525
FBgn0033400	CG2063	2R	1195	787	534	1240	1145	416	1044	613	665
FBgn0010422	CG3710	2L	1773	1079	988	2073	1938	893	1862	1162	1284
FBgn0029942	CG2059	X	1197	846	631	1243	1229	517	1610	798	866
FBgn0028530	CG18124	2L	1433	446	325	695	725	242	664	435	457
FBgn0266799	CR45261	2L	319	2	3	5	3	7	7	8	7
FBgn0032167	CG5853	2L	2623	52	42	97	95	39	54	47	42
FBgn0040965	CR13130	2L	833	184	118	285	266	126	291	233	198
FBgn0266405	CG45045	3R	254	15	4	2	2	7	12	2	4
FBgn0001150	CG7952	X	1780	432	426	774	848	516	812	524	573
FBgn0050187	CG30187	2R	1606	72	54	101	82	58	100	71	52
FBgn0052669	CG32669	X	2385	2248	1403	2522	1798	613	1826	1207	837
FBgn0261067	CG4279	2R	588	399	256	566	495	176	467	265	272
FBgn0016762	CG12273	2R	1230	448	323	667	717	219	614	331	477
FBgn0027054	CG8725	2R	1703	625	510	1078	987	380	968	595	615
FBgn0003353	CG3182	2R	3197	3692	3358	6221	6520	3359	6656	4138	4315
FBgn0263650	CR43641	3R	500	114	82	208	166	23	76	45	59
FBgn0025808	CG7825	3R	1823	184	167	332	357	142	343	156	176
FBgn0030590	CG9518	X	3952	41	35	60	65	55	72	54	42
FBgn0087002	CG11064	4	11356	9150	6471	9663	13098	12280	17060	9488	7009
FBgn0043005	CG10251	3R	2177	1316	1128	2459	2540	1147	1962	1507	1626
FBgn0051453	CG31453	3R	2108	299	255	477	560	195	473	335	323
FBgn0033463	CG1513	2R	3827	6237	6274	11038	12426	7802	11853	7758	7799
FBgn0261108	CG7331	3R	3003	668	618	1124	1236	659	1219	774	722
FBgn0023506	CG1474	X	1729	422	419	706	704	392	791	410	496
FBgn0039609	CG14529	3R	2127	128	159	301	352	458	305	309	202
FBgn0259678	CG42347	2R	6062	46	31	83	76	114	230	112	143
FBgn0039816	CG11317	3R	1804	2411	2522	4733	5030	2836	4763	2990	3501
FBgn0261575	CG11909	3R	2104	80	48	127	146	36	62	50	41
FBgn0034094	CG3666	2R	2377	16	13	35	25	14	23	17	11
FBgn0250836	CG8628	3L	429	4	1	7	12	2	4	4	2
FBgn0033864	CG18368	2R	3859	12	18	34	43	48	27	20	14
FBgn0026239	CG31043	3R	6268	687	582	1191	1206	640	1082	745	702
FBgn0029117	CG9943	3L	1055	527	363	909	839	195	570	338	345
FBgn0051473	CG31473	3R	981	71	40	105	88	51	100	68	60
FBgn0261274	CG1333	3L	2100	737	688	1197	1312	662	1246	793	894
FBgn0003612	CG8068	2R	2943	1811	1889	3406	3849	2498	3305	2165	2437
FBgn0030954	CG32540	X	2230	592	560	1177	1289	579	1039	763	782
FBgn0266945	CR45396	3L	670	84	92	173	210	93	171	122	150
FBgn0029608	CG3091	X	1286	770	576	871	864	455	979	511	531
FBgn0264310	CR43785	3L	428	52	35	77	60	5	28	33	11
FBgn0037188	CG7369	3L	3790	890	883	1670	1849	1162	1636	1097	1056
FBgn0031910	CG15818	2L	1321	3	2	1	7	12	7	10	11
FBgn0011715	CG1064	3R	1335	1077	893	1789	1672	555	1524	911	1023
FBgn0031119	CG1812	X	3229	2266	1946	2668	2866	1521	3096	1240	1132
FBgn0030174	CG15312	X	3511	1878	2062	3954	4334	3180	3932	2951	2563
FBgn0031168	CG1722	X	1173	5	4	15	12	9	36	10	17
FBgn0262682	CR43152	X	733	121	129	150	217	101	205	91	96
FBgn0010612	CG6105	2L	733	10098	6581	18428	15920	3236	11876	8834	8666
FBgn0038830	CG17272	3R	670	1492	1016	2316	2072	348	1051	702	675
FBgn0051176	CG31176	3R	2511	24	38	55	76	43	44	27	36
FBgn0035640	CG17498	3L	818	41	23	66	62	16	32	35	28
FBgn0261437	CG13383	2L	641	568	344	783	700	278	768	450	447
FBgn0033229	CG12822	2R	1522	3439	2543	6196	5200	1860	4816	3019	3471
FBgn0031694	CG17970	2L	1709	26	18	44	39	18	45	37	26
FBgn0030034	CG10555	X	5188	1299	1364	2753	3033	1553	2552	1866	1662
FBgn0050476	CG30476	2R	546	998	627	1501	1106	351	1105	654	573
FBgn0030858	CG8211	X	3668	340	338	749	866	407	661	528	608
FBgn0033845	CG17064	2R	4465	115	129	255	284	192	198	158	147
FBgn0278599	CR46269	2R	1712	29	43	32	54	5	6	5	4
FBgn0034062	CG8388	2R	1865	382	325	674	714	299	649	450	429
FBgn0030998	CG14195	X	2696	28	26	192	208	5	14	75	82
FBgn0032775	CG17544	2L	2565	1415	1226	2601	2866	1093	1977	1372	1322
FBgn0023531	CG32809	X	6941	5008	6790	11576	14594	11109	10481	7189	7488
FBgn0010247	CG40411	3R	3112	1315	1085	2086	2163	1272	2270	1425	1359
FBgn0022699	CG10270	3L	2685	1036	887	1781	1767	834	1608	963	1177
FBgn0016122	CG10593	2L	3198	999	782	1341	1468	802	1781	996	1003
FBgn0053095	CG33095	3R	3581	1009	1103	1840	2152	1489	1972	1328	1255
FBgn0085387	CG34358	X	14924	2543	3193	6650	6405	7267	4716	3897	3691
FBgn0030554	CG1434	X	2037	142	129	300	336	84	215	158	189
FBgn0040337	CG3021	X	1412	393	314	661	704	204	523	333	368
FBgn0264908	CG44099	3L	6629	3313	3846	5848	7398	6616	6986	4734	3957
FBgn0021760	CG32435	3L	5930	1498	1682	2995	3700	2743	3319	2390	2285
FBgn0030101	CG12118	X	1277	1098	833	1749	1532	567	1353	893	864
FBgn0030008	CG2129	X	2017	149	105	223	243	112	218	135	154
FBgn0261085	CG10617	X	4823	1993	1896	3661	4360	2585	3533	2569	2364
FBgn0030874	CG6506	X	1309	227	194	340	366	184	359	221	232
FBgn0031298	CG4428	2L	4075	2259	2158	3764	4047	2050	3869	2499	2480
FBgn0010269	CG15793	X	1799	1519	1275	2765	2554	1034	2264	1463	1594
FBgn0046876	CG31557	3R	901	10	7	4	5	4	17	5	5
FBgn0030658	CG7872	X	1653	377	327	654	545	288	653	326	395
FBgn0046875	CG31558	3R	569	6	3	5	5	0	5	5	5
FBgn0052392	CG32392	3L	2507	318	262	597	497	318	654	377	479
FBgn0263662	CR43653	3R	1368	45	33	51	62	35	59	40	38
FBgn0020653	CG2151	X	2277	4334	3492	8377	7640	2612	6056	3924	4568
FBgn0267970	CR46248	X	564	3	7	10	17	15	17	8	4
FBgn0039712	CG15514	3R	1369	1125	827	1888	1633	653	1590	974	1003
FBgn0083228	CG5907	X	4161	3715	4840	7743	9522	7464	8324	5735	5806
FBgn0000395	CG15671	2R	4329	340	399	666	810	467	657	439	381
FBgn0031886	CG8902	2L	1290	10	6	23	14	5	17	14	10
FBgn0039483	CG14259	3R	1072	23	13	55	30	15	16	11	13
FBgn0037093	CG7597	3L	4772	1312	1221	2239	2642	1505	2360	1580	1599
FBgn0264272	CG43772	3L	4066	13	37	70	49	49	48	49	24
FBgn0287465	CR46454	2L	646	6	5	13	7	28	12	3	5
FBgn0086758	CG31666	2L	12385	2485	2867	4745	5612	4543	4751	3015	3061
FBgn0041582	CG4057	2R	4162	1225	1435	2519	3034	1901	2765	1857	1900
FBgn0027599	CG2790	2R	1757	835	706	1473	1441	677	1458	851	1017
FBgn0039210	CG13625	3R	2094	388	393	745	741	325	609	378	465
FBgn0041702	CG15107	2R	1118	361	319	576	650	221	565	309	331
FBgn0028400	CG10047	3R	3103	14680	17661	30033	35669	22430	31773	20880	22196
FBgn0032406	CG14947	2L	1035	21	27	34	56	17	64	33	38
FBgn0039557	CG12259	3R	1246	257	236	489	455	200	455	333	313
FBgn0040513	CG1669	2R	1905	1402	1107	2191	2319	1028	2341	1444	1461
FBgn0031561	CG16712	2L	381	381	92	297	270	79	233	89	79
FBgn0085413	CG34384	3R	8761	3890	5224	7602	10273	8335	9169	6188	5596
FBgn0262975	CG43286	3R	6954	1641	1745	2680	2984	2084	2780	1878	1684
FBgn0037439	CG10286	3R	2151	233	212	382	430	213	431	307	301
FBgn0086251	CG9252	2L	3292	214	248	510	406	142	266	168	142
FBgn0037466	CG1965	3R	3223	2575	2493	4197	4862	3318	4952	3219	2910
FBgn0030748	CG4394	X	2356	242	185	314	254	179	341	188	153
FBgn0010808	CG1715	3R	940	3643	2608	6705	5700	1687	5022	3458	3938
FBgn0032751	CG17343	2L	571	110	95	178	205	86	184	100	105
FBgn0030408	CG11085	X	1544	362	313	655	555	346	731	384	417
FBgn0030431	CG4407	X	1338	985	741	1437	1281	517	1401	741	848
FBgn0031598	CG3338	2L	2960	828	801	1431	1570	814	1446	937	1045
FBgn0039714	CG7816	3R	1820	1296	1117	2106	2230	1009	2102	1246	1421
FBgn0265058	CR44169	2R	812	22	12	34	32	10	22	17	16
FBgn0266877	CR45338	2L	370	9	11	14	16	3	4	1	1
FBgn0038652	CG7720	3R	2758	143	139	271	274	123	206	140	142
FBgn0029518	CG13376	X	1196	51	63	88	103	82	128	73	71
FBgn0030838	CG5445	X	2047	1951	1556	3348	3055	1462	3032	1971	1985
FBgn0028507	CG3793	2L	1738	1368	1265	2517	2638	1210	2424	1790	1825
FBgn0030011	CG10763	X	1545	7029	5090	12235	11103	3723	10306	6974	7619
FBgn0011272	CG4651	2L	1186	16533	11116	26543	24590	6451	20212	13595	15819
FBgn0267259	CR45695	2L	232	1	0	5	1	11	2	3	0
FBgn0033713	CG8841	2R	3539	884	868	1582	1868	1053	1797	1144	1103
FBgn0017578	CG9648	3L	1289	1536	1121	2360	2150	1000	2250	1381	1414
FBgn0085458	CG34429	3L	750	4	2	9	4	13	5	1	4
FBgn0020379	CG6312	3R	4760	1202	1176	2229	2303	1260	1907	1201	1223
FBgn0043012	CG6056	3R	751	4810	3725	8305	7798	2620	7489	4978	4775
FBgn0031320	CG5126	2L	1667	421	373	705	707	334	719	451	542
FBgn0034614	CG9752	2R	1131	44	33	83	87	23	59	53	45
FBgn0037643	CG11963	3R	1904	12110	10733	22017	22218	8887	19810	13783	14794
FBgn0263258	CG32556	X	5746	243	264	414	528	388	401	245	254
FBgn0033679	CG8888	2R	1708	51	20	64	68	34	46	34	40
FBgn0036531	CG6244	3L	509	4	7	3	5	4	4	2	3
FBgn0027521	CG3679	X	3215	69	45	128	132	29	95	71	69
FBgn0031684	CG8680	2L	867	4839	3364	8131	6697	2163	6435	4552	4601
FBgn0030614	CG9072	X	585	1	1	9	11	16	9	9	4
FBgn0035461	CG10855	3L	1572	275	244	532	506	196	433	260	248
FBgn0263131	CG42513	3L	6246	425	591	1226	1464	1289	907	782	734
FBgn0051374	CG31374	3R	3419	312	224	504	567	207	377	225	231
FBgn0032261	CG6094	2L	889	412	318	757	673	260	779	423	531
FBgn0020261	CG3291	X	5384	699	769	1431	1696	1210	1467	1075	1134
FBgn0264507	CR43906	X	2248	163	148	218	261	202	318	162	159
FBgn0032399	CG6785	2L	3980	47	52	94	85	103	147	108	101
FBgn0034709	CG3074	2R	2049	204	137	301	218	180	155	208	151
FBgn0033741	CG8545	2R	2949	395	347	654	744	316	629	404	397
FBgn0037780	CG3925	3R	2061	1534	1305	2777	2661	1241	2555	1760	1923
FBgn0266687	CR45177	3L	440	23	21	43	34	19	24	14	12
FBgn0030913	CG6123	X	6236	2196	2486	4040	5140	3638	4810	2970	3099
FBgn0029896	CG3168	X	3808	6313	6677	11207	12436	9267	12375	8487	6510
FBgn0015321	CG8284	3L	1709	1516	1318	2694	2746	1151	2658	1578	1634
FBgn0030796	CG4829	X	3129	3616	4179	6980	7765	4776	8269	4454	5565
FBgn0003984	CG10491	3L	5102	103	132	279	273	193	243	163	152
FBgn0052383	CG32383	3L	915	18	9	29	19	11	23	19	11
FBgn0040031	CG12061	X	1471	18	3	5	4	6	15	4	4
FBgn0267636	CR45974	3L	749	21	18	50	44	24	44	21	30
FBgn0025802	CG6939	3R	6782	1332	1495	2515	3147	2122	2705	1759	1815
FBgn0033439	CG1773	2R	1123	12	5	12	12	3	5	2	4
FBgn0036053	CG6718	3L	3685	1572	1466	2636	2811	1573	2708	1567	1760
FBgn0035505	CG15004	3L	2679	3315	4507	8434	10189	8228	8238	5914	6282
FBgn0038678	CG14283	3R	456	1223	912	2205	2062	605	1759	1142	1214
FBgn0031239	CG17075	2L	7557	1569	1858	3011	3389	2457	3156	2127	1985
FBgn0000078	CG17876	2R	1606	43	25	169	91	13	35	41	70
FBgn0054041	CG34041	3R	1733	16	5	19	24	15	22	19	16
FBgn0027094	CG13391	2L	3204	566	505	899	956	489	880	575	607
FBgn0032228	CG5367	2L	1405	10	6	20	16	14	19	20	8
FBgn0264875	CR44066	2L	996	4	10	16	18	9	12	16	16
FBgn0263329	CR43410	2L	491	3	1	1	2	6	3	3	2
FBgn0265643	CR44450	2R	301	48	12	59	24	3	6	4	2
FBgn0028387	CG5229	2L	3302	669	571	1079	1031	557	967	541	570
FBgn0038418	CG10309	3R	3276	294	328	507	592	418	530	334	364
FBgn0046888	CG31750	2L	1233	2	0	1	0	14	44	26	21
FBgn0263027	CG43322	2L	1272	196	144	308	282	115	307	184	246
FBgn0028955	CG8788	2R	1676	308	273	454	538	313	463	384	309
FBgn0261046	CG31190	3R	8231	2768	2699	4941	5535	3877	4845	3188	2880
FBgn0262794	CG43175	3R	593	6	5	5	8	14	6	1	5
FBgn0001624	CG1725	X	7249	4042	5216	9669	11036	8958	8650	6516	6557
FBgn0262985	CG43293	3L	535	31	25	45	42	14	41	14	23
FBgn0260474	CG30002	2R	1572	21	24	47	43	34	28	30	16
FBgn0039492	CG6051	3R	4494	1203	1199	2201	2323	1441	2162	1407	1371
FBgn0053179	CG33179	2L	3249	4475	3935	7298	7813	4029	7615	5078	4653
FBgn0052343	CG32343	3L	2263	517	458	886	873	445	876	506	582
FBgn0033236	CG14764	2R	2742	1989	1919	3655	3710	1992	3411	2026	2227
FBgn0264679	CR43964	2R	1494	41	30	40	38	23	56	23	22
FBgn0261530	CG6754	3L	2599	582	467	920	935	474	985	627	695
FBgn0015903	CG5393	2R	2827	251	274	500	496	369	387	244	266
FBgn0037548	CG7900	3R	1879	45	22	49	46	27	69	49	36
FBgn0039916	CG9935	4	2971	181	182	355	325	196	326	159	137
FBgn0051248	CG31248	3R	977	3590	2763	5170	4822	2311	7023	3738	4268
FBgn0263344	CR43425	4	3528	3150	2919	5605	5668	3297	5941	3450	2979
FBgn0031945	CG7191	2L	1643	584	599	1061	1182	593	1109	675	699
FBgn0041147	CG10850	3L	2408	170	130	245	276	108	204	175	170
FBgn0035478	CG10853	3L	588	7	2	9	5	18	13	6	8
FBgn0033979	CG10243	2R	1903	77	38	99	77	41	79	49	32
FBgn0250906	CG3127	2L	1893	10931	9400	19875	21023	7164	17351	11931	13643
FBgn0050384	CG30384	2R	2302	25	23	38	56	33	86	42	34
FBgn0035422	CG12740	3L	887	14084	8861	21785	19253	5442	19773	12025	12631
FBgn0019830	CG3057	2L	1480	900	704	1605	1464	542	1272	824	936
FBgn0023542	CG3460	X	1791	469	418	919	1008	348	784	604	627
FBgn0040366	CG11398	X	3018	218	178	331	341	168	384	258	229
FBgn0051005	CG31005	3R	3218	408	473	748	851	534	749	501	514
FBgn0260756	CG42554	3L	1023	581	441	791	726	331	906	489	444
FBgn0032354	CG4788	2L	1399	194	188	345	354	147	327	221	196
FBgn0264838	CR44046	3R	1042	23	21	46	47	25	30	25	22
FBgn0034537	CG11132	2R	1584	794	793	1475	1467	687	1445	796	1059
FBgn0010100	CG9244	2L	3102	13962	14709	32245	33354	16262	26539	19408	21721
FBgn0265708	CR44515	3L	763	4	8	11	10	9	3	7	5
FBgn0051915	CG31915	2L	2487	254	268	451	463	294	487	321	318
FBgn0029525	CG18273	X	4342	1240	938	1878	1973	793	1460	1107	1164
FBgn0039358	CG5028	3R	1934	7746	7765	14734	16196	8395	13632	9770	10391
FBgn0285947	CG14206	X	1469	14450	8967	28440	21725	5198	17756	12797	13731
FBgn0001223	CG4460	3L	1900	136	86	489	393	129	193	285	148
FBgn0040842	CG15212	3L	445	2	2	7	3	8	1	0	5
FBgn0027512	CG10254	3R	4997	1770	1831	3540	3832	2048	3374	2284	2397
FBgn0030240	CG2202	X	3363	424	456	948	997	504	826	585	669
FBgn0025549	CG1659	X	2340	2705	2912	4412	5280	3142	4611	2856	3249
FBgn0025454	CG8453	2R	2074	1531	817	1770	2976	330	440	373	225
FBgn0267411	CG45764	Y	942	15	22	17	31	1	2	2	1
FBgn0266329	CR44994	2L	532	5	0	5	1	4	11	3	4
FBgn0029093	CG1548	2R	1784	10104	7854	16193	15499	5156	14288	9145	9305
FBgn0033584	CG7737	2R	2416	1423	1160	2172	2227	1078	2302	1573	1476
FBgn0038815	CG5466	3R	2907	1979	2357	4032	4578	2610	3892	2569	2947
FBgn0250789	CG1977	3L	8317	10354	11547	19410	23238	16802	20504	14216	15074
FBgn0035189	CG9119	3L	1212	284	257	361	519	116	323	175	183
FBgn0039331	CG11913	3R	1700	54	37	69	70	1	0	2	0
FBgn0015766	CG10596	3L	2722	19858	20081	32734	37324	20792	37411	23290	25156
FBgn0005775	CG7503	3L	5588	5461	6004	10459	12109	8462	11120	7366	7256
FBgn0027330	CG1994	X	3250	149	104	340	374	88	207	235	258
FBgn0037850	CG14695	3R	1116	41	47	65	117	48	78	37	66
FBgn0038235	CG8461	3R	883	278	210	419	410	170	431	237	288
FBgn0041723	CG33304	2L	4685	3221	3408	6245	7212	4211	6302	4189	4715
FBgn0026722	CG8730	2R	4290	855	716	1443	1486	735	1289	926	899
FBgn0027565	CG5498	3L	1523	501	430	766	606	310	737	407	441
FBgn0040076	CG33747	3R	1336	880	553	1256	1105	274	975	624	605
FBgn0038763	CG4433	3R	2271	1092	1047	1985	2045	1024	1968	1270	1211
FBgn0038879	CG17298	3R	495	38	41	44	27	23	42	21	23
FBgn0037012	CG4786	3L	2245	284	262	277	343	328	409	173	156
FBgn0265816	CR44605	2L	249	11	1	14	5	4	5	4	5
FBgn0034082	CG10734	2R	1449	35	31	79	53	27	29	24	18
FBgn0051538	CG31538	3R	2158	26	45	89	123	232	78	127	61
FBgn0039024	CG4721	3R	2213	2158	1582	4246	3376	1680	3536	2925	2781
FBgn0038588	CG7156	3R	2619	487	414	776	854	409	804	525	455
FBgn0267207	CR45647	3R	301	0	3	7	5	4	8	8	8
FBgn0004575	CG3985	3R	5803	11278	14491	24572	30560	24765	27560	19195	18221
FBgn0262871	CG43226	3R	3707	3572	3461	6582	6875	4223	6623	4483	4613
FBgn0263200	CG9232	2L	1484	756	554	1259	1288	448	1089	716	784
FBgn0026143	CG3658	X	2214	382	330	699	764	312	605	396	451
FBgn0005596	CG14513	3R	4239	247	269	521	598	368	557	328	350
FBgn0051115	CG31115	3R	981	13	11	14	38	28	37	30	27
FBgn0035827	CG8268	3L	821	1014	722	1715	1486	560	1509	933	1034
FBgn0031455	CG9958	2L	1251	633	556	1070	1165	430	1030	605	711
FBgn0003002	CG1133	3R	2939	235	305	485	536	345	509	297	383
FBgn0259212	CG42312	3R	10585	3047	3327	6296	6871	6549	6513	4849	4355
FBgn0035176	CG13905	3L	913	2	2	20	5	3	8	3	5
FBgn0039588	CG12413	3R	2255	287	257	509	470	206	475	268	324
FBgn0029843	CG5905	X	4026	1344	1120	2297	2366	1217	2097	1329	1490
FBgn0051357	CG31357	3R	1681	903	950	1594	1786	855	1619	1064	1303
FBgn0283427	CG3523	2L	8622	5593	5786	10163	12456	7799	10477	7540	7459
FBgn0014411	CG14804	X	2543	1437	1464	2729	3246	1605	2761	1766	1946
FBgn0004876	CG6027	3R	6523	1128	1242	2351	2581	1789	2275	1588	1582
FBgn0038929	CG13408	3R	1189	960	718	1549	1341	491	1268	820	888
FBgn0030048	CG12112	X	1117	227	152	209	227	73	194	83	96
FBgn0037410	CG1148	3R	1474	25	24	30	43	12	64	29	35
FBgn0031449	CG31689	2L	2754	349	289	682	734	352	575	431	412
FBgn0283509	CG3832	2R	1603	7666	5887	12026	11044	4698	11781	7247	7911
FBgn0035316	CG15878	3L	1631	12	25	43	52	13	13	15	35
FBgn0033079	CG3174	2R	1663	105	77	94	118	98	177	67	50
FBgn0003378	CG6132	3L	359	2	5	9	8	5	21	2	10
FBgn0032515	CG6866	2L	2147	4273	3340	7157	6991	3038	7212	4759	4833
FBgn0027657	CG9734	3R	1274	2608	2138	3994	4295	1725	3858	2393	2506
FBgn0028552	CG3988	2R	1117	6589	5427	11273	10945	4458	11291	6989	7394
FBgn0034198	CG11400	2R	1217	1852	1756	2438	3097	433	968	586	534
FBgn0002931	CG11450	2L	2225	96	92	187	214	121	110	98	79
FBgn0039325	CG10560	3R	1367	96	114	144	175	166	376	215	206
FBgn0026619	CG8766	2R	1776	1955	1690	3326	3435	1473	3119	2116	2073
FBgn0036239	CG5684	3L	1893	2576	2310	4065	4404	2443	4433	2673	2893
FBgn0003480	CG3325	3R	1384	92	94	152	153	94	171	108	102
FBgn0023214	CG15085	2R	1454	96	64	155	127	70	150	70	91
FBgn0032485	CG9426	2L	3184	2066	1921	3370	3736	1984	3722	2328	2373
FBgn0051019	CG31019	3R	1980	23	23	35	29	48	31	41	24
FBgn0015575	CG1112	3R	2017	195	131	263	324	123	202	145	127
FBgn0264086	CG43755	2L	2333	12	11	17	21	17	16	47	17
FBgn0031188	CG14613	X	1755	583	604	1287	1240	537	991	748	820
FBgn0038386	CG5478	3R	1035	2	3	4	5	7	13	14	7
FBgn0264955	CR44124	X	371	1	2	4	4	4	5	3	4
FBgn0011774	CG5247	3R	2149	499	428	2504	1374	217	377	256	451
FBgn0037370	CG1236	3R	1190	397	297	626	545	223	517	286	335
FBgn0040375	CG13760	X	1524	1978	1768	3599	3840	1461	3140	1996	2169
FBgn0039654	CG14514	3R	2792	319	342	619	689	323	559	356	438
FBgn0040355	CG3526	X	1084	8	9	5	8	16	16	15	9
FBgn0028484	CG14992	3L	4393	1398	1368	2635	2780	1716	2741	1746	1985
FBgn0058439	CG40439	2L	707	2141	1685	2684	2992	1404	3404	2137	1824
FBgn0039611	CG14528	3R	2185	35	24	55	76	19	39	23	19
FBgn0032196	CG5708	2L	1326	2242	1864	3586	3638	1523	3676	2309	2199
FBgn0030346	CG11802	X	1481	1254	1047	2124	2064	830	2057	1130	1341
FBgn0034354	CG5224	2R	943	105	62	137	116	29	133	57	92
FBgn0003575	CG6222	X	4901	907	1026	1600	1767	1363	1946	1066	1083
FBgn0010329	CG1543	X	3772	2135	2354	4257	4942	3088	4301	2730	2926
FBgn0026149	CG17252	X	1664	396	365	638	692	335	709	360	389
FBgn0025625	CG4290	X	5230	1188	1271	2558	2918	1883	2402	1647	1845
FBgn0029814	CG15765	X	4315	14267	15121	26356	28256	21021	28869	18165	19622
FBgn0031601	CG3058	2L	606	785	442	1326	1048	280	899	585	631
FBgn0032879	CG9317	2L	2523	70	47	123	97	60	98	50	43
FBgn0037898	CG18643	3R	528	225	179	386	335	114	371	212	199
FBgn0032731	CG10641	2L	1860	3119	2896	5475	6079	2924	5351	3498	3419
FBgn0037064	CG9389	3L	2043	62	49	76	90	58	84	96	55
FBgn0039232	CG13636	3R	1738	2884	2932	4889	4982	3365	6263	3403	3379
FBgn0015714	CG10241	2R	1727	2241	1579	2628	2622	845	2317	1202	1104
FBgn0013305	CG3798	2R	2118	5871	5386	9894	10286	5227	10133	6837	6276
FBgn0036277	CG10418	3L	437	354	219	622	522	139	444	280	293
FBgn0264350	CR43806	2L	814	8	7	10	23	23	6	9	8
FBgn0031305	CG4715	2L	1767	159	56	79	144	157	276	88	93
FBgn0037141	CG7143	3L	3067	157	198	299	338	187	298	206	177
FBgn0036505	CG7945	3L	1451	1999	1884	3649	3821	1876	3697	2373	2555
FBgn0024184	CG6269	X	2995	124	151	264	245	156	249	162	161
FBgn0000996	CG8171	2R	3138	108	104	206	224	112	172	139	157
FBgn0034013	CG8166	2R	5235	1825	1762	2985	3600	2097	3295	2192	2066
FBgn0264816	CG44010	3R	1279	231	181	419	329	168	404	256	280
FBgn0039774	CG1471	3R	2875	2873	2537	4588	5084	2821	5346	3559	3630
FBgn0051974	CG31974	2L	1908	2220	1642	3106	2985	1374	3049	2025	2156
FBgn0263659	CR43650	2R	10400	59	47	103	104	87	97	60	43
FBgn0086472	CG6684	3R	850	27782	14350	47683	33894	7529	31066	20459	23822
FBgn0035228	CG12091	3L	1907	5012	4497	9499	9525	4025	8387	5409	6746
FBgn0267385	CG7070	3R	2109	27801	26981	53518	58848	22259	44431	31130	35120
FBgn0267978	CG8376	2R	4114	2593	2601	4748	5035	3708	5488	3470	3216
FBgn0053109	CG33109	3R	1025	1	1	6	531	45	1	64	3
FBgn0085357	CG34328	X	497	4	4	3	3	2	1	1	2
FBgn0032360	CG14926	2L	853	12	11	19	35	39	27	43	16
FBgn0039642	CG11882	3R	1087	246	144	376	340	94	325	238	228
FBgn0050290	CG30290	2R	1117	1131	799	1872	1726	626	1478	1064	1091
FBgn0267442	CR45792	X	727	5	5	10	17	13	6	5	3
FBgn0027608	CG2082	3R	2290	18171	17335	28812	30663	19441	29153	19096	18998
FBgn0032052	CG13089	2L	1478	641	555	1033	1053	380	912	592	621
FBgn0032859	CG10954	2L	1974	874	797	1488	1560	821	1471	935	929
FBgn0003483	CG3158	3R	4678	13	9	17	14	40	106	87	52
FBgn0262008	CG6640	3L	1422	7	0	390	5	3	4	2	7
FBgn0035077	CG9083	2R	1165	11	12	23	10	7	15	5	15
FBgn0005666	CG32019	4	27666	246	195	334	305	518	400	292	184
FBgn0085420	CG34391	3L	4735	1416	1354	2634	2911	1845	2652	1887	1462
FBgn0035021	CG4622	2R	2762	627	595	1068	1106	574	1142	659	780
FBgn0027903	CG12018	3L	1387	189	137	366	321	99	273	166	168
FBgn0015623	CG11567	2L	2739	2311	1969	3513	3916	2003	3920	2517	2604
FBgn0028734	CG6203	3R	4426	1875	2107	4055	4505	3028	3462	2436	2516
FBgn0001142	CG2718	2L	2396	8280	8264	15996	18082	8171	15233	10382	10418
FBgn0003042	CG32443	3L	2462	1766	1801	3341	3611	2139	3455	2102	2186
FBgn0266671	CG5341	2R	2405	684	602	1127	1155	606	1343	817	861
FBgn0036915	CG7757	3L	2148	1346	1061	2271	2175	866	2091	1226	1432
FBgn0266064	CG6904	3R	3129	2041	2232	3602	4392	2577	4083	2820	2986
FBgn0010300	CG10719	2L	12088	1962	2326	3876	4362	4142	3985	2757	2316
FBgn0005536	CG32156	3L	5686	2936	3173	5756	6416	4745	5883	3927	3648
FBgn0265346	CR44300	2R	313	1	2	0	2	3	4	2	1
FBgn0008635	CG6223	X	3203	1390	1560	2873	3258	1726	2813	1812	2194
FBgn0036986	CG5282	3L	1543	4281	3505	7107	7231	2836	6870	4366	4659
FBgn0034503	CG13867	2R	963	538	382	911	810	263	760	446	512
FBgn0039678	CG18111	3R	610	149	69	38	88	47	213	39	43
FBgn0041707	CG1168	3R	1148	30596	23614	52251	47947	13800	40319	25420	29977
FBgn0034281	CG14490	2R	711	11	8	19	20	7	17	5	3
FBgn0031716	CG14015	2L	2148	2244	2299	4526	5009	2342	4505	3073	3286
FBgn0261791	CG9742	X	483	846	564	1670	1306	414	1272	845	837
FBgn0031733	CG14006	2L	2397	22	13	35	29	2	16	11	9
FBgn0031682	CG5828	2L	1935	399	284	619	614	247	566	307	411
FBgn0031940	CG7214	2L	1041	85	85	192	193	107	68	107	166
FBgn0032689	CG10413	2L	4010	1393	1368	2434	2758	2125	2900	1917	1841
FBgn0261562	CG42676	3L	1668	430	407	694	717	339	704	462	497
FBgn0034419	CG15111	2R	1772	2086	1644	3097	3494	1371	3157	1942	2015
FBgn0259994	CG42492	X	6757	7435	9265	17954	21926	18090	16850	14314	13109
FBgn0261649	CG31247	3R	7103	1686	2171	3958	4414	3499	4011	2727	2586
FBgn0030090	CG12664	X	5133	1263	1346	2823	3220	1691	2182	1661	1419
FBgn0020272	CG1424	X	2443	109	64	165	205	42	94	69	88
FBgn0263024	CG43319	3R	224	2	3	3	5	1	2	1	1
FBgn0267167	CR45607	X	289	3	1	4	5	5	2	3	1
FBgn0030077	CG15365	X	3331	46	50	160	163	88	131	110	94
FBgn0035443	CG12010	3L	2255	116	109	221	227	106	218	148	137
FBgn0035499	CG14996	3L	1429	5198	5406	9898	10570	4174	8523	5390	6313
FBgn0267336	CG34360	3R	10796	4884	6000	10318	11851	11311	10964	7290	7431
FBgn0287788	CG31713	2L	555	129	81	229	204	68	199	120	123
FBgn0034580	CG9357	2R	1448	26	22	23	19	6	16	8	4
FBgn0051410	CG31410	3R	661	7	6	12	6	4	13	5	3
FBgn0020279	CG8715	2R	5436	2348	3058	5916	6672	4613	4767	3165	3837
FBgn0034724	CG3624	2R	1303	823	491	1480	997	359	823	580	479
FBgn0051116	CG31116	3R	4444	1694	1909	3143	3668	1660	3091	1911	2311
FBgn0016041	CG12157	X	2395	1924	2060	3970	4318	2290	3511	2631	2688
FBgn0037137	CG7421	3L	3232	989	902	1766	1880	707	1512	1004	902
FBgn0030420	CG12717	X	2970	279	305	513	569	491	632	360	367
FBgn0284251	CG12050	2L	3471	294	258	574	585	257	482	329	318
FBgn0028550	CG11405	X	7025	750	598	2859	2081	899	1032	615	1115
FBgn0051950	CG31950	2L	658	297	164	442	384	85	290	186	175
FBgn0010240	CG17336	X	1903	3663	3341	6286	6079	3544	6725	4027	4334
FBgn0264900	CR44091	3R	366	0	2	6	1	7	1	0	0
FBgn0052296	CG32296	3L	7755	487	574	1009	1189	1009	1077	727	630
FBgn0086384	CG14228	X	3400	334	305	634	595	312	561	356	396
FBgn0037746	CG8478	3R	2266	20	23	46	50	11	23	18	24
FBgn0019661	CR32777	X	4832	225	200	70272	72852	350	2094	47295	39686
FBgn0027561	CG18659	2R	3816	2185	2051	3448	3995	2050	3626	2233	2511
FBgn0033095	CG3409	2R	5152	1929	2116	3421	4095	3133	3911	2526	2515
FBgn0051313	CG31313	3R	782	56	22	92	105	20	57	62	43
FBgn0052409	CG32409	3L	1231	214	176	405	326	104	313	181	190
FBgn0038478	CG5148	3R	3602	805	748	1440	1573	1062	1636	1066	1045
FBgn0035521	CG1268	3L	710	8474	5708	13963	11825	3795	11268	7893	7538
FBgn0085343	CG34314	2L	1484	147	100	215	258	81	183	108	126
FBgn0035611	CG13285	3L	981	5	4	9	22	26	8	6	5
FBgn0262845	CG43209	2R	370	2	4	8	6	8	19	7	11
FBgn0045980	CG10951	3R	2791	16	17	30	26	25	26	19	15
FBgn0052797	CG32797	X	931	11	14	20	21	7	24	13	14
FBgn0051195	CG31195	3R	4001	555	492	904	927	646	832	619	576
FBgn0004507	CG7254	2L	3144	6487	6417	11642	13039	7126	11946	8088	8378
FBgn0259146	CG42261	3R	5847	1650	2212	3518	4359	3567	3993	2702	2847
FBgn0035170	CG12191	3L	2717	2114	2148	3877	4301	2496	4427	2672	2956
FBgn0030266	CG11122	X	12204	861	1181	2324	2666	2194	2159	1357	1765
FBgn0268063	CG32372	3L	4108	3661	3859	6422	6930	5942	5319	4257	3341
FBgn0265629	CG44437	X	1093	9	10	35	50	132	48	38	26
FBgn0267795	CG32138	3L	5827	1008	1083	1889	2157	1531	1874	1303	1114
FBgn0267022	CR45466	X	788	8	15	140	65	34	114	58	19
FBgn0260008	CG41623	3L	1083	6189	4333	9084	8555	2731	8005	5413	4911
FBgn0037363	CG1347	3R	6303	1523	1698	3091	3470	2575	3051	1967	2059
FBgn0035260	CG7991	3L	4073	767	660	1355	1485	826	1336	900	1050
FBgn0033389	CG2412	2R	1918	148	126	290	256	105	255	163	152
FBgn0036749	CG7460	3L	2001	25	23	34	38	26	28	21	14
FBgn0016794	CG1044	3L	4666	668	683	1233	1352	757	1164	752	863
FBgn0036278	CG10698	3L	3238	342	326	633	747	508	790	585	533
FBgn0036058	CG6707	3L	2135	2669	2463	4545	4988	3157	5168	3200	3374
FBgn0052451	CG32451	3L	5916	7642	8211	14254	16555	11811	15137	10884	9472
FBgn0028375	CG5876	2L	3130	457	458	798	928	550	821	610	507
FBgn0085261	CG34232	2R	831	193	163	290	258	109	204	104	102
FBgn0267622	CR45960	3L	1580	40	56	136	185	199	105	94	94
FBgn0026417	CG2525	3R	1169	61	39	83	63	36	60	58	33
FBgn0031814	CG9528	2L	3700	4535	4577	7874	9316	4856	8863	5917	5752
FBgn0016976	CG12500	X	8332	18612	21288	41347	48017	35614	42536	32201	31529
FBgn0030970	CG7326	X	2580	615	504	857	1012	387	1027	613	527
FBgn0265815	CR44604	2L	237	4	1	9	8	2	3	3	0
FBgn0021738	CG32788	X	1230	103	111	244	255	219	220	122	132
FBgn0033781	CG13319	2R	691	269	184	431	393	114	353	211	220
FBgn0264569	CR43941	3L	1352	460	374	813	654	222	549	256	320
FBgn0023216	CG2864	X	2599	556	481	829	798	438	928	523	512
FBgn0000286	CG11924	2L	4231	1367	1588	2826	3148	2131	2931	2027	1713
FBgn0288229	CG3164	2L	2864	2369	2212	3736	4339	2970	4088	2937	2458
FBgn0036035	CG18178	3L	1310	291	254	497	543	204	527	332	382
FBgn0034622	CG15666	2R	2947	76	48	103	95	54	108	58	51
FBgn0037920	CG14710	3R	1458	259	252	501	484	241	457	241	338
FBgn0028396	CG31509	3R	579	245	163	297	719	20	88	76	26
FBgn0035167	CG13888	3L	1868	46	35	80	65	46	156	97	116
FBgn0039464	CG6330	3R	2075	6682	6558	13409	13457	7388	13829	10037	9255
FBgn0000017	CG4032	3L	12564	4186	4931	10678	11161	8394	7635	5483	5902
FBgn0013765	CG4832	2R	5012	1674	1696	2796	2900	2251	3214	2143	2176
FBgn0005638	CG4354	2R	2786	8	11	19	19	35	22	14	10
FBgn0031474	CG2991	2L	3088	3003	3386	5765	6689	4202	6486	4288	4367
FBgn0263083	CG43351	2R	242	125	135	160	303	93	96	117	74
FBgn0003416	CG4200	X	5678	660	615	1075	1276	740	1191	845	677
FBgn0031434	CG3227	2L	1654	202	194	328	380	201	303	233	235
FBgn0037338	CG10018	3R	2589	254	245	396	557	168	292	206	203
FBgn0024491	CG6046	3R	3336	602	489	978	962	429	868	544	637
FBgn0259839	CR42408	211000022280494	1443	10	8	21	23	12	13	18	12
FBgn0263410	CR43456	3R	682	10	17	20	26	22	17	10	10
FBgn0283652	CG11606	2L	1105	190	155	324	270	89	245	187	164
FBgn0023096	CG15148	2L	12821	76	99	159	178	65	40	34	105
FBgn0034242	CG14480	2R	1337	978	717	1676	1277	524	1450	814	863
FBgn0265527	CR44377	2R	2301	8	11	14	35	26	33	33	14
FBgn0037325	CG12147	3R	1889	9	8	26	14	12	20	16	9
FBgn0265428	CR44340	X	613	14	10	26	31	16	19	15	17
FBgn0266304	CR44969	2L	1062	260	215	356	419	274	394	251	216
FBgn0050372	CG30372	2R	5028	2552	2679	4403	5150	3690	5126	3283	3190
FBgn0037721	CG9427	3R	847	11	10	44	27	12	11	26	13
FBgn0050263	CG30263	2R	6387	159	134	220	260	107	168	112	129
FBgn0261999	CG42817	2L	5790	1853	1812	3251	3509	2421	3349	2314	1998
FBgn0037750	CG12946	3R	2175	61	52	94	107	15	22	13	9
FBgn0260934	CG8201	2R	6079	7751	8889	15462	17710	13012	16060	10394	10868
FBgn0037478	CG2656	3R	1016	369	303	614	595	186	575	372	428
FBgn0033628	CG13203	2R	2286	140	150	238	248	169	289	176	227
FBgn0016697	CG10938	2R	884	1257	881	2003	1821	538	1588	1087	1122
FBgn0262364	CG43062	3R	584	20	20	27	28	40	102	45	57
FBgn0033554	CG12938	2R	543	84	52	122	92	31	98	47	80
FBgn0262595	CG33724	2R	543	5	4	3	8	2	7	5	5
FBgn0036004	CG3654	3L	8463	1545	1746	2991	3393	2417	3010	1973	2094
FBgn0039879	CG11575	3R	1812	8	14	17	21	21	20	9	9
FBgn0000426	CG16792	2R	467	234	162	384	328	72	279	149	185
FBgn0036666	CG9712	3L	1757	2195	2230	3734	4073	1873	3823	2370	2712
FBgn0262009	CG42827	3R	558	9	9	11	13	7	9	8	11
FBgn0033500	CG12913	2R	2523	1015	1125	1884	2263	1110	2207	1376	1482
FBgn0040324	CG1862	4	5312	3559	4089	6518	7904	6306	7338	5315	4511
FBgn0001138	CG9656	3R	4090	286	321	611	647	381	457	361	339
FBgn0024362	CG11412	X	2347	915	929	1790	2049	1090	1750	1145	1284
FBgn0264501	CR43900	2R	737	226	365	891	1135	762	725	522	529
FBgn0263030	CG43325	2R	1229	5	5	7	8	10	13	7	6
FBgn0025809	CG8962	X	1507	641	648	1065	1213	708	1286	688	829
FBgn0034804	CG3831	2R	1562	236	180	333	357	161	357	233	238
FBgn0004395	CG4620	3R	6109	2056	2337	3359	3837	3876	4367	2700	2275
FBgn0011280	CG1668	X	1101	638	47	213	216	47	308	86	96
FBgn0035111	CG16940	3L	3605	988	1005	1705	1970	1207	1856	1193	1201
FBgn0266088	CR44830	2R	1583	3	9	14	11	27	11	7	13
FBgn0034199	CG15917	2R	453	56	25	72	61	13	28	27	9
FBgn0052227	CG32227	3L	5099	773	909	1392	1843	1109	1670	1146	1121
FBgn0029118	CG10622	3L	1600	715	457	1044	976	318	888	626	535
FBgn0267160	CR45600	3R	2914	262	390	572	772	107	109	87	65
FBgn0000320	CG9554	2L	3320	99	127	233	239	146	240	147	151
FBgn0264871	CR44062	3R	1175	23	29	39	56	29	34	24	33
FBgn0003231	CG10360	2L	2395	4809	4614	8370	8735	5235	8857	5670	5972
FBgn0031062	CG14230	X	2053	267	197	517	470	182	393	255	326
FBgn0036311	CG17666	3L	2824	19	30	50	51	39	63	48	40
FBgn0011335	CG6801	3L	1513	989	727	1532	1410	531	1523	918	926
FBgn0263354	CG42784	2L	6640	9930	11779	18906	22801	20075	22178	14770	13921
FBgn0263765	CR43682	2L	655	6	2	9	7	2	1	0	1
FBgn0037200	CG11109	3L	1445	241	177	404	395	127	356	256	227
FBgn0037336	CG2519	3R	5863	3656	3481	6410	7092	5120	6432	4277	3812
FBgn0004432	CG9916	X	1227	16645	13712	24596	26263	11131	26161	15495	15896
FBgn0035153	CG3371	3L	2329	710	657	1355	1386	701	1411	751	1035
FBgn0053108	CG33108	3R	931	277	246	466	497	198	478	287	247
FBgn0265696	CR44503	2R	1401	42	16	74	39	19	32	29	21
FBgn0002626	CG7939	3R	747	15054	9255	22231	20659	5260	19555	12259	13427
FBgn0032618	CG31743	2L	2239	541	519	764	958	441	872	462	522
FBgn0267972	CG10908	2L	1243	1069	897	1781	1871	715	1799	999	1112
FBgn0259794	CG13030	3L	1450	1	2	4	3	3	5	19	4
FBgn0030800	CG9104	X	1707	425	362	838	757	249	637	462	486
FBgn0038207	CG14356	3R	740	18	10	8	5	15	46	21	9
FBgn0035213	CG2199	3L	2846	565	492	992	1035	495	955	535	579
FBgn0000084	CG9579	X	1247	12831	9427	16871	15074	5097	14317	8005	8459
FBgn0035142	CG17090	3L	11261	4394	5916	9977	12133	10156	9274	6742	6336
FBgn0020907	CG14904	3R	1283	13978	12673	23705	23093	13113	22113	15815	14685
FBgn0035085	CG3770	2R	1393	46	38	61	79	44	74	56	50
FBgn0263863	CG6949	3R	1268	763	745	1394	1607	686	1510	871	933
FBgn0259936	CR32957	2L	665	878	554	1330	1099	399	939	555	510
FBgn0031534	CG2774	2L	2028	1026	967	1614	1876	931	1839	1093	1101
FBgn0019929	CG2045	X	1413	43	23	39	71	13	42	25	18
FBgn0035203	CG9149	3L	1439	706	597	1149	1125	514	1293	674	724
FBgn0000482	CG3093	X	3161	568	522	989	1045	588	977	676	760
FBgn0053155	CG33155	2R	942	3315	2314	5834	5112	1713	4663	3318	3844
FBgn0267482	CR45832	3L	441	2	5	6	7	8	1	1	1
FBgn0265659	CR44466	2R	501	6	6	14	21	18	18	3	9
FBgn0259244	CG42243	3R	5659	4281	5455	8812	10347	7378	9424	6220	7008
FBgn0031762	CG9098	2L	3481	616	677	1040	1254	602	1118	633	665
FBgn0039227	CG11375	3R	5119	652	635	1214	1271	791	1181	788	886
FBgn0011829	CG14396	2L	4912	150	162	289	343	193	249	187	179
FBgn0037660	CG18005	3R	1882	1052	1014	2010	1933	842	1828	1184	1305
FBgn0003091	CG6622	2R	4711	5290	5670	9662	11933	9409	11215	7591	6791
FBgn0037976	CG14734	3R	1618	4901	4859	9135	9761	4330	9157	5319	5606
FBgn0259226	CG42326	2R	5244	241	170	887	724	149	132	116	216
FBgn0031969	CG7228	2L	2973	982	901	1349	1429	1068	1280	813	631
FBgn0038642	CG7709	3R	3111	30	35	56	77	35	45	38	49
FBgn0285949	CG1821	2R	577	15976	9558	24774	20848	5331	19211	12715	13281
FBgn0000038	CG11348	3L	2460	18851	20608	33185	39583	26735	39393	24434	24181
FBgn0041629	CG1787	X	2140	3981	4207	6564	6840	2828	6020	3590	4332
FBgn0030377	CG1924	X	2187	6	4	6	3	20	29	12	14
FBgn0013770	CG6692	2R	1662	5819	4996	8520	8668	4159	8765	5475	5196
FBgn0052588	CG32588	X	677	1	4	2	5	5	4	5	5
FBgn0267555	CR45895	3L	636	44	42	91	92	46	95	47	62
FBgn0030805	CG9089	X	2118	10	11	25	37	10	30	15	9
FBgn0038732	CG11391	3R	1800	57	33	75	79	35	60	91	78
FBgn0001978	CG3647	2L	4145	882	841	1712	1731	909	1727	1032	1148
FBgn0036727	CG7589	3L	2249	47	52	68	87	30	96	42	36
FBgn0260455	CG10332	2R	739	12	0	14	6	0	3	2	4
FBgn0261564	CG42678	2R	2755	4864	4087	7724	7688	3877	7455	4724	4707
FBgn0032509	CG6523	2L	837	1158	865	2061	1691	616	1691	1078	1114
FBgn0003499	CG7847	3R	6377	1044	1322	2004	2409	2125	2729	1943	1678
FBgn0010909	CG16973	3L	6418	2865	3385	5578	6600	5104	6330	4120	4116
FBgn0001253	CG32356	3L	6099	373	547	939	1211	496	685	553	689
FBgn0034435	CG9975	2R	3245	33	17	64	57	46	54	43	35
FBgn0264438	CR43856	2L	853	56	57	128	129	44	136	93	88
FBgn0263049	CR43344	2L	2449	120	115	192	200	123	183	150	103
FBgn0037186	CG11241	3L	3149	507	426	657	723	408	779	465	444
FBgn0030277	CG1394	X	868	4	5	17	20	3	15	27	6
FBgn0288686	CG3401	2R	2518	69	87	129	154	85	129	69	81
FBgn0263382	CR43434	3R	584	1	2	2	6	14	2	0	4
FBgn0030314	CG11696	X	2235	459	444	770	791	347	770	470	544
FBgn0053182	CG33182	2R	5718	990	1345	2324	2730	2388	2427	1686	1635
FBgn0286818	CG6988	3L	2328	6024	4639	9529	9562	3783	8842	5415	5731
FBgn0013679	CG34092	mitochondrion_genome	939	41341	31821	69781	67649	41123	98336	63545	42819
FBgn0033355	CG13748	2R	722	9	4	11	14	3	4	5	8
FBgn0265847	CR44636	2R	352	4	0	6	5	7	3	1	4
FBgn0085523	CR40820	Y	1058	11	9	40	21	0	0	2	3
FBgn0015031	CG14028	2L	460	11593	7860	21060	18446	4035	13839	10055	10911
FBgn0032858	CG10949	2L	1689	425	397	949	850	344	785	516	537
FBgn0035042	CG3640	2R	994	5	5	15	18	20	14	9	15
FBgn0036433	CG9628	3L	1125	373	286	560	519	251	530	299	280
FBgn0053653	CG33653	4	5584	10508	13246	22446	28490	23306	25867	18440	17124
FBgn0267733	CR46064	2R	2652	1022	892	1562	1786	771	1812	1032	1047
FBgn0263106	CG10578	3L	2161	2985	2998	6126	5997	2819	5084	3286	3348
FBgn0025638	CG16982	X	1229	2487	1849	4356	4110	1328	3632	2443	2668
FBgn0027490	CG13400	2L	3251	325	311	534	569	282	570	371	363
FBgn0034858	CG10315	2R	2098	716	632	1400	1397	588	954	613	721
FBgn0259222	CG42322	3R	3657	7749	7605	13659	14802	8825	13052	8557	8542
FBgn0030326	CG2444	X	913	88	53	126	85	30	68	70	56
FBgn0001233	CG1242	3L	2960	18283	15689	33417	37150	12298	26945	17544	18920
FBgn0264373	CR43825	2L	509	2	6	4	5	2	1	1	2
FBgn0004880	CG1130	3L	9075	5086	6699	11356	14011	12048	11508	7489	7879
FBgn0264794	CR44024	4	2654	1959	1779	2840	3321	3403	4636	3173	2231
FBgn0037747	CG8481	3R	1506	2496	1886	3640	3759	1691	3794	2417	2271
FBgn0030711	CG8928	X	1285	775	533	1130	1084	427	1001	768	710
FBgn0037707	CG16788	3R	1370	946	751	1634	1509	507	1280	720	1007
FBgn0040931	CG9034	X	481	2861	1622	4471	3705	845	3169	2097	2195
FBgn0038902	CG6800	3R	909	61	60	112	138	41	92	90	88
FBgn0028467	CG11070	2L	3391	861	938	1627	2058	1272	1788	1183	1403
FBgn0264260	CG43760	2L	411	6	3	3	9	5	3	0	4
FBgn0052808	CG32808	X	1063	225	185	351	376	131	350	179	239
FBgn0260655	CG8793	3L	4347	1046	1008	1712	2130	1198	1901	1268	1337
FBgn0264291	CG12265	3R	651	183	151	312	272	37	107	86	81
FBgn0052071	CG32071	3L	453	8	6	18	8	13	25	15	13
FBgn0028491	CG2930	X	3701	207	182	323	330	183	270	169	178
FBgn0264738	CG43996	X	1067	8	4	14	6	9	15	4	3
FBgn0033054	CG14591	2R	1771	4425	3942	8063	8061	3899	7642	5075	5246
FBgn0036997	CG5955	3L	1314	516	414	896	814	385	784	581	595
FBgn0067317	CG13415	3R	615	13	5	23	9	9	20	8	7
FBgn0037838	CG4089	3R	2022	363	309	535	604	264	560	403	385
FBgn0035540	CG7452	3L	1566	1535	1262	2539	2244	1028	2283	1289	1526
FBgn0259858	CR42427	Y	500	8	6	4	8	19	16	9	7
FBgn0039154	CG6164	3R	712	17	11	27	16	9	13	11	12
FBgn0028500	CG9063	3L	4866	1712	1804	4616	4457	2174	3091	2166	2655
FBgn0259214	CG42314	4	5939	11622	12960	22722	27863	19197	24547	18287	16750
FBgn0028481	CG4341	2L	4160	4473	4994	9480	10354	6635	9569	6213	6602
FBgn0261279	CG42250	3R	5024	1776	1969	3300	3845	2268	3436	2158	2388
FBgn0033431	CG1827	2R	1341	305	256	518	592	172	394	288	311
FBgn0035165	CG13887	3L	1446	2139	1855	3500	3626	1424	3120	2013	2144
FBgn0035736	CG8638	3L	1004	25	30	39	49	20	39	22	15
FBgn0283651	CG46301	2L	5632	959	1242	1858	2279	1527	1957	1317	1183
FBgn0051814	CG31814	2L	3841	1982	1713	3142	3597	2142	3730	2492	2050
FBgn0262901	CR43256	2R	539	19	27	21	43	36	31	26	23
FBgn0030457	CG12096	X	2985	603	508	920	1005	562	954	630	618
FBgn0288469	CG32226	3L	4504	1514	1551	2804	3295	1809	3259	1992	2178
FBgn0264989	CG44140	2L	434	21	7	30	40	10	23	16	4
FBgn0051866	CG31866	2L	1089	324	270	569	471	255	557	369	403
FBgn0035249	CG17249	3L	1534	408	288	625	633	246	655	408	441
FBgn0029133	CG1591	X	1830	2044	1569	3165	3053	1156	2766	1845	1780
FBgn0031489	CG17224	2L	1520	267	217	467	370	199	416	206	226
FBgn0036992	CG11796	3L	1518	140	91	237	201	111	175	129	104
FBgn0032780	CG13085	2L	1270	37	43	80	109	39	73	42	59
FBgn0005694	CG5683	3L	3826	1824	1877	3903	3986	2374	3384	2171	2456
FBgn0266420	CG5581	2R	1571	77	48	138	112	37	89	55	59
FBgn0265635	CR44442	2R	1305	14	8	16	12	10	15	16	6
FBgn0086687	CG5887	3R	2019	14097	10762	21856	22533	9729	21691	14469	12814
FBgn0265144	CR44213	2R	300	1	3	3	1	0	0	0	0
FBgn0012042	CG10146	2R	790	69	56	136	93	26	68	36	53
FBgn0039406	CG6090	3R	621	3198	2039	4982	4355	1202	4099	2896	2848
FBgn0038686	CG5555	3R	1976	1347	1251	2317	2442	1284	2270	1469	1573
FBgn0263121	CG18495	2R	969	470	335	773	715	176	615	381	409
FBgn0031929	CG18585	2L	1423	15	9	400	59	5	5	6	24
FBgn0264844	CR44052	3R	650	37	29	51	64	24	51	21	18
FBgn0259682	CG42351	2R	2029	256	164	364	435	155	328	173	181
FBgn0027070	CG17322	2L	1903	332	295	429	542	60	115	71	73
FBgn0033555	CG12324	2R	724	2050	1353	3177	2800	834	2948	1783	1853
FBgn0010287	CG7562	2L	983	177	151	255	255	77	255	183	147
FBgn0039942	CG17163	X	1716	1194	1035	1797	1986	874	1891	1138	1128
FBgn0262569	CG43109	2R	261	2	1	6	6	5	1	6	2
FBgn0029003	CG4746	X	2082	638	603	994	1031	591	1035	595	630
FBgn0052185	CG32185	3L	421	0	1	1	2	0	2	2	5
FBgn0035678	CG10469	3L	1067	85	54	106	131	83	198	121	122
FBgn0266757	CG5747	3L	5744	33	45	79	79	61	87	58	50
FBgn0039250	CG11120	3R	2511	12	7	20	23	21	22	18	11
FBgn0039597	CG9997	3R	1325	21	1	39	9	9	1	2	1
FBgn0032701	CG10341	2L	1873	257	220	463	457	242	470	273	324
FBgn0263385	CR43437	4	535	3	3	6	5	10	6	8	0
FBgn0020767	CG10155	2R	4167	7828	9425	14786	18947	12738	17433	11740	11468
FBgn0017558	CG8808	2R	2732	3890	3680	6528	6536	4324	6937	4303	4409
FBgn0027784	CG6011	3R	1304	450	342	696	643	280	713	400	428
FBgn0034822	CG9873	2R	422	6	5	6	5	7	3	4	8
FBgn0001325	CG3340	2R	4411	183	214	324	452	287	332	255	216
FBgn0264874	CR44065	2L	1082	147	115	235	261	121	230	136	163
FBgn0024980	CG2715	X	1667	450	443	680	810	326	736	458	407
FBgn0031559	CG3513	2L	423	3	1	2	4	2	2	7	1
FBgn0053057	CG33057	3L	3110	256	246	444	453	260	575	325	295
FBgn0004567	CG2939	2L	2346	305	290	580	537	381	424	366	329
FBgn0035271	CG2021	3L	402	270	178	440	352	118	319	236	243
FBgn0016123	CG1462	3R	2153	1686	1434	2014	2187	1224	2810	1475	1504
FBgn0038273	CG14860	3R	1603	104	67	159	108	41	119	77	84
FBgn0015402	CG2899	3R	5517	1137	1133	2227	2516	1608	2315	1547	1653
FBgn0283494	CG3140	2R	1065	1940	1451	3066	2809	1027	2654	1530	1712
FBgn0031182	CG1644	X	1785	217	170	302	266	199	399	213	220
FBgn0029719	CG15473	X	2292	49	41	35	32	29	38	16	16
FBgn0051251	CG31251	3R	1060	260	163	409	332	130	381	176	204
FBgn0010303	CG4353	X	5689	1803	1759	3142	3445	2263	2845	1869	1792
FBgn0259993	CR42491	X	747	15622	8174	17220	13102	4394	15386	8129	7793
FBgn0036510	CG7427	3L	1601	1549	1267	2668	2742	1051	2580	1754	1677
FBgn0050115	CG30115	2R	6170	441	514	986	1032	714	996	633	646
FBgn0263352	CG7015	3L	8844	2999	4379	6662	8863	8618	6697	4830	5077
FBgn0000559	CG2238	2L	3008	30754	30237	59307	63180	29226	58074	38004	43171
FBgn0001133	CG33133	2R	1894	722	599	1244	1205	503	1194	733	808
FBgn0034217	CG18468	2R	1188	167	147	251	268	119	260	158	141
FBgn0032943	CG8666	2L	2359	1760	1468	2634	3226	1560	2742	1939	1456
FBgn0036305	CG10984	3L	2321	2313	1973	3797	3919	1886	3670	2248	2418
FBgn0265252	CR44266	X	904	721	631	1081	1004	226	583	371	401
FBgn0035298	CG1140	3L	2006	354	287	635	604	262	487	380	419
FBgn0038426	CG10406	3R	491	1597	842	2552	2055	488	1867	1265	1256
FBgn0266966	CR45417	3L	501	50	51	90	74	36	109	80	40
FBgn0040465	CG12767	2R	1471	1453	1373	2459	2631	1171	2453	1409	1743
FBgn0031169	CG1494	X	5469	89	79	159	116	37	108	71	64
FBgn0030812	CG8949	X	4773	1141	1384	2636	3050	2290	2629	1894	1754
FBgn0288700	CG46498	X	3438	471	456	920	937	672	788	628	604
FBgn0040907	CG3712	X	349	932	587	1376	1122	308	1001	596	636
FBgn0034057	CG8314	2R	1280	875	696	1486	1315	490	1121	757	851
FBgn0034455	CG11007	2R	1527	884	684	1538	1578	632	1449	935	953
FBgn0033379	CG8070	2R	2385	569	516	1035	1003	432	1008	600	664
FBgn0031100	CG1504	X	4635	415	477	751	883	768	1048	571	619
FBgn0030300	CG1747	X	2680	388	377	609	682	338	574	379	356
FBgn0267571	CR45911	3R	3391	28	16	60	58	38	37	32	23
FBgn0030524	CG10993	X	715	11	11	26	20	10	17	12	18
FBgn0036661	CG9705	3L	1570	913	888	1832	1839	833	1564	928	1074
FBgn0034061	CG8386	2R	656	765	490	1204	1007	351	1094	737	727
FBgn0266809	CR45271	2R	1198	49	54	115	137	76	118	72	71
FBgn0016926	CG4710	2L	2130	3147	2837	4656	4915	2178	4149	2322	2581
FBgn0032233	CG13140	2L	2374	5382	4988	9779	10161	4903	9314	6526	6382
FBgn0038349	CG6045	3R	4562	498	461	654	842	644	852	523	396
FBgn0267408	CG18522	3R	4228	697	647	923	1170	453	691	430	410
FBgn0031632	CG15628	2L	3932	4179	5133	9139	10400	7138	8889	5938	5811
FBgn0035626	CG17334	3L	1152	13	18	33	33	10	26	23	13
FBgn0000479	CG32498	X	11128	6050	8095	12021	13689	10885	12827	8053	8582
FBgn0266438	CG45068	2R	3221	478	519	1095	1133	776	956	666	712
FBgn0031564	CG2816	2L	542	12	5	3	7	8	9	8	5
FBgn0286222	CG4094	X	1740	4776	4082	9513	9045	3424	7912	5905	6266
FBgn0267528	CR45868	3L	593	7	11	13	14	20	6	7	10
FBgn0266319	CR44984	2L	955	5	10	11	12	26	7	7	11
FBgn0067864	CG12021	3L	3266	826	902	1663	1900	1000	1696	1113	1322
FBgn0034438	CG9416	2R	3076	103	98	207	169	100	115	96	111
FBgn0031030	CG14217	X	5483	2956	3266	6052	6472	4960	5837	3906	3615
FBgn0035914	CG6282	3L	3611	3335	3495	6689	7046	4592	6262	4650	4705
FBgn0052111	CR32111	3L	5214	88	67	163	177	138	225	142	124
FBgn0034486	CG13869	2R	753	1054	759	1439	1577	522	1535	858	875
FBgn0033475	CG12129	2R	1239	631	453	878	861	416	1046	607	585
FBgn0037669	CG9740	3R	708	272	177	353	364	121	376	221	232
FBgn0031753	CG13999	2L	1041	1389	1279	2352	2369	1123	2707	1644	1564
FBgn0037225	CG14643	3R	2165	405	431	828	1087	478	901	750	768
FBgn0011746	CG8084	2R	2426	1070	1176	1784	2212	1289	2074	1452	1307
FBgn0000036	CG5610	3R	11027	4655	4355	13470	9861	6795	7062	4815	5469
FBgn0034951	CG3860	2R	2113	4897	4338	8321	8871	4230	7935	5213	5593
FBgn0035440	CG14969	3L	1636	790	661	1165	1277	587	1263	788	706
FBgn0035849	CG7404	3L	2119	1015	855	1827	1664	749	1620	1075	1094
FBgn0029733	CG6927	X	1868	48	42	49	93	19	45	33	37
FBgn0035760	CG8607	3L	1008	110	67	164	168	44	131	70	62
FBgn0266778	CR45243	3L	425	20	16	27	24	6	20	15	11
FBgn0284245	CG8280	2R	2278	22271	17458	31442	33473	16270	33071	19219	20660
FBgn0005695	CG8411	2R	2506	895	850	1531	1650	887	1657	1010	1040
FBgn0039343	CG5111	3R	2005	19	19	30	41	28	31	22	21
FBgn0261933	CG10753	3L	729	246	181	367	421	81	254	165	183
FBgn0033058	CG14593	2R	2761	216	256	441	481	271	436	245	264
FBgn0035722	CG10075	3L	924	848	549	1396	1164	330	1014	723	779
FBgn0038436	CG14886	3R	2784	164	148	244	253	134	289	128	160
FBgn0040859	CR32658	X	823	48	23	53	47	13	44	57	22
FBgn0027865	CG6120	3R	3343	2599	2826	4614	5823	3654	5277	3693	3524
FBgn0030752	CG9947	X	1820	1956	1813	3400	3636	1671	3212	2002	2391
FBgn0052570	CG32570	X	1034	14	6	18	10	24	21	15	17
FBgn0035016	CG4612	2R	3922	6339	7578	12851	15798	10067	12858	8945	10272
FBgn0028540	CG9008	2L	2194	634	613	991	1032	416	875	614	688
FBgn0004435	CG17759	2R	5648	5799	5946	10211	12153	8187	10462	7282	6575
FBgn0037930	CG14715	3R	640	707	505	1111	1003	313	1052	605	687
FBgn0035675	CG6610	3L	586	246	153	360	290	85	322	168	176
FBgn0052694	CG32694	X	3542	78	61	155	170	135	142	97	65
FBgn0051342	CG31342	3R	4054	1679	1634	3080	3170	2161	3303	2119	2120
FBgn0267557	CR45897	3L	641	1	4	12	5	2	3	2	4
FBgn0260750	CG31873	2L	1300	533	397	890	885	365	698	462	474
FBgn0037856	CG4674	3R	3180	602	607	1113	1355	674	1135	767	821
FBgn0051755	CG31755	2L	4909	30	39	40	70	74	45	47	39
FBgn0030296	CG15196	X	1587	11	16	19	22	8	22	13	9
FBgn0264616	CR43956	4	201	4	2	10	12	15	16	10	5
FBgn0037270	CG9769	3R	1301	4926	3799	8664	7702	3005	7704	4731	5637
FBgn0037327	CG2087	3R	4639	1050	1070	2245	2625	1314	1948	1452	1519
FBgn0265907	CR44696	2L	741	17	22	28	40	25	44	28	36
FBgn0030673	CG15601	X	1485	269	222	502	493	163	415	313	281
FBgn0265551	CR44401	3R	902	4	5	5	10	5	14	15	9
FBgn0262730	CG14446	X	9366	3764	5297	9242	10212	10142	9813	6339	6523
FBgn0039627	CG11837	3R	1103	176	147	284	306	95	250	177	141
FBgn0031378	CG15362	2L	813	29	33	57	53	33	56	42	38
FBgn0266626	CR45133	2R	1256	22	31	63	70	104	61	50	40
FBgn0031020	CG12202	X	4013	618	641	1338	1463	634	1032	838	851
FBgn0040260	CG17932	2L	1954	726	588	909	935	321	647	454	383
FBgn0037115	CG11249	3L	2110	67	55	114	96	39	115	54	57
FBgn0035027	CG3511	2R	2202	993	843	1600	1612	1074	2011	1278	1294
FBgn0027621	CG3400	X	3383	2892	3053	4396	4969	3568	4807	2740	2772
FBgn0003204	CG1799	X	2810	2839	2325	4596	4836	2063	4049	2825	2782
FBgn0267991	CR46258	2L	1815	24	5	43	7	7	23	12	4
FBgn0027562	CG10345	3R	2423	62	21	81	74	41	84	45	50
FBgn0266534	CG45095	3R	1065	11	3	18	14	73	197	119	112
FBgn0013531	CG18780	2L	1037	193	185	355	312	118	310	214	242
FBgn0031725	CG14010	2L	2988	1029	1054	1911	2121	1441	2040	1507	1246
FBgn0032143	CG4017	2L	1616	11	1	5	6	18	15	7	2
FBgn0035210	CG2213	3L	840	92	57	152	114	16	45	39	76
FBgn0035608	CG10630	3L	1268	3	3	8	12	5	15	12	14
FBgn0034407	CG10794	2R	449	61	5	38	8	5	18	6	7
FBgn0001234	CR31400	3R	21216	6983	5964	11047	11494	4548	10392	6207	6487
FBgn0038653	CG18208	3R	9804	2300	2901	4308	5328	4252	4616	3192	2972
FBgn0033901	CG12366	2R	1570	482	373	761	750	302	732	526	486
FBgn0028430	CG31770	2L	673	11	4	9	8	4	22	6	4
FBgn0032026	CG7627	2L	4778	942	893	1563	1760	917	1362	984	909
FBgn0031549	CG15415	2L	2543	32	35	56	78	12	8	13	5
FBgn0051104	CG31104	3R	1382	38	28	43	57	29	26	12	11
FBgn0032059	CG9296	2L	1133	1921	1515	3359	3167	1143	2866	1977	1966
FBgn0031770	CG13995	2L	3379	2916	3350	5431	6009	3879	5480	3538	3933
FBgn0000083	CG5730	3R	1457	3588	3208	6141	5876	2449	5280	3165	3171
FBgn0264542	CG43921	X	9201	4875	5627	8800	9797	7433	9568	5698	6196
FBgn0010548	CG11140	2R	2923	1706	1704	2955	3171	1672	2961	1792	1996
FBgn0015803	CG10043	2L	5284	935	941	1867	1859	1049	1516	1056	1099
FBgn0085410	CG34381	2L	3637	775	818	1751	1733	957	1497	990	1143
FBgn0037583	CG9684	3R	2146	201	183	277	335	199	298	219	171
FBgn0022355	CG6186	X	2854	21987	18737	32338	36347	18241	37370	25563	25249
FBgn0264950	CR44119	2L	2095	135	132	189	222	173	258	148	136
FBgn0026430	CG3917	X	5063	765	725	1331	1512	827	1312	888	946
FBgn0032024	CG14273	2L	1061	11	8	16	19	10	8	16	9
FBgn0039145	CG6000	3R	702	553	396	918	851	308	802	588	555
FBgn0031640	CG11926	2L	1882	503	425	808	857	469	1023	690	707
FBgn0035703	CG8270	3L	2170	619	543	941	924	518	1066	742	671
FBgn0000489	CG6117	3L	2881	2290	2265	4262	4348	2997	4434	2919	2794
FBgn0265064	CR44175	3R	604	7	5	11	14	5	10	7	3
FBgn0260238	CG42512	X	1782	52	29	58	76	33	97	41	44
FBgn0004372	CG2075	3L	2267	24	23	68	52	42	52	24	38
FBgn0264911	CG44102	2R	934	1	6	2	6	7	11	14	11
FBgn0028542	CG33115	2L	1478	349	240	475	440	182	457	362	281
FBgn0002878	CG11156	X	4868	119	150	325	403	173	222	208	183
FBgn0037835	CG14687	3R	740	4827	3431	6822	6014	2110	5700	3777	3444
FBgn0039376	CG14354	3R	1041	14	4	22	7	8	13	18	16
FBgn0034692	CG13502	2R	1478	93	61	126	143	89	219	144	153
FBgn0040060	CG6457	3L	904	4	8	5	22	3	14	5	15
FBgn0040466	CG9771	3R	903	665	525	842	843	354	798	453	478
FBgn0051111	CG31111	3R	952	286	200	364	374	142	381	191	212
FBgn0042175	CG18858	2L	2029	3008	2647	5071	5074	1990	4588	2662	3086
FBgn0038617	CG12333	3R	2167	847	814	1598	1745	826	1479	1041	1146
FBgn0026479	CG3210	2L	2868	2259	2440	4501	5098	2667	4393	3040	3446
FBgn0035785	CG8546	3L	2089	43	30	57	59	17	56	24	42
FBgn0040528	CG15864	3R	1542	120	116	226	237	100	231	140	155
FBgn0265951	CR44738	2L	535	12	12	30	30	5	26	9	30
FBgn0030039	CG12123	X	1044	597	434	969	885	316	850	561	583
FBgn0039563	CG4951	3R	1591	375	324	639	590	192	496	300	355
FBgn0030222	CG9806	X	2914	8	6	16	18	38	37	35	28
FBgn0263619	CR43628	3R	1396	358	391	749	769	430	707	451	515
FBgn0054052	CR34052	X	439	3	0	9	3	5	7	5	2
FBgn0036173	CG7394	3L	1431	1168	798	2146	1690	575	1547	1047	1003
FBgn0287234	CG3244	2L	1652	72	27	92	74	37	61	56	51
FBgn0040396	CG3939	X	931	395	245	567	431	86	266	155	157
FBgn0034067	CG8399	2R	2342	127	113	187	159	89	98	87	60
FBgn0039419	CG12290	3R	4453	1010	1092	1762	2183	1456	1970	1387	1358
FBgn0034793	CG13533	2R	1064	1030	645	1738	1432	320	1081	798	755
FBgn0001992	CG4163	2L	2787	207	158	1459	297	207	335	213	295
FBgn0026756	CG11012	2L	1644	20	19	32	53	14	26	20	13
FBgn0038928	CG12297	3R	1163	132	95	198	207	100	216	151	147
FBgn0038974	CG5377	3R	1253	385	292	628	640	150	428	304	259
FBgn0035236	CG12004	3L	2882	3132	3079	5578	6329	3460	5747	3589	3883
FBgn0030600	CG32592	X	16734	3314	3992	8140	8873	6047	6727	4790	5348
FBgn0041171	CG15010	3L	5332	1188	1385	2367	2857	1786	2432	1651	1860
FBgn0031604	CG15433	2L	1863	423	358	748	801	340	777	456	516
FBgn0261671	CG42555	2L	16454	2780	2962	5748	6620	4615	5418	3801	3871
FBgn0034876	CG3957	2R	1661	1036	921	1935	1957	825	1607	995	1275
FBgn0036317	CG10948	3L	2904	2062	2115	3632	4136	2731	4190	2548	2512
FBgn0027343	CG16785	X	3250	65	52	127	117	56	97	78	74
FBgn0037329	CG12162	3R	1639	1426	1224	2859	2690	1055	2263	1501	1934
FBgn0267958	CR46238	3R	717	5	10	12	14	13	13	8	12
FBgn0032020	CG7787	2L	888	575	432	810	723	285	722	420	456
FBgn0283468	CG3412	3R	3492	2492	2371	4308	4875	2784	4617	3050	3082
FBgn0036117	CG6321	3L	1594	564	431	724	753	299	782	428	397
FBgn0036152	CG6175	3L	3956	132	143	282	298	209	290	176	154
FBgn0032782	CG9994	2L	1604	1042	751	1371	1493	487	1156	694	710
FBgn0266019	CG43154	X	9133	3379	4231	6807	7674	6559	6930	4367	4363
FBgn0039687	CG7593	3R	736	147	99	252	211	53	201	96	98
FBgn0000075	CG10501	2L	1792	65	52	122	92	26	59	40	35
FBgn0038388	CG4287	3R	1648	1331	1219	2340	2499	1227	2336	1458	1586
FBgn0031630	CG15629	2L	1432	214	183	304	311	157	243	186	160
FBgn0267330	CG5183	2L	1679	1765	1509	2982	2999	1335	2887	1843	1870
FBgn0086368	CG12311	X	2840	54	52	47	59	35	63	26	15
FBgn0003430	CG16738	2L	1425	481	433	786	799	465	682	520	469
FBgn0263236	CG11956	3R	3321	2874	2711	4214	4577	2868	4441	2781	2631
FBgn0029006	CG4943	2R	5365	2114	2213	4022	4605	3146	4168	2858	2677
FBgn0030447	CG2200	X	1224	442	418	747	681	184	632	297	358
FBgn0041100	CG10523	3L	1630	607	440	1002	944	338	835	548	536
FBgn0034913	CG11173	2R	1212	910	777	1437	1519	510	1066	640	731
FBgn0058045	CG40045	3L	881	3843	2554	5667	4869	2162	5537	3244	2966
FBgn0020307	CG5799	2R	4903	318	437	618	869	637	665	390	400
FBgn0034803	CG9849	2R	986	709	497	1135	1050	307	927	614	638
FBgn0032120	CG33298	2L	6463	999	1105	1786	2100	1583	2108	1399	1393
FBgn0013763	CG5210	2R	1811	1164	733	1367	1345	749	1588	917	703
FBgn0037834	CG6554	3R	1528	778	659	1314	1420	535	1202	785	878
FBgn0032374	CG14931	2L	1024	7	5	9	6	6	12	6	8
FBgn0030479	CG1987	X	2452	8715	7363	13030	12267	12628	14980	9101	8263
FBgn0265508	CR44370	2R	5482	93	40	76	63	66	56	53	38
FBgn0264748	CG44006	3L	1240	18	26	49	85	15	34	33	22
FBgn0030701	CG16952	X	4040	2436	2809	4834	5344	3550	4845	3256	3568
FBgn0030093	CG7055	X	2668	736	862	1632	1752	743	1165	790	1039
FBgn0267390	CG6498	3L	7868	2807	3501	6453	7559	4663	5886	4206	4556
FBgn0003392	CG18102	X	4768	23802	28065	46683	58138	40977	51518	37301	34608
FBgn0032577	CG13244	2L	611	1	3	1	2	1	4	7	2
FBgn0030305	CG1749	X	1432	428	354	645	628	234	620	370	398
FBgn0267182	CR45622	X	974	0	3	6	5	8	10	4	4
FBgn0051159	CG31159	3R	2481	270	272	399	478	226	464	341	267
FBgn0034936	CG2970	2R	1354	1344	1109	2304	2263	660	1918	1261	1419
FBgn0005617	CG10385	2L	5021	651	644	1304	1462	989	1318	850	862
FBgn0263323	CR43404	2L	600	5	3	12	11	17	14	4	7
FBgn0259730	CG42384	3R	1540	2138	1968	3649	3468	2578	4525	2660	2631
FBgn0050441	CG30441	2R	406	62	37	88	82	26	82	59	31
FBgn0031957	CG14534	2L	1346	8	17	19	5	12	20	7	7
FBgn0085423	CG34394	2L	6208	3521	3932	6390	7782	5644	7039	4674	4550
FBgn0033739	CG8529	2R	3370	3205	3923	6118	7421	5442	7298	4658	4743
FBgn0263492	CR43481	3L	2901	389	443	922	1049	369	779	500	590
FBgn0051773	CG31773	2L	2493	4	11	12	15	36	11	19	11
FBgn0261456	CG11228	2R	2804	793	960	1586	1842	1086	1634	1126	1182
FBgn0264504	CR43903	3R	683	6	16	21	34	26	23	16	16
FBgn0261393	CG1089	3R	2490	84	60	117	126	114	187	107	101
FBgn0038453	CG10326	3R	1294	4576	3981	7913	7625	3513	7421	4886	4921
FBgn0033649	CG13194	2R	3212	211	279	449	490	393	448	306	378
FBgn0038926	CG13409	3R	2087	2525	1936	4200	3811	1644	3517	2174	2405
FBgn0052512	CG32512	X	2322	143	179	327	432	151	344	225	302
FBgn0003410	CG9949	3L	3191	1450	1599	2694	3308	2023	2758	1932	2022
FBgn0261787	CG2478	2L	4892	972	1019	1857	2077	1332	1899	1170	1321
FBgn0031114	CG1676	X	2334	471	428	777	822	364	821	426	555
FBgn0264815	CG44007	2L	5704	6944	8114	13402	15617	11820	14924	9801	9295
FBgn0038145	CG8863	3R	2021	10808	10219	21089	21669	10003	19721	12608	14376
FBgn0015664	CG5838	2L	2872	968	1086	1767	2029	1086	1958	1168	1291
FBgn0040227	CG10161	3R	2012	2728	2227	4430	4743	2162	4606	3018	3463
FBgn0040038	CG12423	Unmapped_Scaffold_8_D1580_D1567	2779	24	33	55	67	150	69	70	59
FBgn0037008	CG5047	3L	1124	519	370	903	836	321	870	544	563
FBgn0033403	CG13739	2R	8117	246	364	949	1149	1804	674	735	664
FBgn0260755	CG42553	3L	1251	388	282	637	547	229	576	376	331
FBgn0043900	CG11518	3R	4507	745	735	1439	1545	951	1431	855	956
FBgn0031299	CG4629	2L	3115	1973	1932	3431	3818	2128	3628	2511	2431
FBgn0030834	CG8675	X	1071	518	325	730	674	212	663	410	366
FBgn0034137	CG4945	2R	2622	28	32	48	64	57	77	41	46
FBgn0001114	CG9280	2L	3373	511	391	400	739	357	649	206	225
FBgn0035449	CG14971	3L	2419	1022	853	1603	1694	817	1831	1091	1055
FBgn0030078	CG10970	X	1810	180	99	1354	361	79	122	59	245
FBgn0051324	CG31324	3R	3856	1362	1592	2820	3124	2573	3846	2463	2430
FBgn0086447	CG10685	2L	681	157	124	272	173	57	224	133	118
FBgn0030321	CG1703	X	3059	523	496	1003	963	532	1049	600	656
FBgn0025678	CG5809	2L	1781	1096	913	1943	1899	694	1616	1101	1146
FBgn0030406	CG1463	X	1526	1416	1130	1987	1896	1071	1942	1318	1146
FBgn0260745	CG3359	3R	3163	13084	13194	23442	26541	12081	24582	16216	19515
FBgn0085350	CG34321	X	1590	14	9	32	38	10	6	11	10
FBgn0264618	CR43958	4	745	22	9	14	15	7	15	14	13
FBgn0036988	CG5262	3L	2033	473	455	796	781	568	909	624	550
FBgn0035410	CG14964	3L	5079	12	24	32	38	36	52	45	27
FBgn0037222	CG14642	3R	1344	24	12	24	24	11	30	7	15
FBgn0264342	CG43798	2L	747	40	40	85	69	148	66	64	38
FBgn0259700	CG42354	X	6153	33	56	107	137	78	117	94	104
FBgn0051041	CG31041	3R	700	4	3	13	5	3	5	4	3
FBgn0034707	CG5465	2R	2755	203	198	345	380	181	395	231	270
FBgn0287828	CG10524	X	6288	91	56	114	100	78	103	76	54
FBgn0030797	CG13004	X	2321	107	97	214	186	48	159	104	74
FBgn0034642	CG15674	2R	1809	33	39	85	83	55	61	61	36
FBgn0267273	CR45709	X	517	6	3	12	7	5	10	8	6
FBgn0085308	CG34279	3R	691	10	8	37	20	8	23	13	14
FBgn0005391	CG2979	X	1616	18347	7357	205	2239	10965	26329	161	111
FBgn0020224	CG7037	3L	4902	1634	1937	3232	3612	2597	3065	1934	1995
FBgn0288728	CR46528	3R	9833	54	53	111	113	94	104	81	55
FBgn0039595	CG10001	3R	2273	189	109	280	307	236	227	249	216
FBgn0032160	CG4598	2L	1216	549	394	835	832	288	747	466	467
FBgn0004556	CG9680	3L	2209	118	88	199	211	111	210	126	125
FBgn0052855	CG32855	3R	2013	21	37	92	68	33	31	32	21
FBgn0024806	CG7020	3L	5932	2605	2822	4982	5817	4549	5432	3681	3640
FBgn0038343	CG14871	3R	551	3379	1898	4938	4161	1401	4413	2913	2882
FBgn0002566	CG18028	2L	5316	2778	2512	4430	4724	2801	4373	2891	2611
FBgn0035171	CG12502	3L	3735	4112	4230	7134	8059	5294	8460	5557	5398
FBgn0034906	CG13561	2R	531	4	2	7	8	1	2	0	0
FBgn0033792	CG13325	2R	3610	283	276	474	614	282	319	274	207
FBgn0039135	CG13603	3R	1046	2311	1780	3959	3569	1559	3526	2114	2301
FBgn0014466	CG15351	X	1132	21	32	25	22	72	29	15	23
FBgn0264547	CR43926	2L	757	5	2	2	8	27	8	7	2
FBgn0036819	CG6856	3L	1391	109	95	163	187	76	141	98	93
FBgn0035083	CG2803	2R	1429	3953	2540	6687	4854	2319	5733	3772	4074
FBgn0261524	CG12244	X	1951	982	778	1854	1798	779	1555	1058	1140
FBgn0030049	CG11265	X	6812	1733	1763	3374	3655	2459	3123	2280	2244
FBgn0051633	CG31633	2L	1452	457	386	727	701	248	593	383	369
FBgn0260936	CG5505	3L	4538	1353	1440	2394	2932	1684	2406	1549	1734
FBgn0042111	CG18766	3R	1651	1283	1312	2440	2574	1252	2407	1471	1794
FBgn0034059	CG8320	2R	981	978	665	1383	1203	395	1199	734	717
FBgn0036899	CG8780	3L	3200	437	435	823	823	491	754	506	519
FBgn0039528	CG5634	3R	5800	1614	2065	3662	4205	2927	3321	2266	2452
FBgn0026575	CG32575	X	8763	2490	2934	4955	5788	4522	5658	3787	3586
FBgn0265913	CR44702	3L	792	13	13	30	18	16	26	16	14
FBgn0033453	CG1667	2R	1576	371	318	832	545	516	1147	425	486
FBgn0265349	CG42604	2L	244	2	2	2	7	1	0	1	1
FBgn0050324	CG30324	2R	648	35	25	47	29	8	21	28	15
FBgn0261429	CR42646	2R	2652	179	188	292	400	362	431	292	253
FBgn0052311	CG33484	3L	11516	705	669	1426	1385	736	811	519	611
FBgn0028685	CG3455	X	1465	1258	1225	2596	2561	993	2222	1491	1644
FBgn0039089	CG10152	3R	3278	3080	2792	5133	5560	3016	5760	3618	3608
FBgn0266903	CR45363	2L	2837	12	17	27	37	31	30	25	20
FBgn0011648	CG12399	2L	3262	1556	1247	2590	2500	1486	2656	1696	1516
FBgn0033089	CG17266	2R	908	103	84	173	167	58	144	87	97
FBgn0041588	CG31426	3R	1841	698	516	1267	1084	334	930	643	600
FBgn0027499	CG12340	2R	4806	1680	1724	3442	3900	2512	3487	2357	2422
FBgn0005624	CG3886	2R	6332	182	247	426	466	357	440	258	290
FBgn0261509	CG14351	2L	6069	982	1140	1858	2296	1813	2191	1364	1422
FBgn0001308	CG7765	2R	3718	1952	2192	4153	4619	2581	4092	2579	3113
FBgn0265637	CR44444	2R	809	6	4	16	9	2	0	1	1
FBgn0000721	CG10033	2L	4595	614	631	974	1140	694	947	524	526
FBgn0262107	CR42860	3L	1374	36	24	45	59	26	35	15	16
FBgn0015527	CG1685	X	2367	725	574	1356	1332	461	1139	696	789
FBgn0052713	CG32713	X	796	8	6	14	8	5	4	9	2
FBgn0031515	CG9664	2L	2973	191	182	208	243	125	191	106	101
FBgn0031081	CG9565	X	4528	4760	4897	7761	9235	5899	8035	5126	4731
FBgn0047178	CG32147	3L	911	391	286	620	466	175	443	286	203
FBgn0264945	CR44114	2L	794	118	166	255	346	242	219	161	178
FBgn0259224	CG42324	3L	5716	1433	1750	3148	3376	2557	2901	1875	2079
FBgn0033224	CG1553	2R	3831	1504	1614	2464	3459	2033	2720	1864	1859
FBgn0036414	CG5842	3L	2850	18	19	52	49	19	21	26	18
FBgn0263697	CG13343	2R	1481	383	347	642	694	280	582	350	384
FBgn0039316	CG11893	3R	1415	204	205	357	391	250	386	215	207
FBgn0030055	CG12772	X	3278	744	798	1327	1504	898	1597	946	899
FBgn0025674	CG15218	2L	5858	2012	1875	3683	3568	1977	3455	2229	2230
FBgn0265668	CG44475	2L	343	1	3	3	5	4	4	3	4
FBgn0022893	CG2207	2L	2083	3244	3063	5550	5941	3003	5624	3357	3388
FBgn0260658	CG42541	X	9704	3036	3468	7434	8851	6236	6903	5832	5287
FBgn0034103	CG15704	2R	456	1188	672	1833	1367	379	1313	756	783
FBgn0036738	CG7542	3L	1155	13	12	20	21	10	20	7	12
FBgn0032453	CG6180	2L	1020	2200	1713	3818	3748	1189	3296	2105	2303
FBgn0266403	CR45043	3L	771	4	3	5	5	7	11	3	2
FBgn0262517	CG32210	3L	5404	1089	1178	2078	2228	1656	2312	1538	1539
FBgn0024996	CG2677	X	1357	1748	1223	2774	2359	850	2351	1481	1633
FBgn0000578	CG15112	2R	4417	1419	1543	2732	3254	2311	2796	1833	1726
FBgn0003076	CG5165	3L	1843	2721	2265	4695	4596	1873	4805	3119	3216
FBgn0085201	CG34172	2L	866	49	23	48	67	22	31	36	23
FBgn0053922	CG33922	2L	537	0	2	4	0	3	3	6	2
FBgn0265262	CG12403	2L	2610	20964	21532	43686	46646	23607	43808	30055	33065
FBgn0035084	CG15861	2R	1563	65	37	108	95	61	116	87	91
FBgn0033942	CG10112	2R	651	134	100	237	216	60	144	116	95
FBgn0030121	CG17446	X	2404	458	455	759	845	430	751	453	522
FBgn0028487	CG9611	3R	3407	1715	1372	2691	2774	1478	2740	1627	1804
FBgn0004611	CG4574	2L	7347	5749	7103	11365	14838	11718	12610	8788	8706
FBgn0267969	CR46247	X	1648	13	11	25	27	20	33	16	7
FBgn0032719	CG17321	2L	2624	2533	2610	4931	5199	3280	5007	2955	3391
FBgn0266724	CG5161	3L	575	773	518	1101	963	363	1093	644	632
FBgn0035766	CG8598	3L	3654	135	101	191	232	126	175	139	108
FBgn0045500	CG31931	2L	1161	12	12	21	34	26	29	23	21
FBgn0023094	CG8727	3L	1625	809	749	1358	1458	640	1325	815	867
FBgn0267217	CR45657	3R	357	0	0	2	1	3	3	0	1
FBgn0032474	CG9828	2L	2035	4592	4143	8754	9107	3215	7623	5082	5557
FBgn0034565	CG15650	2R	1152	16	9	15	16	6	21	5	5
FBgn0033883	CG16935	2R	1316	1669	1310	2897	2891	922	2705	1747	1787
FBgn0085443	CG34414	X	7333	1163	1407	2423	2917	2054	2368	1709	1730
FBgn0033313	CG8639	2R	7805	7980	9054	16091	17933	14777	16525	10911	11385
FBgn0051436	CG31436	3R	1402	334	216	517	458	176	360	253	249
FBgn0031834	CG13766	2L	2070	582	508	918	1100	597	1122	708	691
FBgn0034165	CG6435	2R	794	318	233	530	407	215	612	350	226
FBgn0045827	CG13245	2L	1065	6	2	15	10	2	8	44	2
FBgn0029936	CG4617	X	1819	705	617	957	951	494	1047	548	581
FBgn0028379	CG7919	3L	912	4	6	12	10	6	20	11	7
FBgn0032512	CG9305	2L	2337	359	343	670	744	328	722	417	451
FBgn0030556	CG1810	X	2243	1632	1499	3062	3180	1306	2876	1742	2083
FBgn0034345	CG5174	2R	2237	4548	3722	7385	7665	3453	7355	4750	4612
FBgn0265778	CG9491	2L	6823	2180	2445	3820	4802	3507	4484	3069	2734
FBgn0028936	CG16873	2L	1395	135	83	121	117	85	238	117	96
FBgn0264982	CR44133	3R	1153	17	7	21	20	10	24	16	10
FBgn0033257	CG8713	2R	1978	16	13	28	20	6	8	10	4
FBgn0026199	CG1838	4	3612	1549	1608	2058	2650	2270	3007	2181	1590
FBgn0038011	CG4066	3R	1767	8	7	13	18	16	18	20	14
FBgn0030802	CG9099	X	729	1310	858	1858	1711	534	1594	838	932
FBgn0053333	CG33333	3R	576	4	5	7	11	17	9	7	6
FBgn0085485	CG34456	3L	627	2	1	12	4	18	50	35	26
FBgn0038029	CG17639	3R	1051	255	175	399	347	185	449	328	315
FBgn0052183	CG32183	3L	2778	2628	2679	5120	5193	3139	5524	3646	3958
FBgn0039070	CG17083	3R	1959	15	14	25	29	14	25	15	17
FBgn0030362	CG1803	X	1458	2767	2192	2946	3180	1241	3278	1575	1672
FBgn0030968	CG7322	X	1183	200	138	247	217	79	242	115	121
FBgn0010194	CG6407	X	4005	1092	985	2422	2147	1242	1784	1137	1317
FBgn0262142	CR42868	2R	337	6	3	14	6	8	5	6	3
FBgn0035520	CG11586	3L	1115	958	649	1510	1251	445	1287	729	786
FBgn0039920	CG11360	4	6932	5460	5192	8533	10141	7562	9656	6985	4505
FBgn0262867	CG11212	2R	4941	647	712	1024	1200	846	1091	706	704
FBgn0034265	CG6410	2R	1699	336	319	499	502	304	618	346	375
FBgn0040097	CG17011	2L	779	9	7	15	12	3	7	6	7
FBgn0030704	CG15916	X	959	1530	1155	1493	1506	536	1530	821	799
FBgn0035251	CG7967	3L	1257	1636	1473	2963	2874	1325	2697	1658	2006
FBgn0000351	CG11330	2L	1655	56	36	69	47	23	44	37	29
FBgn0032684	CG10178	2L	1956	228	198	371	473	227	472	297	323
FBgn0028480	CG17841	X	3091	4796	5067	7269	9315	5660	9314	5634	5579
FBgn0051363	CG31363	3R	1658	5207	5525	11094	11479	5932	9301	6317	6918
FBgn0267027	CR45471	2R	864	17	13	36	44	14	14	12	9
FBgn0263776	CG43693	3L	2541	4961	5135	10788	9944	5182	11406	7713	8922
FBgn0004646	CG3039	X	3068	5617	5392	9565	9834	5644	9741	6395	6439
FBgn0034717	CG5819	2R	3344	16	7	37	39	33	39	19	19
FBgn0028482	CG16857	2L	2730	8584	9473	16476	17663	7469	15747	10125	12999
FBgn0037105	CG7169	3L	3136	548	522	844	946	570	979	689	683
FBgn0014033	CG4099	2L	2202	135	118	94	136	46	104	26	24
FBgn0264916	CR44107	3R	380	194	132	307	236	178	585	246	314
FBgn0031069	CG12703	X	3185	1208	1251	2853	3203	1424	2212	1917	2111
FBgn0034194	CG15611	2R	1759	517	413	766	805	313	760	469	493
FBgn0032168	CG13126	2L	1989	223	208	400	477	170	338	250	206
FBgn0040949	CG13998	2L	331	1	4	3	1	1	1	2	1
FBgn0038541	CG16766	3R	4089	141	96	254	213	138	152	117	104
FBgn0028697	CG17420	3L	1017	30937	20303	48314	44700	13671	45177	29122	30360
FBgn0030912	CG6023	X	1453	113	150	190	227	127	188	117	112
FBgn0013726	CG8705	2R	3027	3443	3817	7158	7814	3746	6378	4186	5045
FBgn0036931	CG14183	3L	2712	88	92	134	139	136	209	155	139
FBgn0029522	CG13373	X	812	218	136	278	281	104	193	156	136
FBgn0038606	CG15803	3R	5262	1688	2052	3405	4248	3229	3356	2194	2464
FBgn0031717	CG6957	2L	1586	705	537	950	964	413	874	502	507
FBgn0265929	CR44718	3L	1121	12	13	30	38	44	34	36	15
FBgn0039003	CG4917	3R	2671	439	395	794	803	446	818	566	627
FBgn0259243	CG42341	3L	3638	6610	7015	12180	14170	8605	13158	8576	8857
FBgn0030629	CG9123	X	1592	720	646	886	990	609	1353	661	705
FBgn0040068	CG7893	X	4603	2005	2166	3722	4165	2784	3807	2410	2502
FBgn0085470	CG34441	2L	3507	1179	1363	2039	2438	1623	2044	1453	1472
FBgn0034072	CG18250	2R	6533	2358	2537	4315	5251	4432	4772	3297	3013
FBgn0014073	CG7525	3L	5236	75	59	95	120	78	69	59	59
FBgn0034177	CG6796	2R	1482	387	274	575	576	186	555	372	336
FBgn0038167	CG9374	3R	2553	748	742	1356	1471	767	1343	876	937
FBgn0031603	CG15432	2L	557	563	431	1010	981	304	838	578	601
FBgn0264305	CG43783	3L	4993	871	983	1603	2021	1458	1974	1323	1198
FBgn0025641	CG14622	X	5470	1941	2244	3815	4605	2930	3795	2384	2832
FBgn0034763	CG12190	2R	2242	1322	1306	2333	2563	1387	2452	1477	1668
FBgn0038463	CG3534	3R	1979	301	295	503	495	291	536	375	362
FBgn0033608	CG13220	2R	816	1903	1295	3742	3294	755	2183	1644	1768
FBgn0260635	CG12284	3L	2304	6173	5566	10899	10370	4384	9811	5864	6543
FBgn0085334	CG34305	3R	300	3	2	4	9	2	3	3	2
FBgn0033866	CG6280	2R	3706	55	36	129	75	6	8	6	5
FBgn0010452	CG11280	3L	3365	837	947	1771	2033	1188	1737	1224	1355
FBgn0050466	CG30466	2R	2017	357	266	419	500	192	383	252	212
FBgn0267084	CR45528	X	1219	67	73	139	176	156	213	127	157
FBgn0285963	CG46339	3R	5182	4142	3559	7174	7900	4967	7382	5438	5188
FBgn0032335	CG14915	2L	506	6	8	3	27	23	15	16	11
FBgn0033243	CG14763	2R	906	50	43	102	97	61	100	63	60
FBgn0026438	CG3159	2L	3398	5968	6130	11336	12508	7038	11114	7855	8139
FBgn0284442	CG4206	X	2747	36	55	191	253	38	65	143	129
FBgn0261461	CG42274	X	4695	2702	2594	3663	3860	1721	3027	1587	1408
FBgn0036725	CG18265	3L	8180	584	762	1194	1366	1348	1294	871	747
FBgn0264339	CG43795	2R	5891	2363	2584	4801	5196	3848	4752	3650	3734
FBgn0034683	CG13500	2R	1215	8	6	25	22	11	26	22	28
FBgn0035480	CG14984	3L	709	61	45	63	59	78	183	140	69
FBgn0053296	CG33296	2L	1949	1240	904	1375	1620	1662	3062	1881	1286
FBgn0053189	CG33189	3R	677	11	9	19	10	8	12	8	11
FBgn0030297	CG12622	X	1251	11	10	12	23	4	8	8	7
FBgn0001089	CG9092	2L	2345	618	459	810	919	400	819	595	448
FBgn0037015	CG13253	3L	2737	3476	3208	5744	6527	2948	5841	3933	3788
FBgn0267742	CR46073	3R	1428	79	96	148	165	82	148	107	84
FBgn0037727	CG8358	3R	2197	12	5	11	21	19	27	10	2
FBgn0085294	CG34265	3L	467	5	3	7	6	0	0	2	1
FBgn0003390	CG3135	X	1796	142	145	264	214	153	278	149	174
FBgn0266630	CR45137	2R	7115	34	35	109	92	120	75	74	64
FBgn0039158	CG6182	3R	1373	519	425	782	793	296	757	493	534
FBgn0005558	CG1464	4	3462	1404	1422	2470	2779	2179	2749	1833	1896
FBgn0052418	CG32418	3L	951	348	249	667	521	152	387	229	257
FBgn0033631	CG9027	2R	1772	8804	6802	15136	12883	4737	10702	7593	9024
FBgn0259233	CG42331	3R	5053	155	183	412	453	224	256	235	334
FBgn0029137	CG6618	2L	2466	1354	1301	2437	2705	1316	2407	1491	1759
FBgn0286833	CG46387	3L	762	11	19	43	72	46	41	35	24
FBgn0001122	CG2204	2R	5457	13341	16541	27616	33606	26179	28658	20422	18858
FBgn0063261	CG31275	3R	594	1	3	7	16	21	11	6	5
FBgn0033134	CG12840	2R	1062	112	95	184	157	72	117	96	81
FBgn0030087	CG7766	X	5032	2175	2308	3805	4420	3239	4580	2819	3072
FBgn0032029	CG17292	2L	2003	314	252	452	499	252	450	292	279
FBgn0028424	CG3767	2R	1495	538	373	708	596	250	616	368	388
FBgn0262112	CG12068	3R	1154	8	12	30	21	11	17	22	19
FBgn0027338	CG9423	3R	2728	3625	3677	6512	7061	4186	6691	4296	4656
FBgn0034654	CG10306	2R	853	2764	1980	4576	3681	1299	3785	2530	2566
FBgn0266598	CG42550	3R	580	113	106	152	150	73	146	93	78
FBgn0035194	CG9187	3L	692	23	23	45	26	13	28	12	8
FBgn0003380	CG12348	X	12181	9078	13754	21951	24943	28739	22627	14637	14932
FBgn0259952	CG42462	2L	456	6	6	6	8	5	17	5	5
FBgn0259703	CG32308	3L	1350	53	59	145	131	7	17	17	4
FBgn0034417	CG15117	2R	2707	219	226	417	491	316	523	373	304
FBgn0034808	CG9896	2R	2043	4797	5084	8572	9551	6185	10592	6068	5961
FBgn0032225	CG5022	2L	2086	651	589	1110	1260	585	1207	821	788
FBgn0051997	CG31997	4	729	1076	715	1417	1374	593	1676	959	1116
FBgn0037042	CG12984	3L	824	76	38	111	60	23	57	49	56
FBgn0038516	CG5840	3R	1263	63	44	53	51	45	88	33	39
FBgn0262887	CR43242	2L	1090	658	525	1243	1204	446	940	586	693
FBgn0015035	CG4105	2L	1805	8	11	28	41	24	23	12	15
FBgn0037227	CG14640	3R	1067	7	2	6	14	9	16	7	8
FBgn0038389	CG5516	3R	811	533	387	808	803	257	670	436	448
FBgn0287696	CG13025	3L	3145	702	642	1121	1120	576	1187	706	657
FBgn0027570	CG9761	3R	3103	772	729	1184	1265	670	1479	898	881
FBgn0038535	CG18212	3R	3909	2048	2201	3897	4425	2680	3632	2470	2490
FBgn0267098	CR45538	X	347	8	7	11	3	2	9	3	1
FBgn0011206	CG4760	3L	6538	8961	11634	20162	21139	16238	17267	12289	11134
FBgn0261112	CG7828	3L	1867	945	1009	1624	1880	685	1466	792	884
FBgn0025825	CG2128	3R	1660	848	595	1261	1157	414	1109	720	744
FBgn0267161	CR45601	X	875	3313	1568	26	440	2799	5636	25	20
FBgn0038320	CG4931	3R	4628	1536	1516	2453	2952	1874	2877	1765	1796
FBgn0024510	CG32315	3L	4000	192	163	329	362	177	323	206	224
FBgn0029892	CG3184	X	1179	366	237	615	530	187	508	346	373
FBgn0052133	CG32133	3L	8068	366	416	843	889	673	746	497	498
FBgn0002926	CG10129	3L	8230	9	6	6	11	103	59	55	27
FBgn0032635	CG15141	2L	1683	730	674	1166	1431	621	1265	781	880
FBgn0013277	CG31449	3R	2324	190	153	943	593	401	590	1086	351
FBgn0031857	CG11321	2L	9188	62	53	259	179	90	176	120	58
FBgn0033210	CG1406	2R	1001	254	202	407	397	127	346	197	202
FBgn0039511	CG3330	3R	1190	1	1	3	2	0	1	18	1
FBgn0031650	CG14044	2L	1318	100	86	124	133	69	161	78	81
FBgn0026181	CG9774	X	7190	466	462	856	1016	686	878	527	550
FBgn0035001	CG4527	2R	6812	2283	2799	4992	5778	4654	4804	3283	3277
FBgn0040010	CG17493	2L	5997	4243	3636	6750	7343	4563	7124	4651	4068
FBgn0036000	CG3434	3L	1372	267	244	428	479	205	473	290	287
FBgn0265819	CR44608	2L	538	33	11	41	36	7	17	17	10
FBgn0047092	CR32730	X	1856	127	33	915	367	31	29	14	131
FBgn0266098	CG44835	X	19353	85	141	253	298	418	265	178	175
FBgn0002868	CG9470	3R	700	33777	18915	33501	33806	2944	11164	5384	4713
FBgn0024189	CG33141	2R	8694	1852	2275	4159	4534	3307	3861	2651	2530
FBgn0019938	CG10122	2R	5078	480	430	907	916	447	835	556	578
FBgn0025697	CG12789	2L	5563	1845	1907	2961	3395	1766	2898	1928	1851
FBgn0029720	CG3009	X	2475	4760	3831	8182	6722	3936	8938	5208	5442
FBgn0033178	CG11127	2R	1484	531	466	830	952	370	763	515	562
FBgn0035673	CG6602	3L	1401	78	95	105	149	61	88	52	61
FBgn0030452	CG4330	X	3329	278	315	482	535	350	570	392	379
FBgn0035103	CG7047	3L	2020	61	39	76	89	54	89	47	37
FBgn0050147	CG30147	2R	3383	77	82	144	152	66	129	86	106
FBgn0028694	CG18174	2L	1208	1249	993	2051	1993	752	1762	1057	1228
FBgn0026061	CG4123	3L	2009	429	308	789	677	411	574	445	473
FBgn0014022	CG8161	3R	1444	312	292	479	527	261	501	276	353
FBgn0261609	CG9946	X	1519	1297	994	2081	2007	759	1944	1121	1263
FBgn0033890	CG13350	2R	2956	113	47	167	370	42	62	53	53
FBgn0035484	CG11594	3L	2895	384	316	547	694	327	546	436	383
FBgn0004867	CG5920	2L	1177	25605	16151	44561	37010	9957	33831	23570	24034
FBgn0034405	CG15102	2R	1926	1770	1457	2085	2537	1060	2235	1207	1199
FBgn0264089	CG43758	2R	9484	2777	3275	6038	6836	5915	5674	4189	3547
FBgn0035138	CG13884	3L	774	36	37	45	49	55	89	64	54
FBgn0036448	CG9311	3L	5961	1436	1594	2912	2908	2122	2755	1778	1884
FBgn0085351	CG34322	X	1274	10	8	30	30	13	11	12	5
FBgn0038774	CG5023	3R	789	68	19	74	57	24	33	26	32
FBgn0051675	CG31675	2L	1151	29	17	39	26	16	31	17	18
FBgn0023525	CG3191	X	1247	665	484	833	818	305	896	557	533
FBgn0086704	CG31006	3R	2154	282	238	592	492	271	386	263	293
FBgn0036804	CG13379	3L	800	313	241	476	428	148	416	220	290
FBgn0032465	CG12404	2L	1207	957	798	1731	1635	724	1564	1009	1105
FBgn0267304	CR45740	3L	342	1	0	3	8	4	0	3	1
FBgn0051988	CG31988	2L	1149	11	11	22	23	12	21	53	12
FBgn0034645	CG10320	2R	525	5526	3517	10412	8787	1680	6310	4563	4879
FBgn0031979	CG7429	2L	655	155	96	262	172	63	187	114	112
FBgn0039355	CG4730	3R	1502	161	161	276	281	112	258	156	170
FBgn0033579	CG13229	2R	2509	412	369	650	645	320	668	428	418
FBgn0024183	CG4170	2L	3209	7358	8256	15666	17662	11565	16372	11835	11558
FBgn0259216	CG42316	4	4907	759	571	1275	1663	700	1044	893	648
FBgn0265734	CR44541	3L	444	1	2	13	6	3	5	9	7
FBgn0015351	CG14906	3R	1177	211	169	369	278	110	301	205	215
FBgn0250908	CG42242	3R	6138	3259	3790	6113	7697	6012	7300	4820	4726
FBgn0051493	CG31493	3R	1005	8	5	12	10	7	13	6	4
FBgn0266111	CG13162	2R	6284	77	78	167	184	72	155	93	99
FBgn0030518	CG11134	X	913	352	193	459	410	137	388	234	272
FBgn0031037	CG14207	X	1380	1967	1824	4079	3568	1516	3080	1949	1977
FBgn0086362	CG12114	3R	1465	624	524	1155	1030	418	1009	564	663
FBgn0017551	CG10800	2L	1552	337	347	678	697	340	607	364	447
FBgn0013467	CG18285	2R	2713	22730	23722	44181	48932	28240	43275	32977	29884
FBgn0039415	CG6142	3R	2161	42	32	76	66	17	54	26	29
FBgn0025741	CG11081	4	10243	5729	5976	10472	12386	10020	11402	7966	6427
FBgn0037261	CG9775	3R	2400	6006	5479	10454	10864	5187	10363	6637	6587
FBgn0264818	CR44026	X	301	3	2	4	5	1	4	0	1
FBgn0035423	CG17737	3L	681	4849	3195	7404	6700	2431	6996	4267	4308
FBgn0027084	CG12141	X	2223	1444	1232	2966	2665	920	1998	1511	1668
FBgn0036688	CG7729	3L	2790	69	62	125	128	61	112	94	70
FBgn0030926	CG6367	X	1645	45	34	41	50	18	41	19	17
FBgn0000278	CG1878	3R	425	0	2	2	5	6	11	3	3
FBgn0029867	CG3847	X	2134	782	861	1788	1867	820	1630	1009	1143
FBgn0040942	CG12643	X	1031	63	51	133	117	45	84	71	55
FBgn0263353	CG11000	3R	6816	7669	8552	15741	16999	14854	15552	10792	10705
FBgn0260644	CG42536	3L	763	6	6	8	3	3	7	4	1
FBgn0266666	CG13779	2L	427	987	607	1575	1358	416	1308	723	808
FBgn0026679	CG12113	X	3466	312	313	588	653	335	531	391	428
FBgn0051639	CG31639	2L	633	0	1	0	3	1	1	14	2
FBgn0037754	CG8500	3R	3431	4695	5129	9373	10693	7456	9850	6674	6544
FBgn0032836	CG10680	2L	1272	221	77	245	273	169	273	247	206
FBgn0044049	CG6736	3L	804	4	8	3	6	8	2	3	5
FBgn0030716	CG9170	X	4399	4902	5171	9338	11345	6565	9965	6344	7064
FBgn0037897	CG5270	3R	7465	524	558	957	1308	821	1119	761	770
FBgn0266690	CR45180	3L	966	149	126	217	230	141	235	172	153
FBgn0053110	CG33110	3R	2005	18	7	39	33	10	18	15	9
FBgn0263445	CR43468	2R	2060	535	350	857	717	275	593	412	370
FBgn0015925	CG3730	2R	2013	192	185	355	387	145	281	225	227
FBgn0050105	CG30105	2R	642	64	60	105	99	43	99	85	78
FBgn0027580	CG1516	2R	4446	1796	1942	3616	4292	2355	3387	2445	2364
FBgn0016119	CG4412	3R	616	10298	7173	19732	16386	4459	13746	9840	11218
FBgn0038324	CG5038	3R	2702	289	273	484	535	294	542	370	339
FBgn0265187	CG44252	2R	2745	38	14	40	31	16	36	18	18
FBgn0023416	CG1506	2L	5055	5951	6189	10634	12725	9242	12322	8282	7066
FBgn0010435	CG2727	2R	2694	230	168	333	308	221	308	180	174
FBgn0267435	CG1744	3R	4872	120	115	678	366	375	210	234	204
FBgn0265639	CR44446	2R	501	8	3	28	17	5	10	9	12
FBgn0039740	CG7928	3R	1631	305	282	544	528	256	525	306	336
FBgn0000454	CG9285	3R	2047	4193	3358	6074	6474	3069	5743	3890	3369
FBgn0260860	CG1359	3R	1051	757	565	1268	1178	465	1188	700	799
FBgn0259708	CG15675	2R	1930	578	422	831	887	653	1368	882	897
FBgn0037432	CG10298	3R	745	9	14	22	25	13	17	21	13
FBgn0038692	CG3773	3R	1247	195	143	322	270	128	274	182	183
FBgn0267525	CR45865	3L	328	425	253	669	530	125	456	325	302
FBgn0015282	CG5289	3R	1625	2111	1513	3519	3200	1231	2948	1888	2083
FBgn0015721	CG9398	2R	2523	856	713	1263	1409	662	1280	811	810
FBgn0023530	CG3740	X	829	482	289	749	625	182	509	296	341
FBgn0020912	CG1447	3R	3571	247	238	462	601	264	405	326	328
FBgn0001965	CG7793	2L	5635	1638	1978	3757	4072	2829	3686	2379	2684
FBgn0020386	CG1210	3L	4959	2173	2762	4631	5343	4011	4976	3634	3152
FBgn0010470	CG9847	2R	1350	675	596	1124	1095	482	1089	676	680
FBgn0267652	CG45990	3R	2658	37	21	36	32	15	45	23	24
FBgn0033911	CG8394	2R	2700	5928	6179	11724	13268	7025	11889	8000	8134
FBgn0265453	CR44353	X	334	1	1	2	3	6	4	1	1
FBgn0053276	CG33276	3L	391	263	143	406	328	109	412	257	224
FBgn0286931	CG46428	2R	1337	8	8	12	21	8	19	5	15
FBgn0051133	CG31133	3R	1532	202	141	338	358	105	234	152	184
FBgn0038858	CG5793	3R	1601	1786	1068	2436	1988	692	1988	1263	1169
FBgn0032135	CG3881	2L	2406	3566	3411	7470	7535	3420	5904	4222	4177
FBgn0033160	CG11107	2R	2747	1396	1160	2181	2291	1024	2163	1343	1414
FBgn0053213	CG33213	3R	1279	240	150	335	308	116	315	206	193
FBgn0015381	CG9019	2L	3537	682	1054	716	2040	74	117	89	94
FBgn0011224	CG31000	3R	7770	9498	10685	16180	19561	17141	19794	12307	11849
FBgn0033644	CG8234	2R	1695	120	127	151	224	129	185	122	84
FBgn0267057	CR45501	X	552	26	44	69	84	24	57	48	38
FBgn0034468	CG11797	2R	547	22	17	30	22	29	45	36	25
FBgn0053468	CG33468	2R	607	34	13	53	29	29	43	27	27
FBgn0037659	CG11033	3R	5356	1675	1790	3016	3616	2262	3326	2118	2208
FBgn0260870	CG42580	X	412	4	3	2	2	7	9	4	3
FBgn0052428	CG32428	3L	1804	803	783	1315	1584	730	1397	839	838
FBgn0004403	CG1524	X	877	24017	11775	35024	25152	5589	24163	14024	15554
FBgn0033140	CG12836	2R	704	52	34	65	65	14	50	27	34
FBgn0036237	CG18593	3L	1158	1058	849	1617	1769	695	1739	935	1107
FBgn0037051	CG10565	3L	2538	1726	1514	3195	3236	1282	2949	1762	1999
FBgn0263599	CG5931	3L	6707	721	842	1486	1767	1319	1585	1171	1184
FBgn0003719	CG6868	3R	3359	108	73	161	142	67	121	67	70
FBgn0003130	CG8246	2R	2458	114	96	202	193	84	181	131	130
FBgn0036210	CG14130	3L	1067	336	260	501	506	243	560	383	360
FBgn0037429	CG15189	3R	1138	6	5	18	15	1	3	11	13
FBgn0029088	CG2019	3R	4884	1411	1386	2650	2864	1724	2645	1693	1845
FBgn0286071	CG14869	3R	6965	92	87	166	157	145	128	84	89
FBgn0013432	CG3717	X	748	1030	988	2002	1739	687	1645	1013	1251
FBgn0028343	CG8465	X	3876	941	841	1409	1555	815	1502	936	951
FBgn0039900	CG2381	4	3002	12895	12952	21180	25592	16644	26274	18028	14075
FBgn0029970	CG17256	X	2581	4	12	24	28	22	27	31	31
FBgn0283478	CG4008	2L	1748	1920	1593	3515	3307	1366	3353	1977	2315
FBgn0002936	CG3966	2L	871	33	31	62	53	8	19	26	26
FBgn0265532	CR44382	X	480	6	6	30	23	3	8	9	9
FBgn0031968	CG7231	2L	1677	1571	1144	2230	2215	850	1996	1386	1235
FBgn0034307	CG10914	2R	2054	234	204	445	415	173	409	260	296
FBgn0053926	CG33926	3L	820	37	24	38	58	23	40	30	20
FBgn0263748	CG43673	X	881	72	71	16	13	12	41	2	3
FBgn0004168	CG16720	2R	5019	2694	2949	4897	5820	3891	5177	3420	3508
FBgn0052350	CG32350	3L	2844	906	891	1337	1622	1103	1686	1176	849
FBgn0054025	CG34025	3L	1202	405	310	664	580	245	657	362	291
FBgn0051337	CG31337	3R	849	19	20	31	30	21	31	15	14
FBgn0003890	CG4869	3R	1701	1391	1120	2390	2235	844	2064	1336	1508
FBgn0003386	CG2822	2L	4557	3779	3976	6912	8069	6649	7956	5441	4520
FBgn0036942	CG7328	3L	1398	145	129	247	257	97	247	130	165
FBgn0031652	CG8873	2L	1453	404	357	677	687	307	632	410	461
FBgn0032790	CG10194	2L	1215	287	259	397	457	264	478	301	329
FBgn0004401	CG6143	3L	2792	7449	7609	14415	16284	8983	15121	9546	9912
FBgn0037009	CG5104	3L	787	393	322	531	585	236	600	365	356
FBgn0031558	CG16704	2L	350	29	10	46	44	8	38	13	15
FBgn0038855	CG5745	3R	1816	411	389	699	802	399	696	430	503
FBgn0086378	CG40410	3R	1290	1890	1210	2476	2311	870	2243	1469	1393
FBgn0265589	CR44416	2R	281	2	2	5	10	0	1	4	2
FBgn0265707	CR44514	3L	394	33	31	37	40	20	37	18	11
FBgn0039896	CG1629	4	1504	60	36	81	89	34	81	39	47
FBgn0032032	CG17294	2L	1012	1010	808	1549	1646	684	1642	1066	1039
FBgn0263510	CG6751	2R	1549	375	310	575	552	175	520	310	322
FBgn0025634	CG13367	X	1550	476	366	898	889	293	707	483	527
FBgn0036697	CG7725	3L	2335	2128	2017	3648	4232	2332	4242	2901	2949
FBgn0040773	CG2249	2R	853	11573	6378	21040	15906	3585	13348	10015	9709
FBgn0035817	CG7409	3L	760	219	101	241	205	128	238	222	101
FBgn0032835	CG16772	2L	1095	94	117	152	129	503	434	554	503
FBgn0020249	CG7954	3R	1500	2335	1951	3512	3575	1359	3083	1719	1678
FBgn0036906	CG14102	3L	2055	296	224	514	523	298	601	359	322
FBgn0259834	CG8062	X	3414	148	137	253	329	123	213	149	138
FBgn0038466	CG8907	3R	2368	16	8	35	8	99	226	87	115
FBgn0023520	CG3857	X	2341	3784	2818	6623	4894	2041	4647	2671	2904
FBgn0034541	CG13437	2R	782	94	64	154	125	60	115	66	85
FBgn0260634	CG10192	3R	8889	2039	2267	4153	4546	3962	4574	3121	3174
FBgn0030723	CG14948	X	2630	4071	3746	6997	7646	3922	6791	5056	4590
FBgn0051769	CG31769	2L	1086	73	48	112	126	65	124	46	60
FBgn0283450	CG1707	2R	720	498	297	668	628	170	559	342	349
FBgn0264743	CG44001	2L	2691	11	11	22	25	23	35	30	32
FBgn0032252	CG6232	2L	3285	211	198	380	410	225	406	296	253
FBgn0259151	CG42266	2L	1949	19	10	31	24	8	21	24	10
FBgn0015299	CG8396	2L	536	1625	1025	2704	2245	609	2134	1433	1325
FBgn0266750	CR45223	3R	6258	250	222	393	482	460	781	428	478
FBgn0266742	CR45215	3R	1023	8	7	18	16	9	18	8	10
FBgn0002901	CG7347	3L	2816	142	115	256	266	123	283	184	170
FBgn0259198	CG42302	X	759	2	4	15	18	0	1	7	2
FBgn0037777	CG11722	3R	770	945	622	1507	1306	425	1237	827	866
FBgn0033136	CG12838	2R	889	9	9	12	18	3	9	7	5
FBgn0038722	CG7360	3R	1820	396	324	636	639	214	604	331	440
FBgn0000119	CG5912	2R	6024	891	974	1686	2035	1206	1643	1083	1203
FBgn0264491	CG10293	3R	4003	304	308	509	544	452	493	332	265
FBgn0051549	CG31549	3R	1130	490	440	843	769	271	757	475	458
FBgn0032266	CG18302	2L	2144	3	5	18	24	20	18	12	6
FBgn0260770	CG42568	2R	1472	1534	1131	2328	2142	887	2144	1256	1399
FBgn0037627	CG13318	3R	1271	9	15	24	19	9	21	8	9
FBgn0020764	CG3017	2R	1842	3073	2583	6151	5636	2238	4744	2987	3714
FBgn0046214	CG11844	3R	1701	1635	1625	3230	3103	1440	2851	1742	2018
FBgn0035577	CG13708	3L	4357	57	53	94	94	122	151	101	91
FBgn0267684	CR46020	3R	707	20	30	60	69	60	47	52	31
FBgn0030631	CG6227	X	4251	474	478	793	973	535	955	528	597
FBgn0030438	CG15721	X	2804	19	30	36	45	13	47	20	10
FBgn0038148	CG14377	3R	749	14	10	21	10	11	16	25	4
FBgn0036380	CG8757	3L	1878	4	8	17	11	22	23	14	6
FBgn0043458	CG12084	3L	3483	3084	2616	5341	5583	2566	4994	3455	3486
FBgn0264711	CG43980	3L	5089	9	8	38	32	33	28	39	55
FBgn0037020	CG4289	3L	1249	947	813	1589	1568	609	1416	886	990
FBgn0031257	CG4133	2L	2642	2074	1878	3845	4108	1840	3620	2323	2483
FBgn0032262	CG7384	2L	2261	14	16	23	21	16	22	14	19
FBgn0067861	CG9580	X	2049	16	16	14	28	28	41	19	26
FBgn0287478	CG42332	2R	7588	2265	3134	4779	6473	5684	5544	3773	3952
FBgn0038930	CG5778	3R	657	97	47	190	226	39	133	79	61
FBgn0002622	CG6779	3R	1133	15976	11254	28122	24033	7008	21442	14075	15687
FBgn0003460	CG11121	2R	2786	64	76	153	158	91	105	95	99
FBgn0266673	CG6159	3R	2380	872	709	1276	1428	661	1289	847	885
FBgn0052647	CG32647	X	5943	3929	4817	7572	8964	8357	9173	6009	5394
FBgn0038685	CG14282	3R	987	21	12	34	16	13	28	17	14
FBgn0050151	CG30151	2R	962	7	7	15	17	6	10	9	6
FBgn0033454	CG1671	2R	2523	317	355	640	627	258	502	308	372
FBgn0035861	CG7213	3L	1624	13	7	16	16	44	54	47	43
FBgn0010225	CG1106	3R	3030	3305	3156	4949	5537	3496	6600	3739	3498
FBgn0031459	CG2862	2L	644	1718	1110	2661	2431	606	1973	1306	1384
FBgn0267228	CR45668	X	1833	245	220	353	391	201	418	213	250
FBgn0264906	CR44097	3R	558	10	5	22	11	4	14	4	5
FBgn0039084	CG10175	3R	2876	53	54	105	93	23	25	35	23
FBgn0260763	CG42561	2R	566	16	15	30	32	27	23	17	11
FBgn0031976	CG7367	2L	1493	511	182	2548	1362	106	144	46	556
FBgn0032593	CG5996	2L	5274	55	60	105	108	116	108	77	52
FBgn0265047	CG41503	Y	1117	18	24	46	54	11	30	13	28
FBgn0034966	CG13563	2R	2123	11	10	20	36	19	22	14	21
FBgn0032763	CG17568	2L	1839	412	386	706	798	449	851	490	572
FBgn0052699	CG32699	X	3378	2048	1809	3238	3561	2206	3279	2130	1994
FBgn0037236	CG9772	3R	2412	436	365	142	143	94	219	112	58
FBgn0085474	CG34445	2R	527	84	49	95	72	26	101	60	46
FBgn0265150	CR44219	2L	754	31	52	65	134	127	93	75	67
FBgn0053988	CG33988	2R	8297	6105	7853	13783	15872	11815	13003	8903	9289
FBgn0031041	CG12788	X	1754	189	130	407	392	139	288	202	272
FBgn0033970	CG10205	2R	904	15	10	18	26	7	14	20	15
FBgn0033286	CG2127	2R	1695	2	0	8	12	3	2	63	5
FBgn0004177	CG7109	2L	3102	5877	6646	12057	12601	7689	11703	7327	8271
FBgn0032236	CG5108	2L	917	1362	969	2286	2126	715	1913	1149	1371
FBgn0266965	CR45416	3L	281	15	7	25	21	8	28	15	19
FBgn0036249	CG11560	3L	1113	356	331	636	588	237	513	344	380
FBgn0030067	CG10648	X	1535	79	77	272	290	86	149	147	187
FBgn0003942	CG5271	2L	592	21396	13100	31247	28063	8734	27734	17821	18706
FBgn0051710	CG31710	2L	1253	247	174	343	356	166	351	243	220
FBgn0033659	CG18188	2R	2028	7	12	24	14	20	43	25	17
FBgn0033669	CG8979	2R	1203	2124	1617	3529	3368	1165	3255	2037	2062
FBgn0034390	CG15093	2R	1310	174	104	223	257	144	247	180	145
FBgn0027620	CG1966	3R	5079	1015	1025	1901	2263	1438	2146	1295	1497
FBgn0028920	CG8997	2L	1347	5	15	21	37	10	22	10	11
FBgn0036689	CG7730	3L	2123	2	6	7	12	17	27	34	27
FBgn0002736	CG9401	2R	1103	1238	728	3411	2200	538	1378	826	1240
FBgn0265274	CG1448	3R	2136	1649	1695	2685	3066	1330	2760	1590	1766
FBgn0030642	CG15642	X	1489	452	345	682	594	228	696	405	436
FBgn0030871	CG8142	X	1224	87	54	229	213	40	103	102	120
FBgn0260753	CG13758	X	3331	1765	1567	2810	2835	2622	3139	2117	1975
FBgn0010590	CG8392	2R	852	1355	976	2335	1783	518	1539	1025	1057
FBgn0004242	CG3139	2L	5872	30860	39619	70183	80838	68291	68676	48048	47583
FBgn0035254	CG7974	3L	1348	317	264	537	451	211	562	317	327
FBgn0030276	CG1938	X	3715	2004	2506	4204	4896	3657	4081	2751	2798
FBgn0039943	CG17168	X	1516	1188	1038	2136	2008	860	2007	1200	1454
FBgn0029898	CG14439	X	2428	330	258	435	449	435	796	484	341
FBgn0053230	CG33230	3L	1754	285	232	414	453	225	473	282	265
FBgn0267376	CG6584	3R	2392	4531	4788	8521	9428	5963	7967	5468	5906
FBgn0037616	CG8136	3R	1620	30	19	48	43	25	52	68	53
FBgn0039016	CG4792	3R	6913	260	255	553	555	323	487	339	374
FBgn0261356	CG42633	3R	1126	11	8	16	25	14	16	13	10
FBgn0031518	CG3277	2L	3475	221	209	348	371	237	387	245	217
FBgn0004921	CG8261	2R	2554	55938	57596	93114	111600	69984	112190	69022	77138
FBgn0052819	CG32819	X	2191	23	15	61	65	74	207	112	18
FBgn0033816	CG4679	2R	2159	858	768	1615	1744	737	1575	1002	1140
FBgn0033960	CG10151	2R	2389	853	708	1524	1472	702	1473	955	1057
FBgn0030092	CG8971	X	923	545	400	1180	1023	227	705	584	620
FBgn0030753	CG4420	X	2216	403	369	648	701	362	631	386	481
FBgn0259168	CG42273	X	5507	394	496	915	1063	991	876	662	600
FBgn0051861	CG31861	2L	764	5	7	11	10	12	8	8	5
FBgn0030261	CG15203	X	900	604	491	1056	915	259	690	402	460
FBgn0034408	CG12758	2R	4661	1630	1735	3793	3852	2951	3032	2409	2529
FBgn0032259	CG6144	2L	1705	1350	1167	2301	2293	897	1894	1186	1283
FBgn0039304	CG10425	3R	1402	400	350	641	664	264	661	380	420
FBgn0033494	CG33135	2R	3263	884	854	1677	1683	1336	1823	1192	1269
FBgn0037359	CG1245	3R	1080	242	156	350	333	120	309	192	224
FBgn0036155	CG6163	3L	2020	301	299	497	560	307	505	321	305
FBgn0029765	CG16756	X	521	44	18	36	52	11	33	21	18
FBgn0042205	CG18764	3R	1378	165	129	272	235	134	240	136	144
FBgn0052364	CG32364	3L	1046	71	30	177	465	26	100	74	86
FBgn0031637	CG2950	2L	3034	2248	2401	4149	5187	3178	4157	2924	3082
FBgn0029979	CG10777	X	8365	3898	4547	6708	7924	6799	7546	4364	4666
FBgn0265379	CR44320	3R	1085	10	30	65	69	86	53	52	43
FBgn0038149	CG9796	3R	1122	1436	1056	1971	1857	868	1913	1261	1155
FBgn0037888	CG17210	3R	898	30	17	57	34	20	42	41	22
FBgn0029746	CG15465	X	19353	5151	7973	12089	14343	13603	12563	8003	8131
FBgn0033373	CG8080	2R	1808	701	517	1159	1101	347	840	596	583
FBgn0037332	CG14670	3R	3991	1149	881	1875	1952	1326	1943	1277	1167
FBgn0267586	CR45924	2R	794	9	13	15	37	27	20	30	15
FBgn0035207	CG9153	3L	3820	4557	4723	8782	10287	5912	9690	6406	7265
FBgn0263911	CG7181	3L	513	11261	6532	17090	14852	3598	10888	8846	8896
FBgn0035612	CG10625	3L	4234	52	64	133	125	52	70	45	52
FBgn0052107	CG32107	3L	3956	581	434	867	700	268	763	450	380
FBgn0064225	CG17489	2L	3835	60268	34776	94714	76416	23448	77503	49884	53312
FBgn0025639	CG13363	X	6137	2192	2605	4464	5214	4621	4872	2954	3193
FBgn0000576	CG2988	3R	2478	15	31	54	59	35	38	33	31
FBgn0000557	CG1873	3R	2606	18723	19734	39881	41385	22164	36115	23374	27614
FBgn0037330	CG2109	3R	1122	928	640	1640	1513	442	1342	860	884
FBgn0266639	CR45146	2R	829	17	26	33	44	14	40	13	19
FBgn0035513	CG1259	3L	961	4	3	14	14	5	20	14	5
FBgn0035409	CG14963	3L	932	165	114	201	179	60	168	145	114
FBgn0264895	CG44086	2L	4951	4444	4247	7546	8487	5671	7261	5157	5284
FBgn0004911	CR32265	3L	1275	21	20	53	48	23	35	34	22
FBgn0051636	CG31636	2L	1567	135	159	238	284	151	163	133	135
FBgn0086855	CG17078	2L	3132	852	780	1434	1411	802	1463	926	963
FBgn0036211	CG5946	3L	2169	5820	5105	10322	10607	5032	9957	6699	6940
FBgn0038506	CG5860	3R	1222	14	14	13	23	8	9	7	7
FBgn0036670	CG13029	3L	1047	21	5	40	21	7	14	11	10
FBgn0015025	CG6215	3L	1585	236	191	376	391	140	349	212	220
FBgn0050039	CG30039	2R	727	27	31	24	28	4	4	8	3
FBgn0002526	CG10236	3L	11690	285	421	500	625	411	548	271	332
FBgn0030317	CG1561	X	2160	153	98	185	214	124	131	133	88
FBgn0034176	CG9000	2R	1547	1363	1139	2222	2324	1128	2263	1368	1493
FBgn0039342	CG5107	3R	681	23	20	37	34	12	24	18	11
FBgn0030927	CG15046	X	1817	23	25	44	46	28	38	33	45
FBgn0039673	CG7568	3R	2031	272	249	446	376	210	399	263	234
FBgn0038857	CG17282	3R	1000	595	402	908	867	310	841	500	578
FBgn0015622	CG11958	3R	2623	4256	4294	7633	8169	4173	6840	4486	5019
FBgn0266803	CR45265	2R	402	0	3	6	4	1	3	4	3
FBgn0036481	CG16959	3L	2292	31	24	51	65	84	70	45	35
FBgn0038783	CG4367	3R	962	2	6	8	10	10	18	9	11
FBgn0001180	CG9786	3R	3338	125	144	231	285	171	242	155	175
FBgn0036680	CG9665	3L	2676	73	54	129	122	75	101	86	83
FBgn0037140	CG7442	3L	2085	1156	1083	1844	2108	1076	2205	1218	1499
FBgn0024947	CG3059	2L	2291	3485	3102	5296	5895	3062	5484	3566	3565
FBgn0029893	CG14442	X	4658	2069	2174	3500	3968	2450	3828	2104	2520
FBgn0085384	CG34355	3R	5568	3524	3812	6410	7273	5791	7626	5044	4296
FBgn0053513	CG33513	X	6775	2630	3099	5286	6102	5457	5785	3651	3730
FBgn0264822	CR44030	4	753	156	122	204	200	49	86	44	37
FBgn0042092	CG13773	2L	1081	159	112	230	226	86	203	117	120
FBgn0032264	CG6113	2L	1936	41	33	89	89	31	75	55	47
FBgn0250791	CG6625	3L	2070	18215	18038	33656	36500	17831	30923	21744	21196
FBgn0263355	CG31688	2L	7344	1233	1483	2639	3058	2504	2611	1763	1656
FBgn0003514	CG3595	X	1403	1852	1695	3444	3516	1659	3275	2061	2136
FBgn0083950	CG34114	3R	6818	3418	3905	6658	7797	5754	7154	4780	4710
FBgn0267495	CR45185	X	3248	48	52	74	83	74	78	52	34
FBgn0263455	CR43478	3R	1386	7	4	5	5	7	11	18	4
FBgn0261988	CG17998	3R	4690	2079	2530	4132	4958	3587	4394	2750	2961
FBgn0261587	CG42697	2R	818	2	3	4	2	2	3	8	5
FBgn0031484	CG3165	2L	1323	319	249	505	530	305	582	394	399
FBgn0003862	CG8651	3R	14052	1887	2176	3686	4644	4055	3956	2938	2683
FBgn0261804	CG42750	2L	6913	3315	3539	5872	6699	4679	6275	3743	4016
FBgn0010382	CG3938	2L	3946	95	75	147	157	79	137	83	67
FBgn0037717	CG8301	3R	3094	1539	1771	3188	3559	2165	3206	2094	2238
FBgn0035248	CG13919	3L	517	233	139	275	270	81	264	158	183
FBgn0263582	CR43607	2L	724	4	2	8	8	10	4	5	4
FBgn0267801	CR46126	3R	383	7	4	11	9	14	11	10	6
FBgn0266181	CR44887	3R	2669	113	103	191	155	120	121	94	101
FBgn0052351	CG32351	3L	2093	5	4	9	11	3	9	36	4
FBgn0035960	CG4942	3L	1306	177	128	275	305	167	326	206	178
FBgn0265497	CR44366	2R	1591	265	277	454	660	242	417	304	213
FBgn0033350	CG8237	2R	1220	519	455	900	919	320	711	475	503
FBgn0033633	CG7759	2R	2174	16	10	24	21	15	15	22	14
FBgn0033699	CG8857	2R	738	13847	8549	22374	18088	4776	16382	10130	11171
FBgn0033763	CG8646	2R	1763	348	248	657	647	177	401	333	280
FBgn0041625	CG32401	3L	1254	3	9	9	8	9	14	5	4
FBgn0025111	CG1683	X	1335	217	135	169	129	151	357	149	128
FBgn0039584	CG14064	3R	3540	2221	2601	4651	5169	3655	4772	3183	3206
FBgn0035257	CG12011	3L	1724	12	11	22	25	22	33	17	27
FBgn0267211	CR45651	3R	1101	7	10	17	20	19	3	9	3
FBgn0010113	CG15532	3R	14807	1099	1445	2794	3181	2708	2380	1714	1751
FBgn0028897	CG4935	2L	1083	279	196	433	383	118	384	242	248
FBgn0053052	CG33052	3L	1391	597	494	922	970	548	1024	694	649
FBgn0033235	CG8728	2R	1935	1431	1124	2494	2273	879	2095	1410	1569
FBgn0030484	CG1681	X	1220	408	255	462	373	247	469	247	206
FBgn0052554	CG32554	X	817	80	43	163	126	32	88	76	83
FBgn0047095	CG33939	X	553	3	2	5	8	21	15	7	8
FBgn0028421	CG11759	X	3949	3182	2934	5913	5970	3466	6030	3759	4028
FBgn0031431	CG3515	2L	1511	4	5	8	7	14	14	7	7
FBgn0053548	CG33548	X	2094	189	108	353	280	134	193	121	172
FBgn0000377	CG3193	X	2332	902	745	1514	1468	593	1402	825	906
FBgn0020618	CG7111	2L	1388	16644	11244	27242	24965	7786	21807	13359	16276
FBgn0015247	CG8293	2R	2106	3950	3488	6655	6983	3354	7050	4481	4589
FBgn0259938	CG17100	3R	5092	1090	1071	1738	2088	1302	1873	1283	1061
FBgn0051481	CG31481	3R	3728	1038	192	3761	1037	131	234	114	354
FBgn0039335	CG5127	3R	2091	308	280	447	481	226	454	296	312
FBgn0267484	CR45834	3L	406	2	6	11	16	29	9	10	6
FBgn0263993	CG43736	X	7668	3112	3380	5582	6751	4974	5771	3720	3751
FBgn0265592	CR44419	2R	601	8	0	13	2	10	7	2	5
FBgn0034935	CG13565	2R	1071	6643	3664	8933	7354	2171	7943	5830	4628
FBgn0264870	CR44061	2L	325	1	1	1	1	4	2	2	0
FBgn0034087	CG8443	2R	5896	1181	1346	2336	3025	1945	2319	1739	1889
FBgn0033587	CG13218	2R	523	1	1	3	4	7	4	1	4
FBgn0262825	CR43196	3R	543	5	6	17	16	5	10	0	5
FBgn0262609	CG43135	X	218	3	3	5	0	1	6	2	1
FBgn0031428	CG9886	2L	3762	306	304	564	664	425	702	453	513
FBgn0025624	CG4025	X	1240	722	532	1444	1204	401	980	741	726
FBgn0032217	CG4972	2L	2080	1457	1174	2373	2577	1019	2326	1547	1481
FBgn0266040	CR44805	2R	201	2	1	5	1	1	1	1	0
FBgn0033919	CG8547	2R	2676	574	575	1026	1023	670	837	525	572
FBgn0010620	CG10939	2R	1717	69	42	123	115	91	110	62	85
FBgn0053648	CG33648	2L	764	2	6	11	4	3	10	6	6
FBgn0028664	CG11589	3L	848	186	149	250	284	107	236	135	121
FBgn0260462	CG12163	3R	2299	6521	6415	12104	12522	5740	11386	7439	8065
FBgn0063498	CG17523	2R	890	3094	2971	4997	5686	1765	4608	2824	2874
FBgn0038862	CG5798	3R	3204	705	787	1460	1544	935	1479	835	971
FBgn0261582	CG42692	2L	642	12	11	10	17	14	15	7	4
FBgn0050461	CG30461	2R	2251	61	57	99	82	39	101	76	46
FBgn0264084	CR43753	2L	1267	8	14	30	26	36	25	8	10
FBgn0020306	CG9696	2R	10626	2179	2271	4022	4667	3081	3872	2496	2733
FBgn0030251	CG2145	X	2045	22145	15570	37226	29864	13096	24646	19102	20066
FBgn0050499	CG30499	2R	1060	344	214	524	423	130	350	240	247
FBgn0036828	CG6841	3L	3382	507	487	890	1045	572	1074	663	676
FBgn0264477	CR43885	3L	447	63	62	88	88	32	56	35	37
FBgn0051523	CG31523	3R	3232	1395	1070	2047	2159	1228	2120	1280	1260
FBgn0034139	CG4927	2R	1449	26	33	31	16	9	15	4	11
FBgn0003165	CG9755	3R	10223	7235	8310	15412	17196	13211	14969	10427	9750
FBgn0038013	CG10038	3R	1212	401	320	616	578	255	615	379	364
FBgn0261953	CG7807	3L	2237	859	1039	1810	2017	1139	2021	1201	1208
FBgn0003714	CG7925	X	1596	798	547	1254	1126	428	1122	668	757
FBgn0011582	CG9652	3R	14565	3102	3494	5582	6780	4815	5641	3910	3810
FBgn0036346	CG11251	3L	1389	3	4	3	11	14	9	10	11
FBgn0038524	CG7623	3R	1994	706	598	1134	1093	608	1157	693	781
FBgn0267067	CR45511	X	438	4	7	12	13	10	4	4	5
FBgn0033569	CG12942	2R	2481	230	201	409	379	204	430	243	267
FBgn0033357	CG8226	2R	539	2962	1875	5326	4557	1190	3907	2769	2804
FBgn0030485	CG1998	X	1770	2443	2393	4160	4093	2247	3940	2376	2714
FBgn0267702	CR46035	3R	1887	55	60	113	112	50	50	42	37
FBgn0053054	CG33054	3L	706	339	292	508	525	230	559	344	354
FBgn0262524	CG14121	3L	808	77	57	145	109	25	84	59	49
FBgn0025790	CG10327	2R	3222	3161	3214	5769	6554	3525	6101	3989	3968
FBgn0010409	CG6510	2R	635	15325	8918	26363	18217	5349	17125	11172	12563
FBgn0039172	CG5677	3R	1694	1258	925	2066	1914	704	1902	1166	1199
FBgn0265201	CG44261	3R	476	226	150	326	262	79	234	150	163
FBgn0032691	CG10414	2L	2427	321	264	471	502	314	509	321	350
FBgn0265140	CG7649	3R	5841	1862	2245	3930	4136	3117	3407	2469	2401
FBgn0038912	CG6656	3R	1542	351	325	528	580	159	244	195	140
FBgn0266137	CG18741	3R	5164	1422	1489	2464	3123	2050	2882	1847	1984
FBgn0050491	CG30491	2R	1414	591	451	1012	1022	382	900	590	597
FBgn0028292	CG15797	X	2970	568	574	946	1133	696	1183	692	724
FBgn0030151	CG1354	X	1684	1734	1284	3264	3296	869	2385	1623	1759
FBgn0040064	CG4600	2L	1391	1203	1095	1736	2074	666	1544	949	954
FBgn0037129	CG14565	3L	1022	4	3	4	5	3	9	10	6
FBgn0286516	CG9821	3R	6145	3234	3823	5738	7273	4691	5918	3747	3834
FBgn0031851	CG11188	2L	1703	494	411	860	853	323	707	485	553
FBgn0285925	CG6588	3R	4814	43796	52524	89523	109148	86094	101619	70372	71053
FBgn0039726	CG7883	3R	1005	764	517	1289	1022	349	1029	634	682
FBgn0050349	CG30349	2R	2014	422	346	770	747	293	686	445	439
FBgn0019968	CG8183	2R	8871	5485	6446	10911	13200	10333	11879	8010	8007
FBgn0035714	CG8549	3L	1037	424	252	630	473	149	497	298	321
FBgn0262366	CG43064	3L	2001	16	7	26	30	14	11	14	2
FBgn0028582	CG8532	3L	5759	1515	1570	3031	3216	2403	2959	2045	2032
FBgn0035334	CG8993	3L	616	2911	1871	5255	4232	1002	3240	2224	2580
FBgn0015075	CG9054	3L	2470	512	416	860	844	311	725	435	548
FBgn0011642	CG32018	4	2180	4923	4571	6959	8421	5481	9455	5977	5083
FBgn0002930	CG1857	2R	1633	2179	1711	2883	2874	1494	2942	1756	1517
FBgn0013751	CG1072	3L	2104	241	257	419	530	313	536	350	298
FBgn0262743	CG2637	2L	6818	3442	3856	6573	7755	5435	6403	4199	4635
FBgn0287463	CR46452	3R	1715	90	80	134	190	128	154	87	75
FBgn0085313	CG34284	3R	520	1	2	1	2	2	4	4	4
FBgn0036756	CG5582	3L	1589	831	612	1200	1136	420	662	518	478
FBgn0032791	CG18094	2L	1357	74	65	104	112	47	139	93	85
FBgn0032476	CG5439	2L	1829	805	619	1216	1255	539	1238	764	817
FBgn0033207	CG12826	2R	717	3	2	2	1	3	10	2	5
FBgn0046706	CG40080	2R	1815	1175	1037	1644	1884	975	1909	1154	1048
FBgn0042125	CG18787	2L	1386	299	268	473	537	301	609	304	357
FBgn0261611	CG42700	2R	4712	1275	1378	2206	2504	1594	2260	1612	1430
FBgn0039303	CG11857	3R	1801	1822	1603	3168	3267	1612	3184	2111	1965
FBgn0265082	CG44193	3R	15976	6204	6810	11539	13707	11024	13069	8839	8060
FBgn0029974	CG10946	X	3794	2518	3189	4860	5821	4445	5444	3464	3547
FBgn0029959	CG12156	X	1406	1345	1267	1958	2012	1130	2208	1273	1364
FBgn0034262	CG14485	2R	2582	1574	1511	2413	2816	1187	2645	1730	1437
FBgn0039857	CG11522	3R	967	21709	15516	37140	31932	9944	29102	19512	22882
FBgn0024733	CG17521	3L	1224	27413	16822	40562	35432	10541	35952	23643	22765
FBgn0266632	CR45139	2R	1080	138	107	231	286	212	295	198	134
FBgn0051708	CG31708	2L	3562	1353	1443	2300	3183	1982	2842	1994	1902
FBgn0025686	CG11592	2L	1893	33	24	41	45	33	65	46	34
FBgn0267301	CR45737	3L	520	4	12	21	23	7	8	10	8
FBgn0267486	CG7180	2L	4012	2147	2152	3869	4604	2337	4061	2907	2857
FBgn0085367	CG34338	X	425	15	2	36	29	7	27	31	32
FBgn0010520	CG4539	2L	758	412	314	585	606	183	497	335	316
FBgn0053193	CG33193	3R	2235	167	174	267	289	154	261	165	187
FBgn0260991	CG12165	2R	2699	12	23	38	35	12	13	20	12
FBgn0002789	CG4696	2R	879	155	77	202	141	97	111	110	82
FBgn0050195	CG30195	2R	575	23	17	26	20	12	33	20	16
FBgn0038946	CG7077	3R	1103	793	661	1127	1450	535	1085	724	643
FBgn0004698	CG8153	2R	4683	2241	2479	4210	5321	3155	4580	3209	3347
FBgn0265991	CG37	2R	7418	427	387	643	747	572	622	474	400
FBgn0038769	CG10889	3R	2176	180	144	288	302	113	282	146	179
FBgn0285913	CG12207	3R	2535	1745	1809	3356	3705	1751	3034	1938	2088
FBgn0086608	CG34112	3R	1139	134	129	212	216	104	210	147	95
FBgn0031070	CG12702	X	3461	38	25	105	71	23	58	49	62
FBgn0015239	CG7199	3L	2345	1018	776	1576	1608	733	1601	1035	973
FBgn0023179	CG6438	3R	3991	18238	17514	31295	34696	18105	32179	20900	20547
FBgn0013675	CG34069	mitochondrion_genome	685	214750	130023	288841	268225	92953	287429	205856	170425
FBgn0032378	CG14939	2L	2553	1529	1557	2795	3194	1685	2700	1841	2099
FBgn0053493	CG33493	3L	592	165	75	206	176	36	111	68	72
FBgn0040989	CG5693	2L	590	0	0	6	1	0	6	4	5
FBgn0002638	CG10480	3L	2365	1066	960	1969	1936	697	1579	964	1065
FBgn0036258	CG5642	3L	1834	7258	6043	13144	12366	6276	12222	8180	9289
FBgn0030641	CG6299	X	2551	1512	1311	2389	2400	854	1935	1226	1362
FBgn0051720	CG31720	2L	2836	50	29	66	46	33	78	56	42
FBgn0052476	CG32476	3L	2091	43	43	94	87	48	76	53	55
FBgn0264907	CG44098	3R	4187	1231	1312	2341	2717	2088	2664	1758	1700
FBgn0267097	CR45537	X	1419	10	15	62	52	24	33	19	13
FBgn0267443	CR45793	3R	755	3	5	5	6	5	2	8	4
FBgn0024245	CG17559	2L	2639	380	372	684	762	435	820	452	505
FBgn0010352	CG11661	3L	4387	11950	11898	23019	25676	14835	20882	15056	15206
FBgn0265644	CR44451	2R	1051	9	6	16	16	6	16	14	6
FBgn0029944	CG2079	X	3487	69	59	205	264	104	110	184	150
FBgn0087041	CG42231	2L	1507	378	337	650	594	214	499	358	376
FBgn0266813	CR45275	2R	552	922	535	1634	1237	327	995	705	805
FBgn0035344	CG16761	3L	1817	16	10	34	42	13	33	17	23
FBgn0085385	CG34356	3L	5905	1720	1903	3189	3658	3348	3691	2395	2281
FBgn0264437	CR43855	2L	632	10	1	6	7	3	5	2	6
FBgn0263760	CG43677	2R	903	2	5	3	1	11	10	5	1
FBgn0014906	CG3488	2L	2733	4177	3783	6160	7264	3367	5854	3969	3516
FBgn0028988	CG9456	2R	1195	280	201	350	346	141	417	244	209
FBgn0016070	CG5263	3L	4927	1034	1143	1926	2255	1672	2059	1325	1307
FBgn0036793	CG4174	3L	3428	143	129	213	198	153	273	160	179
FBgn0000565	CG7266	3L	1090	4824	3180	6474	7094	2313	6542	4020	3840
FBgn0267101	CR45541	X	399	3	1	6	3	11	61	31	21
FBgn0011455	CG9762	3L	888	5864	4284	10051	9308	3064	8329	5563	5942
FBgn0037770	CG5358	3R	3071	457	468	940	1078	564	871	579	661
FBgn0287670	CR46497	3R	1590	42	25	151	68	3	2	1	4
FBgn0266635	CR45142	2R	2186	552	422	924	916	392	796	586	553
FBgn0284257	CG30118	2R	2584	4067	3952	7210	7354	3788	6370	3891	4210
FBgn0285879	CG32577	X	7272	348	369	653	777	592	750	450	441
FBgn0265801	CR44590	2L	1270	4	4	5	9	9	13	2	5
FBgn0053105	CG33105	3R	3535	1002	844	1686	1850	410	1045	634	720
FBgn0026751	CG4208	X	2319	304	209	643	710	197	401	306	375
FBgn0003139	CG12217	X	1675	1026	874	1697	1708	776	1687	1106	1147
FBgn0004583	CG4114	2L	6672	171	160	301	347	256	303	252	182
FBgn0032181	CG13133	2L	1182	33	5	25	17	2	20	16	6
FBgn0030694	CG15602	X	1342	661	501	1061	928	418	998	619	673
FBgn0036005	CG3428	3L	1206	722	588	1224	1210	554	1223	715	863
FBgn0032053	CG13098	2L	628	650	505	1297	1178	274	825	584	627
FBgn0263994	CG43737	X	8126	5997	6294	10040	10722	8229	11349	6818	6689
FBgn0004618	CG7672	3R	3399	75	68	134	127	75	100	65	84
FBgn0036170	CG11714	3L	3513	176	159	338	350	109	301	193	201
FBgn0033542	CG12309	2R	2003	23	32	43	62	130	53	66	31
FBgn0033544	CG7220	2R	2116	3316	3064	5556	6037	2741	5050	3415	3277
FBgn0037801	CG3999	3R	3197	42	32	66	57	35	90	53	50
FBgn0027788	CG11194	2R	1687	66	57	89	87	74	83	57	66
FBgn0035691	CG7386	3L	2247	112	97	197	223	103	210	140	163
FBgn0029997	CG2258	X	5277	3573	4375	6663	8081	5896	7280	4911	4737
FBgn0267461	CR45811	3L	1096	5	6	7	8	13	12	9	5
FBgn0040837	CG8620	3L	775	85	60	145	123	47	78	54	35
FBgn0040602	CG14545	3R	813	0	3	4	11	11	11	5	14
FBgn0266361	CR45009	X	659	314	204	794	631	156	433	408	411
FBgn0040697	CG18676	3L	1586	170	317	726	946	1112	607	610	589
FBgn0020385	CG4067	3R	3273	193	156	348	455	193	399	262	255
FBgn0086695	CG2669	3R	2255	126	104	211	240	81	146	113	100
FBgn0265418	CR44330	3R	417	14	9	20	17	9	21	20	11
FBgn0053223	CG33223	X	1114	15	15	30	34	19	18	22	11
FBgn0033405	CG13954	2R	7700	4590	5542	8520	10567	9593	10684	7032	6835
FBgn0035593	CG4603	3L	1451	865	763	1523	1483	518	1273	791	935
FBgn0039596	CG10000	3R	2597	17	5	38	31	2	7	8	2
FBgn0039273	CG9996	3R	1496	276	219	437	424	217	517	273	256
FBgn0020407	CG6814	3R	2497	242	212	405	435	239	490	323	295
FBgn0010770	CG5786	3R	1477	257	263	445	439	194	432	282	285
FBgn0034894	CG4091	2R	1950	1341	1293	2239	2405	1397	2636	1584	1674
FBgn0027509	CG7261	2L	3910	426	444	800	919	421	732	515	560
FBgn0036708	CG13725	3L	901	5	5	13	10	1	18	11	9
FBgn0033174	CG11125	2R	2177	26	18	31	25	25	26	32	12
FBgn0035519	CG1309	3L	1859	1452	1248	2495	2645	1107	2334	1641	1641
FBgn0029170	CG5812	3R	1607	11	11	19	22	8	12	5	2
FBgn0033955	CG12866	2R	2815	30	12	28	21	8	32	19	17
FBgn0037618	CG11762	3R	1141	8	7	6	7	9	13	4	2
FBgn0039332	CG11910	3R	1717	10400	8940	18153	19486	7642	19132	12935	14414
FBgn0034439	CG10062	2R	3261	779	696	1675	1495	886	1300	1183	1261
FBgn0267087	CR45531	X	2897	25	36	41	34	51	33	23	30
FBgn0029158	CG5231	3L	1373	1479	1207	2652	2461	767	2098	1437	1525
FBgn0259166	CG42271	X	4403	1670	1806	3194	3702	1981	3201	1968	2314
FBgn0085339	CG34310	2L	4306	333	278	610	614	193	548	386	366
FBgn0036766	CG5506	3L	661	4	6	5	3	2	6	0	0
FBgn0085426	CG34397	2R	3795	1144	1359	2207	2466	1693	2459	1403	1327
FBgn0037756	CG8507	3R	1384	1144	969	1569	1671	878	1824	991	1072
FBgn0010607	CG8886	2L	1089	576	453	715	678	352	900	401	413
FBgn0037260	CG12586	3R	1785	21	15	38	45	67	34	19	27
FBgn0266738	CR45211	3R	261	3	3	2	5	1	2	1	0
FBgn0011016	CG5474	3L	950	1325	1092	2071	1979	870	2171	1340	1388
FBgn0037873	CG6666	3R	906	5214	3581	8803	8198	2044	6382	4246	4568
FBgn0032889	CG9331	2L	1827	1098	753	1754	1565	572	1250	796	709
FBgn0085290	CG34261	3L	796	131	102	168	179	82	152	114	104
FBgn0266617	CR45124	4	528	22	28	65	53	91	39	51	30
FBgn0027588	CG14476	X	3264	10372	10072	17503	18895	10092	17210	10048	11164
FBgn0033702	CG8854	2R	1927	60	60	84	101	39	61	43	54
FBgn0039301	CG11875	3R	1139	186	134	305	282	77	254	174	176
FBgn0003016	CG3479	2L	6846	714	755	1485	1690	1269	1361	1077	910
FBgn0288976	CG31320	3R	3431	59	34	73	76	65	103	40	55
FBgn0264361	CG43813	2L	545	26	12	20	19	3	7	10	6
FBgn0034294	CG5765	2R	1802	16	11	29	31	4	10	9	2
FBgn0038666	CG5451	3R	1942	797	630	1336	1297	546	1217	820	859
FBgn0031059	CG14229	X	1018	536	425	847	801	333	803	428	476
FBgn0033523	CG12895	2R	667	868	540	1446	1223	408	1056	722	710
FBgn0030763	CG9782	X	1406	24	32	87	74	30	50	39	22
FBgn0037435	CG18048	3R	1409	439	294	650	601	155	541	334	308
FBgn0267915	CR46196	2L	463	0	0	7	9	3	9	5	0
FBgn0026378	CG8432	2R	1923	632	536	1086	1110	427	971	613	661
FBgn0050044	CG30044	2R	2184	395	348	662	642	325	659	406	432
FBgn0283659	CG4103	2L	1149	174	138	294	265	116	253	140	173
FBgn0263864	CG6829	2R	4883	844	800	1404	1544	1003	1500	981	979
FBgn0058006	CG40006	2L	2590	29	11	31	24	52	57	49	63
FBgn0267002	CG8566	2R	7606	28387	32175	54821	68499	49074	62197	43189	44588
FBgn0052121	CG32121	3L	2820	13	12	13	17	15	30	24	18
FBgn0267138	CR45578	3R	597	2	6	8	9	2	6	2	0
FBgn0000008	CG6741	2R	5173	815	816	1485	1463	903	1298	786	969
FBgn0264000	CG43743	3L	7186	1440	1667	2844	3346	2615	3072	2057	1809
FBgn0037848	CG4591	3R	1791	1226	979	2083	1978	889	1924	1190	1246
FBgn0037297	CG1116	3R	1639	1066	864	1655	1734	820	1699	1062	1055
FBgn0000644	CG4015	X	963	14	28	64	50	12	9	16	17
FBgn0026179	CG32434	3L	5314	3124	3789	6380	7608	4838	6131	4151	4342
FBgn0266926	CR45377	2R	1154	4	4	4	12	13	8	7	6
FBgn0032752	CG10702	2L	4145	1580	1609	2655	3177	1953	2630	1920	1512
FBgn0267536	CR45876	3L	848	12	19	20	32	23	23	11	16
FBgn0020235	CG7610	3R	1395	11342	9266	21520	21433	6405	16253	11605	13647
FBgn0000536	CG3525	X	4627	1630	1526	2675	3061	1790	3167	1932	1888
FBgn0013973	CG1470	3R	4066	3609	4178	7237	8486	6111	8009	5259	5575
FBgn0264713	CR43981	X	543	44	35	78	65	19	40	27	37
FBgn0034532	CG13436	2R	1917	109	144	143	280	82	145	70	69
FBgn0028646	CG2139	3R	2945	1931	1937	3662	3820	2150	3900	2362	2595
FBgn0260660	CG42543	3L	5162	3214	4056	6906	8422	5837	6870	4655	4563
FBgn0033846	CG6061	2R	3475	564	706	1068	1334	764	1251	707	788
FBgn0053208	CG33208	3R	15585	2914	3456	6447	7131	5559	5985	3988	4227
FBgn0266752	CR45225	3R	943	19	29	44	76	44	67	40	31
FBgn0002036	CG10561	2L	2052	1446	1441	2770	2849	1190	2498	1776	1840
FBgn0050021	CG30021	2R	2782	3467	3058	6171	6511	3190	5996	4053	4105
FBgn0035252	CG7970	3L	1270	236	233	401	390	203	390	236	262
FBgn0025781	CG6759	3R	2615	214	212	465	449	285	387	276	321
FBgn0027546	CG4766	X	2673	832	917	1248	1472	1105	1672	940	937
FBgn0038597	CG8064	3R	2901	425	325	657	679	235	603	366	443
FBgn0262877	CG43232	2L	774	15	8	21	17	29	32	15	20
FBgn0002525	CG6944	2L	3504	874	916	1594	1771	1154	1481	958	945
FBgn0036246	CG17154	3L	600	4	7	8	6	4	2	3	2
FBgn0035371	CG9977	3L	3020	3118	3127	5649	6460	3306	5788	3792	3740
FBgn0026373	CG7885	2L	970	360	313	626	639	195	580	335	425
FBgn0039449	CG6425	3R	2101	57	55	108	107	35	78	55	65
FBgn0004652	CG14307	3R	8399	2503	3472	3419	3883	7306	5796	2248	2344
FBgn0085442	CG34413	2R	4657	3619	3553	7691	7339	4169	5940	4236	4321
FBgn0002862	CG17956	3R	515	19	19	32	31	15	24	33	15
FBgn0262987	CG43295	3L	504	10	6	8	23	5	10	9	9
FBgn0040397	CG3655	X	4995	545	674	1147	1358	985	1179	773	729
FBgn0085405	CG34376	3R	2550	476	484	906	987	546	874	538	570
FBgn0004167	CG12008	3L	13783	209	269	496	553	534	478	327	275
FBgn0036178	CG14137	3L	561	1	8	19	13	8	10	11	15
FBgn0265081	CR44192	3R	1148	3	6	18	5	3	12	14	9
FBgn0283741	CG14801	X	3806	304	277	437	501	346	478	311	247
FBgn0031751	CG9016	2L	724	119	90	195	178	74	145	136	116
FBgn0019932	CG5029	2L	1224	1026	755	1424	1407	732	1726	1090	1032
FBgn0034572	CG9346	2R	2998	768	751	1276	1457	727	1311	812	869
FBgn0264075	CG11987	3R	3108	1254	1276	2216	2405	1486	2238	1481	1557
FBgn0038499	CG31256	3R	2975	767	712	1391	1439	731	1322	830	807
FBgn0263402	CG43448	3R	529	17	11	15	20	4	13	4	6
FBgn0262955	CG3180	3R	4060	1439	1200	2330	2542	1125	2268	1472	1541
FBgn0030791	CG9132	X	2545	2739	3146	5941	6820	3967	5640	4176	4174
FBgn0026439	CG3747	2L	3012	23763	26154	44959	50459	30096	50084	35072	32250
FBgn0267184	CR45624	X	359	3	10	7	6	13	9	4	7
FBgn0036875	CG9449	3L	2589	81	60	197	189	81	163	94	41
FBgn0039498	CG17991	3R	1064	40	31	53	48	16	62	33	26
FBgn0026634	CG6177	3R	3015	1079	858	1792	1757	842	1667	1110	1100
FBgn0265584	CR44411	2L	468	23	12	45	53	14	15	18	13
FBgn0030065	CG12075	X	4590	81	47	108	99	46	76	61	30
FBgn0261383	CG3125	X	6077	611	733	1339	1593	921	1128	797	779
FBgn0267587	CR45925	2R	350	67	51	101	91	47	106	41	57
FBgn0036144	CG6207	3L	3755	4574	5287	7966	10169	7694	10915	7128	6785
FBgn0036298	CG10627	3L	2202	634	547	1056	1140	372	879	526	527
FBgn0020236	CG8322	2R	4146	6245	7015	12590	14710	9543	13038	8936	9386
FBgn0037931	CG18476	3R	2946	641	573	1084	1116	523	1120	719	764
FBgn0263233	CG34192	2R	561	3	0	6	13	1	12	4	1
FBgn0034528	CG11180	2R	2460	215	187	311	269	142	296	177	171
FBgn0035059	CG3894	2R	1542	679	608	1150	1180	498	1151	653	734
FBgn0030081	CG7246	X	2043	204	175	403	390	164	411	239	274
FBgn0032834	CG13965	2L	535	4	3	6	4	82	24	54	31
FBgn0035544	CG15021	3L	1536	38	28	138	65	21	45	32	48
FBgn0019644	CG8189	3L	918	16857	10710	31159	25311	6830	20217	15102	16722
FBgn0038505	CG17283	3R	1585	28	22	71	31	4	9	2	6
FBgn0028837	CG6932	3R	1203	619	546	1298	1127	435	1047	584	775
FBgn0029580	CG14778	X	753	84	117	255	236	106	206	202	237
FBgn0011653	CG15002	3L	3657	12	9	16	29	62	24	27	12
FBgn0037295	CG12591	3R	2810	955	1004	1859	2001	1179	1972	1223	1219
FBgn0034398	CG15098	2R	953	4563	3684	6633	6438	4151	8141	4763	4746
FBgn0000463	CG3619	3R	5278	46	44	76	74	82	81	46	54
FBgn0039655	CG14507	3R	1233	12	13	22	21	11	18	14	15
FBgn0025640	CG13369	X	1175	969	692	1816	1476	443	1233	830	904
FBgn0083978	CG17672	3L	1483	9	12	16	15	22	15	15	11
FBgn0039856	CG1774	3R	1860	101	69	115	118	36	69	41	41
FBgn0087008	CG12238	X	7784	1639	1895	3508	4044	2808	3457	2239	2359
FBgn0000527	CG3331	3R	3142	7540	7069	15372	14290	6646	10806	8697	10099
FBgn0051077	CG31077	3R	3149	22	19	21	14	38	39	12	7
FBgn0039064	CG4467	3R	6764	9814	11073	18778	21162	19489	20904	14047	12687
FBgn0044871	CG7700	3R	894	545	470	922	853	366	952	572	591
FBgn0259837	CR42406	211000022279681	654	0	5	29	7	1	0	2	1
FBgn0000277	CG1367	3R	355	3	1	1	2	0	6	0	2
FBgn0034963	CG13567	2R	1022	627	477	958	924	363	811	499	581
FBgn0264942	CR44111	X	706	4	1	10	10	7	4	5	3
FBgn0267234	CR45674	3L	428	36	39	83	49	41	80	37	34
FBgn0000449	CG12028	3L	1975	467	321	646	582	230	650	370	361
FBgn0266456	CG45081	3L	543	34	21	35	44	23	48	29	31
FBgn0053169	CG33169	3L	633	233	133	338	259	78	289	160	158
FBgn0030026	CG10964	X	1761	804	505	1161	1095	294	642	411	429
FBgn0289556	CG8740	2R	4918	289	337	587	620	319	495	303	379
FBgn0035694	CG13299	3L	494	7	0	1	3	4	8	0	2
FBgn0034275	CG5002	2R	1998	9	7	15	14	57	117	59	52
FBgn0083124	CR42451	2R	491	955	642	1347	1118	357	1334	758	695
FBgn0033556	CG12343	2R	973	1013	775	1358	1333	574	1399	780	815
FBgn0033761	CG8778	2R	1124	612	415	1038	995	248	720	449	506
FBgn0011661	CG10701	X	3064	1895	2193	4054	4762	2810	3700	2628	2650
FBgn0031148	CG1753	X	1990	419	418	1049	1058	370	688	615	672
FBgn0030329	CG1837	X	1964	2274	1953	3382	3519	1750	3758	1943	2178
FBgn0039007	CG4910	3R	1249	183	116	252	200	149	267	305	195
FBgn0266136	CG42636	3L	6363	228	216	441	381	266	384	259	257
FBgn0029688	CG6450	X	9245	1859	2065	4098	4658	3001	3743	2544	2984
FBgn0028645	CG7644	2L	2611	2652	2379	4562	4624	2699	5207	3178	3277
FBgn0030316	CG11695	X	1800	450	359	751	815	290	709	406	472
FBgn0036813	CG6877	3L	1221	1366	1182	2324	2300	918	2246	1345	1510
FBgn0001220	CG8542	2R	2922	4403	4430	8617	10641	4919	8715	6120	6871
FBgn0036179	CG7368	3L	2831	881	838	1344	1605	907	1647	952	939
FBgn0039274	CG11920	3R	1012	214	167	344	335	136	341	230	207
FBgn0037743	CG8412	3R	2527	1026	915	1714	1908	989	1651	1063	1117
FBgn0029121	CG4852	3L	1271	204	139	311	307	154	391	226	304
FBgn0030645	CG6308	X	696	255	175	370	271	107	282	181	176
FBgn0031493	CG3605	2L	2684	913	812	1651	1672	851	1660	895	1162
FBgn0266768	CR45233	3L	582	14	13	28	23	5	19	7	10
FBgn0029856	CG11700	X	1362	929	966	1989	1939	2081	4040	2303	2799
FBgn0033474	CG1407	2R	2265	660	646	1112	1209	795	1377	927	860
FBgn0265205	CR44265	3R	846	16	17	47	44	51	35	30	22
FBgn0030792	CG4789	X	942	1243	924	2135	1766	513	1539	931	1036
FBgn0033913	CG8468	2R	3961	58	78	184	144	124	144	97	116
FBgn0031435	CG9883	2L	1493	29	35	70	83	47	56	57	57
FBgn0287607	CR46476	2R	2106	244	106	1019	617	122	149	70	243
FBgn0030809	CG9086	X	7096	2702	3058	5919	6859	4871	5570	3827	3921
FBgn0264573	CR43945	3L	383	5	2	5	2	5	1	1	1
FBgn0039017	CG6985	3R	1757	41	25	63	50	18	62	36	31
FBgn0037566	CG7494	3R	1220	1614	1136	2961	2586	764	2146	1518	1658
FBgn0037874	CG4800	3R	1652	12017	8544	20821	17508	6180	17730	10978	11981
FBgn0039300	CG10423	3R	729	15260	7547	22845	16870	3862	15100	10220	9627
FBgn0031826	CG9550	2L	1298	6	5	10	13	4	10	11	9
FBgn0039212	CG13626	3R	1442	641	514	984	995	380	900	520	622
FBgn0266670	CG8843	2L	2885	1155	981	2101	1994	790	1761	1173	1251
FBgn0263512	CG33980	X	2373	463	581	943	1022	599	1019	614	697
FBgn0263488	CR43603	3L	186	2	2	6	1	1	1	2	2
FBgn0032490	CG16813	2L	902	4	1	7	9	10	9	7	6
FBgn0035975	CG32042	3L	1698	717	561	1245	1138	490	1318	820	827
FBgn0259683	CG42352	2L	2368	41	20	61	35	18	42	33	18
FBgn0016675	CG9976	2L	759	6	1	2	52	8	23	14	6
FBgn0025335	CG4585	2R	1734	745	693	1211	1233	603	1162	770	808
FBgn0033953	CG12861	2R	1111	1	1	4	7	1	3	45	0
FBgn0033122	CG17002	2R	1722	408	416	811	828	383	695	450	496
FBgn0039766	CG15536	3R	664	343	221	656	412	102	266	202	196
FBgn0037026	CG3634	3L	2315	709	772	1520	1601	775	1394	950	1038
FBgn0036668	CG9715	3L	5454	803	912	1563	1902	1430	1732	1131	1399
FBgn0083942	CG34106	2L	4457	1404	1513	2429	2839	1943	2747	1846	1748
FBgn0003747	CG15779	X	1490	9	5	14	11	24	17	12	7
FBgn0033915	CG8485	2R	3198	2747	2847	5352	5705	3647	5383	3500	3724
FBgn0040211	CG4779	2L	1445	15	10	15	16	22	17	12	11
FBgn0039858	CG11525	3R	4450	9568	11061	19249	22162	16006	20713	13704	14128
FBgn0002590	CG8922	X	1380	8285	6083	13165	12462	4319	11990	7085	8407
FBgn0015024	CG2028	X	2791	7858	9104	15787	14892	10813	14167	9766	9931
FBgn0022213	CG13281	2L	3237	383	451	650	732	464	723	456	415
FBgn0039994	CG17082	2R	2276	2306	2134	3676	3768	2737	4262	2762	2263
FBgn0034997	CG3376	2R	3522	504	563	769	818	663	1213	608	682
FBgn0035099	CG6845	3L	2294	64	46	100	124	59	102	96	69
FBgn0038282	CG33485	3R	4826	4397	5045	8118	9822	7487	9230	6327	5662
FBgn0032945	CG8665	2L	3624	106	127	240	255	160	198	128	91
FBgn0260766	CG42564	3R	1587	59	73	136	113	67	139	87	80
FBgn0028474	CG4119	X	3857	851	881	1879	2092	1023	1702	1185	1311
FBgn0011576	CG3466	X	2467	169	110	1108	960	63	122	281	270
FBgn0036544	CG6114	3L	6785	2888	3743	6344	7477	6369	6178	4125	4260
FBgn0031550	CG8853	2L	1484	17	12	28	26	12	16	6	13
FBgn0037120	CG11247	3L	2803	2544	2253	3938	4532	2468	4672	3031	3135
FBgn0026441	CG4913	3R	3988	1030	1086	2047	2306	1396	2030	1323	1343
[truncated: 13,863 more rows]

## Sheet: FB_counts
ID	CGnum_or_neORFPos	Locat	Length	FB_NL_PS12_B1	FB_NL_PS12_B2	FB_NL_PS12_B3	FB_NL_PS79_B1	FB_NL_PS79_B2	FB_NL_PS79_B3	FB_NL_WP_B1	FB_NL_WP_B2	FB_NL_WP_B3	FB_ZI_PS12_B1	FB_ZI_PS12_B2	FB_ZI_PS12_B3	FB_ZI_PS79_B1	FB_ZI_PS79_B2	FB_ZI_PS79_B3	FB_ZI_WP_B1	FB_ZI_WP_B2	FB_ZI_WP_B3
FBgn0032191	CG5734	2L	2205	1107	1114	1218	1108	1201	1067	1211	667	1051	1379	1094	986	1177	1131	1237	1210	562	1111
FBgn0035491	CG11591	3L	550	4	0	5	3	11	16	11	4	7	10	8	9	13	3	4	12	9	12
FBgn0266619	CR45126	4	1498	54	62	52	76	85	89	73	53	68	94	73	72	97	110	109	113	64	94
FBgn0263378	CR43430	2R	1567	11	10	10	8	37	29	25	12	27	20	9	5	12	7	16	31	23	28
FBgn0001226	CG4466	3L	1632	1849	1865	1270	5636	10611	10655	17710	8686	13679	1840	2688	1156	13857	10145	17230	17845	8454	15964
FBgn0038032	CG10096	3R	5233	64	54	91	90	155	119	99	45	120	89	65	48	82	36	70	60	57	138
FBgn0034318	CG14500	2R	677	7	4	11	10	25	7	19	10	19	17	15	11	18	11	9	10	11	26
FBgn0052281	CG32281	3L	1539	62	55	78	34	59	65	74	21	66	96	74	57	45	57	49	46	35	55
FBgn0033508	CG12905	2R	597	3	3	9	7	5	19	3	3	9	6	16	7	10	5	3	1	7	8
FBgn0053156	CG33156	2R	2330	69	59	56	92	134	128	113	55	166	86	82	72	123	79	105	114	81	163
FBgn0265839	CR44628	2R	551	7	4	8	13	15	13	9	8	18	9	15	4	11	5	7	11	10	14
FBgn0025583	CG18106	2R	367	60	274	227	185	127	156	105	282	294	7381	4257	4844	8381	1493	796	4941	2942	1563
FBgn0003074	CG8251	2R	2460	17476	18879	21558	7964	5682	3770	4555	2336	4441	20485	16542	13147	4816	5646	6168	5452	3104	6042
FBgn0027844	CG7820	2L	1456	405	428	416	359	291	232	554	365	555	563	471	444	339	292	385	707	416	675
FBgn0038133	CG8644	3R	1157	14	10	25	15	52	28	30	7	34	21	9	17	19	11	13	18	15	23
FBgn0050278	CG30278	2R	1164	3	4	7	19	15	19	16	5	15	7	10	5	17	11	16	10	20	23
FBgn0035976	CG4432	3L	2579	338	321	438	526	942	813	1586	769	1352	353	339	281	870	634	832	1216	565	988
FBgn0265636	CR44443	2R	601	16	12	16	23	35	24	26	12	29	14	13	12	16	10	27	17	11	16
FBgn0045823	CG16707	3L	2273	6698	6893	6335	11534	13635	12162	19998	8764	13711	5880	6085	5646	14622	11799	16011	17288	9193	14665
FBgn0040395	CG3981	X	3825	1283	1360	1454	1950	1966	1618	2426	1300	2257	1805	1767	1720	2558	2129	2700	2539	1335	2378
FBgn0038966	CG13848	3R	1341	274	287	294	536	386	325	264	148	298	289	286	277	337	362	306	316	128	213
FBgn0053833	CG33833	2L	529	1064	731	798	793	959	773	1118	574	995	1437	950	723	1071	897	1050	1194	663	1204
FBgn0029091	CG7464	3L	4509	160	166	252	106	172	127	117	53	155	232	205	155	120	83	120	102	76	149
FBgn0036716	CG13728	3L	2504	18	15	33	20	50	55	36	14	33	24	32	20	21	10	21	14	8	42
FBgn0039617	CG14521	3R	3105	27	29	56	27	123	59	52	26	91	53	75	38	87	21	42	63	57	108
FBgn0050421	CG30421	2R	5225	449	306	545	388	585	509	725	405	689	630	417	283	764	561	650	966	505	850
FBgn0261807	CG42753	2R	663	2	6	8	2	13	9	11	2	5	11	9	10	5	5	11	7	6	16
FBgn0265595	CG44422	X	7705	77	58	111	75	157	115	109	53	155	126	126	78	110	49	89	110	108	188
FBgn0038285	CG6974	3R	756	16	18	30	28	50	51	35	11	43	51	42	48	52	54	68	33	27	53
FBgn0063485	CG3849	3L	4413	100	87	123	79	91	78	90	53	69	130	106	71	82	52	88	63	36	93
FBgn0030540	CG11581	X	1534	17	13	50	26	75	45	39	16	68	57	47	28	48	27	29	25	35	43
FBgn0263608	CG32154	3L	1138	31	26	42	44	60	48	50	19	65	25	34	24	30	24	35	36	17	43
FBgn0266436	CG45066	3L	1050	14	6	14	15	27	23	19	8	16	8	13	3	4	8	17	12	23	18
FBgn0040512	CG3948	3L	1030	978	1014	1144	681	574	435	505	252	476	1404	1189	1042	665	642	830	582	340	625
FBgn0032703	CG10343	2L	843	312	281	337	220	204	178	228	121	220	358	299	233	229	233	320	258	158	258
FBgn0034515	CG13428	2R	482	8	7	6	6	17	12	5	3	10	1	10	5	10	0	3	11	9	13
FBgn0052251	CG32251	3L	4779	130	146	165	155	211	170	222	93	182	154	136	95	130	109	118	126	82	171
FBgn0035148	CG3402	3L	1035	73	56	76	89	62	51	103	46	84	106	102	75	102	81	98	102	65	106
FBgn0000658	CG10917	2R	3551	35	40	68	82	122	105	89	32	140	80	98	54	98	38	60	97	69	156
FBgn0004584	CG3178	2L	2551	479	497	555	393	401	330	347	169	325	634	526	432	414	385	406	370	185	318
FBgn0264832	CG44040	3R	314	13	10	17	5	5	3	1	3	5	5	5	4	1	0	1	1	4	5
FBgn0053516	CG33516	2L	3160	59	33	86	51	131	109	126	48	106	84	86	75	94	44	53	77	41	122
FBgn0038429	CG14882	3R	1754	183	136	176	98	108	97	72	51	101	210	181	132	62	63	79	61	47	77
FBgn0032194	CG4901	2L	2304	226	248	295	173	239	203	228	110	221	385	247	211	249	230	245	269	142	272
FBgn0036935	CG14186	3L	3522	75	33	110	74	154	102	78	41	170	175	129	72	100	48	82	103	68	193
FBgn0031164	CG1724	X	843	14	7	29	17	31	52	26	10	34	22	24	14	31	17	35	20	17	35
FBgn0031065	CG14234	X	3638	35	23	63	41	75	63	41	30	84	70	49	47	54	30	57	66	19	106
FBgn0033051	CG7863	2R	2720	558	453	518	472	732	666	1059	543	960	341	320	301	881	661	886	1020	633	977
FBgn0038602	CG7126	3R	675	5	8	14	10	19	20	7	3	7	14	16	4	16	10	9	4	3	10
FBgn0024244	CG10016	2L	2572	126	117	136	272	309	349	467	197	373	178	181	152	334	309	384	469	288	405
FBgn0032462	CG16800	2L	1030	11	12	24	16	54	51	26	15	33	21	31	24	38	8	21	28	23	38
FBgn0038360	CG9590	3R	1578	855	820	955	679	597	382	458	219	458	1111	927	869	586	603	615	555	324	484
FBgn0266001	CR44775	2L	981	18	19	33	25	64	29	30	7	50	19	18	12	33	11	23	24	17	29
FBgn0020620	CG8085	2R	2980	315	381	430	483	724	624	1369	619	1148	444	341	356	1051	809	1148	1518	834	1411
FBgn0000581	CG7776	2R	10794	787	743	908	960	1182	1134	1495	731	1325	1153	1011	846	1574	1275	1759	1831	930	1681
FBgn0040351	CG11638	X	2462	35	41	44	39	82	68	81	19	82	62	53	27	54	37	44	35	29	62
FBgn0028572	CG14039	2L	2791	986	1086	1091	1386	1387	1072	1147	539	1268	1189	1146	1096	1459	1287	1434	1172	630	1038
FBgn0039396	CG33344	3R	2986	24	19	35	53	100	58	65	20	51	33	42	36	32	22	23	39	18	64
FBgn0026060	CG4317	X	2458	256	297	289	353	330	256	413	224	357	349	298	218	441	334	427	440	243	412
FBgn0036501	CG7272	3L	1191	907	728	988	498	436	306	189	88	166	828	614	629	162	183	183	105	59	152
FBgn0040234	CG12149	X	4444	947	788	975	773	771	606	665	313	665	1204	1013	796	836	811	994	767	442	842
FBgn0014029	CG4173	3R	1688	557	539	558	672	888	758	1163	600	1189	650	672	537	1113	911	1392	1356	723	1403
FBgn0014020	CG8416	2R	2028	6656	6674	6945	7248	7904	7250	10175	5031	8040	7401	6748	6014	9464	9502	10640	10209	5385	9097
FBgn0262476	CG43066	2R	4472	52	63	77	83	146	106	113	30	118	83	84	70	88	39	71	86	57	123
FBgn0028857	CG12448	2L	1293	13	3	15	14	34	8	10	2	22	18	23	10	3	7	7	8	15	22
FBgn0036306	CG10973	3L	1032	159	120	149	115	139	153	180	78	128	154	139	100	162	132	209	189	105	195
FBgn0037537	CG2767	3R	1309	5360	5531	6353	4817	4235	3308	3267	1668	3175	6804	6325	6124	5482	5961	7026	4926	3017	5850
FBgn0033214	CG1941	2R	1678	15	33	20	38	52	63	44	14	45	32	30	33	79	89	95	57	41	85
FBgn0032470	CG5142	2L	2105	24	44	66	86	138	65	75	25	126	74	70	39	50	35	44	58	47	96
FBgn0286039	CR46361	2R	172	2	0	1	1	0	5	3	2	3	0	1	3	1	8	3	2	1	4
FBgn0015773	CG18657	X	3339	51	28	82	79	161	122	132	69	168	115	101	68	154	103	120	123	75	171
FBgn0264561	CG33214	3L	4402	2624	2609	2816	2602	2471	2118	2452	1186	2301	3543	2957	2704	2937	2608	3193	2931	1442	2913
FBgn0036498	CG13455	3L	1414	13	14	23	47	31	33	17	13	24	19	20	10	17	10	19	22	22	38
FBgn0040281	CG1200	3L	2411	13	18	23	20	60	32	25	24	47	58	36	32	44	13	23	31	21	52
FBgn0037974	CG12224	3R	1147	2792	2831	2239	6502	9082	8455	23398	8636	15167	1334	1733	1111	2596	2379	3931	6479	3900	6975
FBgn0031736	CG11030	2L	4173	201	175	252	106	116	130	117	41	123	288	221	151	108	77	108	120	58	133
FBgn0015331	CG14637	3R	1995	155	133	171	185	220	237	226	125	230	183	167	156	181	180	213	203	114	243
FBgn0052636	CR32636	X	1484	19	9	23	25	34	35	30	12	27	27	27	11	22	16	28	25	19	41
FBgn0037372	CG2091	3R	1335	170	144	170	118	164	144	115	66	118	190	153	156	133	175	157	140	79	109
FBgn0266835	CR45297	2L	235	6	3	0	5	10	3	4	1	6	3	4	9	4	1	8	7	2	2
FBgn0020660	CG10837	3L	1651	2788	2575	2881	2209	2374	2102	2995	1458	2378	3168	2353	2169	2506	2706	2871	2821	1515	2557
FBgn0027494	CG12275	3R	604	45	46	18	17	30	24	34	13	11	20	27	8	18	12	14	9	12	14
FBgn0011294	CG5430	2L	776	2	4	3	16	21	14	6	2	10	14	3	3	6	5	2	6	5	12
FBgn0030141	CG3002	X	2360	404	384	423	380	430	363	367	143	366	512	437	401	464	398	500	419	177	382
FBgn0026058	CG6352	X	1289	24	19	27	39	38	51	46	5	49	33	36	18	34	17	24	25	27	49
FBgn0023172	CG9635	2R	8486	3918	3891	4442	3277	3893	3780	4661	2553	4240	4801	4322	3332	4573	4467	4989	5253	2720	4617
FBgn0033400	CG2063	2R	1195	277	237	280	284	266	202	308	104	293	313	282	217	270	268	326	298	160	343
FBgn0010422	CG3710	2L	1773	326	255	324	303	355	289	451	223	368	378	362	287	385	361	382	397	209	434
FBgn0036870	CG14095	3L	641	6	6	9	8	24	15	19	3	25	24	30	10	9	3	18	6	9	36
FBgn0029942	CG2059	X	1197	255	218	250	165	167	127	168	53	113	325	224	176	156	200	212	151	96	167
FBgn0028530	CG18124	2L	1433	251	222	253	294	248	193	354	117	303	347	266	248	316	339	341	377	168	396
FBgn0266799	CR45261	2L	319	8	9	5	5	14	19	4	3	12	2	11	5	8	0	8	4	12	10
FBgn0034457	CG15122	2R	1704	42	48	61	65	98	80	76	31	91	70	73	39	52	38	41	31	39	89
FBgn0032167	CG5853	2L	2623	592	746	454	1018	1451	1277	1645	1078	1840	500	603	532	1237	1175	1104	1089	571	838
FBgn0264677	CR43962	X	309	6	2	2	7	6	10	5	4	6	3	5	1	7	2	5	6	4	8
FBgn0265960	CR44747	2L	233	3	0	9	4	8	6	4	2	6	5	2	1	3	0	1	1	1	3
FBgn0266405	CG45045	3R	254	167	269	240	159	187	164	102	68	81	852	696	943	784	1349	1065	742	362	423
FBgn0001150	CG7952	X	1780	27	22	53	49	79	71	80	31	91	61	68	40	76	36	43	77	22	80
FBgn0050187	CG30187	2R	1606	1540	1646	1990	995	635	441	312	192	284	3099	2265	2118	675	689	663	389	214	375
FBgn0029951	CG11369	X	2478	27	30	49	56	77	55	41	14	76	35	50	13	31	23	30	31	44	75
FBgn0052669	CG32669	X	2385	61	61	80	93	149	111	111	44	136	93	88	74	94	79	115	129	55	115
FBgn0261067	CG4279	2R	588	133	152	155	123	118	108	119	63	116	173	140	151	150	155	188	154	73	157
FBgn0016762	CG12273	2R	1230	71	72	83	129	104	94	114	57	128	101	58	62	83	67	108	111	66	150
FBgn0027054	CG8725	2R	1703	578	596	613	618	691	544	711	287	580	694	571	523	714	683	786	681	389	682
FBgn0003353	CG3182	2R	3197	60	85	80	72	120	114	94	37	108	75	90	65	88	85	88	84	58	102
FBgn0263650	CR43641	3R	500	18	10	19	69	104	83	166	66	143	11	8	15	56	49	55	61	43	71
FBgn0025808	CG7825	3R	1823	31	51	59	65	91	52	60	42	39	48	35	34	54	27	65	46	37	83
FBgn0031468	CG2975	2L	1884	20	7	30	17	52	45	41	19	45	31	46	28	30	26	36	35	13	44
FBgn0030590	CG9518	X	3952	58	32	59	92	100	87	66	38	83	62	52	43	75	29	53	61	67	85
FBgn0087002	CG11064	4	11356	1312700	1332158	1497892	996987	905344	769212	999039	485099	793422	1661247	1417223	1272809	1038039	1168686	1133754	1195052	585138	929142
FBgn0261566	CG42680	2L	251	0	3	4	104	31	28	131	40	126	0	3	0	524	107	340	578	441	546
FBgn0043005	CG10251	3R	2177	34	40	51	60	86	51	66	15	73	57	58	38	58	43	46	51	42	66
FBgn0051453	CG31453	3R	2108	63	66	63	134	209	184	282	137	324	92	62	44	137	121	139	163	112	161
FBgn0051380	CG31380	3R	1335	120	122	160	176	127	67	35	34	36	145	186	85	78	39	37	31	32	39
FBgn0033463	CG1513	2R	3827	1444	1413	1466	3147	4700	3856	7993	3906	7003	1666	1667	1360	4914	4471	6430	7264	4018	7898
FBgn0052602	CG32602	X	10181	182	162	261	326	439	453	396	124	339	261	309	178	295	193	213	299	233	392
FBgn0265963	CR44750	2R	701	8	4	16	13	17	14	4	6	24	15	18	5	14	3	12	12	8	14
FBgn0261108	CG7331	3R	3003	677	618	761	770	786	702	930	493	906	986	812	670	942	802	1023	1080	587	944
FBgn0023506	CG1474	X	1729	127	140	147	215	257	213	218	105	217	168	194	160	281	202	282	209	149	255
FBgn0039609	CG14529	3R	2127	436	440	504	199	254	189	192	84	209	515	355	291	134	115	127	127	73	151
FBgn0259678	CG42347	2R	6062	64	61	71	69	146	148	101	38	124	99	115	58	111	64	67	71	70	118
FBgn0039816	CG11317	3R	1804	41	35	35	77	98	48	38	13	52	36	50	27	71	50	75	61	31	63
FBgn0265365	CR44306	2R	801	18	19	23	30	35	28	28	9	24	25	26	16	20	8	27	13	15	23
FBgn0261575	CG11909	3R	2104	897	1160	1443	295	252	220	173	90	209	1071	1222	583	154	133	137	109	89	160
FBgn0034094	CG3666	2R	2377	977	822	1308	479	633	654	1058	491	884	1131	1039	709	605	586	710	796	371	708
FBgn0250836	CG8628	3L	429	4	2	6	7	10	10	9	3	10	9	4	3	4	3	4	3	2	9
FBgn0026239	CG31043	3R	6268	547	515	521	1081	1216	1131	1531	869	1731	818	818	733	1527	1407	1931	1868	1075	2011
FBgn0029117	CG9943	3L	1055	243	242	251	171	211	194	146	71	162	225	185	183	166	110	155	116	53	109
FBgn0265694	CR44501	X	2007	16	13	26	27	39	26	20	3	32	13	27	22	16	5	23	23	23	25
FBgn0051473	CG31473	3R	981	23	22	31	17	39	29	42	13	34	27	36	35	30	16	23	20	18	38
FBgn0261274	CG1333	3L	2100	599	592	1131	599	804	632	829	397	700	866	976	1185	803	540	739	1079	483	787
FBgn0003612	CG8068	2R	2943	329	322	370	375	477	356	516	227	428	504	455	399	540	469	594	543	299	559
FBgn0003046	CG3440	2L	718	392	364	398	944	1241	1206	1341	739	1397	240	421	678	1142	1058	1474	1008	608	1122
FBgn0030954	CG32540	X	2230	77	25	59	56	165	210	98	46	159	91	64	36	75	29	53	46	43	107
FBgn0266945	CR45396	3L	670	1673	1691	2119	936	648	405	276	112	224	2234	1656	1404	346	465	455	266	133	210
FBgn0029608	CG3091	X	1286	65	111	126	86	74	69	58	25	66	120	81	82	51	45	38	43	29	45
FBgn0050440	CG30440	2R	3443	18	12	18	30	43	35	63	18	51	70	35	68	46	28	35	63	27	59
FBgn0030200	CG2885	X	791	4	7	12	8	14	12	6	2	16	10	5	8	11	5	14	10	10	9
FBgn0264310	CR43785	3L	428	8	6	5	12	36	21	18	5	31	10	5	10	33	22	26	35	22	35
FBgn0037188	CG7369	3L	3790	128	126	183	169	210	232	164	74	165	223	209	193	188	171	161	188	118	254
FBgn0031910	CG15818	2L	1321	11	1	28	23	49	32	13	10	24	16	13	7	22	8	18	22	14	24
FBgn0011715	CG1064	3R	1335	203	221	194	200	234	205	229	121	221	268	231	176	277	189	279	288	126	240
FBgn0031119	CG1812	X	3229	70	56	64	84	156	137	139	65	115	102	106	71	139	97	139	135	77	171
FBgn0030174	CG15312	X	3511	115	92	159	306	363	360	276	150	269	82	74	73	104	62	114	175	92	174
FBgn0031168	CG1722	X	1173	28	41	71	61	51	51	43	13	41	57	41	39	44	24	36	33	37	68
FBgn0038097	CG14384	3R	1213	25	36	16	30	38	22	34	10	22	17	19	14	34	16	47	13	11	28
FBgn0031724	CG18266	2L	1804	16	13	24	14	42	53	43	16	39	35	29	26	37	12	27	36	36	45
FBgn0010612	CG6105	2L	733	2526	2627	2927	1855	1359	923	999	559	810	3365	2605	2388	1151	1501	1632	1189	615	1057
FBgn0038830	CG17272	3R	670	185	179	194	267	283	256	389	165	284	225	191	172	336	356	366	454	276	381
FBgn0051176	CG31176	3R	2511	51	24	48	96	151	163	148	50	129	59	73	49	141	53	88	96	75	98
FBgn0265751	CR44558	3L	686	10	3	12	12	14	9	7	9	9	6	7	2	12	1	2	9	7	7
FBgn0035640	CG17498	3L	818	9	10	12	10	32	18	19	9	29	18	13	8	17	11	17	21	10	28
FBgn0261437	CG13383	2L	641	133	143	139	109	108	123	184	92	117	194	131	108	122	143	152	169	86	138
FBgn0051516	CG31516	3R	1668	33	20	56	27	75	60	43	28	77	53	53	32	91	46	72	64	42	92
FBgn0033229	CG12822	2R	1522	256	258	263	216	272	233	260	145	233	277	239	189	252	233	250	249	139	283
FBgn0036328	CG10749	3L	1177	9	10	10	25	25	30	17	9	30	17	11	11	10	8	14	5	11	31
FBgn0031694	CG17970	2L	1709	658	542	677	410	622	521	250	150	330	442	477	478	516	438	359	149	88	159
FBgn0030034	CG10555	X	5188	476	419	564	488	562	422	535	234	613	899	706	581	716	609	775	738	368	758
FBgn0050476	CG30476	2R	546	74	48	65	84	82	97	108	73	119	110	100	79	160	151	180	161	102	164
FBgn0265717	CR44524	X	422	4	6	14	10	5	9	12	4	9	14	4	3	1	0	4	4	2	8
FBgn0263497	CR43486	3R	620	3	5	11	13	17	14	9	3	17	4	8	6	13	6	3	3	10	21
FBgn0030858	CG8211	X	3668	700	608	557	784	784	764	659	354	673	1102	1216	883	2343	2128	2843	1369	665	1303
FBgn0033845	CG17064	2R	4465	257	242	289	409	455	365	301	150	341	297	314	245	466	482	467	291	179	379
FBgn0278599	CR46269	2R	1712	4	20	41	17	42	32	30	9	48	38	34	13	35	11	27	22	19	38
FBgn0034062	CG8388	2R	1865	142	200	249	135	158	104	123	57	147	238	276	301	154	102	119	127	78	93
FBgn0039783	CG9720	3R	1782	27	18	30	30	41	29	27	9	24	23	27	7	26	15	18	15	11	23
FBgn0030998	CG14195	X	2696	29	26	58	48	83	68	46	32	88	74	83	48	53	23	56	52	40	100
FBgn0032775	CG17544	2L	2565	86	59	106	81	118	95	91	33	100	121	158	86	112	60	77	102	56	100
FBgn0023531	CG32809	X	6941	69	56	112	108	174	147	146	59	192	146	120	97	157	116	161	156	92	206
FBgn0010247	CG40411	3R	3112	268	263	277	292	315	298	434	230	388	266	261	254	308	375	424	383	184	335
FBgn0022699	CG10270	3L	2685	236	192	272	277	290	248	350	144	310	376	290	236	344	278	329	322	212	342
FBgn0016122	CG10593	2L	3198	3200	3044	4464	3237	2792	1738	4492	2161	3822	3728	2751	2349	1483	1125	1508	2832	1567	2608
FBgn0053095	CG33095	3R	3581	1046	1049	1045	1435	1634	1458	2182	1128	1797	1121	1070	922	1671	1619	1835	1960	992	1778
FBgn0085387	CG34358	X	14924	115	100	187	155	232	181	195	79	242	192	165	131	216	131	137	153	150	323
FBgn0030554	CG1434	X	2037	110	122	150	125	189	162	307	133	238	178	140	103	249	175	268	296	171	324
FBgn0033069	CG8335	2R	1048	14	5	19	14	22	19	20	19	56	8	18	9	14	4	11	24	21	25
FBgn0040337	CG3021	X	1412	206	188	222	151	159	113	151	68	148	242	213	250	154	150	166	169	60	174
FBgn0264908	CG44099	3L	6629	61	55	96	81	173	101	107	47	140	138	90	61	78	53	96	83	57	136
FBgn0021760	CG32435	3L	5930	2064	1921	2439	1735	1933	1632	2064	1038	2118	2903	2432	1970	2357	2091	3086	2398	1211	2722
FBgn0030101	CG12118	X	1277	207	189	178	283	257	183	245	96	184	231	203	193	271	248	280	257	146	258
FBgn0030008	CG2129	X	2017	77	98	112	125	94	106	112	57	116	125	109	77	136	112	153	123	68	170
FBgn0261085	CG10617	X	4823	46	31	64	44	99	70	77	20	107	83	57	63	59	50	63	78	62	107
FBgn0030874	CG6506	X	1309	114	92	100	127	130	87	114	46	136	154	128	112	116	145	142	148	74	137
FBgn0031298	CG4428	2L	4075	1221	1228	1196	1603	1778	1426	2057	961	1777	1441	1359	1242	2240	1850	2222	1996	1081	2045
FBgn0010269	CG15793	X	1799	348	352	329	336	355	296	356	181	394	368	337	246	394	346	426	406	213	372
FBgn0031042	CG14221	X	1998	28	21	32	23	62	45	43	22	50	86	58	32	38	22	39	39	35	66
FBgn0046876	CG31557	3R	901	337	368	304	2060	3167	3048	5782	2574	5255	438	677	474	5480	3991	5394	7565	3892	6990
FBgn0030658	CG7872	X	1653	1357	1194	1337	932	839	594	702	376	670	1618	1318	1085	837	692	815	719	399	705
FBgn0046875	CG31558	3R	569	6	8	19	17	41	32	31	11	35	18	22	11	23	20	27	36	9	27
FBgn0052392	CG32392	3L	2507	44	32	107	53	143	120	70	53	141	110	101	51	74	39	86	119	63	161
FBgn0263662	CR43653	3R	1368	12	21	17	23	53	45	26	15	25	20	23	12	33	17	26	27	17	34
FBgn0020653	CG2151	X	2277	3248	3232	3680	2653	2533	1914	2381	1148	2422	5166	4343	3624	3337	3311	3833	3490	1875	3629
FBgn0267970	CR46248	X	564	19	11	18	20	29	25	25	4	22	20	9	5	13	14	7	11	14	25
FBgn0039712	CG15514	3R	1369	198	185	212	217	239	210	277	109	209	261	193	172	208	212	258	230	137	235
FBgn0083228	CG5907	X	4161	54	41	108	77	137	135	86	22	109	40	53	36	42	31	36	31	45	59
FBgn0000395	CG15671	2R	4329	431	336	440	349	534	535	569	246	578	470	429	331	457	357	438	361	238	384
FBgn0031886	CG8902	2L	1290	22	33	35	49	52	62	83	35	75	35	25	24	50	55	71	85	54	69
FBgn0044811	CG31691	2L	506	5	9	10	40	12	13	13	6	11	148	30	129	199	7	3	40	6	9
FBgn0037093	CG7597	3L	4772	643	652	782	844	914	900	1042	542	928	1034	863	730	1144	1120	1208	1154	606	1114
FBgn0264272	CG43772	3L	4066	62	70	102	112	155	171	162	67	149	173	196	122	212	281	192	238	96	230
FBgn0266641	CR45148	2R	689	4	3	4	5	8	7	19	3	11	6	5	3	4	2	5	5	10	8
FBgn0086758	CG31666	2L	12385	697	699	776	539	1307	1098	1146	567	1151	1343	1077	934	599	711	771	671	437	732
FBgn0265732	CR44539	3L	982	1	6	12	13	15	17	8	6	12	13	7	6	6	5	7	4	12	20
FBgn0033216	CG1946	2R	1189	25	29	31	34	46	31	23	16	33	31	26	24	49	39	47	26	39	59
FBgn0041582	CG4057	2R	4162	218	202	265	239	423	421	593	351	637	315	261	204	578	402	615	667	384	768
FBgn0027599	CG2790	2R	1757	194	135	162	137	188	181	194	79	175	284	193	130	236	164	195	209	99	156
FBgn0039210	CG13625	3R	2094	117	128	142	141	258	210	244	96	238	183	129	139	203	159	249	249	146	273
FBgn0035554	CG13721	3L	765	7	4	15	11	17	14	9	6	22	15	15	6	8	3	7	16	6	14
FBgn0265840	CR44629	2R	201	5	0	8	2	2	2	3	2	3	2	2	4	2	0	3	2	2	5
FBgn0265000	CR44151	2L	422	3	0	11	8	8	14	10	6	16	9	14	9	7	4	12	9	2	8
FBgn0262576	CG43116	3R	897	9	10	17	4	27	14	23	10	14	8	27	4	8	8	22	4	9	22
FBgn0038484	CG5246	3R	1085	16	17	32	17	38	58	44	35	92	32	28	8	14	6	62	16	10	20
FBgn0041702	CG15107	2R	1118	49	53	30	29	56	51	98	51	115	54	32	39	73	47	87	86	38	111
FBgn0028400	CG10047	3R	3103	19	21	23	33	70	45	36	21	62	56	50	27	39	22	47	47	37	79
FBgn0032406	CG14947	2L	1035	6	4	9	19	22	20	20	2	22	16	18	14	28	8	9	22	15	13
FBgn0039557	CG12259	3R	1246	149	123	140	142	147	150	198	96	186	186	155	109	177	146	186	249	118	208
FBgn0040513	CG1669	2R	1905	997	1058	1027	890	685	460	248	129	226	1291	1038	990	486	653	573	220	145	281
FBgn0265957	CR44744	2L	1051	19	17	37	35	55	29	37	19	38	29	30	19	26	24	23	27	30	39
FBgn0031561	CG16712	2L	381	10571	12703	15726	6950	3827	2305	1057	699	1360	14922	9199	7509	3608	2739	2405	1792	1649	2816
FBgn0050045	CG30045	2R	584	7	6	8	12	21	14	9	6	23	24	26	17	15	5	19	13	12	37
FBgn0031032	CG14204	X	2768	39	46	58	83	118	65	67	25	105	193	172	121	50	19	50	41	37	62
FBgn0085413	CG34384	3R	8761	76	62	197	107	275	204	155	70	198	148	158	91	127	73	107	137	93	209
FBgn0262975	CG43286	3R	6954	8270	7887	8295	7938	8323	7063	11365	4956	9092	10326	8783	7465	10370	9009	11446	12202	6314	11331
FBgn0037439	CG10286	3R	2151	331	279	367	128	183	154	198	86	196	576	387	322	194	185	227	194	121	222
FBgn0267205	CR45645	3R	704	8	8	15	16	14	10	11	5	16	13	20	8	17	5	16	13	12	21
FBgn0267771	CR46102	3R	663	9	3	6	22	14	4	7	10	4	11	13	4	4	10	9	5	7	11
FBgn0086251	CG9252	2L	3292	23	26	25	41	66	32	48	15	50	45	40	30	42	19	26	44	28	81
FBgn0037466	CG1965	3R	3223	412	356	414	399	467	482	501	254	416	432	440	409	600	566	633	588	331	611
FBgn0030748	CG4394	X	2356	134	155	147	197	285	213	373	153	226	132	144	99	176	175	217	235	122	195
FBgn0010808	CG1715	3R	940	841	876	882	739	683	547	606	323	584	1024	893	766	750	722	799	737	411	772
FBgn0032751	CG17343	2L	571	19	22	21	29	38	33	22	19	26	23	23	17	33	32	40	20	11	22
FBgn0030408	CG11085	X	1544	21	10	27	13	40	21	14	11	35	32	29	29	32	6	16	23	11	39
FBgn0030431	CG4407	X	1338	205	179	231	127	225	152	419	254	448	284	193	149	184	195	212	584	321	595
FBgn0031598	CG3338	2L	2960	650	602	551	765	963	795	1191	566	1108	695	666	594	1008	984	1155	1198	626	1259
FBgn0039714	CG7816	3R	1820	380	384	333	784	748	722	890	451	820	333	352	339	775	715	819	904	395	870
FBgn0265058	CR44169	2R	812	43	42	41	23	18	31	31	16	38	26	21	21	30	29	20	14	12	31
FBgn0266877	CR45338	2L	370	12	10	6	9	23	10	9	3	15	8	3	7	10	3	2	6	6	16
FBgn0038652	CG7720	3R	2758	35	36	77	134	239	249	392	114	327	85	78	28	237	226	237	252	178	302
FBgn0030838	CG5445	X	2047	316	353	332	502	587	518	787	345	660	485	385	372	642	701	759	820	398	761
FBgn0028507	CG3793	2L	1738	326	316	350	307	347	222	324	154	342	421	298	276	352	284	410	367	187	364
FBgn0030011	CG10763	X	1545	21	18	27	32	51	55	30	11	50	41	34	17	36	17	44	35	26	35
FBgn0039599	CG12558	3R	940	7	12	15	14	48	20	27	7	32	14	23	8	14	12	11	9	20	16
FBgn0011272	CG4651	2L	1186	20994	20554	21354	19425	16913	13860	18009	8915	16094	27795	22547	20412	18707	20632	23183	19964	10529	18929
FBgn0267259	CR45695	2L	232	4	11	7	3	18	19	11	4	18	6	6	6	5	1	3	6	6	6
FBgn0033713	CG8841	2R	3539	284	247	272	304	379	295	321	169	379	481	338	284	409	286	408	333	203	405
FBgn0037428	CG1169	3R	1270	11	9	30	24	51	40	30	10	60	32	41	17	20	8	22	21	15	32
FBgn0017578	CG9648	3L	1289	201	146	176	185	194	152	196	124	184	256	185	160	223	198	224	294	145	279
FBgn0085458	CG34429	3L	750	13	5	8	11	11	23	11	3	11	11	18	6	19	3	10	13	3	18
FBgn0034769	CG13524	2R	691	6	5	7	8	14	11	10	2	17	9	3	1	8	1	1	2	10	9
FBgn0035003	CG15873	2R	1007	10	9	28	12	39	35	41	10	37	24	21	15	23	14	20	24	16	37
FBgn0020379	CG6312	3R	4760	105	97	157	153	322	241	267	113	360	225	197	140	252	164	201	235	146	310
FBgn0043012	CG6056	3R	751	542	507	515	635	719	620	1064	507	831	631	529	473	878	707	903	1088	577	1010
FBgn0259977	CG30445	2R	2281	49	61	53	48	95	70	67	25	80	62	71	25	62	43	87	51	37	67
FBgn0031320	CG5126	2L	1667	456	463	607	471	515	404	621	297	600	740	593	505	682	557	639	742	387	684
FBgn0034614	CG9752	2R	1131	95	89	90	139	127	116	111	68	98	145	107	85	130	161	182	122	70	112
FBgn0037643	CG11963	3R	1904	5536	5469	5810	6836	6375	5592	4399	2244	4301	6898	6714	6236	8373	9584	10991	6559	3980	7761
FBgn0267193	CR45633	3R	300	0	3	3	4	4	13	10	5	4	1	3	4	6	3	1	4	0	5
FBgn0263258	CG32556	X	5746	240	224	275	195	409	330	342	133	332	254	235	128	219	180	226	206	155	335
FBgn0033679	CG8888	2R	1708	37	34	55	50	87	58	42	26	56	196	514	393	122	116	219	105	73	133
FBgn0036531	CG6244	3L	509	18	12	19	11	12	10	8	3	11	10	14	0	10	19	24	9	6	20
FBgn0265875	CR44664	X	439	1	5	11	9	25	13	17	10	15	5	16	10	20	9	10	21	6	11
FBgn0027521	CG3679	X	3215	223	204	259	176	201	147	288	105	270	564	386	321	192	117	177	315	146	269
FBgn0031684	CG8680	2L	867	448	426	495	329	313	271	343	173	271	587	490	476	395	362	452	374	188	342
FBgn0030614	CG9072	X	585	3	3	13	6	17	12	9	2	8	2	5	3	2	1	6	8	7	5
FBgn0035461	CG10855	3L	1572	86	71	79	155	108	118	165	66	167	113	95	87	127	139	138	171	96	198
FBgn0263131	CG42513	3L	6246	294	263	402	332	459	298	264	102	330	484	419	347	318	262	321	198	145	336
FBgn0035711	CG8519	3L	1303	20	20	38	37	39	26	30	8	34	76	53	29	26	24	38	25	12	19
FBgn0051374	CG31374	3R	3419	56	43	87	87	167	137	203	113	238	102	94	69	122	70	65	101	81	171
FBgn0032261	CG6094	2L	889	118	113	117	67	72	51	91	38	72	126	120	97	82	86	93	85	51	82
FBgn0022700	CG3986	2R	1473	25	18	36	44	63	51	61	20	66	39	44	27	41	20	31	25	28	65
FBgn0020261	CG3291	X	5384	849	711	822	1068	1244	1217	1630	806	1450	1241	1011	859	1460	1428	1838	1713	828	1813
FBgn0051080	CG31080	3R	920	11	9	21	15	39	22	20	11	27	24	25	17	28	11	17	33	15	32
FBgn0264507	CR43906	X	2248	33	32	47	38	52	32	29	13	33	44	25	32	44	31	26	27	30	45
FBgn0032399	CG6785	2L	3980	117	86	143	181	202	157	147	72	152	104	140	104	120	101	99	104	61	141
FBgn0029589	CG14810	X	720	10	14	26	23	39	25	30	1	29	22	20	18	32	15	15	22	18	29
FBgn0034709	CG3074	2R	2049	172	201	204	262	284	250	419	176	470	448	373	397	367	290	313	384	237	338
FBgn0033741	CG8545	2R	2949	667	562	605	333	577	409	464	240	406	990	682	471	421	316	329	342	189	329
FBgn0037780	CG3925	3R	2061	483	546	531	772	816	638	944	490	915	622	614	539	813	750	830	936	511	1009
FBgn0266687	CR45177	3L	440	13	15	18	32	40	36	26	12	46	18	20	15	21	14	29	16	15	29
FBgn0041232	CG32395	3L	1116	3	9	9	25	22	14	10	1	21	17	11	15	15	2	13	8	5	23
FBgn0050101	CG30101	2R	1545	25	29	39	50	91	75	48	18	55	41	57	16	33	22	27	38	42	64
FBgn0030913	CG6123	X	6236	36	38	90	59	129	98	48	35	89	104	99	70	65	32	76	77	40	129
FBgn0040973	CG16824	2L	407	5	8	7	6	10	10	17	1	12	8	5	11	11	15	14	21	4	22
FBgn0029896	CG3168	X	3808	738	791	800	2342	4676	4320	11714	5576	7788	929	744	603	4539	3497	4650	8712	4183	6478
FBgn0015321	CG8284	3L	1709	752	639	732	826	869	736	1297	626	1140	948	779	671	1156	943	1238	1384	747	1326
FBgn0030796	CG4829	X	3129	148	159	246	125	215	150	173	110	217	197	135	130	239	116	93	135	90	182
FBgn0037323	CG2663	3R	1645	19	17	30	34	55	39	49	13	70	46	31	26	42	24	29	57	38	73
FBgn0003984	CG10491	3L	5102	63	91	101	171	212	129	151	69	167	72	87	63	84	43	76	97	75	122
FBgn0262101	CG42854	X	1477	24	7	31	28	48	20	26	10	18	11	11	5	14	9	15	18	8	15
FBgn0052383	CG32383	3L	915	13	4	6	12	16	14	10	11	13	16	15	6	10	1	10	6	4	13
FBgn0040031	CG12061	X	1471	16	11	22	21	24	24	14	8	16	17	15	8	10	12	18	19	5	26
FBgn0025802	CG6939	3R	6782	901	876	970	1124	1270	1166	1401	653	1342	1150	1003	856	1432	1254	1622	1567	770	1495
FBgn0034105	CG7755	2R	1317	14	12	19	8	31	27	23	11	36	23	23	15	26	11	31	9	15	30
FBgn0033439	CG1773	2R	1123	1296	1237	1066	4760	8153	7351	14167	7087	12346	1447	1438	1299	9059	6237	8531	10211	5717	9564
FBgn0036053	CG6718	3L	3685	1933	1649	2008	1939	1504	1312	1254	623	1265	1612	1658	1484	1554	1638	1620	1350	720	1216
FBgn0035505	CG15004	3L	2679	11	6	39	24	65	49	57	22	57	35	41	17	42	25	41	35	47	55
FBgn0265426	CR44338	3R	853	17	12	21	23	28	39	24	4	26	14	21	6	11	8	16	18	13	31
FBgn0038678	CG14283	3R	456	40	41	37	32	36	20	27	10	25	32	26	28	21	12	25	10	10	18
FBgn0263506	CR43495	X	383	2	3	5	10	14	4	10	5	9	4	8	4	4	4	3	8	10	6
FBgn0031239	CG17075	2L	7557	58	57	105	106	243	154	174	50	187	147	117	98	154	73	86	122	71	189
FBgn0000078	CG17876	2R	1606	54	40	59	205	225	263	85	38	109	262	155	139	173	522	1141	179	357	1204
FBgn0027094	CG13391	2L	3204	2698	2155	2657	986	994	849	905	447	866	3061	2130	1907	1074	992	1019	868	490	919
FBgn0264875	CR44066	2L	996	6	19	11	2	34	26	30	11	32	17	24	14	11	7	19	11	11	34
FBgn0263329	CR43410	2L	491	14	9	15	8	19	18	21	9	23	10	5	4	11	19	17	17	10	18
FBgn0036110	CG18348	3L	457	28	37	37	26	32	53	31	18	31	6	11	11	20	18	14	5	3	12
FBgn0028387	CG5229	2L	3302	183	184	200	220	253	274	277	133	274	207	275	184	326	215	270	276	170	324
FBgn0038418	CG10309	3R	3276	79	57	122	73	123	111	91	45	125	123	99	77	81	59	90	75	64	105
FBgn0039246	CG10845	3R	1933	9	17	33	40	76	44	57	9	51	40	44	28	43	11	24	37	21	48
FBgn0263027	CG43322	2L	1272	48	62	41	133	173	106	105	47	118	68	67	77	141	154	172	91	83	107
FBgn0028955	CG8788	2R	1676	985	935	1018	1583	1510	1260	2554	1113	2285	832	690	668	1501	1529	1782	1805	1107	1940
FBgn0261046	CG31190	3R	8231	82	76	170	143	217	167	172	54	201	149	131	88	142	61	110	113	127	229
FBgn0262794	CG43175	3R	593	102	177	286	44	36	42	34	32	40	3705	4052	3620	1624	230	25	213	153	89
FBgn0001624	CG1725	X	7249	1125	1070	1364	1248	1584	1267	1848	947	1691	1435	1226	1129	1658	1460	1787	1884	1035	1839
FBgn0260474	CG30002	2R	1572	239	224	241	831	1249	1164	2103	952	2047	292	164	206	1044	521	745	920	564	917
FBgn0039492	CG6051	3R	4494	306	316	411	426	597	655	629	391	789	503	494	406	1053	760	1242	884	514	1032
FBgn0052343	CG32343	3L	2263	147	150	158	159	204	186	254	117	231	173	145	136	248	159	239	223	129	218
FBgn0033236	CG14764	2R	2742	462	463	496	566	584	582	744	365	633	628	524	393	670	610	727	719	401	721
FBgn0264679	CR43964	2R	1494	160	102	126	14	37	16	15	10	17	66	50	21	14	20	14	9	17	21
FBgn0261530	CG6754	3L	2599	123	132	156	160	162	139	168	71	180	153	133	124	151	134	142	161	82	152
FBgn0265740	CR44547	3L	610	4	1	5	4	8	5	4	4	5	5	12	9	9	3	3	6	5	5
FBgn0039441	CG5476	3R	1088	18	7	40	26	68	36	43	13	61	52	29	23	41	13	31	27	21	65
FBgn0015903	CG5393	2R	2827	61	51	73	64	97	84	70	40	76	86	64	50	76	58	58	57	55	102
FBgn0032967	CG1428	2L	2031	20	22	26	32	66	40	33	11	54	30	21	15	35	23	20	22	19	48
FBgn0037548	CG7900	3R	1879	1069	1069	1192	876	641	458	405	195	454	1138	1136	926	449	501	568	491	294	518
FBgn0039916	CG9935	4	2971	32	26	60	67	76	83	64	47	55	47	40	27	70	65	73	42	35	65
FBgn0051248	CG31248	3R	977	193	200	270	83	56	33	14	19	23	283	165	141	24	18	22	16	14	25
FBgn0263344	CR43425	4	3528	37	38	40	50	64	67	63	28	79	56	27	31	74	44	65	63	54	69
FBgn0031945	CG7191	2L	1643	24	11	34	20	49	40	26	14	37	19	36	18	30	18	22	31	16	52
FBgn0041147	CG10850	3L	2408	83	87	90	89	94	93	94	29	97	131	111	89	100	72	78	96	39	85
FBgn0035478	CG10853	3L	588	8	11	8	7	22	20	15	10	22	21	11	4	12	5	8	2	6	16
FBgn0033979	CG10243	2R	1903	28	18	30	39	38	22	23	10	29	36	36	31	29	30	17	12	12	26
FBgn0250906	CG3127	2L	1893	4471	4391	5067	2607	2069	1614	2030	953	1777	5211	4580	3887	2268	2448	2800	2395	1291	2445
FBgn0266902	CR45362	2L	1210	3	9	4	8	18	13	14	7	12	5	12	6	20	4	5	21	9	27
FBgn0050384	CG30384	2R	2302	13	9	22	26	49	70	57	22	68	42	38	18	55	15	23	40	22	52
FBgn0037038	CG11037	3L	913	7	1	13	17	28	19	21	8	20	9	22	8	8	2	9	3	7	14
FBgn0262843	CG43207	2R	455	5	4	4	10	6	15	8	4	15	13	7	4	9	4	5	8	3	10
FBgn0035422	CG12740	3L	887	7416	7543	7868	7699	7037	6231	7652	3935	5623	10359	8618	7515	7793	8489	9490	8463	4400	7333
FBgn0019830	CG3057	2L	1480	2382	2397	2815	1527	1298	987	782	400	829	3535	2605	2599	1499	1484	1712	1212	659	1194
FBgn0023542	CG3460	X	1791	573	425	610	307	294	297	273	133	263	833	661	582	358	381	372	287	176	346
FBgn0040366	CG11398	X	3018	55	74	89	91	152	106	124	66	136	114	99	58	99	85	94	105	56	138
FBgn0002633	CG8361	3R	982	24	8	32	34	45	28	29	7	33	13	22	11	38	9	12	16	12	38
FBgn0051005	CG31005	3R	3218	117	96	120	81	147	99	128	42	127	145	145	110	133	88	121	105	73	110
FBgn0260756	CG42554	3L	1023	81	77	60	154	110	94	104	54	88	100	84	79	128	122	122	120	49	112
FBgn0032354	CG4788	2L	1399	42	33	46	29	50	46	60	16	56	60	26	27	58	30	63	41	28	62
FBgn0264838	CR44046	3R	1042	12	6	21	10	12	17	14	14	15	20	15	10	25	23	31	28	14	35
FBgn0034537	CG11132	2R	1584	101	87	124	124	165	197	231	118	165	176	167	136	245	228	291	277	143	289
FBgn0036924	CG7570	3L	1384	17	13	34	16	72	46	34	14	54	24	31	21	41	25	28	32	28	51
FBgn0010100	CG9244	2L	3102	3784	3373	3961	3312	3671	3137	5365	2380	4575	4567	3560	2963	3768	3279	4047	4733	2388	4372
FBgn0051915	CG31915	2L	2487	1440	1335	1625	1571	1364	1015	1347	552	1142	1555	1239	1166	1277	1101	1475	1354	782	1246
FBgn0029525	CG18273	X	4342	430	334	409	263	316	236	281	122	298	480	328	275	231	160	210	236	140	253
FBgn0039358	CG5028	3R	1934	577	566	621	525	596	475	643	300	596	689	512	428	611	535	636	558	389	584
FBgn0285947	CG14206	X	1469	15617	15614	16898	15444	13869	12196	14296	7394	12643	20674	17801	16191	15070	14636	18601	15023	7508	14939
FBgn0001223	CG4460	3L	1900	712	745	628	1266	1494	971	1800	1065	2484	639	875	418	1715	1418	4830	4062	2332	5395
FBgn0040842	CG15212	3L	445	2	4	6	7	12	4	5	3	11	4	3	2	5	8	0	9	0	7
FBgn0027512	CG10254	3R	4997	366	311	395	383	506	395	601	293	574	433	419	333	505	449	513	600	323	605
FBgn0031879	CG9138	2L	11780	215	158	396	341	581	410	559	318	773	518	547	391	561	334	504	682	376	906
FBgn0030240	CG2202	X	3363	320	359	425	355	380	333	350	165	361	595	440	372	390	314	404	357	201	431
FBgn0025549	CG1659	X	2340	73	54	74	127	164	168	254	110	220	112	125	85	289	261	330	336	185	315
FBgn0025454	CG8453	2R	2074	256780	234827	225851	295129	255489	242414	167134	82252	160985	51832	45440	33265	94680	83827	92637	79294	38037	76587
FBgn0029093	CG1548	2R	1784	30098	29428	28241	56187	62292	56842	100582	48659	100234	35557	37405	32347	84844	69077	86385	103074	55542	101814
FBgn0033584	CG7737	2R	2416	126	131	175	73	128	121	204	87	151	258	146	136	190	112	94	327	116	256
FBgn0038815	CG5466	3R	2907	25	20	45	36	75	61	57	26	92	61	68	51	59	32	56	63	37	98
FBgn0250789	CG1977	3L	8317	7932	7866	9659	5469	5418	4594	6002	3021	5443	9933	8278	7000	6481	6069	7310	6231	3291	6064
FBgn0266689	CR45179	3L	829	10	12	24	35	38	30	52	20	43	15	18	5	17	15	7	8	10	17
FBgn0035189	CG9119	3L	1212	1054	1093	1818	2335	1236	705	310	231	375	1250	1202	882	317	386	410	142	61	172
FBgn0039331	CG11913	3R	1700	18	23	67	37	73	46	37	22	71	47	40	34	39	21	23	47	29	48
FBgn0287669	CR46496	3R	387	4	3	9	4	14	18	9	1	10	7	5	3	6	4	7	17	3	8
FBgn0015766	CG10596	3L	2722	12430	13388	16861	11517	7427	5122	3523	2196	3658	23894	19470	18992	8677	6614	7640	4048	2283	4292
FBgn0005775	CG7503	3L	5588	40	25	48	96	82	57	68	31	71	91	66	34	60	37	48	67	61	104
FBgn0027330	CG1994	X	3250	198	139	179	107	184	164	162	66	127	369	260	187	140	86	88	97	82	135
FBgn0037850	CG14695	3R	1116	62	37	94	44	52	41	53	21	55	113	129	100	74	57	78	50	43	64
FBgn0038235	CG8461	3R	883	79	47	51	47	81	46	85	40	57	52	59	47	65	66	64	75	28	73
FBgn0031574	CG3964	2L	3518	61	34	95	68	166	98	110	45	129	95	130	59	92	74	122	111	66	164
FBgn0041723	CG33304	2L	4685	107	68	136	177	261	215	192	107	217	149	139	98	138	70	149	118	70	231
FBgn0026722	CG8730	2R	4290	258	220	247	251	311	222	224	141	258	345	271	223	270	212	259	285	132	261
FBgn0027565	CG5498	3L	1523	189	199	183	301	256	282	262	138	238	255	214	188	292	325	348	308	153	288
FBgn0040076	CG33747	3R	1336	173	170	191	125	83	78	89	39	92	203	173	140	112	116	120	101	35	118
FBgn0038763	CG4433	3R	2271	253	272	262	188	173	173	223	131	221	314	264	210	212	164	224	185	103	206
FBgn0038879	CG17298	3R	495	4	2	22	10	32	9	14	14	11	30	20	6	19	14	13	12	14	44
FBgn0037012	CG4786	3L	2245	63	109	103	97	79	39	129	54	81	39	39	85	56	69	42	59	43	82
FBgn0265816	CR44605	2L	249	0	2	9	2	4	3	0	7	3	2	1	2	2	1	1	4	4	5
FBgn0034082	CG10734	2R	1449	25	13	23	29	29	27	17	10	32	17	27	20	40	16	17	8	14	12
FBgn0051538	CG31538	3R	2158	63	32	96	80	189	122	189	75	182	113	122	84	135	71	129	176	122	178
FBgn0039024	CG4721	3R	2213	1926	1839	2282	1090	837	562	314	166	303	2798	2196	1911	1001	1108	872	525	330	504
FBgn0038588	CG7156	3R	2619	101	64	109	110	127	122	96	52	130	140	121	104	108	81	89	92	51	101
FBgn0036441	CG13476	3L	694	0	4	10	5	13	23	10	7	10	15	16	6	15	7	7	3	10	8
FBgn0267207	CR45647	3R	301	10	2	14	14	14	13	11	3	18	14	14	15	9	9	17	5	2	13
FBgn0004575	CG3985	3R	5803	41	33	102	83	153	103	103	40	143	128	103	68	88	55	71	72	68	161
FBgn0262871	CG43226	3R	3707	541	514	656	735	807	634	839	383	749	631	703	624	735	684	833	776	402	728
FBgn0263200	CG9232	2L	1484	2086	1959	2312	1293	821	633	511	228	442	2409	2089	1829	954	903	991	584	327	625
FBgn0026143	CG3658	X	2214	185	131	146	92	190	168	134	54	133	159	141	117	146	92	119	110	66	157
FBgn0005596	CG14513	3R	4239	211	176	225	173	275	244	283	121	307	314	259	190	306	273	255	317	177	325
FBgn0051115	CG31115	3R	981	24	26	23	19	51	27	32	19	60	44	42	37	61	40	66	54	28	70
FBgn0035827	CG8268	3L	821	484	480	621	270	274	239	337	145	263	831	577	513	342	328	398	356	194	361
FBgn0031455	CG9958	2L	1251	357	309	357	275	273	185	275	126	248	355	323	267	270	257	295	282	124	263
FBgn0003002	CG1133	3R	2939	42	34	82	43	133	72	68	24	150	95	101	51	96	29	72	81	47	147
FBgn0052379	CG32379	3L	1238	18	9	13	14	30	38	21	7	40	17	14	8	20	7	14	14	20	42
FBgn0259212	CG42312	3R	10585	734	671	632	1533	1854	1683	1809	879	1754	1014	1028	799	2254	2245	2791	1835	1089	2219
FBgn0035176	CG13905	3L	913	63	68	143	46	71	77	23	34	78	391	238	37	226	180	52	102	62	76
FBgn0039588	CG12413	3R	2255	102	106	144	100	150	130	130	51	114	211	142	126	184	97	103	145	88	149
FBgn0029843	CG5905	X	4026	68	40	80	114	124	105	121	30	146	88	85	56	96	35	61	80	39	114
FBgn0051357	CG31357	3R	1681	423	417	487	797	776	580	635	336	645	554	537	497	746	737	804	681	389	759
FBgn0283427	CG3523	2L	8622	91486	80987	98660	17156	14719	10319	10871	6347	10647	71728	48095	37423	8229	10862	9185	9436	3413	6230
FBgn0014411	CG14804	X	2543	853	872	918	948	1024	853	1392	608	1055	1108	975	849	1297	1167	1500	1504	730	1351
FBgn0004876	CG6027	3R	6523	724	730	1069	696	921	753	1224	718	1285	793	647	352	1497	1297	1499	1419	857	1622
FBgn0038929	CG13408	3R	1189	17	16	29	25	36	55	26	14	37	20	31	17	46	15	15	25	17	37
FBgn0266797	CR45259	2L	468	2	2	8	7	7	5	3	6	12	7	7	5	3	6	1	7	1	1
FBgn0030048	CG12112	X	1117	83	87	53	89	124	106	127	87	131	32	23	27	52	52	99	70	33	77
FBgn0037410	CG1148	3R	1474	14	12	9	12	35	39	39	16	32	27	22	13	29	14	14	22	10	53
FBgn0031449	CG31689	2L	2754	869	665	983	347	405	231	354	216	407	836	715	499	237	266	333	348	272	790
FBgn0259998	CG17571	2L	1205	10	15	32	14	42	42	45	8	38	35	35	16	42	15	15	24	16	34
FBgn0283509	CG3832	2R	1603	1618	1687	1790	1936	1910	1703	2118	976	1944	2247	1957	1662	2491	2375	2654	2336	1263	2230
FBgn0035316	CG15878	3L	1631	33	48	47	76	96	60	56	24	86	47	50	29	47	21	41	43	36	79
FBgn0033079	CG3174	2R	1663	291	351	293	91	187	89	325	238	460	270	177	88	176	83	325	855	588	965
FBgn0003378	CG6132	3L	359	46	78	15	29	83	36	18	8	17	61	85	59	112	86	72	18	13	12
FBgn0032515	CG6866	2L	2147	121	106	124	96	162	108	154	75	133	165	166	134	172	159	209	146	119	222
FBgn0027657	CG9734	3R	1274	5770	7468	8735	2817	2368	971	480	333	574	4910	2682	2838	360	386	375	201	146	242
FBgn0037501	CG10101	3R	1935	13	12	26	29	37	26	33	7	40	18	29	14	25	7	17	23	27	33
FBgn0032492	CG5648	2L	1020	12	5	20	21	25	25	19	11	20	18	27	14	16	10	22	13	14	26
FBgn0053878	CG33878	2L	595	8	13	9	8	2	2	3	5	1	2	4	0	2	1	2	0	5	6
FBgn0028552	CG3988	2R	1117	154	164	173	173	229	180	266	142	268	196	161	159	259	275	269	329	152	288
FBgn0034198	CG11400	2R	1217	143	153	158	87	146	126	115	58	124	129	114	70	62	35	44	66	53	42
FBgn0002931	CG11450	2L	2225	54	54	79	80	126	107	137	68	110	111	104	67	285	280	135	217	60	168
FBgn0039325	CG10560	3R	1367	15	11	18	17	20	10	21	3	16	42	61	10	15	8	9	16	7	14
FBgn0026619	CG8766	2R	1776	59	43	80	52	96	78	74	33	87	119	78	63	80	61	98	72	52	102
FBgn0036239	CG5684	3L	1893	610	595	538	674	670	596	715	326	692	716	597	527	733	722	875	868	458	834
FBgn0031756	CG13992	2L	2313	33	36	57	48	83	102	67	56	82	107	100	42	72	43	67	58	59	122
FBgn0003480	CG3325	3R	1384	41	45	41	60	90	64	60	30	63	59	57	37	74	47	62	70	34	90
FBgn0023214	CG15085	2R	1454	64	48	58	89	102	111	88	58	108	124	87	74	149	119	181	102	98	107
FBgn0036859	CG14085	3L	2948	41	31	42	50	76	45	46	15	44	35	39	20	37	8	26	41	28	68
FBgn0032485	CG9426	2L	3184	511	520	494	485	519	471	709	359	589	560	484	400	700	635	737	681	390	687
FBgn0051019	CG31019	3R	1980	42	33	61	44	89	68	77	30	90	55	69	46	45	51	63	75	28	100
FBgn0015575	CG1112	3R	2017	8620	9671	9907	8334	5921	4234	9860	4309	7873	10377	8743	7880	6094	5697	6092	7675	4525	7200
FBgn0264086	CG43755	2L	2333	48	44	52	76	106	71	57	35	96	62	65	56	73	36	54	61	64	77
FBgn0031188	CG14613	X	1755	289	269	284	239	261	230	252	112	229	395	334	254	288	227	311	280	140	280
FBgn0003270	CG10393	2L	786	8	5	17	13	25	26	10	8	20	12	13	3	19	12	12	23	16	33
FBgn0038386	CG5478	3R	1035	2	4	18	2	29	11	11	2	20	25	14	8	17	4	6	15	9	16
FBgn0264955	CR44124	X	371	6	1	2	5	8	11	10	6	14	2	3	7	30	29	26	22	11	14
FBgn0011774	CG5247	3R	2149	197	185	189	269	203	222	202	86	211	177	196	191	177	192	208	127	61	167
FBgn0037370	CG1236	3R	1190	8188	8258	8224	17265	18524	16620	22236	10631	20776	11326	13316	11604	23058	20369	27092	23838	13710	24666
FBgn0034824	CG3219	2R	2120	45	27	58	83	92	67	42	25	98	42	78	24	55	23	31	40	55	85
FBgn0040375	CG13760	X	1524	74	74	89	77	110	111	121	35	97	100	88	84	128	83	113	103	80	113
FBgn0266751	CR45224	3R	829	7	5	11	14	17	15	14	3	8	9	13	3	12	8	12	5	15	18
FBgn0039654	CG14514	3R	2792	215	240	257	631	887	847	1534	585	1195	350	338	246	1913	1478	2357	2155	1039	2085
FBgn0040355	CG3526	X	1084	21	28	61	21	39	34	37	14	45	33	27	16	24	24	23	20	23	25
FBgn0028484	CG14992	3L	4393	583	538	563	759	847	655	862	453	882	636	699	558	869	806	936	845	486	897
FBgn0058439	CG40439	2L	707	210	260	225	238	281	249	416	246	300	329	242	195	463	410	508	583	245	459
FBgn0039611	CG14528	3R	2185	3964	4166	4603	3557	3016	2716	2389	1254	2434	4447	3462	3263	2686	2519	3163	2173	1189	2387
FBgn0032196	CG5708	2L	1326	164	163	218	195	219	204	315	142	233	233	182	182	295	247	331	340	177	321
FBgn0036949	CG7290	3L	1667	60	54	69	58	104	73	70	36	72	68	69	258	36	14	47	51	39	72
FBgn0030346	CG11802	X	1481	143	117	195	161	230	172	231	99	268	217	169	127	223	209	223	250	126	250
FBgn0034354	CG5224	2R	943	167	192	231	108	115	82	70	28	81	294	314	270	178	190	215	150	76	193
FBgn0266652	CR45159	3L	512	4	6	20	15	29	17	11	10	9	22	26	9	21	3	12	10	22	23
FBgn0266814	CR45276	2R	1806	7	9	17	24	30	30	33	10	41	11	29	13	36	7	17	16	15	48
FBgn0003575	CG6222	X	4901	898	818	934	1038	1366	1074	1686	824	1517	1408	1115	927	1427	1302	1519	1788	862	1614
FBgn0010329	CG1543	X	3772	27	35	58	51	130	100	101	47	89	98	69	66	80	50	74	61	55	101
FBgn0026149	CG17252	X	1664	237	174	254	186	187	151	186	86	209	273	239	211	212	238	245	247	104	240
FBgn0025625	CG4290	X	5230	68	88	158	133	248	239	163	99	301	140	126	86	186	97	174	179	111	228
FBgn0029814	CG15765	X	4315	56	27	60	80	111	115	111	33	102	77	61	44	82	61	86	79	52	100
FBgn0031601	CG3058	2L	606	170	118	130	166	171	150	204	92	184	176	173	170	219	161	213	227	95	199
FBgn0032879	CG9317	2L	2523	22	39	54	65	110	84	85	34	72	67	85	39	74	38	45	50	44	99
FBgn0037898	CG18643	3R	528	12	14	18	29	29	27	23	22	27	17	24	11	20	18	23	23	18	24
FBgn0032731	CG10641	2L	1860	126	208	161	765	1440	1127	3300	1864	3065	307	265	192	2229	1316	2296	3924	2219	3222
FBgn0030983	CG15882	X	634	6	5	6	12	13	21	18	7	23	16	16	6	10	8	6	15	7	18
FBgn0053012	CG33012	2R	2849	31	36	47	81	73	82	57	16	68	64	55	25	58	22	45	42	44	66
FBgn0037064	CG9389	3L	2043	41	40	41	52	110	71	49	19	49	75	72	54	76	31	58	54	24	55
FBgn0039232	CG13636	3R	1738	9	8	25	27	53	50	44	9	32	22	33	20	39	19	36	27	26	41
FBgn0015714	CG10241	2R	1727	572	586	735	941	622	521	218	104	241	1061	1031	971	381	580	660	326	164	332
FBgn0038150	CG17045	3R	1319	33	24	38	44	71	66	59	22	65	43	41	27	42	24	38	29	36	59
FBgn0013305	CG3798	2R	2118	1696	1723	1751	2361	2695	2420	3171	1849	3064	1956	1946	1868	3206	3336	3905	3983	2203	3938
FBgn0036277	CG10418	3L	437	93	61	87	51	52	38	42	18	37	92	85	75	60	58	44	35	29	39
FBgn0051015	CG31015	3R	1949	14	26	29	22	47	24	29	18	48	772	1036	746	1444	281	30	206	114	138
FBgn0034183	CG9642	2R	1790	11	15	35	40	47	49	35	16	32	35	25	15	22	11	18	29	10	40
FBgn0031305	CG4715	2L	1767	148	165	199	143	176	166	147	62	130	420	244	208	140	157	163	145	50	107
FBgn0037141	CG7143	3L	3067	56	55	60	69	105	86	80	63	116	114	78	54	69	66	67	89	46	132
FBgn0036505	CG7945	3L	1451	367	403	381	483	511	500	619	298	537	416	415	345	577	521	770	734	403	655
FBgn0024184	CG6269	X	2995	19	20	40	39	65	73	30	9	74	68	78	29	53	17	42	60	31	126
FBgn0000996	CG8171	2R	3138	129	135	147	139	218	152	233	97	212	229	190	124	364	201	266	271	151	317
FBgn0034013	CG8166	2R	5235	117	110	147	130	273	165	298	139	278	175	153	122	163	71	133	171	144	202
FBgn0052483	CG32483	3L	1382	13	17	23	33	45	29	27	12	34	26	38	11	30	12	26	28	17	37
FBgn0264816	CG44010	3R	1279	45	36	44	51	83	57	72	23	70	92	86	62	101	65	75	59	44	90
FBgn0039774	CG1471	3R	2875	508	561	359	1621	1843	1874	2101	802	1851	303	360	445	2417	2243	3325	2774	1316	3250
FBgn0051974	CG31974	2L	1908	280	235	215	547	743	551	1997	923	1855	285	170	134	801	508	800	2073	1046	1977
FBgn0025573	CG3245	2R	1182	21	14	29	30	36	24	22	16	26	18	13	16	19	13	17	16	19	33
FBgn0263659	CR43650	2R	10400	786	660	875	661	801	545	595	265	536	1011	613	515	528	554	594	483	278	543
FBgn0086472	CG6684	3R	850	19715	19575	20551	16846	15616	12353	16686	8115	15102	24999	20876	18738	17579	17830	21051	18499	10087	17688
FBgn0035228	CG12091	3L	1907	1130	1052	1190	2406	2259	1808	2100	1001	1899	1301	1239	1178	2275	2028	2697	1981	1121	2061
FBgn0036953	CG17145	3L	1323	13	11	83	23	137	36	33	19	36	27	30	22	59	7	24	32	20	36
FBgn0043471	CG12388	2R	937	5	8	8	9	42	30	31	7	21	21	23	14	30	3	17	8	10	27
FBgn0035546	CG11345	3L	923	5	6	18	5	17	28	33	13	34	20	13	9	19	3	8	12	5	20
FBgn0267385	CG7070	3R	2109	7935	6821	8333	3288	3899	2591	9060	4584	9462	7422	5845	4259	3775	3066	4292	9308	4917	9569
FBgn0267978	CG8376	2R	4114	1410	1368	1645	1124	1755	1647	2655	1203	1872	2221	1502	1017	1910	1514	2126	2297	1237	2203
FBgn0085357	CG34328	X	497	16	7	30	32	48	44	55	23	38	37	51	16	77	42	84	44	28	54
FBgn0039642	CG11882	3R	1087	231	222	223	335	486	371	719	376	616	242	271	228	527	471	588	714	407	650
FBgn0050290	CG30290	2R	1117	102	90	96	134	130	112	165	71	140	128	111	87	146	134	152	135	98	161
FBgn0283440	CG46282	2L	3337	30	19	53	44	74	70	46	24	75	33	34	29	53	37	56	53	24	75
FBgn0039052	CG6733	3R	1291	47	57	47	103	123	101	247	113	196	43	60	33	109	103	133	111	90	149
FBgn0027608	CG2082	3R	2290	54	49	83	45	114	77	121	47	87	125	156	80	181	109	62	122	66	137
FBgn0026563	CG1979	3R	3425	235	182	361	249	163	161	89	40	93	241	219	147	85	101	88	66	44	88
FBgn0267634	CR45972	3L	459	5	5	10	14	21	11	9	1	26	9	15	8	12	7	4	9	10	7
FBgn0032052	CG13089	2L	1478	268	291	298	293	265	217	273	128	316	316	231	248	320	281	301	295	169	282
FBgn0032859	CG10954	2L	1974	1031	925	1103	903	969	882	1071	529	930	1287	969	814	1150	1094	1382	1199	626	1028
FBgn0003483	CG3158	3R	4678	91	85	101	165	215	196	180	103	195	155	144	111	191	179	209	222	137	237
FBgn0262008	CG6640	3L	1422	20	14	16	36	28	18	20	6	15	12	15	10	16	2	20	18	12	23
FBgn0035077	CG9083	2R	1165	12	13	23	13	46	35	29	6	52	45	41	14	22	10	17	25	13	37
FBgn0005666	CG32019	4	27666	5384	5884	6388	3562	4622	4307	4862	2288	4033	4420	4342	3008	3065	2779	2542	2706	1649	2830
FBgn0035021	CG4622	2R	2762	152	111	180	173	223	194	257	144	224	221	173	153	260	227	236	273	129	253
FBgn0027903	CG12018	3L	1387	47	41	92	44	96	100	74	26	92	89	58	39	76	52	65	78	36	88
FBgn0015623	CG11567	2L	2739	3819	3690	4144	2074	2537	1848	3538	1521	2686	4454	3052	2748	1915	1714	1881	3246	1642	2474
FBgn0028734	CG6203	3R	4426	839	668	880	951	1208	1100	1524	712	1274	1179	990	842	1776	1471	1843	1824	1025	1706
FBgn0001142	CG2718	2L	2396	15113	16532	12438	49764	64660	62862	97669	48284	86529	15468	19278	15682	81978	68922	86157	101506	54029	97099
FBgn0003042	CG32443	3L	2462	88	81	96	130	138	86	127	69	136	133	103	84	135	115	160	169	111	177
FBgn0266671	CG5341	2R	2405	233	210	233	297	317	285	366	154	298	266	260	221	385	343	408	373	166	385
FBgn0053909	CG33909	2L	413	59	46	40	54	55	37	61	25	59	75	62	30	49	61	71	57	21	36
FBgn0030832	CG10597	X	708	13	20	40	14	68	31	24	14	45	39	41	23	48	21	31	34	19	74
FBgn0036915	CG7757	3L	2148	406	404	431	410	487	418	489	268	489	451	358	339	528	464	558	601	283	514
FBgn0266064	CG6904	3R	3129	1536	1523	1834	845	666	486	548	280	508	1649	1295	1008	489	480	511	534	321	591
FBgn0032094	CG12439	2L	868	10	9	16	19	36	26	27	7	21	23	24	13	14	9	11	19	13	33
FBgn0010300	CG10719	2L	12088	656	532	633	1053	1649	1987	1735	855	1563	983	939	613	2618	2216	3081	2045	1072	2080
FBgn0005536	CG32156	3L	5686	853	735	858	967	1495	1135	1439	694	1282	820	747	590	1265	939	1156	1222	662	1223
FBgn0265346	CR44300	2R	313	2	3	4	0	5	5	1	2	8	3	3	2	8	2	6	0	1	5
FBgn0008635	CG6223	X	3203	4794	4595	5635	2744	2512	1966	2181	1111	2099	6422	5109	4536	2941	2687	3239	2493	1425	2506
FBgn0036986	CG5282	3L	1543	11	17	33	43	69	99	110	40	99	39	46	16	96	79	151	117	96	147
FBgn0034503	CG13867	2R	963	152	155	193	185	159	134	181	86	194	203	152	137	171	171	191	190	107	198
FBgn0035428	CG14960	3L	1444	18	24	33	43	86	52	56	16	73	54	41	26	55	24	52	60	26	75
FBgn0039678	CG18111	3R	610	5463	5040	5249	3316	2461	1894	978	574	1010	13211	9057	10492	3398	4195	3615	1446	692	975
FBgn0041707	CG1168	3R	1148	33	19	48	43	70	71	85	30	67	71	51	23	92	48	72	91	57	85
FBgn0034281	CG14490	2R	711	2	6	12	5	17	21	13	5	17	15	12	12	13	16	9	12	6	13
FBgn0266229	CR44924	3R	1275	15	20	31	32	45	49	35	12	37	23	34	14	28	6	16	20	23	35
FBgn0260399	CG7719	3R	3099	102	79	141	249	318	281	394	171	336	146	189	145	462	597	742	802	389	823
FBgn0265315	CR44288	3R	927	3	5	11	19	24	16	15	2	14	13	9	6	5	6	5	7	8	19
FBgn0031716	CG14015	2L	2148	17	9	24	20	32	35	41	11	47	35	33	21	30	11	29	22	17	67
FBgn0039669	CG2014	3R	753	19	11	16	9	36	36	33	9	38	27	35	24	21	8	18	24	25	32
FBgn0261791	CG9742	X	483	160	151	166	146	136	104	142	68	111	329	263	197	193	203	202	173	101	187
FBgn0031733	CG14006	2L	2397	30	22	20	24	41	38	50	16	52	44	16	25	21	23	19	44	29	55
FBgn0031682	CG5828	2L	1935	216	184	184	238	338	263	493	191	455	238	219	167	324	247	307	414	210	406
FBgn0031940	CG7214	2L	1041	23	11	30	12	53	57	33	15	56	37	36	20	30	16	50	27	19	59
FBgn0032689	CG10413	2L	4010	841	785	969	1177	1256	1030	1407	787	1372	1328	1282	1141	1863	1700	1548	1882	1093	2007
FBgn0261562	CG42676	3L	1668	169	177	217	251	283	222	283	115	243	259	220	229	304	261	302	305	154	317
FBgn0034419	CG15111	2R	1772	314	293	336	228	229	216	220	129	181	455	323	312	317	249	252	270	139	216
FBgn0259994	CG42492	X	6757	61	47	95	123	132	147	114	52	172	119	97	71	101	62	104	130	70	141
FBgn0261649	CG31247	3R	7103	77	38	110	60	169	139	96	66	163	152	109	76	112	67	100	108	102	199
FBgn0030090	CG12664	X	5133	961	1034	1160	1270	1115	866	1110	594	1019	1144	1010	1075	975	927	1067	1001	544	911
FBgn0020272	CG1424	X	2443	116	116	128	117	165	123	110	64	108	155	151	124	162	110	136	122	83	136
FBgn0264509	CR43908	X	394	1	7	8	5	8	7	16	4	7	7	10	2	8	6	11	5	3	10
FBgn0038339	CG6118	3R	4505	34	34	65	70	145	64	75	31	113	94	95	55	75	44	60	78	60	142
FBgn0267167	CR45607	X	289	4	0	4	4	5	6	2	2	13	5	2	6	1	0	2	12	3	8
FBgn0030077	CG15365	X	3331	55	36	50	62	97	66	64	39	89	136	85	73	87	60	79	85	73	150
FBgn0035443	CG12010	3L	2255	92	96	101	120	139	97	119	65	108	101	88	66	97	73	97	88	70	92
FBgn0035499	CG14996	3L	1429	3718	3754	3657	5470	7538	7208	9809	4686	7510	3715	4399	3327	8899	7733	9314	7820	3977	6689
FBgn0267336	CG34360	3R	10796	605	566	709	1105	1535	1568	2147	1101	1711	860	802	574	1923	1796	2268	1916	1255	2199
FBgn0029645	CG14422	X	1048	6	6	24	20	37	28	15	17	33	23	27	9	31	7	19	22	11	48
FBgn0287788	CG31713	2L	555	99	105	124	78	59	52	42	23	49	147	124	105	84	73	90	73	42	74
FBgn0051099	CG31099	3R	1401	21	13	22	30	37	21	21	5	18	22	24	18	15	9	8	14	13	22
FBgn0267136	CR45576	3R	1815	19	9	25	32	49	32	34	16	50	22	35	19	32	15	23	20	34	44
FBgn0034580	CG9357	2R	1448	15	32	35	36	67	37	35	21	43	37	41	27	46	25	22	28	24	49
FBgn0051410	CG31410	3R	661	4	6	7	2	7	9	5	8	7	9	9	11	4	1	2	3	4	9
FBgn0020279	CG8715	2R	5436	2881	2491	3107	3184	4022	3520	5447	2621	4627	4401	3891	3158	5820	5079	6652	6648	3595	6331
FBgn0038248	CG7886	3R	3436	40	39	54	68	142	126	92	36	103	57	70	39	93	45	63	55	60	101
FBgn0034724	CG3624	2R	1303	34	38	58	66	93	98	116	65	113	51	46	46	118	119	91	131	89	155
FBgn0051116	CG31116	3R	4444	1235	1236	1550	936	1331	1213	1874	849	1446	1659	1473	1193	1310	1047	1349	1467	955	1476
FBgn0016041	CG12157	X	2395	512	356	501	244	214	210	211	105	210	632	419	327	210	173	228	214	129	234
FBgn0037137	CG7421	3L	3232	664	486	691	259	373	318	451	171	408	1091	673	536	353	303	346	306	184	381
FBgn0030420	CG12717	X	2970	156	187	281	214	271	203	361	178	346	220	203	222	373	283	357	483	240	501
FBgn0284251	CG12050	2L	3471	285	317	340	197	287	204	228	103	262	499	320	220	200	169	188	158	103	177
FBgn0028550	CG11405	X	7025	196	220	312	142	207	193	203	83	205	356	277	259	224	228	197	206	105	194
FBgn0051950	CG31950	2L	658	73	71	86	42	43	50	79	28	71	118	86	79	74	69	64	78	25	91
FBgn0037131	CG14564	3L	890	14	8	27	36	62	32	21	13	59	45	47	25	42	13	31	30	14	61
FBgn0010240	CG17336	X	1903	28	32	33	35	53	46	44	32	46	38	33	36	51	37	47	40	24	70
FBgn0265062	CR44173	3R	882	7	8	21	8	21	21	6	4	13	19	12	10	13	13	12	13	10	28
FBgn0028868	CG4701	2L	1318	9	6	19	20	36	33	23	8	38	29	22	18	20	9	15	15	19	20
FBgn0052296	CG32296	3L	7755	365	335	420	523	718	662	726	363	701	405	499	340	606	448	526	600	327	614
FBgn0086384	CG14228	X	3400	481	506	542	645	613	543	683	368	666	555	427	458	670	564	714	739	371	653
FBgn0037746	CG8478	3R	2266	47	30	57	55	129	90	91	42	120	60	75	50	96	52	102	75	51	123
FBgn0019661	CR32777	X	4832	311	90	102	127	264	130	125	241	376	201	87	77	138	117	128	521	372	174
FBgn0027561	CG18659	2R	3816	1489	1521	1734	1669	2452	2713	4670	2289	3925	1706	1794	1302	3123	2913	3745	4706	2148	4468
FBgn0033095	CG3409	2R	5152	957	872	1104	899	1301	1439	1197	634	921	1131	1258	957	1826	2084	2304	1301	745	1454
FBgn0051313	CG31313	3R	782	8202	8900	9902	5726	4553	3577	2497	1285	2095	10119	8712	8439	4682	5038	4472	2403	1227	2165
FBgn0052409	CG32409	3L	1231	171	145	199	116	100	90	85	44	112	244	183	111	96	61	66	82	43	78
FBgn0038478	CG5148	3R	3602	197	189	171	285	329	260	295	143	271	253	243	239	364	313	413	389	219	334
FBgn0085343	CG34314	2L	1484	35	40	29	27	47	43	38	20	55	49	45	35	39	49	45	40	20	60
FBgn0035611	CG13285	3L	981	13	9	18	28	33	29	24	16	25	23	12	12	16	8	15	10	11	26
FBgn0045980	CG10951	3R	2791	163	238	211	419	550	513	162	76	139	516	706	631	1593	481	458	233	195	265
FBgn0052797	CG32797	X	931	30	16	41	41	72	44	56	10	59	44	67	29	39	29	32	55	24	62
FBgn0051195	CG31195	3R	4001	536	493	735	636	796	698	870	413	773	785	716	691	925	899	1209	909	549	1027
FBgn0034459	CG16716	2R	2829	24	23	35	70	71	70	45	24	52	24	35	25	25	29	31	40	33	40
FBgn0004507	CG7254	2L	3144	5864	5968	6494	3429	3085	2344	1877	1189	2026	5539	4417	4319	2303	2416	2698	1891	1016	1874
FBgn0037406	CG15585	3R	1161	17	16	18	34	48	30	24	13	32	13	15	23	27	12	19	27	21	26
FBgn0259146	CG42261	3R	5847	55	58	151	88	212	185	159	55	202	158	147	84	133	50	109	131	94	222
FBgn0035170	CG12191	3L	2717	37	33	50	29	52	58	47	21	55	44	61	30	45	28	41	39	29	66
FBgn0030266	CG11122	X	12204	602	595	720	937	1227	1063	1384	666	1384	1098	904	777	1457	1079	1417	1612	834	1897
FBgn0268063	CG32372	3L	4108	2848	2508	2878	3484	4504	4772	3579	2209	4445	3376	3400	2999	6816	7012	9040	5044	3414	6232
FBgn0029697	CG15570	X	4278	53	48	81	93	116	106	86	40	144	83	84	46	89	55	44	90	56	117
FBgn0265629	CG44437	X	1093	21	9	20	16	58	23	70	28	73	7	17	10	30	32	51	64	42	86
FBgn0267795	CG32138	3L	5827	334	309	342	567	842	815	1172	670	1110	568	468	349	1004	868	1027	1216	623	1043
FBgn0267022	CR45466	X	788	46	41	65	85	92	73	98	39	81	54	63	84	78	107	114	64	37	76
FBgn0260008	CG41623	3L	1083	731	654	805	381	437	387	489	206	385	834	602	539	418	482	439	421	259	444
FBgn0037363	CG1347	3R	6303	1961	1936	2331	3175	3294	2817	3802	1846	3234	2195	2199	2321	3490	3240	3599	3627	1750	3175
FBgn0035260	CG7991	3L	4073	54	46	104	55	197	145	107	45	199	157	144	89	110	76	123	100	98	211
FBgn0033389	CG2412	2R	1918	51	70	73	81	79	64	57	35	83	65	68	30	82	63	52	56	41	59
FBgn0036749	CG7460	3L	2001	217	202	250	117	125	117	128	63	122	263	168	96	70	44	78	62	39	108
FBgn0016794	CG1044	3L	4666	246	239	347	455	533	350	617	307	583	372	325	277	584	467	998	637	323	563
FBgn0038240	CG14851	3R	506	3	2	5	4	6	6	4	4	6	4	4	2	3	1	10	1	4	16
FBgn0036112	CG14147	3L	761	5	0	8	5	25	17	17	4	12	17	4	8	15	3	11	13	8	20
FBgn0263778	CR43695	X	699	6	4	13	10	13	9	9	0	9	6	11	6	19	9	7	10	7	9
FBgn0036278	CG10698	3L	3238	26	37	68	53	100	72	78	21	99	59	69	53	53	26	57	74	47	73
FBgn0036058	CG6707	3L	2135	3050	2989	3220	4160	5198	5080	8107	4285	7879	3763	3521	3104	6645	6615	7750	9745	5010	9084
FBgn0052451	CG32451	3L	5916	1447	1332	1510	3054	4585	4184	8402	3818	6843	1811	1621	1236	5792	4509	5552	6742	3353	5912
FBgn0028375	CG5876	2L	3130	366	307	310	254	341	247	329	152	326	453	337	259	285	248	302	315	151	293
FBgn0085261	CG34232	2R	831	72	30	51	64	88	85	57	16	52	67	83	55	87	73	66	62	36	65
FBgn0016036	CG14827	3L	996	8	8	13	8	23	15	19	6	15	21	16	4	24	7	13	20	10	10
FBgn0026417	CG2525	3R	1169	54	53	66	70	74	92	102	56	114	79	65	73	184	144	200	201	67	179
FBgn0031814	CG9528	2L	3700	1248	1205	799	1878	1927	1654	2395	1063	1983	2047	1951	1613	2024	1837	2399	2712	1243	2750
FBgn0016976	CG12500	X	8332	92	76	191	164	310	264	196	95	281	220	222	119	201	116	155	165	120	370
FBgn0030970	CG7326	X	2580	181	167	196	172	246	194	215	112	235	270	211	178	261	219	327	238	139	260
FBgn0053160	CG33160	3L	825	23	19	17	21	49	29	18	6	53	24	16	10	24	16	28	15	22	25
FBgn0265815	CR44604	2L	237	0	0	0	2	7	3	8	0	10	1	2	1	6	1	2	5	1	4
FBgn0021738	CG32788	X	1230	33	28	36	41	77	56	79	31	66	47	36	41	52	58	60	71	53	80
FBgn0033781	CG13319	2R	691	232	241	219	180	180	185	202	104	206	375	254	208	204	165	216	191	117	194
FBgn0264569	CR43941	3L	1352	28	30	40	27	66	52	43	18	56	32	48	26	48	22	37	32	29	59
FBgn0023216	CG2864	X	2599	370	342	385	362	339	298	251	136	249	343	297	272	246	217	244	186	106	188
FBgn0031446	CG15398	2L	994	6	8	11	11	24	17	17	6	22	9	10	14	6	5	11	13	14	17
FBgn0085326	CG34297	3R	770	5	9	3	7	9	11	18	2	14	5	6	3	16	5	6	8	3	12
FBgn0000286	CG11924	2L	4231	651	615	734	965	1182	1229	1992	937	1508	1470	1098	925	2044	1633	2146	2185	1037	1673
FBgn0288229	CG3164	2L	2864	4606	4626	4782	7222	8759	8610	10193	5409	8473	5603	6029	5391	10571	10184	11253	10832	5248	9371
FBgn0036035	CG18178	3L	1310	172	145	167	86	125	104	96	42	116	237	149	123	115	98	148	114	59	119
FBgn0034622	CG15666	2R	2947	25	35	22	65	92	77	66	20	99	60	37	44	59	39	45	44	30	94
FBgn0003060	CG9757	3R	851	31	51	59	32	25	16	5	2	18	32	28	26	4	18	12	13	11	23
FBgn0036343	CG14115	3L	810	16	14	15	26	64	46	29	4	48	25	34	16	39	8	26	34	21	52
FBgn0037920	CG14710	3R	1458	66	72	45	89	98	68	78	24	71	59	76	44	66	53	57	58	37	114
FBgn0028396	CG31509	3R	579	16205	18841	13688	19675	18987	17755	23641	10856	23865	9878	8344	8925	53929	21984	24426	29636	13727	20220
FBgn0035167	CG13888	3L	1868	17	10	22	17	47	42	33	18	33	36	17	21	14	12	37	15	18	35
FBgn0039464	CG6330	3R	2075	2514	2726	3277	2767	1173	657	180	108	226	1477	1226	1910	324	462	252	131	76	142
FBgn0000017	CG4032	3L	12564	1326	1256	1685	2175	3036	2275	2561	1270	2579	1778	1619	1609	3259	2479	3438	3362	1887	3698
FBgn0267719	CR46052	3R	345	2	4	2	5	11	3	7	0	3	4	2	4	1	0	6	1	5	2
FBgn0013765	CG4832	2R	5012	411	373	433	958	1707	1388	3428	1644	2959	436	540	466	1824	1158	1672	3138	1696	2740
FBgn0005638	CG4354	2R	2786	23	17	39	38	103	62	118	49	135	69	84	35	50	29	69	74	47	116
FBgn0031474	CG2991	2L	3088	388	438	363	360	487	345	637	316	595	598	392	370	634	547	667	838	486	749
FBgn0263083	CG43351	2R	242	21	11	10	54	51	40	28	18	22	156	133	103	171	106	64	112	52	71
FBgn0003416	CG4200	X	5678	594	525	600	685	812	703	1050	497	942	744	686	573	998	824	1072	978	582	1144
FBgn0031434	CG3227	2L	1654	45	45	51	37	110	91	102	31	94	68	80	39	116	64	89	91	48	121
FBgn0037338	CG10018	3R	2589	69	66	74	78	127	107	134	63	110	75	92	69	108	107	109	105	49	106
FBgn0051606	CG31606	2L	690	26	12	27	17	33	26	24	13	26	37	19	19	30	25	21	35	23	56
FBgn0024491	CG6046	3R	3336	411	211	384	377	414	280	535	230	500	243	209	172	268	249	358	308	189	346
FBgn0038219	CG14839	3R	981	10	8	12	24	21	18	24	5	34	25	11	12	27	4	8	15	8	25
FBgn0052564	CG32564	X	1448	46	40	56	58	129	77	45	26	130	101	95	78	75	34	63	85	35	174
FBgn0263410	CR43456	3R	682	5	4	15	16	10	10	9	1	6	10	19	9	9	13	7	7	14	20
FBgn0283652	CG11606	2L	1105	87	81	116	73	97	80	65	29	83	165	85	76	85	76	93	86	50	103
FBgn0023096	CG15148	2L	12821	164	150	217	248	310	297	231	127	346	221	189	164	214	127	214	232	162	349
FBgn0030829	CG12998	X	1121	5	6	13	17	27	20	26	5	17	18	21	13	29	13	19	24	12	32
FBgn0034242	CG14480	2R	1337	187	169	226	183	182	151	231	114	202	221	181	142	261	200	257	254	186	234
FBgn0037325	CG12147	3R	1889	22	19	44	36	74	71	65	24	65	61	46	12	61	23	34	59	41	80
FBgn0265428	CR44340	X	613	14	17	8	15	25	27	22	9	24	14	17	12	31	22	16	15	19	28
FBgn0266304	CR44969	2L	1062	74	72	89	98	149	148	159	69	119	98	99	75	158	147	163	153	65	146
FBgn0050372	CG30372	2R	5028	536	547	610	727	804	698	755	355	769	812	676	622	899	724	870	794	429	851
FBgn0037721	CG9427	3R	847	13	7	25	13	26	23	16	11	33	18	26	9	38	19	15	17	23	27
FBgn0050263	CG30263	2R	6387	57	57	112	89	229	203	180	80	201	160	176	101	157	73	122	136	120	274
FBgn0261999	CG42817	2L	5790	60	57	88	136	185	125	196	80	227	101	95	68	110	64	134	159	79	130
FBgn0053093	CG33093	3R	1055	169	197	199	228	248	312	391	224	435	25	22	13	87	27	69	126	83	131
FBgn0034023	CG12960	2R	1800	16	13	28	58	55	48	47	12	34	23	31	15	20	12	17	15	30	20
FBgn0037750	CG12946	3R	2175	189	129	147	256	261	239	204	102	222	214	230	170	260	243	248	256	130	262
FBgn0260934	CG8201	2R	6079	3466	3450	3779	3959	4048	3440	4601	2437	4174	4908	4027	3756	4695	4270	5010	4818	2614	4598
FBgn0037478	CG2656	3R	1016	84	81	120	97	122	96	101	63	88	130	115	72	130	95	129	103	58	128
FBgn0033628	CG13203	2R	2286	17	11	42	22	82	44	35	16	72	43	48	13	44	21	23	60	23	82
FBgn0035798	CG7526	3L	5438	75	67	99	131	188	133	104	37	138	104	116	77	99	54	72	98	64	131
FBgn0016697	CG10938	2R	884	1485	1550	1534	1744	1592	1500	2206	969	1966	1696	1544	1347	1749	1760	2356	2225	1141	2293
FBgn0266870	CR45331	2L	534	0	2	7	9	7	7	4	1	9	4	3	5	2	4	4	2	2	3
FBgn0262364	CG43062	3R	584	30	28	44	42	51	43	36	13	34	34	46	41	30	32	27	24	14	32
FBgn0033554	CG12938	2R	543	8	6	15	13	21	11	20	6	16	7	12	9	21	16	20	15	16	23
FBgn0034224	CG6520	2R	1059	13	11	32	12	53	37	28	23	40	32	38	17	30	16	28	30	15	29
FBgn0266649	CR45156	3L	1477	18	13	20	22	28	23	15	15	28	19	12	5	16	5	15	19	9	23
FBgn0037307	CG14666	3R	991	17	14	12	27	29	23	21	7	18	34	13	24	25	24	21	22	17	21
FBgn0031248	CG11912	2L	898	13	16	32	26	30	16	25	12	45	25	23	25	23	12	22	13	19	22
FBgn0036004	CG3654	3L	8463	778	918	937	1094	1479	1241	1648	942	1471	997	976	801	1555	1288	1499	1626	895	1592
FBgn0024984	CG3457	X	1100	4	3	32	13	39	30	27	5	36	33	24	24	32	20	17	19	16	43
FBgn0039879	CG11575	3R	1812	25	9	23	20	50	48	39	15	51	39	26	12	34	28	47	33	22	51
FBgn0000426	CG16792	2R	467	142	120	175	109	153	138	234	140	188	155	95	92	96	87	189	284	133	383
FBgn0283479	CG5656	3L	1806	52	43	74	72	76	48	51	19	69	75	85	67	58	29	65	37	27	58
FBgn0036666	CG9712	3L	1757	783	820	756	823	974	879	1307	724	1085	786	683	644	1082	1049	1301	1349	697	1130
FBgn0033500	CG12913	2R	2523	14	22	38	41	73	41	41	10	64	40	46	30	38	24	31	31	28	65
FBgn0040324	CG1862	4	5312	776	827	815	1138	1383	1187	1958	926	1524	878	871	812	1687	1708	2000	2294	1138	1972
FBgn0001138	CG9656	3R	4090	48	26	56	47	112	62	73	42	95	70	76	42	82	34	82	84	75	109
FBgn0053829	CG33829	2L	493	12	8	15	12	10	15	17	2	12	15	18	7	2	10	6	14	6	11
FBgn0264363	CG43815	2L	414	4	3	9	4	11	3	7	2	7	7	8	2	0	1	2	2	5	8
FBgn0024362	CG11412	X	2347	889	972	1093	973	1058	953	1198	633	1132	1175	993	833	1182	996	1157	1141	613	1166
FBgn0264501	CR43900	2R	737	205	169	222	196	230	219	395	170	240	255	221	179	201	230	274	217	160	224
FBgn0039852	CG1499	3R	3762	42	33	65	62	140	115	108	60	133	92	68	36	85	54	85	121	99	138
FBgn0263030	CG43325	2R	1229	17	18	22	48	50	60	65	17	41	33	34	29	29	30	36	49	23	48
FBgn0025809	CG8962	X	1507	131	129	128	180	179	160	275	140	162	124	142	129	249	231	270	270	186	311
FBgn0034804	CG3831	2R	1562	169	166	229	172	319	276	370	196	326	255	225	202	287	213	232	369	180	296
FBgn0004395	CG4620	3R	6109	736	856	988	1632	1643	1503	1651	825	1454	1076	1241	1260	2286	2096	2466	1953	929	1607
FBgn0259986	CG33545	3L	2470	18	23	64	45	100	71	52	31	68	65	64	56	67	18	40	55	40	95
FBgn0011280	CG1668	X	1101	12	13	27	15	35	46	31	7	33	31	36	18	25	19	28	22	20	35
FBgn0035111	CG16940	3L	3605	512	468	562	473	562	492	665	266	560	689	521	443	628	584	635	640	355	608
FBgn0266088	CR44830	2R	1583	20	5	22	19	59	37	35	12	18	23	27	29	24	16	30	21	18	23
FBgn0034199	CG15917	2R	453	288	325	291	1307	1804	1644	3733	1709	3281	354	435	417	2324	1895	2777	4029	2247	3888
FBgn0052227	CG32227	3L	5099	59	65	76	118	242	187	141	57	160	123	117	92	119	70	77	102	76	157
FBgn0029118	CG10622	3L	1600	6499	6491	7466	5823	5169	4289	5120	2456	4749	7435	6756	6033	4890	5026	5854	4869	2516	4488
FBgn0267160	CR45600	3R	2914	578	587	697	381	265	183	132	79	144	404	335	317	133	145	78	95	60	115
FBgn0000320	CG9554	2L	3320	110	69	108	180	391	456	267	127	314	158	237	104	498	514	645	270	162	369
FBgn0264871	CR44062	3R	1175	16	7	11	13	24	23	16	7	16	4	12	6	6	6	11	14	15	22
FBgn0003231	CG10360	2L	2395	3580	3889	3202	6479	6737	5886	7614	3947	8018	3981	4271	3596	7599	9846	13897	11113	6761	13886
FBgn0031062	CG14230	X	2053	193	154	223	81	127	74	124	68	116	312	211	134	119	88	123	110	94	147
FBgn0031726	CG7249	2L	2501	16	26	20	32	56	34	41	19	68	48	45	33	32	23	36	34	26	92
FBgn0036311	CG17666	3L	2824	42	37	66	67	122	86	71	25	118	56	59	48	52	39	76	62	40	100
FBgn0011335	CG6801	3L	1513	60	53	55	65	74	69	112	47	87	82	58	54	114	80	112	147	66	109
FBgn0263354	CG42784	2L	6640	55	36	107	94	169	109	146	65	144	141	134	56	116	68	115	106	98	247
FBgn0263765	CR43682	2L	655	10	5	13	9	15	17	13	5	9	17	12	1	9	14	10	13	14	17
FBgn0265511	CR44373	2R	801	10	11	18	33	29	29	30	8	30	18	27	8	26	5	5	19	17	31
FBgn0037200	CG11109	3L	1445	140	140	158	128	145	126	125	65	120	214	159	132	143	121	132	103	65	108
FBgn0037336	CG2519	3R	5863	762	756	852	1164	1368	1123	1721	888	1489	1002	1033	925	1513	1413	1601	1860	970	1573
FBgn0036596	CG13045	3L	1182	18	14	26	19	47	41	25	10	28	35	18	22	26	13	24	25	26	34
FBgn0264864	CR44055	2L	1006	7	14	16	25	25	28	17	6	22	11	17	8	12	13	10	9	5	25
FBgn0034863	CG12227	2R	695	7	4	4	11	14	12	9	2	18	16	9	15	9	5	5	10	4	23
FBgn0004432	CG9916	X	1227	10769	10749	11264	7802	6868	5782	7233	3444	6430	14199	11622	10486	9351	9650	11021	9092	4601	8546
FBgn0035153	CG3371	3L	2329	126	136	148	253	243	232	270	105	210	205	203	171	271	217	299	230	143	289
FBgn0053108	CG33108	3R	931	21	19	34	23	54	33	30	15	31	32	22	10	23	27	21	17	10	21
FBgn0040719	CG15357	2L	560	7	10	6	12	12	12	14	0	13	3	10	4	8	5	2	9	7	7
FBgn0002626	CG7939	3R	747	16407	16355	17753	14915	12926	10407	13531	6677	12104	21058	17146	15580	14092	15160	16798	15044	7849	13663
FBgn0032618	CG31743	2L	2239	2233	1882	3036	590	430	361	217	151	220	2503	2008	1494	255	316	279	149	93	160
FBgn0267972	CG10908	2L	1243	1245	1256	1397	885	777	591	702	375	689	1509	1272	1224	797	911	883	789	409	670
FBgn0265550	CR44400	3R	393	7	4	15	9	17	14	21	8	18	15	15	5	10	6	7	19	19	20
FBgn0259794	CG13030	3L	1450	20	17	48	27	66	46	48	18	54	47	43	39	50	15	43	31	31	66
FBgn0030800	CG9104	X	1707	284	279	332	242	355	291	378	162	334	387	339	271	460	373	377	320	193	400
FBgn0038207	CG14356	3R	740	7	5	23	12	18	10	12	2	10	15	13	3	8	3	9	8	7	12
FBgn0035213	CG2199	3L	2846	185	146	183	103	197	193	227	113	198	322	218	132	197	146	211	206	129	173
FBgn0266982	CR45433	3L	412	4	1	3	5	14	4	4	1	0	8	4	3	2	1	3	7	3	2
FBgn0000084	CG9579	X	1247	1087	1051	1162	1306	1420	1101	1184	585	1334	1320	1324	1185	1454	1421	1844	1455	823	1572
FBgn0035142	CG17090	3L	11261	1849	2012	2348	2551	3176	3073	4245	2428	4095	3109	2821	2457	4937	4449	6330	5743	3314	6457
FBgn0020907	CG14904	3R	1283	38	23	40	64	69	38	44	21	65	98	27	29	46	22	34	34	23	46
FBgn0035085	CG3770	2R	1393	572	583	646	792	700	617	554	295	565	754	710	688	954	769	963	594	312	554
FBgn0263863	CG6949	3R	1268	424	350	435	295	278	219	246	104	226	622	409	363	350	317	354	276	208	307
FBgn0259936	CR32957	2L	665	139	126	101	88	141	83	152	80	123	259	296	193	327	452	674	355	320	408
FBgn0039421	CG6036	3R	1184	14	11	16	29	19	21	18	4	19	18	8	9	17	7	12	13	19	24
FBgn0031534	CG2774	2L	2028	1730	1754	1755	3748	5676	5543	9185	4336	7689	1684	2056	1647	6511	5802	7368	7805	4177	7325
FBgn0003961	CG7171	2L	1262	95	222	159	31	38	51	33	12	45	196	180	23	16	34	18	23	10	42
FBgn0019929	CG2045	X	1413	122	125	146	260	467	438	514	288	447	87	78	53	456	228	277	343	221	327
FBgn0035203	CG9149	3L	1439	523	517	574	472	586	520	852	395	886	808	713	609	814	546	772	1038	525	963
FBgn0000482	CG3093	X	3161	476	423	438	587	652	593	711	302	706	709	535	497	904	760	857	823	390	734
FBgn0053155	CG33155	2R	942	529	502	586	377	437	318	422	188	334	629	427	374	381	380	466	360	238	403
FBgn0267482	CR45832	3L	441	3	3	2	1	2	9	7	9	9	3	0	5	3	2	3	14	4	12
FBgn0265659	CR44466	2R	501	4	4	3	12	19	12	6	2	16	10	10	1	6	7	6	7	11	16
FBgn0259244	CG42243	3R	5659	114	104	148	142	256	200	245	91	286	222	202	126	238	167	245	252	151	292
FBgn0031762	CG9098	2L	3481	29	23	87	49	107	60	41	30	102	81	50	49	72	41	70	79	49	106
FBgn0039227	CG11375	3R	5119	606	552	601	574	639	493	620	315	580	711	601	544	676	487	671	681	326	721
FBgn0011829	CG14396	2L	4912	45	60	74	96	130	79	80	31	116	82	71	44	94	31	51	44	53	110
FBgn0037660	CG18005	3R	1882	230	228	237	221	315	297	312	161	300	261	293	201	316	267	369	359	182	322
FBgn0003091	CG6622	2R	4711	38	32	73	87	100	73	84	39	119	50	53	39	87	44	66	136	96	186
FBgn0037976	CG14734	3R	1618	18	9	24	50	32	29	20	8	40	26	17	12	27	11	18	19	16	37
FBgn0259226	CG42326	2R	5244	81	59	121	91	257	167	139	87	238	221	183	83	153	79	139	176	108	295
FBgn0031969	CG7228	2L	2973	735	666	737	747	1076	1044	1369	808	1225	958	782	656	1249	1204	1633	1195	683	1293
FBgn0038642	CG7709	3R	3111	34	49	86	42	153	126	90	26	131	100	116	65	107	33	78	75	62	144
FBgn0285949	CG1821	2R	577	16758	17361	18135	15219	13739	10951	14579	7152	12301	21987	17797	16206	15673	17036	19323	17322	9029	15295
FBgn0000038	CG11348	3L	2460	21	12	24	23	68	52	39	8	50	34	36	22	49	25	21	35	27	48
FBgn0041629	CG1787	X	2140	439	342	419	618	572	412	573	294	646	496	466	421	621	439	563	738	387	639
FBgn0032525	CG16954	2L	1960	15	18	33	28	56	44	53	16	42	40	33	22	36	13	20	51	25	56
FBgn0034502	CG13871	2R	1717	18	18	33	45	59	39	33	8	39	25	28	30	36	13	47	24	20	42
FBgn0013770	CG6692	2R	1662	1857	2229	1574	5143	5230	4826	7264	3653	6175	1526	1463	1314	7255	7415	7127	8809	4367	7395
FBgn0267555	CR45895	3L	636	10	8	10	12	16	12	13	9	2	10	14	14	10	11	17	12	8	16
FBgn0030805	CG9089	X	2118	35	19	58	42	79	69	73	37	95	61	64	54	107	65	88	98	46	141
FBgn0038732	CG11391	3R	1800	21	28	35	36	75	49	35	16	54	33	30	14	37	16	16	14	20	42
FBgn0001978	CG3647	2L	4145	1279	1099	1352	909	1329	1103	1376	726	1190	1548	1348	1006	1281	954	1271	1102	608	1197
FBgn0036727	CG7589	3L	2249	23	20	40	36	64	45	34	9	75	67	45	32	49	26	27	29	29	71
FBgn0265922	CR44711	X	774	13	11	15	15	24	18	24	2	29	19	9	11	18	5	8	13	15	21
FBgn0265688	CR44495	2L	766	24	16	23	25	46	19	22	14	37	30	16	15	25	6	14	12	20	34
FBgn0260455	CG10332	2R	739	5	107	116	11	33	19	20	10	24	33	15	19	57	17	34	32	21	53
FBgn0261564	CG42678	2R	2755	567	560	611	632	800	611	856	406	821	591	555	478	665	590	664	763	365	739
FBgn0032509	CG6523	2L	837	854	960	1003	881	781	631	773	405	764	1116	1005	850	822	877	1002	893	439	869
FBgn0284230	CG46314	2L	2515	1370	1342	1408	1803	2112	1817	2901	1470	2447	1575	1398	1333	2516	2488	2966	2617	1491	2478
FBgn0265382	CR44323	3R	540	3	4	11	13	14	7	6	3	8	6	9	5	13	3	5	2	0	6
FBgn0003499	CG7847	3R	6377	73	59	135	121	193	178	133	48	184	110	124	63	116	59	94	123	95	187
FBgn0010909	CG16973	3L	6418	1876	1915	2221	2936	4176	3660	6547	3787	6981	1968	1852	1652	4568	3823	4737	6224	3428	6071
FBgn0001253	CG32356	3L	6099	93	73	119	176	238	204	237	121	283	154	150	110	200	114	158	298	181	324
FBgn0267478	CR45828	3L	488	5	1	8	10	3	15	10	1	6	6	3	4	10	3	9	6	2	5
FBgn0264438	CR43856	2L	853	6	7	26	18	18	18	29	9	14	23	22	6	19	12	20	14	20	24
FBgn0263049	CR43344	2L	2449	38	46	26	114	220	249	414	196	375	25	34	24	296	285	344	326	245	382
FBgn0037186	CG11241	3L	3149	1457	1532	1822	2130	1614	1368	681	420	787	1880	1551	1397	646	874	1160	377	235	490
FBgn0038001	CG17404	3R	914	9	3	6	5	16	18	14	8	19	10	10	9	7	3	14	16	4	19
FBgn0030277	CG1394	X	868	8	5	25	14	33	23	13	8	20	26	28	17	24	5	15	22	16	38
FBgn0288686	CG3401	2R	2518	462	534	320	1703	3183	2990	6358	2856	4876	650	939	449	5231	3737	5623	6734	3415	6163
FBgn0002629	CG6099	3R	759	2	3	4	3	11	22	26	8	19	7	13	5	8	10	12	10	4	18
FBgn0004593	CG7599	3L	420	3	1	5	5	10	14	13	5	22	15	6	2	5	1	9	62	10	15
FBgn0263382	CR43434	3R	584	5	1	8	6	22	19	20	8	10	10	12	8	9	5	9	1	14	16
FBgn0030314	CG11696	X	2235	231	208	189	192	218	190	256	94	182	306	267	187	221	233	294	253	130	301
FBgn0264824	CR44032	3R	774	6	6	10	8	18	27	19	6	32	15	18	10	9	9	7	11	7	22
FBgn0053182	CG33182	2R	5718	308	298	321	307	467	391	474	257	477	506	433	300	499	408	519	526	284	546
FBgn0286818	CG6988	3L	2328	77425	79302	95334	41196	27752	17023	11188	5980	10372	102109	73552	68246	15679	20515	21007	9621	5162	8884
FBgn0013679	CG34092	mitochondrion_genome	939	14134	14423	15756	12821	12730	11465	16055	7677	12938	13505	10685	10254	10973	12191	13133	12252	7647	12152
FBgn0265667	CR44474	2R	601	5	9	5	15	9	7	10	3	22	5	6	6	13	7	3	4	9	8
FBgn0033355	CG13748	2R	722	15	7	21	24	54	43	39	10	40	22	22	18	46	18	36	55	15	49
FBgn0265847	CR44636	2R	352	1	0	7	7	3	4	6	2	1	5	1	2	3	1	3	4	8	9
FBgn0263084	CG43352	2R	338	3	3	1	7	16	9	10	12	7	8	9	5	4	2	6	3	7	7
FBgn0015031	CG14028	2L	460	972	1039	1154	643	422	375	382	198	311	1214	1006	967	420	514	508	395	217	360
FBgn0032858	CG10949	2L	1689	87	75	98	111	156	107	148	53	146	119	91	97	131	96	143	104	60	131
FBgn0035042	CG3640	2R	994	4	1	11	8	21	18	14	3	32	14	8	15	10	4	13	13	8	16
FBgn0037398	CG15580	3R	2371	85	52	67	102	110	108	115	52	99	36	51	22	53	28	40	43	34	61
FBgn0036433	CG9628	3L	1125	54	62	81	66	80	64	41	27	63	84	70	82	55	76	72	41	35	75
FBgn0053653	CG33653	4	5584	71	54	94	135	176	118	187	108	195	120	94	96	134	147	215	201	78	180
FBgn0267733	CR46064	2R	2652	55	38	50	74	92	80	71	23	97	75	48	49	60	55	53	60	32	69
FBgn0050286	CG30286	2R	967	134	121	128	253	377	339	675	421	774	131	126	103	242	160	228	354	205	331
FBgn0263106	CG10578	3L	2161	2839	3120	2531	3627	4200	2351	4597	2762	4386	4627	4335	1995	5012	3030	6685	6312	3038	7665
FBgn0030569	CG9411	X	3684	33	39	99	40	138	91	59	29	153	109	90	68	72	43	64	51	62	132
FBgn0025638	CG16982	X	1229	1787	1770	1877	1813	1714	1602	2199	1028	2027	2230	1844	1712	1964	2046	2380	2193	1202	2145
FBgn0031792	CG13983	2L	877	9	7	12	16	29	25	19	1	16	21	21	4	21	4	14	12	11	18
FBgn0027490	CG13400	2L	3251	85	85	72	124	178	172	147	59	129	120	91	113	141	91	155	126	66	140
FBgn0040368	CG32859	X	1638	27	26	33	48	50	31	45	17	39	20	20	7	6	5	7	9	16	20
FBgn0034858	CG10315	2R	2098	857	703	893	662	769	690	841	399	910	1055	902	732	1225	886	1249	1176	623	1247
FBgn0266237	CR44932	3R	884	15	3	18	7	13	23	15	9	16	11	13	11	17	7	18	14	9	16
FBgn0259222	CG42322	3R	3657	44	27	71	50	133	101	94	33	112	82	132	67	66	61	59	83	49	152
FBgn0034546	CG13442	2R	1633	18	10	21	18	43	44	25	15	25	31	25	22	46	13	27	14	19	35
FBgn0267696	CR46032	3L	693	6	4	7	19	21	14	7	3	22	10	13	5	14	13	12	11	6	14
FBgn0030326	CG2444	X	913	2859	4033	4035	6020	11905	13495	10424	7470	10730	4532	4918	3344	18529	16213	16717	10298	5653	7394
FBgn0001233	CG1242	3L	2960	18966	17107	15449	12226	14776	12076	16670	9970	21180	26552	21234	14130	23607	18421	41322	31119	16740	37100
FBgn0037747	CG8481	3R	1506	254	261	291	212	195	124	146	76	141	314	280	278	197	179	198	189	85	156
FBgn0053282	CG33282	2L	1583	15	30	26	41	51	33	51	18	36	16	67	27	27	23	20	35	28	43
FBgn0030711	CG8928	X	1285	77	88	94	103	130	116	238	85	243	139	119	134	224	205	237	390	227	281
FBgn0037707	CG16788	3R	1370	185	173	217	116	121	99	159	75	139	279	202	188	153	124	180	179	81	170
FBgn0032313	CG14070	2L	1229	26	13	20	25	45	28	34	10	36	21	27	14	20	13	20	26	19	26
FBgn0040931	CG9034	X	481	302	294	384	187	182	130	139	73	122	332	310	257	143	167	198	150	79	131
FBgn0038902	CG6800	3R	909	20	13	21	14	28	24	38	7	28	36	23	16	27	12	36	23	10	19
FBgn0028467	CG11070	2L	3391	715	687	691	915	1149	900	2310	1048	1789	915	707	684	1203	1028	1234	1862	932	1779
FBgn0267135	CR45575	3R	365	7	8	10	12	12	7	4	2	14	8	12	8	12	4	10	4	6	10
FBgn0052808	CG32808	X	1063	11	21	39	30	59	33	34	16	50	51	44	19	45	29	44	50	29	61
FBgn0263502	CR43491	X	629	6	1	11	12	9	16	3	1	8	5	1	4	4	3	3	3	4	17
FBgn0260655	CG8793	3L	4347	508	470	486	464	532	481	628	332	623	734	589	569	745	644	773	720	425	687
FBgn0264291	CG12265	3R	651	38	45	31	39	36	32	34	14	41	40	29	32	24	35	34	35	16	47
FBgn0052071	CG32071	3L	453	3	1	8	9	11	11	8	4	10	15	15	7	17	5	9	11	5	14
FBgn0028491	CG2930	X	3701	67	81	106	110	224	210	136	46	166	130	150	77	145	82	100	99	83	177
FBgn0264738	CG43996	X	1067	3	3	8	15	28	13	10	12	9	8	8	5	9	4	6	7	6	7
FBgn0033054	CG14591	2R	1771	42	31	47	38	87	68	50	21	66	67	78	41	52	29	33	39	41	68
FBgn0036997	CG5955	3L	1314	18	11	24	16	42	29	22	13	21	22	29	11	37	23	30	22	16	31
FBgn0067317	CG13415	3R	615	5	3	16	2	11	6	7	7	4	3	4	5	4	1	2	10	12	8
FBgn0037838	CG4089	3R	2022	17	47	34	50	70	50	31	24	70	44	40	21	27	19	30	22	29	80
FBgn0035540	CG7452	3L	1566	358	349	270	598	592	494	592	272	576	409	376	404	683	580	606	570	313	614
FBgn0039154	CG6164	3R	712	295	268	326	170	261	229	231	108	175	244	221	151	302	178	184	129	95	145
FBgn0028500	CG9063	3L	4866	1140	1126	1306	1089	1103	894	1165	584	1114	1494	1170	1066	1217	1111	1279	1198	682	1183
FBgn0259214	CG42314	4	5939	3099	3001	3134	3100	3047	2566	3833	1858	3202	3828	3116	3040	3589	3497	4054	4462	2310	3886
FBgn0028481	CG4341	2L	4160	40	32	90	51	133	70	68	42	161	100	77	50	75	41	79	83	55	108
FBgn0261279	CG42250	3R	5024	1149	1042	1150	715	801	680	877	413	817	1493	1252	1032	967	920	1022	1003	537	960
FBgn0033431	CG1827	2R	1341	644	589	587	1096	1239	1162	1121	624	1226	939	948	752	1740	1469	1739	1354	733	1364
FBgn0035165	CG13887	3L	1446	3335	3427	3647	4292	5489	4681	7816	3606	7849	3313	3068	2808	5427	4863	6157	6473	3785	6597
FBgn0035736	CG8638	3L	1004	13	12	49	28	68	58	49	17	54	40	41	30	33	13	26	39	36	52
FBgn0283651	CG46301	2L	5632	76	74	145	94	229	158	126	40	210	169	170	98	106	64	96	115	77	224
FBgn0051814	CG31814	2L	3841	44	49	46	51	97	56	53	18	70	30	44	51	52	34	41	49	50	84
FBgn0262901	CR43256	2R	539	3	4	10	7	16	7	13	5	8	13	5	5	16	14	14	15	9	14
FBgn0030457	CG12096	X	2985	267	249	299	256	307	295	292	162	303	380	360	277	434	368	390	475	230	440
FBgn0265704	CR44511	3L	539	29	28	51	12	28	17	20	1	31	40	47	39	11	12	25	10	6	23
FBgn0288469	CG32226	3L	4504	183	172	179	218	257	260	351	137	259	226	257	216	316	278	334	324	182	331
FBgn0264989	CG44140	2L	434	39	64	50	76	84	101	93	39	88	188	156	116	268	144	114	104	48	80
FBgn0051866	CG31866	2L	1089	88	75	73	112	119	73	123	62	139	102	105	70	112	110	130	125	72	153
FBgn0035249	CG17249	3L	1534	142	151	113	157	137	143	187	96	178	139	145	107	178	132	183	232	109	209
FBgn0029133	CG1591	X	1830	781	655	659	478	440	400	417	233	413	915	676	569	415	462	508	459	258	433
FBgn0031489	CG17224	2L	1520	1138	1338	1155	1372	1594	1573	2953	1372	2616	1599	1624	1163	3010	2071	2341	3249	1420	2698
FBgn0039030	CG6660	3R	1112	35	23	49	43	86	37	52	31	72	31	36	35	38	29	30	91	68	78
FBgn0036992	CG11796	3L	1518	28	33	49	62	63	49	52	19	54	41	41	21	38	14	36	30	18	46
FBgn0032780	CG13085	2L	1270	54	52	70	147	184	171	174	79	163	66	68	63	192	163	202	153	104	154
FBgn0005694	CG5683	3L	3826	361	322	432	243	290	255	330	147	286	475	331	269	311	255	273	323	177	269
FBgn0266420	CG5581	2R	1571	68	87	55	68	116	73	114	50	117	130	82	71	103	96	136	93	45	118
FBgn0265635	CR44442	2R	1305	15	16	24	17	37	26	17	15	40	21	11	21	27	5	16	15	15	46
FBgn0086687	CG5887	3R	2019	28501	31813	32268	8732	7999	5800	5210	3287	6230	29046	19921	16023	6619	7158	6179	7127	3651	7084
FBgn0267284	CR45720	2L	807	3	4	11	13	13	11	8	2	4	9	11	9	10	8	7	12	3	7
FBgn0265144	CR44213	2R	300	8	6	10	13	19	12	6	10	13	10	17	14	5	8	2	11	12	26
FBgn0012042	CG10146	2R	790	286	2435	2317	1145	700	711	1026	1127	2023	2728	1614	1717	2260	3691	2804	2579	920	1557
FBgn0024294	CG12172	2R	1294	14	22	34	50	96	68	137	66	108	51	53	29	70	55	61	190	75	149
FBgn0039406	CG6090	3R	621	801	723	863	641	631	521	595	328	419	1196	968	909	610	768	884	802	344	761
FBgn0038686	CG5555	3R	1976	466	436	490	657	720	571	872	440	857	573	512	482	891	801	946	964	506	1012
FBgn0263121	CG18495	2R	969	624	666	691	675	659	622	1085	491	1020	655	535	533	726	703	900	934	527	1014
FBgn0031929	CG18585	2L	1423	7	15	23	31	28	33	23	9	29	35	60	41	1442	28	45	61	34	40
FBgn0264844	CR44052	3R	650	11	11	27	21	24	25	15	14	25	28	18	21	21	30	40	24	16	22
FBgn0033598	CG13224	2R	817	27	22	24	20	50	41	31	6	30	37	35	29	20	12	12	22	16	30
FBgn0267005	CR45449	2L	649	11	10	18	23	16	28	24	8	24	17	18	5	14	11	3	17	13	19
FBgn0259682	CG42351	2R	2029	7189	7380	8243	9698	10089	7777	13987	6768	12602	8057	6673	6112	10434	8781	11255	13517	7853	14451
FBgn0027070	CG17322	2L	1903	409	363	420	388	403	412	327	153	307	642	590	509	618	603	627	504	258	446
FBgn0033555	CG12324	2R	724	340	366	354	272	191	191	218	105	172	673	487	426	349	347	425	312	205	300
FBgn0010287	CG7562	2L	983	86	59	80	40	44	47	39	31	41	95	83	62	44	30	36	33	28	53
FBgn0039942	CG17163	X	1716	192	150	162	173	183	145	180	103	160	196	192	142	202	147	202	171	87	164
FBgn0262569	CG43109	2R	261	28	40	38	14	16	19	6	4	6	57	49	41	32	36	21	22	14	21
FBgn0029003	CG4746	X	2082	21	26	36	40	74	68	73	43	116	56	57	42	108	48	59	111	36	113
FBgn0265838	CR44627	2R	501	4	1	10	9	17	8	4	1	10	4	16	9	9	0	7	10	4	23
FBgn0052185	CG32185	3L	421	58	304	273	71	84	86	74	60	207	34	45	56	242	151	405	131	122	242
FBgn0035678	CG10469	3L	1067	91	85	101	96	122	81	177	76	124	197	162	209	163	170	211	249	127	207
FBgn0266757	CG5747	3L	5744	59	57	86	112	156	135	124	37	109	111	87	64	88	47	58	87	76	127
FBgn0039250	CG11120	3R	2511	45	41	46	72	70	53	74	33	59	63	70	60	71	56	63	77	49	77
FBgn0039597	CG9997	3R	1325	7	12	18	20	35	10	18	9	20	11	13	15	13	7	4	7	8	22
FBgn0032701	CG10341	2L	1873	136	166	159	84	128	96	87	57	132	221	149	123	97	70	63	68	68	103
FBgn0263385	CR43437	4	535	13	1	18	12	17	11	6	3	16	8	17	8	11	5	10	14	7	17
FBgn0032144	CG17633	2L	1350	28	26	49	38	87	66	53	9	52	39	49	32	51	17	57	38	30	64
FBgn0266651	CR45158	3L	599	31	15	27	10	22	6	13	9	6	18	25	26	9	8	10	8	2	7
FBgn0265576	CG44403	2R	1397	1169	1134	1333	1170	1339	1127	1833	831	828	1232	1160	956	1218	1663	1624	1654	1110	1199
FBgn0020767	CG10155	2R	4167	476	447	583	634	790	616	833	418	917	631	635	486	867	831	1046	993	540	973
FBgn0017558	CG8808	2R	2732	3090	3741	3369	4287	3196	2552	2212	1637	2904	3467	3716	3907	3204	3691	4424	2368	1684	3493
FBgn0027784	CG6011	3R	1304	107	100	108	106	129	136	155	70	130	183	139	110	158	153	182	175	102	145
FBgn0034822	CG9873	2R	422	0	3	7	6	12	5	4	3	4	30	40	42	15	75	93	115	32	115
FBgn0052450	CG32450	3L	821	8	9	13	21	25	15	19	6	28	7	13	8	14	13	11	24	15	19
FBgn0001325	CG3340	2R	4411	2164	2114	2348	1622	2539	2382	3662	1898	2932	3377	2338	1609	2840	2631	2847	2858	2043	3183
FBgn0264874	CR44065	2L	1082	61	73	65	98	118	115	229	102	151	47	73	32	145	109	139	173	66	143
FBgn0024980	CG2715	X	1667	342	368	525	134	156	143	152	116	167	437	366	330	152	174	184	181	83	133
FBgn0015926	CG6157	X	2353	28	12	48	29	61	56	53	13	103	63	34	26	43	28	56	42	35	76
FBgn0031559	CG3513	2L	423	339	561	437	495	389	413	486	302	432	372	454	471	1429	578	439	639	408	462
FBgn0053057	CG33057	3L	3110	76	77	97	91	118	72	109	49	117	80	64	46	105	92	76	96	44	89
FBgn0051813	CG31813	2L	893	8	12	14	16	40	16	11	12	31	26	27	18	26	9	23	16	21	28
FBgn0004567	CG2939	2L	2346	17	15	39	34	60	43	29	11	60	62	39	24	29	16	42	33	26	80
FBgn0033788	CG13323	2R	2562	34	34	121	36	100	83	56	31	76	135	93	46	169	38	49	47	24	93
FBgn0035271	CG2021	3L	402	72	70	90	59	68	41	62	29	56	90	85	75	69	46	69	78	28	62
FBgn0016123	CG1462	3R	2153	39	36	63	58	90	68	79	30	79	101	215	57	81	52	72	57	41	93
FBgn0030824	CG5070	X	814	15	17	37	33	59	32	23	17	71	63	31	32	52	16	37	53	40	76
FBgn0038273	CG14860	3R	1603	35	27	44	35	48	50	37	11	52	77	57	57	47	26	47	39	20	42
FBgn0015402	CG2899	3R	5517	433	360	490	524	710	591	673	308	698	601	509	451	781	527	685	714	395	763
FBgn0283494	CG3140	2R	1065	1999	2128	2537	1058	700	518	402	224	355	3114	2024	1968	587	781	826	386	230	461
FBgn0031182	CG1644	X	1785	103	114	119	182	186	199	283	102	237	202	242	198	422	329	365	406	262	365
FBgn0029719	CG15473	X	2292	68	61	77	75	189	120	103	51	123	92	100	89	148	64	109	101	68	142
FBgn0030814	CG4955	X	1838	4	20	18	17	57	31	29	16	38	29	38	26	28	18	33	21	23	37
FBgn0051251	CG31251	3R	1060	32	37	27	39	32	43	27	12	33	51	35	17	40	23	34	19	26	34
FBgn0010303	CG4353	X	5689	1079	1082	1233	1385	1742	1464	1976	997	1893	1753	1360	1389	2268	2070	2505	2138	1278	2338
FBgn0259993	CR42491	X	747	1716	1571	1742	1400	1341	1085	1458	737	1285	2254	1843	1573	1439	1501	1762	1629	864	1548
FBgn0036510	CG7427	3L	1601	274	300	239	300	328	242	361	160	313	367	312	242	437	310	383	398	241	371
FBgn0265531	CR44381	X	580	5	6	10	12	15	25	12	3	13	9	9	8	11	8	10	11	6	13
FBgn0050115	CG30115	2R	6170	484	425	708	653	989	869	967	504	888	539	567	449	1062	975	1192	962	525	944
FBgn0263352	CG7015	3L	8844	2079	1927	2199	2335	2520	2174	3171	1504	2477	2531	2325	2154	3141	3157	3673	3323	1795	3086
FBgn0000559	CG2238	2L	3008	113821	110695	119965	105388	98843	83731	104013	54323	100960	149745	121564	106520	112445	113615	130169	118236	63987	116917
FBgn0001133	CG33133	2R	1894	290	287	300	256	315	244	309	157	322	327	319	234	331	218	314	290	180	325
FBgn0034217	CG18468	2R	1188	39	46	42	48	65	50	76	23	62	44	54	38	82	34	55	56	31	64
FBgn0032943	CG8666	2L	2359	80	109	74	108	106	71	75	45	98	42	48	38	44	25	63	51	42	62
FBgn0036305	CG10984	3L	2321	263	279	278	333	427	333	493	246	487	365	265	236	440	377	499	520	261	510
FBgn0265252	CR44266	X	904	53	51	94	68	87	72	76	33	66	49	29	39	34	36	46	55	27	67
FBgn0032709	CG15167	2L	450	9	7	11	8	26	18	17	1	17	13	8	8	10	10	8	10	12	14
FBgn0000216	CG3096	3L	532	4	9	7	7	12	10	3	8	9	7	8	6	6	8	11	10	7	10
FBgn0035298	CG1140	3L	2006	684	728	898	525	320	228	243	116	285	715	655	453	231	206	274	286	125	299
FBgn0038426	CG10406	3R	491	90	80	91	45	48	30	33	22	54	123	81	72	51	49	65	38	14	49
FBgn0266966	CR45417	3L	501	5	5	11	19	12	9	12	5	12	2	6	6	3	4	7	14	6	11
FBgn0040465	CG12767	2R	1471	19	19	45	33	41	41	22	17	37	44	34	26	50	28	43	31	29	46
FBgn0031169	CG1494	X	5469	154	141	152	160	213	150	135	68	182	1559	1102	921	627	546	918	610	276	480
FBgn0030812	CG8949	X	4773	605	596	703	706	890	805	993	494	882	896	801	687	1010	915	1151	1187	653	1118
FBgn0288700	CG46498	X	3438	20	14	51	46	75	61	40	14	78	100	95	71	66	35	66	67	57	109
FBgn0040907	CG3712	X	349	114	148	157	131	112	94	129	83	111	146	112	90	112	105	85	114	56	102
FBgn0265578	CG44405	2L	1933	15	24	29	19	53	41	49	11	38	32	18	17	25	24	32	27	18	37
FBgn0028848	CG7311	2L	2316	37	34	42	74	117	87	58	32	79	52	60	40	61	28	36	50	54	98
FBgn0039709	CG31009	3R	5795	92	65	114	135	262	247	266	97	326	197	158	115	287	242	183	379	172	347
FBgn0034057	CG8314	2R	1280	505	452	506	441	501	377	500	251	455	568	425	395	436	404	418	433	255	430
FBgn0034455	CG11007	2R	1527	192	133	166	142	147	104	145	62	140	209	128	121	117	112	122	141	87	148
FBgn0033379	CG8070	2R	2385	326	280	354	127	192	182	210	114	204	509	332	273	197	187	217	220	116	219
FBgn0031100	CG1504	X	4635	33	19	54	47	93	63	75	22	106	81	76	35	54	32	47	65	52	95
FBgn0032913	CG9259	2L	1466	121	155	148	42	89	71	26	18	49	240	205	28	64	43	25	16	20	45
FBgn0030300	CG1747	X	2680	40	51	61	129	230	222	132	69	169	328	228	214	263	208	341	144	89	165
FBgn0267571	CR45911	3R	3391	24	18	49	37	92	47	52	31	67	42	52	31	52	33	45	49	38	70
FBgn0004143	CG14426	X	846	11	7	16	16	34	28	19	14	29	34	20	6	32	9	19	35	11	49
FBgn0030524	CG10993	X	715	14	10	23	29	27	19	17	2	20	14	11	0	19	14	17	11	14	23
FBgn0036661	CG9705	3L	1570	601	575	515	1009	1007	899	1486	774	1277	778	806	730	1679	1605	1946	2098	1159	2468
FBgn0262875	CG43230	2L	799	8	3	11	24	30	30	22	4	22	14	11	23	9	8	2	12	8	26
FBgn0034061	CG8386	2R	656	677	723	838	592	565	447	499	229	420	1125	894	852	648	667	668	630	330	553
FBgn0034671	CG13494	2R	604	1	1	10	12	8	10	13	9	16	12	16	3	15	2	16	11	10	10
FBgn0266809	CR45271	2R	1198	4	4	11	11	16	22	17	5	10	21	19	11	11	9	17	14	10	25
FBgn0016926	CG4710	2L	2130	2083	2373	1576	1291	2064	2531	2110	1210	2136	2145	1998	1309	3285	2535	3952	2286	1404	2577
FBgn0032233	CG13140	2L	2374	49	24	64	119	91	65	60	38	56	17	33	19	38	11	29	29	33	48
FBgn0038349	CG6045	3R	4562	1349	1542	1273	2496	1933	1497	1090	611	1407	1769	1395	1672	1221	1542	1529	915	443	1079
FBgn0267408	CG18522	3R	4228	2526	2423	2558	1941	1555	1272	1087	604	1014	3005	2504	2114	766	934	695	556	292	638
FBgn0036780	CG7330	3L	1166	11	16	47	32	67	32	26	8	41	34	38	16	33	14	37	34	33	43
FBgn0031632	CG15628	2L	3932	63	51	75	106	121	104	103	51	142	101	90	45	99	67	108	129	89	139
FBgn0035626	CG17334	3L	1152	13	7	32	16	59	35	38	9	35	32	36	17	102	58	79	37	23	56
FBgn0266972	CR45423	2R	706	6	7	5	5	15	11	8	3	14	1	8	6	11	2	4	6	9	9
FBgn0000479	CG32498	X	11128	272	256	345	422	541	380	590	321	647	645	747	500	759	796	1011	963	699	1152
FBgn0266438	CG45068	2R	3221	110	133	158	122	204	149	207	89	203	171	147	150	212	175	185	201	106	246
FBgn0035429	CG12017	3L	2667	34	25	54	47	96	70	75	26	80	52	51	24	41	26	42	51	41	76
FBgn0031564	CG2816	2L	542	57	56	55	87	93	84	135	58	94	64	69	42	137	118	137	98	55	133
FBgn0286222	CG4094	X	1740	3954	4123	4629	3952	2567	2039	2485	1079	2294	5189	4309	3822	2801	3087	3542	2596	1530	2444
FBgn0267528	CR45868	3L	593	11	5	8	14	19	23	12	4	18	21	8	5	11	6	12	17	7	14
FBgn0266319	CR44984	2L	955	6	7	2	8	9	10	4	4	9	6	8	10	9	9	2	9	8	24
FBgn0034768	CG13518	2R	689	9	0	4	4	11	8	12	7	11	1	9	4	6	3	3	5	5	6
FBgn0067864	CG12021	3L	3266	401	416	417	426	537	451	687	349	694	507	438	384	604	491	571	661	326	719
FBgn0039585	CG1894	3R	1425	31	32	39	82	59	94	53	27	47	9	6	5	12	15	10	8	8	14
FBgn0034438	CG9416	2R	3076	79	65	77	149	224	194	312	129	288	84	118	90	244	201	189	466	201	308
FBgn0031030	CG14217	X	5483	1589	1573	1730	1954	2364	1900	2369	1316	2365	2144	1749	1530	2590	2337	2843	2460	1343	2426
FBgn0035914	CG6282	3L	3611	31	44	58	61	117	90	98	16	63	63	71	37	74	27	43	51	36	76
FBgn0052111	CR32111	3L	5214	62	54	77	107	177	94	114	39	132	78	103	55	120	65	56	82	89	113
FBgn0036442	CG13473	3L	584	2	2	10	11	12	9	12	9	11	11	18	4	4	7	10	8	9	12
FBgn0033475	CG12129	2R	1239	243	259	286	164	170	109	157	62	122	383	299	260	177	275	259	128	99	144
FBgn0037669	CG9740	3R	708	41	60	35	40	38	46	53	20	55	54	46	29	49	49	47	62	32	75
FBgn0031753	CG13999	2L	1041	11	6	11	11	20	18	13	9	16	14	18	2	8	7	15	15	13	19
FBgn0037915	CG6790	3R	2783	41	37	68	70	102	78	62	28	83	35	48	30	67	27	28	37	56	69
FBgn0031784	CG9222	2L	1290	10	4	16	17	32	20	13	8	36	16	18	9	7	5	4	14	9	22
FBgn0037225	CG14643	3R	2165	17	23	21	21	59	50	52	16	52	34	38	17	44	20	26	19	23	41
FBgn0053341	CG33341	3R	946	9	4	12	12	32	15	13	10	26	12	7	4	15	7	5	3	10	17
FBgn0011746	CG8084	2R	2426	23	23	38	19	74	66	46	15	74	46	38	26	44	20	32	44	24	93
FBgn0034951	CG3860	2R	2113	1110	1099	1241	944	756	680	806	420	675	1218	892	786	687	696	869	638	365	604
FBgn0035440	CG14969	3L	1636	343	323	388	404	431	381	563	272	452	429	356	357	517	508	559	598	283	480
FBgn0035849	CG7404	3L	2119	350	332	404	481	525	431	573	288	548	563	393	360	572	489	609	603	336	509
FBgn0035760	CG8607	3L	1008	26	24	44	20	20	26	26	12	25	60	53	24	20	18	27	17	9	29
FBgn0266778	CR45243	3L	425	10	1	3	3	11	16	22	4	18	7	12	2	8	11	15	8	10	22
FBgn0284245	CG8280	2R	2278	268452	266835	281626	258223	246787	209773	272742	141884	252368	325661	275925	240576	280421	285120	342756	293486	163499	288602
FBgn0033819	CG4714	2R	2355	59	53	95	104	119	90	62	56	94	79	78	59	78	65	74	54	58	126
FBgn0005695	CG8411	2R	2506	455	450	373	484	544	391	624	284	548	244	203	146	316	290	348	417	190	325
FBgn0039343	CG5111	3R	2005	15	27	21	40	69	35	38	24	65	49	56	24	42	23	45	35	27	39
FBgn0261933	CG10753	3L	729	149	135	167	73	76	89	86	31	74	157	149	112	117	101	115	105	69	102
FBgn0266764	CR45229	2R	263	0	8	2	2	3	4	0	1	2	3	4	1	7	4	1	5	5	4
FBgn0033058	CG14593	2R	2761	26	31	61	51	128	98	85	30	122	75	71	54	71	33	67	76	60	133
FBgn0035722	CG10075	3L	924	126	105	140	83	98	65	97	61	104	178	118	109	89	104	104	112	67	118
FBgn0051871	CG31871	2L	2332	35	23	74	61	124	91	77	28	125	93	77	37	76	22	62	55	43	97
FBgn0027865	CG6120	3R	3343	356	261	250	3031	5692	5314	13609	6310	11172	149	252	106	7404	5815	7768	12110	6355	10526
FBgn0030752	CG9947	X	1820	297	306	358	365	385	358	393	181	356	364	300	246	385	331	439	410	246	426
FBgn0052570	CG32570	X	1034	15	4	26	20	33	37	16	6	18	33	32	27	19	13	31	35	7	34
FBgn0265952	CR44739	2L	931	9	11	11	15	32	23	31	5	15	16	12	4	18	6	7	9	11	20
FBgn0035016	CG4612	2R	3922	432	394	441	517	714	637	974	453	736	540	508	361	804	697	842	909	473	814
FBgn0028540	CG9008	2L	2194	422	394	394	808	518	394	224	137	215	326	379	261	392	393	400	211	125	206
FBgn0004435	CG17759	2R	5648	1735	1800	1982	1895	2197	1936	2509	1277	2107	2342	2044	1912	2548	2420	2800	2662	1416	2520
FBgn0003187	CG6433	2L	3318	310	98	48	53	239	185	79	72	187	42	42	35	64	41	35	36	61	90
FBgn0267582	CR45922	3L	558	9	10	10	12	12	3	7	7	3	15	11	7	11	0	8	13	4	13
FBgn0037930	CG14715	3R	640	2120	2080	2326	1543	1192	967	1202	599	1050	2783	2281	1992	1304	1407	1728	1396	796	1415
FBgn0035675	CG6610	3L	586	69	55	55	40	24	23	43	23	35	92	76	46	43	35	59	47	23	29
FBgn0052694	CG32694	X	3542	48	44	93	77	162	118	112	48	126	89	91	53	82	46	86	98	69	125
FBgn0051342	CG31342	3R	4054	124	102	124	165	268	232	286	133	301	170	172	152	300	211	322	325	169	323
FBgn0267557	CR45897	3L	641	4	5	15	16	22	7	16	6	13	16	24	11	9	9	7	15	6	19
FBgn0260750	CG31873	2L	1300	234	194	224	174	143	129	125	74	109	251	190	158	125	126	110	108	57	76
FBgn0037856	CG4674	3R	3180	81	81	107	133	245	196	271	157	288	174	134	75	291	288	267	273	166	316
FBgn0051755	CG31755	2L	4909	43	43	56	68	112	85	79	38	93	57	58	34	99	86	96	104	56	107
FBgn0030296	CG15196	X	1587	27	14	42	39	55	27	24	7	40	13	24	12	31	14	31	16	25	37
FBgn0026320	CG5185	3L	963	17	8	19	18	45	29	41	23	54	25	17	15	40	14	26	67	30	59
FBgn0264616	CR43956	4	201	20	11	14	15	31	15	36	11	38	7	6	6	22	15	16	21	12	29
FBgn0262963	CR43274	2L	519	1	0	7	3	6	8	16	3	17	13	7	5	12	4	2	11	8	8
FBgn0003865	CG1502	X	887	12	9	7	12	29	19	24	7	17	17	19	7	14	3	19	12	7	24
FBgn0033124	CG12847	2R	1025	12	28	36	15	39	66	31	26	36	23	23	30	54	58	98	49	14	35
FBgn0037270	CG9769	3R	1301	2252	2170	2470	2150	2009	1708	2065	1042	2060	3085	2359	2147	2391	2214	2602	2257	1388	2479
FBgn0037327	CG2087	3R	4639	1576	1515	1772	1165	1273	1001	1014	532	991	1533	1407	1101	1077	1074	1323	1133	666	1194
FBgn0030673	CG15601	X	1485	28	25	28	53	40	56	43	23	58	55	38	18	64	40	55	45	37	73
FBgn0265551	CR44401	3R	902	11	7	10	2	17	10	21	2	18	10	13	8	9	10	6	14	4	12
FBgn0262730	CG14446	X	9366	143	170	241	182	350	277	345	169	338	222	207	167	320	214	308	301	179	332
FBgn0039627	CG11837	3R	1103	63	41	62	38	40	40	19	13	50	97	71	51	41	25	24	27	31	44
FBgn0031378	CG15362	2L	813	46	44	34	47	60	74	83	41	69	140	111	66	83	51	88	64	30	51
FBgn0053985	CG33985	3L	860	7	9	12	13	24	21	11	4	21	8	11	9	14	10	13	13	11	16
FBgn0031020	CG12202	X	4013	1600	1197	1682	603	758	608	722	397	709	2101	1405	1160	837	654	870	720	382	740
FBgn0040260	CG17932	2L	1954	188	204	219	100	212	69	81	31	84	102	117	67	59	67	57	79	46	90
FBgn0037115	CG11249	3L	2110	49	43	64	70	123	66	70	16	106	50	69	52	57	20	33	33	33	62
FBgn0035027	CG3511	2R	2202	63	69	86	93	128	116	104	49	75	90	96	66	81	108	110	102	55	115
FBgn0027621	CG3400	X	3383	484	452	487	609	872	890	1473	749	1224	939	764	633	1159	941	1131	1799	875	1565
FBgn0003204	CG1799	X	2810	2209	2000	1931	5908	9240	8537	11887	5868	11218	2839	3005	2684	14400	13039	17101	13260	6709	14473
FBgn0267991	CR46258	2L	1815	30	24	37	34	47	37	45	19	45	48	51	28	62	21	30	29	36	71
FBgn0027562	CG10345	3R	2423	11	15	36	19	45	32	32	19	51	35	28	9	48	15	20	27	18	46
FBgn0266534	CG45095	3R	1065	10	9	11	17	27	19	28	12	24	20	17	7	27	30	28	36	34	50
FBgn0013531	CG18780	2L	1037	36	38	51	59	53	43	68	20	41	61	44	33	71	55	50	47	36	49
FBgn0032143	CG4017	2L	1616	14	15	29	29	59	56	45	17	59	34	33	23	37	9	21	41	26	37
FBgn0035210	CG2213	3L	840	13	20	22	37	58	37	45	16	60	34	25	21	29	23	28	37	21	43
FBgn0085342	CG34313	2L	2239	593	452	772	135	119	83	61	26	68	574	460	402	68	72	54	25	33	38
FBgn0035608	CG10630	3L	1268	23	17	31	37	48	38	53	14	65	22	23	12	13	21	21	28	19	38
FBgn0034407	CG10794	2R	449	422	1324	1143	310	234	575	82	130	773	223	227	852	1072	779	1111	283	357	285
FBgn0033860	CG18369	2R	2074	29	24	74	49	90	76	67	20	92	85	67	31	75	42	49	45	32	86
FBgn0001234	CR31400	3R	21216	7858	8018	9125	13628	18209	15025	23432	12458	16060	10290	10633	7604	18875	17716	25278	27926	14947	25240
FBgn0033901	CG12366	2R	1570	163	133	140	132	160	130	147	57	129	169	104	102	147	142	169	142	82	139
FBgn0028430	CG31770	2L	673	88	55	104	81	108	75	51	33	73	99	90	64	164	102	105	107	33	67
FBgn0032026	CG7627	2L	4778	5067	4987	5756	6150	7240	6100	19128	10464	19281	6674	7032	5873	10226	9072	11712	23950	12822	21388
FBgn0265675	CR44482	2L	374	4	6	6	3	17	4	4	0	13	2	7	2	5	0	2	5	11	7
FBgn0031549	CG15415	2L	2543	53	49	51	97	109	78	87	41	115	43	37	37	96	46	66	59	54	91
FBgn0051104	CG31104	3R	1382	10	14	19	27	19	24	21	7	23	14	15	8	9	17	11	12	20	31
FBgn0034551	CG15225	2R	814	15	9	34	29	45	31	29	9	28	18	19	14	29	15	19	12	12	20
FBgn0032059	CG9296	2L	1133	229	186	251	177	179	155	191	89	193	276	211	168	220	164	211	207	111	201
FBgn0031770	CG13995	2L	3379	39	26	60	44	113	74	48	21	113	77	62	44	70	23	57	99	52	132
FBgn0000083	CG5730	3R	1457	5810	6336	6538	4780	5474	4266	4485	2930	5707	8461	7463	6440	5274	5454	7071	5329	2946	5688
FBgn0264542	CG43921	X	9201	114	65	158	144	258	167	163	62	213	175	168	121	148	70	136	134	124	224
FBgn0010548	CG11140	2R	2923	4290	4374	4980	3571	3633	3135	4669	2267	4361	8696	7395	6410	6823	5858	6923	7043	3584	6702
FBgn0015803	CG10043	2L	5284	389	409	485	601	755	585	743	351	789	653	531	456	784	759	969	787	492	895
FBgn0085410	CG34381	2L	3637	30	19	65	43	99	98	62	18	95	60	73	51	79	50	76	92	73	119
FBgn0037583	CG9684	3R	2146	153	143	145	199	192	179	243	97	176	170	176	98	244	204	247	233	107	208
FBgn0051924	CG31924	2L	819	7	6	18	11	26	28	24	5	23	13	29	10	11	10	16	15	18	30
FBgn0022355	CG6186	X	2854	40170	47554	49475	40787	39911	38666	32873	15691	35962	100739	81632	72186	89008	48470	53129	43987	27725	32828
FBgn0264950	CR44119	2L	2095	116	136	138	287	281	240	166	84	164	248	308	227	498	500	526	269	180	276
FBgn0026430	CG3917	X	5063	184	145	165	211	243	194	266	96	259	186	192	113	227	167	218	251	146	276
FBgn0266791	CR45256	2R	562	7	4	9	8	22	11	7	5	9	3	12	2	12	4	4	8	5	18
FBgn0032024	CG14273	2L	1061	31	76	27	26	40	20	17	7	26	97	19	23	26	9	26	33	24	45
FBgn0039145	CG6000	3R	702	165	144	218	89	89	44	67	24	63	293	177	179	67	94	79	49	41	58
FBgn0031640	CG11926	2L	1882	342	304	356	359	369	319	560	211	445	422	391	309	429	377	442	503	277	533
FBgn0035703	CG8270	3L	2170	201	250	240	268	285	259	335	170	338	277	269	235	334	282	378	359	246	387
FBgn0262020	CG42831	3L	1266	8	9	12	15	27	18	19	2	22	14	19	10	14	10	11	13	14	22
FBgn0000489	CG6117	3L	2881	91	65	78	108	137	91	144	74	108	50	71	46	129	85	94	116	86	194
FBgn0262170	CG42878	2R	411	2	3	9	9	5	4	7	3	7	2	1	1	7	0	1	1	3	5
FBgn0028570	CG10838	2L	475	9	12	22	25	31	17	10	7	13	13	9	10	15	9	5	6	11	31
FBgn0260238	CG42512	X	1782	458	414	333	1735	2358	2192	3774	1708	3586	545	878	568	3284	2833	3272	3937	1979	3724
FBgn0004372	CG2075	3L	2267	21	25	37	41	58	39	31	14	44	30	21	18	28	14	15	26	16	64
FBgn0028542	CG33115	2L	1478	1839	1825	1955	2106	1822	1526	1029	592	1103	1977	1884	1636	2141	1886	1967	1025	619	1233
FBgn0036595	CG13046	3L	781	3	5	18	10	31	11	27	11	19	17	19	15	21	10	19	10	23	24
FBgn0053873	CG33873	2L	528	29	32	26	13	30	28	28	6	26	42	14	17	21	26	28	20	8	30
FBgn0030830	CG5172	X	788	1	4	9	9	14	6	14	5	19	4	7	5	8	16	13	5	6	16
FBgn0265964	CR44751	X	656	3	1	11	6	13	8	13	4	12	8	14	5	6	3	12	9	9	16
FBgn0002878	CG11156	X	4868	181	131	166	143	222	222	176	67	217	233	152	136	167	140	167	184	116	206
FBgn0037835	CG14687	3R	740	11	6	11	30	47	38	77	50	113	13	28	12	18	10	30	94	41	77
FBgn0034692	CG13502	2R	1478	13	8	23	11	49	26	21	8	42	38	26	15	28	10	22	24	12	44
FBgn0040060	CG6457	3L	904	40	22	706	27	791	26	35	7	24	14	15	141	318	14	13	10	9	39
FBgn0040466	CG9771	3R	903	35	35	39	26	38	44	43	16	47	33	28	24	60	29	32	20	17	47
FBgn0051111	CG31111	3R	952	60	35	51	66	40	47	59	32	55	49	20	29	55	35	47	54	37	41
FBgn0042175	CG18858	2L	2029	3566	3427	3138	6128	7078	6211	9630	5201	9557	4659	4669	4972	8974	8695	11328	12439	6377	12102
FBgn0038617	CG12333	3R	2167	238	197	240	260	314	259	376	187	355	313	266	237	341	258	374	329	229	439
FBgn0026479	CG3210	2L	2868	730	776	844	1029	1085	960	1082	550	983	943	833	698	1418	1236	1440	1461	686	1230
FBgn0035785	CG8546	3L	2089	23	6	19	26	44	53	38	14	60	38	49	36	29	11	28	37	18	64
FBgn0040528	CG15864	3R	1542	18	17	20	20	44	21	28	21	35	26	22	16	27	25	37	43	22	47
FBgn0265951	CR44738	2L	535	2	2	4	5	14	4	5	2	10	10	2	2	12	3	5	7	4	5
FBgn0030039	CG12123	X	1044	115	118	101	92	110	126	141	61	132	138	101	72	130	124	171	161	77	149
FBgn0039563	CG4951	3R	1591	71	43	65	84	95	83	104	48	109	108	48	85	73	63	78	98	40	117
FBgn0030222	CG9806	X	2914	17	21	41	47	88	69	62	21	64	36	52	35	37	13	24	43	30	83
FBgn0263619	CR43628	3R	1396	99	91	93	101	136	104	168	89	184	148	94	96	160	184	166	205	102	203
FBgn0030764	CG9777	X	1499	17	8	13	25	29	33	21	24	34	21	12	6	30	28	16	27	23	25
FBgn0054052	CR34052	X	439	4	3	6	13	10	23	22	4	10	10	8	1	14	10	8	14	1	23
FBgn0036173	CG7394	3L	1431	213	174	193	156	169	134	193	84	129	207	148	152	145	117	156	145	74	171
FBgn0287234	CG3244	2L	1652	63	82	108	51	60	56	32	22	45	63	63	70	56	34	43	34	18	43
FBgn0040396	CG3939	X	931	465	436	420	519	530	447	745	326	657	399	394	330	573	540	563	637	365	562
FBgn0034067	CG8399	2R	2342	67	79	84	113	169	102	115	71	164	145	106	67	111	77	104	139	68	167
FBgn0039419	CG12290	3R	4453	191	213	203	205	316	258	295	190	407	410	392	242	452	236	502	375	308	577
FBgn0034793	CG13533	2R	1064	461	458	482	415	353	321	284	136	257	498	450	375	430	359	412	313	197	297
FBgn0032067	CG9465	2L	2953	25	8	32	32	55	43	25	3	41	17	18	26	23	10	17	32	31	49
FBgn0001992	CG4163	2L	2787	74	52	87	67	101	93	100	34	61	64	71	49	57	41	58	69	34	81
FBgn0026756	CG11012	2L	1644	21	12	40	42	55	36	25	11	38	38	31	13	28	15	19	20	20	47
FBgn0038928	CG12297	3R	1163	189	155	122	95	140	138	164	61	158	137	120	107	112	129	175	157	70	147
FBgn0038974	CG5377	3R	1253	883	847	1014	627	500	425	443	193	425	1109	896	856	596	548	656	617	296	528
FBgn0035236	CG12004	3L	2882	783	771	856	1239	1551	1725	2087	1055	1945	703	840	619	1812	1864	2441	1988	1076	1823
FBgn0030600	CG32592	X	16734	305	237	499	342	763	653	539	233	698	580	484	337	534	241	436	432	247	702
FBgn0041171	CG15010	3L	5332	2028	1933	2379	2124	2537	2301	2845	1566	3013	3189	2672	2237	3497	3053	3936	3318	1795	3286
FBgn0031604	CG15433	2L	1863	184	165	230	129	138	125	140	67	124	295	237	140	218	136	180	162	72	198
FBgn0261671	CG42555	2L	16454	7785	7059	8749	8949	12452	13026	17598	8657	13457	10620	9072	7540	16327	14548	19594	16281	8052	15025
FBgn0265176	CR44241	2R	494	5	16	14	7	14	13	12	4	16	12	3	1	4	4	9	4	8	17
FBgn0034876	CG3957	2R	1661	551	516	622	587	652	544	648	343	705	812	663	587	872	761	1049	874	532	896
FBgn0036317	CG10948	3L	2904	377	326	437	447	479	382	547	254	494	434	404	338	513	391	525	580	266	503
FBgn0027343	CG16785	X	3250	42	50	103	77	141	136	107	27	142	97	116	70	70	42	72	110	78	129
FBgn0037329	CG12162	3R	1639	445	433	468	394	419	352	445	181	409	577	481	380	422	389	455	401	258	465
FBgn0267958	CR46238	3R	717	7	6	10	7	12	10	25	9	4	1	9	7	4	2	4	3	9	10
FBgn0032020	CG7787	2L	888	177	119	136	146	203	178	281	115	236	199	141	131	251	193	260	270	143	259
FBgn0283468	CG3412	3R	3492	1706	1766	1936	2406	3126	2647	4211	2205	4064	2356	1973	1648	3336	3113	4122	4379	2486	4504
FBgn0036117	CG6321	3L	1594	175	186	211	147	136	98	104	51	123	241	172	136	153	145	150	157	80	136
FBgn0036152	CG6175	3L	3956	472	369	432	451	509	369	825	465	728	491	387	276	380	330	437	745	451	804
FBgn0032782	CG9994	2L	1604	304	357	409	347	230	108	50	23	75	350	250	257	109	118	93	52	43	91
FBgn0266019	CG43154	X	9133	5487	5872	6423	11137	11068	9670	16063	8077	13379	5896	6224	6770	12937	12289	13756	13890	7927	13221
FBgn0039687	CG7593	3R	736	33	32	37	38	43	35	30	13	28	50	26	21	25	30	35	30	7	37
FBgn0000075	CG10501	2L	1792	16	16	35	28	81	53	53	15	52	35	42	35	51	21	45	57	30	60
FBgn0030338	CG15741	X	484	1	4	3	7	16	3	6	7	11	2	9	7	10	3	12	8	2	5
FBgn0038388	CG4287	3R	1648	809	832	860	1123	1084	960	1287	560	1147	988	993	883	1295	1511	1544	1417	723	1318
FBgn0031630	CG15629	2L	1432	20	15	25	26	49	32	24	13	34	25	38	15	39	28	18	26	12	46
FBgn0267330	CG5183	2L	1679	3509	3438	3749	2284	1819	1374	1480	740	1332	4559	3751	3293	2028	1993	2196	1618	883	1581
FBgn0265580	CR44407	2L	633	3	8	8	10	16	24	8	3	10	13	4	5	12	5	3	8	4	15
FBgn0086368	CG12311	X	2840	703	691	857	256	262	218	231	86	179	815	612	441	180	159	138	149	109	215
FBgn0040232	CG6392	2L	7008	86	64	115	168	165	126	195	89	178	118	93	77	204	171	168	170	109	194
FBgn0003430	CG16738	2L	1425	33	10	55	31	66	37	31	11	53	67	46	36	43	10	28	51	25	63
FBgn0263236	CG11956	3R	3321	119	98	144	166	277	232	272	123	208	129	124	60	136	76	122	187	92	210
FBgn0029006	CG4943	2R	5365	841	776	954	914	998	950	1326	693	1150	1055	896	810	1171	930	1221	1181	637	1205
FBgn0035873	CG13670	3L	960	11	2	9	14	21	23	18	7	12	17	13	4	12	5	12	9	7	26
FBgn0030447	CG2200	X	1224	475	429	486	456	423	347	420	209	415	833	919	641	719	677	757	664	328	575
FBgn0041100	CG10523	3L	1630	207	200	174	202	155	135	96	55	101	170	199	150	134	171	167	154	73	124
FBgn0034913	CG11173	2R	1212	321	330	384	439	571	529	862	384	730	337	328	279	695	528	677	801	385	624
FBgn0058045	CG40045	3L	881	841	854	887	736	788	679	1097	494	867	1038	772	756	904	877	1030	1013	540	951
FBgn0020307	CG5799	2R	4903	44	33	97	53	174	124	91	37	156	125	115	102	120	69	82	111	60	199
FBgn0030495	CG11816	X	1958	11	14	38	29	80	42	49	27	49	41	29	15	45	16	23	32	23	53
FBgn0034803	CG9849	2R	986	348	320	410	224	182	127	164	62	131	460	364	325	191	204	222	120	88	117
FBgn0032120	CG33298	2L	6463	1461	1324	1918	1600	2231	1885	2968	1486	2858	2273	1698	1625	2797	2461	3063	3092	1606	3172
FBgn0013763	CG5210	2R	1811	53661	54253	58215	41533	31380	24099	14557	8286	13131	62518	52168	48410	27578	29105	28540	14535	7204	12757
FBgn0037834	CG6554	3R	1528	508	470	509	381	396	296	400	209	371	721	510	409	372	418	467	404	231	459
FBgn0030479	CG1987	X	2452	193	152	204	194	265	236	416	218	395	218	159	123	288	242	274	410	234	364
FBgn0283439	CG46281	3R	1321	21	17	22	17	11	11	13	4	12	37	23	16	17	5	10	17	8	24
FBgn0264748	CG44006	3L	1240	10	12	14	87	168	203	297	124	226	4	10	8	159	163	229	227	138	287
FBgn0030701	CG16952	X	4040	427	385	428	723	1331	1449	1816	877	1672	598	577	474	1887	1801	2054	2417	1093	1907
FBgn0030093	CG7055	X	2668	554	494	631	679	758	557	698	280	703	879	746	743	896	759	880	792	485	980
FBgn0267390	CG6498	3L	7868	1624	1518	1566	2801	3800	3761	4798	2486	4457	2217	2264	1767	6113	5040	7552	5553	3123	6451
FBgn0035557	CG11353	3L	3115	48	43	73	65	135	86	64	34	129	71	84	44	69	42	66	70	51	105
FBgn0004052	CG17962	3L	453	3	6	6	15	13	7	16	1	12	14	13	3	14	14	7	8	15	15
FBgn0003392	CG18102	X	4768	807	858	942	1025	1115	955	1393	751	1293	1177	978	911	1407	1233	1512	1592	939	1562
FBgn0032577	CG13244	2L	611	6	6	13	18	36	11	11	11	13	18	13	7	16	15	21	37	8	14
FBgn0030305	CG1749	X	1432	1244	1275	1523	568	533	453	443	206	409	1894	1318	1039	683	553	670	461	288	527
FBgn0267182	CR45622	X	974	5	0	6	9	19	15	13	0	24	5	20	12	12	12	8	12	11	18
FBgn0052374	CG32374	3L	900	10	9	18	21	21	30	16	12	23	15	14	6	22	9	19	15	11	10
FBgn0051159	CG31159	3R	2481	61	73	89	74	65	72	65	40	74	130	115	81	156	98	136	144	93	147
FBgn0034936	CG2970	2R	1354	703	707	778	608	588	436	599	288	574	797	677	579	568	568	649	607	308	623
FBgn0259236	CG42334	3L	2055	42	46	74	82	174	142	105	46	143	95	102	59	282	75	156	111	58	183
FBgn0005617	CG10385	2L	5021	612	552	615	741	825	686	956	471	819	767	679	604	1026	830	1041	1062	563	1104
FBgn0263323	CR43404	2L	600	10	7	10	9	14	17	8	4	12	4	7	4	7	7	5	5	1	17
FBgn0259730	CG42384	3R	1540	438	488	306	2474	4115	3980	8319	4151	6691	463	691	464	5663	4841	6628	8119	4874	7272
FBgn0050441	CG30441	2R	406	1	0	2	2	4	3	2	1	3	1	8	2	1	2	8	10	2	7
FBgn0031957	CG14534	2L	1346	19	20	29	82	84	45	92	51	67	33	32	17	44	61	61	79	32	70
FBgn0085423	CG34394	2L	6208	854	898	1071	1436	1660	1381	1231	585	985	1051	977	1004	1754	1490	1780	1116	699	1107
FBgn0033739	CG8529	2R	3370	618	690	798	622	504	384	274	195	358	864	661	569	411	427	380	409	231	459
FBgn0263492	CR43481	3L	2901	26	29	51	89	159	131	233	122	271	65	56	44	144	113	210	349	174	343
FBgn0051773	CG31773	2L	2493	17	18	34	41	60	36	32	14	39	38	22	20	37	13	21	23	19	52
FBgn0261456	CG11228	2R	2804	903	901	996	1237	1412	1275	1717	899	1670	1128	937	839	1601	1570	1666	1775	901	1679
FBgn0264504	CR43903	3R	683	13	10	13	12	27	22	20	11	18	23	11	18	33	11	16	25	11	21
FBgn0261393	CG1089	3R	2490	938	992	1017	541	442	316	209	120	225	598	461	349	313	289	275	196	94	205
FBgn0038453	CG10326	3R	1294	210	231	202	387	345	318	339	178	306	207	234	241	382	417	490	422	150	367
FBgn0033649	CG13194	2R	3212	55	73	78	142	195	184	225	104	221	92	129	102	261	293	268	268	188	287
FBgn0036601	CG13063	3L	544	3	4	11	11	17	10	10	11	13	10	14	11	13	4	9	16	4	21
FBgn0038926	CG13409	3R	2087	49	37	33	31	56	47	55	14	51	31	33	40	32	25	25	28	37	66
FBgn0052512	CG32512	X	2322	138	150	173	218	430	394	537	293	485	274	287	132	453	366	665	535	338	751
FBgn0003410	CG9949	3L	3191	298	308	304	448	650	629	728	412	630	369	393	343	674	614	800	683	394	687
FBgn0261787	CG2478	2L	4892	602	556	664	674	840	760	880	470	721	780	741	650	904	793	955	859	472	960
FBgn0040261	CG13271	2L	1620	21	16	26	31	28	28	29	12	37	32	26	14	20	13	28	30	23	46
FBgn0031114	CG1676	X	2334	310	222	314	275	393	302	372	166	313	313	335	215	258	302	322	293	172	386
FBgn0264815	CG44007	2L	5704	114	86	204	149	284	201	184	81	248	383	333	261	230	157	194	229	139	384
FBgn0038145	CG8863	3R	2021	2199	2025	2045	1859	2102	1905	2362	1246	2327	3062	2739	2137	3098	2853	4030	3551	1894	4150
FBgn0266953	CR45404	3L	450	0	3	3	1	14	10	10	1	12	5	5	2	3	4	10	9	5	8
FBgn0015664	CG5838	2L	2872	383	400	414	317	428	336	432	221	421	513	372	314	502	402	529	509	300	458
FBgn0030746	CG9981	X	3937	56	63	86	69	85	116	98	36	84	1329	469	582	168	105	118	115	70	162
FBgn0040227	CG10161	3R	2012	3837	3516	4069	3267	3174	2771	3402	1697	3185	4990	3736	3337	3739	3525	4027	3907	2126	3797
FBgn0040038	CG12423	Unmapped_Scaffold_8_D1580_D1567	2779	25	15	34	34	43	31	44	10	32	32	20	10	36	47	101	166	50	86
FBgn0037008	CG5047	3L	1124	108	113	68	84	105	66	91	43	87	115	84	58	112	98	84	77	51	87
FBgn0260755	CG42553	3L	1251	367	360	377	332	313	348	324	197	341	233	280	223	286	266	421	347	156	321
FBgn0043900	CG11518	3R	4507	328	262	376	345	501	409	417	213	554	497	405	282	493	347	518	496	288	651
FBgn0031299	CG4629	2L	3115	97	90	62	139	199	199	155	74	168	167	125	119	236	239	229	193	117	221
FBgn0267948	CR46228	3R	342	7	11	8	12	10	9	3	1	2	4	3	1	3	1	0	0	3	5
FBgn0030834	CG8675	X	1071	231	180	205	113	169	116	150	71	169	335	200	191	148	123	141	161	89	159
FBgn0266397	CR45037	3R	469	2	2	7	4	8	7	11	3	9	4	8	4	10	1	5	2	8	12
FBgn0034137	CG4945	2R	2622	56	50	84	50	115	81	78	38	119	89	95	69	83	58	82	85	41	122
FBgn0000606	CG2328	2R	1406	19	26	21	22	80	45	30	17	74	50	42	36	33	12	23	30	31	78
FBgn0001114	CG9280	2L	3373	10978	10571	12019	10984	11228	10260	14448	7449	10941	18762	14739	13972	13381	12666	14070	13819	6957	12553
FBgn0035449	CG14971	3L	2419	520	530	592	449	496	369	608	264	491	782	631	573	554	456	581	525	294	522
FBgn0038458	CG14909	3R	494	5	3	13	7	23	7	12	6	10	5	8	7	15	3	5	9	6	13
FBgn0030078	CG10970	X	1810	108	96	144	110	129	105	60	47	101	90	76	119	159	151	107	118	64	122
FBgn0051324	CG31324	3R	3856	283	210	199	509	679	551	785	404	679	271	153	174	499	318	512	454	436	649
FBgn0086447	CG10685	2L	681	40	32	40	34	40	31	30	18	28	81	64	38	18	24	36	36	10	34
FBgn0030321	CG1703	X	3059	2251	1833	2303	1100	1300	1016	1106	592	1082	2430	1826	1414	1168	1154	1244	1185	573	1183
FBgn0025678	CG5809	2L	1781	7244	6844	7726	3686	2799	1568	1437	695	1363	8305	6083	5666	1465	1590	1746	1288	649	1075
FBgn0030406	CG1463	X	1526	173	133	197	109	135	132	165	78	137	210	169	152	143	138	132	127	62	125
FBgn0260745	CG3359	3R	3163	1440	1573	1718	3188	4721	4328	8514	4508	7782	3476	2486	3673	8404	5398	6700	9986	5029	9849
FBgn0085350	CG34321	X	1590	15	13	15	21	58	43	34	11	42	35	39	15	28	9	28	24	18	43
FBgn0264618	CR43958	4	745	24	29	33	28	37	29	29	33	36	34	29	28	46	52	43	41	34	48
FBgn0036988	CG5262	3L	2033	822	686	656	1559	1608	1436	1817	800	1538	955	1042	1049	2013	1865	2271	2028	1102	1940
FBgn0035410	CG14964	3L	5079	83	68	126	125	216	224	202	64	168	138	157	75	132	70	105	98	79	194
FBgn0037222	CG14642	3R	1344	190	228	230	246	289	254	206	114	205	817	684	654	863	837	992	729	365	598
FBgn0264342	CG43798	2L	747	16	10	35	33	57	42	48	14	33	27	16	23	21	18	31	32	21	31
FBgn0259700	CG42354	X	6153	542	519	556	644	709	565	584	302	576	704	552	523	652	634	598	492	278	442
FBgn0051041	CG31041	3R	700	5	12	15	14	16	23	23	3	31	14	14	4	25	7	11	13	10	17
FBgn0034707	CG5465	2R	2755	152	156	209	195	277	227	246	101	197	265	250	171	218	202	260	192	98	244
FBgn0287828	CG10524	X	6288	48	38	97	93	168	120	142	40	136	93	104	76	114	76	99	99	70	145
FBgn0030797	CG13004	X	2321	85	134	197	94	89	112	136	91	159	103	148	138	139	109	146	141	74	149
FBgn0034642	CG15674	2R	1809	8	14	20	15	40	19	20	11	26	22	19	9	17	9	18	30	17	34
FBgn0267273	CR45709	X	517	14	13	8	23	30	25	25	8	27	22	21	7	15	12	13	13	20	18
FBgn0283476	CG7092	X	12442	148	146	289	245	595	412	341	109	370	333	274	209	345	142	220	265	211	383
FBgn0039106	CG10301	3R	1000	23	22	26	31	62	52	30	18	43	69	56	49	74	66	37	41	27	60
FBgn0085308	CG34279	3R	691	12	19	13	22	30	15	19	8	13	28	39	19	41	23	34	11	17	33
FBgn0005391	CG2979	X	1616	406	316	428	637	559	457	180	106	240	517	275	202	109	116	127	96	54	157
FBgn0020224	CG7037	3L	4902	260	257	376	417	510	452	554	231	500	444	405	342	633	529	668	569	326	631
FBgn0288728	CR46528	3R	9833	92	96	113	134	209	159	125	60	203	134	132	77	135	71	111	122	137	196
FBgn0039595	CG10001	3R	2273	17	16	22	23	47	44	42	13	39	34	33	20	30	9	25	29	17	58
FBgn0032160	CG4598	2L	1216	2022	2205	2381	2080	1646	1297	1115	516	995	2913	2403	2324	1834	2171	2349	1298	722	1306
FBgn0004556	CG9680	3L	2209	144	134	155	83	102	105	130	69	140	199	164	76	152	127	140	190	113	174
FBgn0052855	CG32855	3R	2013	49	58	64	72	119	90	80	35	89	83	79	45	75	60	67	89	58	93
FBgn0035256	CG13930	3L	2145	40	19	69	32	84	80	62	33	107	77	75	45	70	25	45	95	50	127
FBgn0036219	CG14127	3L	1845	20	10	23	35	37	42	33	12	49	42	40	24	17	12	20	27	20	42
FBgn0024806	CG7020	3L	5932	872	762	878	1305	1430	1191	1742	962	1595	1059	940	809	1563	1501	1830	1961	1019	1785
FBgn0038343	CG14871	3R	551	11	2	10	9	18	9	13	7	4	6	9	4	7	9	6	8	7	8
FBgn0002566	CG18028	2L	5316	795	714	842	876	928	733	1063	446	783	871	878	701	970	960	1041	928	533	978
FBgn0035171	CG12502	3L	3735	38	16	71	39	134	102	56	22	130	107	114	59	88	41	61	57	66	131
FBgn0034906	CG13561	2R	531	4	2	3	1	5	11	12	5	10	8	6	5	10	2	3	8	10	18
FBgn0033792	CG13325	2R	3610	46	43	73	77	92	80	67	22	95	39	62	40	52	31	30	29	42	59
FBgn0042103	CG18746	3R	1487	28	20	47	32	67	58	73	12	62	28	27	22	37	34	26	53	23	65
FBgn0039135	CG13603	3R	1046	343	318	307	482	518	439	692	345	698	382	367	332	634	583	666	764	394	768
FBgn0014466	CG15351	X	1132	16	17	43	35	83	63	53	22	52	45	38	27	38	20	36	42	32	58
FBgn0264547	CR43926	2L	757	19	4	13	19	20	16	22	6	34	12	17	7	9	9	8	11	4	18
FBgn0036819	CG6856	3L	1391	158	146	151	133	98	104	133	66	115	201	168	123	127	97	110	116	67	149
FBgn0035083	CG2803	2R	1429	1013	994	1363	409	310	218	146	68	163	1397	833	583	217	184	237	176	114	194
FBgn0261524	CG12244	X	1951	554	566	599	512	500	457	518	224	464	794	638	546	546	522	692	504	322	576
FBgn0030049	CG11265	X	6812	233	244	365	300	452	399	495	286	472	494	365	304	531	421	543	533	315	614
FBgn0051633	CG31633	2L	1452	138	121	102	153	219	190	665	282	775	94	63	68	169	192	183	344	168	289
FBgn0040904	CG15577	X	508	3	3	5	14	6	6	9	1	11	7	3	8	11	1	3	8	5	7
FBgn0260936	CG5505	3L	4538	1408	1336	1681	1640	2097	2072	2920	1655	2668	1842	1650	1315	2592	2252	2627	3042	1846	3154
FBgn0000591	CG8365	3R	769	3	12	22	14	33	31	29	9	36	31	17	10	14	15	8	25	16	45
FBgn0050083	CG30083	2R	868	31	19	25	259	275	214	590	274	433	89	167	84	1523	1464	1589	2552	1179	2324
FBgn0042111	CG18766	3R	1651	198	196	218	289	270	239	265	135	319	252	240	237	378	316	374	317	207	306
FBgn0034059	CG8320	2R	981	348	329	386	210	152	131	146	58	113	313	249	202	155	123	115	130	52	108
FBgn0036899	CG8780	3L	3200	44	16	56	42	106	73	77	26	109	95	76	60	87	32	50	89	44	135
FBgn0039528	CG5634	3R	5800	267	243	315	485	604	584	732	348	699	531	544	340	772	674	805	833	481	828
FBgn0026575	CG32575	X	8763	1065	867	1188	1097	1443	1441	1819	954	1625	2452	1821	1497	2179	1938	2361	2314	1077	2085
FBgn0038118	CG7855	3R	4337	172	136	143	188	253	183	182	91	213	232	203	120	157	117	141	150	94	190
FBgn0259791	CG6897	3L	2002	24	25	49	34	113	74	84	24	96	68	48	23	63	43	58	52	38	79
FBgn0033453	CG1667	2R	1576	1081	1075	1050	1075	1073	861	1436	740	1237	1313	1217	1023	1518	1358	1575	1844	909	1720
FBgn0050324	CG30324	2R	648	13	6	13	12	31	18	32	10	17	10	18	11	35	10	10	21	20	28
FBgn0042627	CG3524	2L	8161	1082	742	1098	906	1538	821	1120	558	1291	477	482	281	434	290	368	299	337	545
FBgn0261429	CR42646	2R	2652	87	69	142	139	224	183	145	76	212	109	130	88	141	88	141	129	125	252
FBgn0052311	CG33484	3L	11516	401	458	550	513	664	550	604	276	574	770	665	558	498	451	539	430	329	564
FBgn0028685	CG3455	X	1465	1934	1952	2071	2626	2895	2767	4445	2081	3877	2270	2110	1801	3086	2819	4045	3999	2306	4373
FBgn0039089	CG10152	3R	3278	30	31	49	39	105	70	55	27	77	62	68	42	57	23	28	52	50	105
FBgn0266903	CR45363	2L	2837	20	32	35	59	57	46	34	22	65	32	40	26	40	15	25	39	38	49
FBgn0011648	CG12399	2L	3262	829	775	741	1078	1120	871	1291	610	1139	944	869	794	1390	1217	1459	1421	796	1383
FBgn0033089	CG17266	2R	908	96	58	64	43	42	29	32	21	31	95	75	74	37	38	33	41	21	46
FBgn0050458	CG30458	2R	614	5	0	3	6	15	9	7	3	4	6	3	3	6	4	11	4	5	3
FBgn0041588	CG31426	3R	1841	348	352	403	342	339	314	337	172	372	595	462	349	411	322	324	339	176	403
FBgn0027499	CG12340	2R	4806	385	368	404	403	425	352	406	214	349	641	514	424	434	395	498	414	250	394
FBgn0005624	CG3886	2R	6332	214	189	275	258	441	430	514	252	467	258	256	215	421	269	352	426	274	397
FBgn0261509	CG14351	2L	6069	115	95	175	180	296	187	232	125	295	218	209	120	217	137	193	229	147	351
FBgn0001308	CG7765	2R	3718	2661	2730	3116	2316	2524	2060	2741	1377	2599	3358	2902	2486	2890	2752	3206	3159	1653	2914
FBgn0265637	CR44444	2R	809	7	8	13	22	20	27	18	10	36	9	14	7	18	11	7	17	3	16
FBgn0039092	CG16723	3R	2088	12	24	35	27	33	34	31	9	38	36	20	10	27	16	16	16	12	32
FBgn0000721	CG10033	2L	4595	7597	7034	8348	7672	13157	12729	17630	8568	16924	8852	8351	6684	13962	12396	17657	14284	8268	15509
FBgn0262107	CR42860	3L	1374	8	13	19	20	47	23	27	8	28	17	22	9	25	8	8	30	12	29
FBgn0015527	CG1685	X	2367	495	378	520	195	273	193	229	115	188	780	430	371	218	167	217	202	109	213
FBgn0052713	CG32713	X	796	13	11	15	13	22	36	19	14	14	7	9	11	9	6	16	4	10	11
FBgn0045443	CG31147	3R	1630	15	18	18	22	51	44	12	10	27	23	9	29	25	27	33	18	12	19
FBgn0031515	CG9664	2L	2973	3308	3364	3404	4718	4579	4073	4014	1900	3612	2899	3227	2914	5550	5761	6718	3870	2168	3652
FBgn0031081	CG9565	X	4528	44	31	65	60	139	92	78	23	100	59	45	39	75	37	49	71	61	113
FBgn0047178	CG32147	3L	911	36	38	41	31	35	27	40	23	36	82	52	43	38	32	40	48	25	40
FBgn0288705	CR46500	3L	563	7	3	8	15	12	8	17	6	15	8	10	2	10	3	1	11	7	12
FBgn0264945	CR44114	2L	794	63	55	67	66	95	51	85	45	80	72	70	40	92	76	68	98	62	84
FBgn0259224	CG42324	3L	5716	1674	1757	1716	2307	2452	2058	3118	1568	2910	2333	1944	1660	2107	2189	2908	2265	1317	2817
FBgn0033224	CG1553	2R	3831	1071	962	1329	1153	776	422	481	219	499	1122	1159	1409	739	680	736	628	393	755
FBgn0036414	CG5842	3L	2850	40	34	66	66	89	59	66	37	89	56	48	61	64	34	53	75	48	84
FBgn0263697	CG13343	2R	1481	269	266	329	227	229	212	222	143	217	331	259	209	251	228	273	263	109	256
FBgn0039316	CG11893	3R	1415	1708	1457	1599	676	918	421	298	124	245	1257	1388	1101	729	1396	578	492	201	526
FBgn0265877	CG44666	2R	3123	36	26	51	72	96	67	73	26	69	47	41	28	66	45	33	46	36	82
FBgn0030055	CG12772	X	3278	179	199	221	409	517	436	1024	497	971	333	336	247	1047	524	1510	1432	901	2083
FBgn0025674	CG15218	2L	5858	914	971	1198	983	1257	973	1251	600	1286	1381	1117	964	1161	1053	1354	1300	756	1332
FBgn0265668	CG44475	2L	343	5	0	2	30	5	2	4	3	7	5	91	1	95	2	7	7	4	8
FBgn0022893	CG2207	2L	2083	2049	2007	1996	2461	2127	1839	1912	986	1670	3516	2879	2864	3431	3319	3230	2503	1287	2267
FBgn0260658	CG42541	X	9704	82	69	135	96	257	165	127	66	264	203	174	96	158	98	157	186	121	205
FBgn0037294	CG12590	3R	1290	23	15	16	15	46	25	24	18	33	35	28	14	41	17	22	18	19	29
FBgn0037276	CG17387	3R	3093	24	21	69	50	94	92	97	28	87	62	85	33	55	31	76	62	55	92
FBgn0034103	CG15704	2R	456	3	1	5	7	14	3	8	1	15	8	9	4	7	4	3	8	7	14
FBgn0036738	CG7542	3L	1155	14	18	34	18	77	53	56	23	60	27	36	25	38	12	41	42	24	47
FBgn0032453	CG6180	2L	1020	2050	1922	2302	1641	1476	1180	1329	598	1221	2624	2152	1948	1790	1846	2060	1715	869	1636
FBgn0262517	CG32210	3L	5404	1480	1318	1467	1405	1363	1170	1302	557	1111	1653	1349	1247	1422	1501	1464	1412	703	1220
FBgn0024996	CG2677	X	1357	664	672	760	465	478	465	456	264	502	868	703	612	553	524	626	557	371	559
FBgn0000578	CG15112	2R	4417	199	183	218	322	485	420	687	391	660	329	254	210	551	381	468	816	416	698
FBgn0003076	CG5165	3L	1843	5626	5782	6436	3963	2618	2081	1690	789	1617	6176	4926	4500	2602	2979	2854	2078	1138	1970
FBgn0085201	CG34172	2L	866	4	10	10	10	20	17	22	7	20	14	16	10	17	10	8	13	11	17
FBgn0265262	CG12403	2L	2610	106	117	131	161	196	190	214	107	238	136	132	105	193	166	211	141	100	193
FBgn0035084	CG15861	2R	1563	70	58	89	238	155	122	76	48	83	172	144	146	198	183	139	64	40	72
FBgn0033942	CG10112	2R	651	9	10	14	18	18	12	18	2	13	9	21	9	11	11	14	24	11	22
FBgn0030121	CG17446	X	2404	170	154	202	151	185	166	213	70	203	180	174	134	181	199	205	208	126	284
FBgn0028487	CG9611	3R	3407	319	309	296	365	316	278	250	92	195	386	310	271	326	285	301	233	132	226
FBgn0004611	CG4574	2L	7347	605	672	696	897	885	730	767	398	791	727	833	693	949	797	830	762	402	865
FBgn0267969	CR46247	X	1648	19	16	22	25	44	34	36	9	36	26	27	10	27	5	23	16	18	32
FBgn0003513	CG6993	3R	5184	52	38	121	88	223	154	133	70	184	166	141	96	130	66	103	127	99	217
FBgn0032719	CG17321	2L	2624	44	44	65	54	113	89	87	47	119	90	63	76	111	55	80	78	46	100
FBgn0266724	CG5161	3L	575	81	61	75	84	78	78	114	56	71	100	76	58	96	84	88	97	41	88
FBgn0021776	CG12249	3R	3232	40	31	71	58	123	62	66	26	116	100	94	37	61	39	77	79	56	94
FBgn0035766	CG8598	3L	3654	484	377	457	550	552	460	560	260	484	543	499	471	648	499	527	515	270	563
FBgn0023094	CG8727	3L	1625	115	123	95	196	275	223	348	140	316	182	209	132	394	276	364	357	194	411
FBgn0266688	CR45178	3L	262	2	0	1	4	4	4	0	1	2	0	5	2	2	0	2	1	1	5
FBgn0032474	CG9828	2L	2035	234	278	294	448	580	554	727	307	664	223	267	197	400	404	521	448	274	511
FBgn0037003	CG18281	3L	1665	22	18	27	47	58	50	60	22	70	46	42	21	45	17	51	32	23	56
FBgn0266281	CR44966	X	813	9	4	8	15	19	25	19	7	28	19	10	9	18	8	14	14	7	19
FBgn0266832	CR45294	2L	366	6	7	9	13	10	20	5	2	9	7	3	9	7	3	6	6	12	8
FBgn0034565	CG15650	2R	1152	11	5	27	5	33	33	29	9	30	12	22	15	25	8	16	24	5	15
FBgn0004592	CG7604	3L	1486	54	73	37	67	90	72	35	9	29	123	184	74	158	134	95	41	28	43
FBgn0033883	CG16935	2R	1316	1717	1766	1888	1294	972	730	573	279	523	1435	1148	1033	669	713	816	449	250	563
FBgn0085443	CG34414	X	7333	454	486	581	792	1028	905	1263	615	1237	819	712	629	1477	1321	1679	1469	745	1636
FBgn0033313	CG8639	2R	7805	1549	1564	1811	2603	3491	3038	5422	2821	4794	2440	2237	1949	4741	3578	4918	6194	3253	6002
FBgn0051436	CG31436	3R	1402	314	359	335	478	758	767	943	503	904	437	452	376	1095	897	980	935	417	762
FBgn0031834	CG13766	2L	2070	109	97	111	136	94	77	85	46	79	175	174	148	118	110	144	83	63	110
FBgn0029659	CG16782	X	1155	26	21	39	29	64	49	74	26	55	23	30	22	23	25	32	22	30	41
FBgn0034907	CG5539	2R	1334	18	15	18	7	48	39	33	19	50	18	26	28	40	14	21	27	18	38
FBgn0029936	CG4617	X	1819	181	168	188	157	208	159	198	107	236	242	218	185	207	165	245	218	120	230
FBgn0028379	CG7919	3L	912	9	18	15	18	32	27	14	5	32	21	22	20	15	4	18	14	10	17
FBgn0032512	CG9305	2L	2337	95	91	145	71	124	143	121	70	108	152	141	98	138	99	120	107	67	147
FBgn0030556	CG1810	X	2243	832	804	896	723	724	623	769	388	781	950	792	694	896	718	875	903	422	879
FBgn0053532	CG33532	2L	651	17	14	12	18	20	10	19	6	17	23	25	5	37	21	19	26	21	27
FBgn0034345	CG5174	2R	2237	1977	2100	2132	1689	1552	1305	1659	764	1486	2958	2585	2349	1940	2074	2139	1950	1009	1651
FBgn0265778	CG9491	2L	6823	1171	1069	1233	1560	1542	1415	1769	871	1466	1543	1443	1276	1755	1747	1953	1735	978	1585
FBgn0261632	CR42715	2R	337	29	35	25	62	20	20	8	1	12	12	18	4	19	18	25	2	3	4
FBgn0028936	CG16873	2L	1395	2812	2661	3075	2715	1977	1551	1033	585	1053	2859	2687	2529	2142	2448	2751	1324	764	1552
FBgn0264982	CR44133	3R	1153	302	283	322	574	651	635	767	369	756	326	390	372	973	1015	1172	892	483	940
FBgn0033257	CG8713	2R	1978	60	46	85	184	211	227	346	159	347	68	71	63	224	195	260	240	146	302
FBgn0026199	CG1838	4	3612	1306	1496	1476	1677	1603	1445	1760	867	1378	1623	1406	1338	1645	1672	1866	1883	847	1462
FBgn0030802	CG9099	X	729	426	429	442	356	331	250	351	159	366	542	489	427	357	352	466	422	216	419
FBgn0053333	CG33333	3R	576	12	4	10	10	24	4	4	3	7	15	39	4	4	2	9	7	3	2
FBgn0085485	CG34456	3L	627	14	10	29	25	34	16	28	6	28	28	25	19	34	20	31	26	22	44
FBgn0038029	CG17639	3R	1051	7	19	16	19	49	25	30	12	31	26	25	13	51	17	26	47	28	44
FBgn0052183	CG32183	3L	2778	25	30	41	45	64	51	56	19	55	39	49	25	48	21	37	29	33	66
FBgn0039070	CG17083	3R	1959	21	17	42	27	45	38	23	14	54	37	22	23	31	15	30	23	18	48
FBgn0030362	CG1803	X	1458	103651	111275	101830	66346	57335	39753	31263	14489	28693	95609	86340	83663	44964	45012	55802	35207	17363	34512
FBgn0264836	CG44044	3R	352	1	1	3	4	3	5	10	1	5	7	3	6	6	9	2	7	2	5
FBgn0030968	CG7322	X	1183	7582	7956	8790	5041	4516	3266	2490	1326	2505	10534	9834	8808	4107	4961	5797	3036	1479	2875
FBgn0266782	CR45247	3L	602	5	1	6	11	20	15	12	3	13	7	11	11	6	6	8	5	9	23
FBgn0010194	CG6407	X	4005	32	25	50	37	87	66	107	55	122	117	77	69	87	84	119	131	78	112
FBgn0264362	CG43814	2L	785	5	1	7	19	19	5	11	6	14	10	6	6	8	3	4	10	8	16
FBgn0266236	CR44931	3R	505	5	4	5	6	8	11	8	1	13	7	7	7	11	7	6	3	2	14
FBgn0262142	CR42868	2R	337	408	437	490	491	470	422	484	260	398	435	414	338	488	425	527	467	228	417
FBgn0035520	CG11586	3L	1115	143	171	163	177	182	164	195	101	159	167	143	121	174	182	195	196	86	174
FBgn0039920	CG11360	4	6932	363	380	453	505	446	411	404	208	346	493	429	399	529	551	568	453	232	423
FBgn0262867	CG11212	2R	4941	111	65	132	118	226	135	176	73	205	119	105	61	135	63	112	122	91	189
FBgn0034265	CG6410	2R	1699	238	244	281	291	275	251	354	143	296	350	344	315	390	407	411	410	216	420
FBgn0265011	CG34350	2R	4096	60	46	118	88	251	205	196	65	215	122	134	84	145	77	119	164	102	202
FBgn0030704	CG15916	X	959	131	106	145	144	127	118	133	88	110	176	117	136	136	144	145	172	69	158
FBgn0265188	CG44253	2R	468	1	5	4	6	6	6	11	9	26	6	2	2	10	3	3	1	5	12
FBgn0035251	CG7967	3L	1257	545	499	588	874	927	902	1087	655	1188	591	655	555	1258	1257	1483	1408	810	1328
FBgn0000351	CG11330	2L	1655	30	22	38	35	54	39	51	20	66	28	30	26	52	18	30	54	23	56
FBgn0032684	CG10178	2L	1956	2137	2169	2191	1892	1513	1086	357	293	414	1645	1610	1357	654	757	672	193	111	198
FBgn0028480	CG17841	X	3091	1546	1545	1804	1687	1917	1627	2735	1389	2399	2399	1943	1753	1589	1230	1243	1941	1230	1951
FBgn0051363	CG31363	3R	1658	245	227	184	736	1255	1314	2757	1364	2078	315	357	333	2034	1661	2486	2903	1472	2808
FBgn0267027	CR45471	2R	864	29	16	26	34	32	47	29	7	46	21	29	23	40	16	28	32	16	31
FBgn0262002	CG42820	2L	2377	30	12	36	57	50	44	37	14	38	25	24	16	46	25	44	18	32	41
FBgn0263776	CG43693	3L	2541	36	28	68	58	121	77	69	24	109	69	85	43	75	41	40	80	48	91
FBgn0004646	CG3039	X	3068	772	731	891	593	393	346	347	189	315	1061	833	640	321	315	310	307	211	314
FBgn0029729	CG12682	X	860	7	3	9	19	17	14	4	1	11	3	14	3	10	7	10	5	5	14
FBgn0034717	CG5819	2R	3344	18	22	51	64	92	80	61	15	79	69	54	29	62	26	30	53	26	73
FBgn0028482	CG16857	2L	2730	133	128	150	197	251	159	132	59	128	126	214	180	133	66	74	75	66	108
FBgn0037105	CG7169	3L	3136	108	79	77	122	126	76	126	66	113	99	101	96	144	148	139	152	77	154
FBgn0262541	CG43095	3R	554	4	3	9	7	14	19	10	7	21	11	6	5	4	12	4	12	9	16
FBgn0014033	CG4099	2L	2202	122	123	160	117	170	102	87	43	96	219	137	106	152	142	128	191	88	161
FBgn0264916	CR44107	3R	380	10	13	9	5	1	7	1	0	4	6	16	4	6	6	8	6	0	3
FBgn0052643	CG32643	X	548	4	4	9	6	24	21	12	2	11	11	10	8	6	2	8	10	6	8
FBgn0031069	CG12703	X	3185	2694	3101	2991	1818	1565	1416	641	416	660	2105	1691	1499	607	937	718	463	181	405
FBgn0034194	CG15611	2R	1759	172	199	180	379	366	310	522	217	543	165	188	214	303	310	315	418	238	444
FBgn0032168	CG13126	2L	1989	67	70	73	51	82	69	65	33	71	97	85	59	81	47	48	61	43	64
FBgn0040949	CG13998	2L	331	1	4	12	11	18	22	11	3	16	12	14	5	8	5	14	7	9	29
FBgn0017556	CG4569	2R	1254	10	8	19	24	36	51	37	10	26	25	28	17	34	12	17	31	11	45
FBgn0038541	CG16766	3R	4089	57	37	62	67	138	106	94	27	91	81	88	42	104	57	49	72	64	99
FBgn0028697	CG17420	3L	1017	19638	20369	20801	18993	17673	14874	20321	10281	17557	24798	20251	17944	20611	21625	23905	22459	11822	20620
FBgn0030912	CG6023	X	1453	12	9	25	27	44	30	43	6	43	19	21	17	33	10	28	12	13	20
FBgn0013726	CG8705	2R	3027	370	301	414	517	671	626	724	410	735	526	499	397	751	700	889	782	449	862
FBgn0036931	CG14183	3L	2712	56	38	47	70	79	60	62	42	96	48	59	27	59	65	70	88	42	97
FBgn0029522	CG13373	X	812	103	118	141	64	86	60	75	48	103	56	46	41	51	51	60	59	23	66
FBgn0036403	CG6661	3L	1976	14	19	17	17	46	31	14	18	27	23	16	10	34	12	17	25	12	35
FBgn0038606	CG15803	3R	5262	80	29	109	90	231	118	98	42	193	154	152	91	116	42	81	112	75	197
FBgn0031717	CG6957	2L	1586	3427	3139	3329	5222	5469	5453	3510	1897	3416	3182	3502	2863	6133	5944	6946	2639	1549	2996
FBgn0265929	CR44718	3L	1121	14	12	31	30	20	13	21	7	30	15	28	24	22	12	26	11	12	28
FBgn0039003	CG4917	3R	2671	202	203	216	274	302	266	324	149	336	213	212	205	399	252	342	339	170	370
FBgn0259243	CG42341	3L	3638	880	777	879	882	1095	1134	1407	686	1174	1118	1032	858	1255	1265	1418	1437	825	1407
FBgn0030629	CG9123	X	1592	17	19	25	40	48	43	33	12	37	58	68	32	49	35	43	40	26	73
FBgn0040068	CG7893	X	4603	436	455	487	455	489	507	601	279	555	662	586	513	647	632	676	697	307	699
FBgn0085470	CG34441	2L	3507	228	228	276	351	397	270	370	187	370	332	283	249	286	318	380	319	188	354
FBgn0034072	CG18250	2R	6533	452	440	537	541	844	737	1052	498	959	582	470	387	793	584	886	974	606	978
FBgn0014073	CG7525	3L	5236	46	41	81	104	188	135	125	47	108	91	107	65	116	57	105	94	75	155
FBgn0036709	CG13726	3L	1215	20	11	22	33	44	34	21	14	33	29	26	14	28	15	20	37	9	40
FBgn0034177	CG6796	2R	1482	80	62	92	71	70	71	62	33	61	126	63	74	80	57	64	71	43	78
FBgn0038167	CG9374	3R	2553	294	261	336	268	335	267	351	197	318	360	324	276	307	268	315	342	212	360
FBgn0031603	CG15432	2L	557	59	70	63	79	92	83	85	57	72	74	66	65	105	91	105	93	53	95
FBgn0264305	CG43783	3L	4993	209	215	271	353	425	415	554	267	499	330	251	227	478	394	506	446	319	488
FBgn0025641	CG14622	X	5470	108	69	154	106	258	231	178	97	277	208	182	111	238	140	234	226	133	302
FBgn0033834	CG4744	2R	4681	59	135	102	98	119	96	72	24	89	57	79	51	71	28	43	39	44	77
FBgn0034763	CG12190	2R	2242	154	171	160	307	375	321	560	296	498	361	254	241	529	472	615	573	325	616
FBgn0038463	CG3534	3R	1979	657	586	737	487	450	396	411	209	403	738	568	507	405	393	380	337	237	381
FBgn0033608	CG13220	2R	816	758	698	892	605	557	429	492	249	466	972	819	668	595	569	783	713	329	588
FBgn0260635	CG12284	3L	2304	2140	2579	2449	3904	4465	3589	5633	3276	6570	3595	3793	3353	6558	5746	7527	6903	4391	8222
FBgn0085334	CG34305	3R	300	20	22	14	17	20	20	12	3	12	25	13	14	19	16	11	11	1	18
FBgn0033866	CG6280	2R	3706	42	53	67	93	148	114	102	35	137	64	93	60	85	22	47	68	64	103
FBgn0010452	CG11280	3L	3365	29	33	61	71	132	77	60	36	91	82	78	42	68	38	62	83	69	99
FBgn0003057	CG10598	X	1711	18	21	44	26	73	36	38	11	59	54	54	39	54	21	48	41	33	101
FBgn0050466	CG30466	2R	2017	88	75	75	103	106	92	109	59	78	118	89	79	87	116	112	83	49	104
FBgn0267084	CR45528	X	1219	40	39	54	53	88	78	114	66	89	58	67	36	171	121	146	137	116	152
FBgn0285963	CG46339	3R	5182	801	696	1047	487	812	696	750	540	778	1060	1054	822	468	447	530	257	197	366
FBgn0032335	CG14915	2L	506	6	0	6	11	3	5	8	1	1	4	4	1	2	5	5	12	5	10
FBgn0034440	CG10073	2R	2751	54	32	61	72	44	28	37	22	31	251	161	140	73	45	44	32	24	38
FBgn0033243	CG14763	2R	906	18	11	40	21	55	29	63	17	57	31	30	19	33	29	25	18	16	39
FBgn0265001	CG44152	2L	1662	29	23	31	33	45	58	41	13	50	37	32	29	43	24	20	19	22	47
FBgn0039771	CG15538	3R	853	13	14	21	29	35	54	32	18	21	20	18	11	37	24	32	12	14	34
FBgn0028561	CG17976	2R	1592	19	15	34	64	63	60	49	26	70	51	53	17	44	23	27	41	27	38
FBgn0026438	CG3159	2L	3398	49	48	63	91	97	73	60	15	57	45	69	38	66	29	40	61	60	65
FBgn0284442	CG4206	X	2747	94	162	199	83	123	99	135	70	148	137	118	88	142	89	131	127	81	161
FBgn0261461	CG42274	X	4695	1628	1626	1829	2469	3208	3113	4192	2175	4159	2078	1969	1620	3945	3549	4673	4510	2426	4500
FBgn0034429	CG18607	2R	744	12	6	5	9	30	33	21	7	18	7	15	10	16	9	8	14	9	23
FBgn0036725	CG18265	3L	8180	84	56	135	101	254	182	122	44	194	177	160	126	230	112	195	194	130	283
FBgn0264339	CG43795	2R	5891	70	59	136	78	217	161	152	65	236	157	142	114	165	63	155	161	119	292
FBgn0034683	CG13500	2R	1215	12	17	17	36	50	29	24	2	25	23	40	16	34	8	23	13	18	27
FBgn0035480	CG14984	3L	709	5	6	10	7	22	11	12	8	12	14	8	7	10	5	8	12	8	14
FBgn0053189	CG33189	3R	677	109	114	96	84	190	110	209	104	177	64	63	35	81	41	64	76	44	94
FBgn0030297	CG12622	X	1251	7	6	17	24	23	13	20	9	35	19	17	5	10	1	10	5	9	25
FBgn0001089	CG9092	2L	2345	68	59	65	302	410	268	1186	570	1169	87	73	90	468	307	536	1172	580	801
FBgn0037015	CG13253	3L	2737	17	12	36	59	72	54	49	13	75	28	41	19	37	17	24	21	29	50
FBgn0267742	CR46073	3R	1428	17	20	31	32	46	23	27	10	37	17	30	20	28	18	9	7	20	36
FBgn0261583	CG42693	3R	408	1	3	5	7	11	8	8	1	6	2	7	0	8	2	7	7	6	15
FBgn0037727	CG8358	3R	2197	42	65	85	191	325	282	943	447	1171	106	86	49	133	116	143	368	262	369
FBgn0050103	CG30103	2R	2022	12	17	22	39	59	36	42	19	39	26	33	25	32	25	18	23	25	45
FBgn0085294	CG34265	3L	467	3	3	3	14	9	3	7	0	4	4	5	3	5	4	5	5	1	9
FBgn0003390	CG3135	X	1796	109	136	121	118	290	213	413	251	531	228	134	89	173	107	121	282	202	368
FBgn0265844	CR44633	2R	501	11	10	15	14	46	24	21	7	18	17	8	3	24	8	9	17	14	17
FBgn0266630	CR45137	2R	7115	61	49	77	91	156	124	117	31	123	100	93	70	97	50	83	103	84	150
FBgn0039158	CG6182	3R	1373	96	93	126	115	125	81	164	81	113	129	146	67	89	109	105	136	67	122
FBgn0005558	CG1464	4	3462	90	70	120	109	150	121	105	40	137	138	125	79	78	54	84	109	74	143
FBgn0052418	CG32418	3L	951	73	61	77	35	63	66	62	30	63	128	91	68	60	39	40	46	28	42
FBgn0033631	CG9027	2R	1772	682	825	905	492	441	328	218	122	245	968	911	759	358	302	296	205	138	164
FBgn0085230	CG34201	2R	1155	16	8	21	25	41	19	18	7	29	23	21	12	24	10	19	13	21	34
FBgn0259233	CG42331	3R	5053	53	33	96	85	180	161	116	52	198	152	151	77	124	49	100	147	60	204
FBgn0029137	CG6618	2L	2466	25	26	52	48	92	67	67	19	93	73	50	39	52	30	64	47	45	115
FBgn0286833	CG46387	3L	762	5	19	11	15	28	16	11	10	24	7	25	10	16	14	9	18	10	21
FBgn0001122	CG2204	2R	5457	237	211	253	232	321	262	330	170	285	267	229	210	333	279	420	429	230	427
FBgn0267673	CR46009	3R	776	6	7	10	24	17	22	24	4	16	17	15	12	7	8	8	10	9	11
FBgn0033134	CG12840	2R	1062	611	586	716	880	1136	1208	1696	678	1347	890	770	711	1402	1152	1474	1452	691	1275
FBgn0030087	CG7766	X	5032	2080	1940	1943	2436	2155	1680	2109	1095	2001	3032	2508	2239	2767	2394	2757	2594	1466	2810
FBgn0035070	CG3650	2R	1207	10	4	20	7	51	29	25	5	50	28	37	32	20	10	17	26	25	48
FBgn0032029	CG17292	2L	2003	1398	1472	1436	1542	1381	1212	1007	457	970	2135	2047	1979	1731	1838	1842	838	452	928
FBgn0028424	CG3767	2R	1495	940	1045	1113	823	908	379	137	98	157	748	650	589	186	225	265	157	93	123
FBgn0262112	CG12068	3R	1154	2198	2411	2063	1630	2143	2011	1949	985	1789	1880	1754	1445	2103	1916	2410	1762	875	1627
FBgn0027338	CG9423	3R	2728	4007	3699	4067	4011	4325	3736	5406	2631	4748	5266	4501	3669	5391	4934	6224	5952	3071	5675
FBgn0034654	CG10306	2R	853	1422	1427	1530	1425	1362	1083	1523	748	1326	1759	1368	1438	1728	1558	1789	1687	957	1631
FBgn0261991	CG16849	2L	577	5	2	10	6	20	7	4	5	13	6	8	3	8	0	7	7	4	12
FBgn0266598	CG42550	3R	580	8	10	13	7	6	8	16	7	15	15	12	12	16	12	17	16	17	17
FBgn0265657	CR44464	2R	308	2	3	3	2	4	2	6	1	6	3	1	5	3	2	1	1	4	1
FBgn0035194	CG9187	3L	692	57	54	70	67	99	73	102	49	95	45	34	20	58	37	43	45	40	51
FBgn0003380	CG12348	X	12181	126	114	200	208	313	212	204	102	269	236	240	155	236	152	202	202	166	354
FBgn0259952	CG42462	2L	456	3	3	8	5	5	4	4	4	12	10	10	4	3	3	5	6	7	11
FBgn0031654	CG8869	2L	894	40	31	143	37	232	23	27	15	86	60	59	90	220	19	40	35	39	71
FBgn0004783	CG2360	3R	765	8	9	12	13	21	23	17	2	37	16	11	13	24	4	8	12	6	32
FBgn0034417	CG15117	2R	2707	42	64	70	92	150	59	49	32	84	65	63	52	62	81	58	85	81	96
FBgn0034808	CG9896	2R	2043	17	21	35	23	57	34	32	19	47	20	32	25	35	19	26	33	25	61
FBgn0267034	CR45478	X	331	8	0	5	10	8	3	5	2	8	8	1	3	7	1	2	4	3	15
FBgn0032225	CG5022	2L	2086	52	33	43	52	66	57	50	28	52	45	44	39	37	25	37	25	13	59
FBgn0051997	CG31997	4	729	22	18	13	15	10	9	15	9	26	33	15	8	17	22	8	30	10	22
FBgn0037042	CG12984	3L	824	10	8	13	18	43	27	19	3	31	19	11	11	15	9	18	19	18	18
FBgn0038516	CG5840	3R	1263	1614	1840	1882	3436	3364	3197	1971	899	1835	1689	2431	1801	6326	5158	6987	3329	1517	3078
FBgn0262887	CR43242	2L	1090	86	60	126	142	164	153	151	63	161	128	111	100	116	84	150	154	82	171
FBgn0015035	CG4105	2L	1805	1136	1199	1402	11656	7245	6076	237	102	97	537	514	922	235	1224	826	63	42	54
FBgn0037227	CG14640	3R	1067	14	14	20	19	34	31	18	9	33	28	32	22	20	16	24	20	18	47
FBgn0038389	CG5516	3R	811	113	146	118	126	105	90	101	40	97	178	116	120	131	104	126	108	50	96
FBgn0287696	CG13025	3L	3145	87	96	108	88	142	134	143	37	150	137	126	82	157	103	135	132	79	164
FBgn0027570	CG9761	3R	3103	1501	1405	1849	1089	1111	841	851	399	776	1781	1699	1693	1188	1311	1398	739	486	930
FBgn0038535	CG18212	3R	3909	6999	6869	7337	8442	11281	11067	11911	5530	9415	8625	8803	7463	15782	15258	18070	11929	7135	11645
FBgn0267098	CR45538	X	347	10	5	4	4	9	8	2	0	4	2	10	3	6	3	6	5	8	5
FBgn0011206	CG4760	3L	6538	79	97	146	159	184	195	172	72	182	376	393	250	185	173	192	191	148	237
FBgn0030667	CG15599	X	3692	51	48	60	96	111	89	95	36	95	64	75	46	60	37	54	58	54	105
FBgn0261112	CG7828	3L	1867	214	191	219	202	137	160	115	57	117	236	206	179	143	136	163	128	68	122
FBgn0025825	CG2128	3R	1660	129	144	148	136	166	161	202	80	160	224	181	120	185	150	167	158	107	186
FBgn0267161	CR45601	X	875	31	14	45	77	70	62	69	30	55	82	34	17	14	17	8	8	9	20
FBgn0038320	CG4931	3R	4628	1037	959	1079	1013	1214	966	1459	677	1194	1361	1157	1053	1361	1257	1629	1556	888	1529
FBgn0030921	CG6290	X	744	11	4	16	15	32	22	13	6	19	20	23	3	15	8	17	13	12	18
FBgn0024510	CG32315	3L	4000	211	240	285	216	258	201	231	127	230	323	272	247	259	191	286	245	149	239
FBgn0029892	CG3184	X	1179	80	114	143	90	146	103	108	38	107	172	128	98	96	93	95	107	60	140
FBgn0052133	CG32133	3L	8068	274	219	332	340	445	436	441	201	434	302	330	250	386	303	373	387	221	383
FBgn0002926	CG10129	3L	8230	89	80	141	181	245	173	116	67	197	150	148	92	119	84	126	91	124	198
FBgn0032894	CG14402	2L	1688	21	12	30	31	74	64	37	15	59	30	31	22	39	16	31	34	14	69
FBgn0000356	CG6533	3L	522	4	5	9	10	10	13	8	0	21	10	10	6	13	10	7	12	4	18
FBgn0032635	CG15141	2L	1683	84	78	101	122	151	128	199	62	187	138	124	94	194	190	220	211	122	230
FBgn0013277	CG31449	3R	2324	324	653	964	1874	2022	907	2112	1320	2201	1329	1409	336	2866	807	3935	5005	2244	4861
FBgn0031857	CG11321	2L	9188	75	125	168	181	293	234	206	83	268	166	204	102	177	76	127	178	102	292
FBgn0033210	CG1406	2R	1001	159	133	149	135	124	83	88	40	110	198	167	134	146	134	151	141	64	127
FBgn0039511	CG3330	3R	1190	15	12	24	35	49	29	29	4	29	16	19	7	14	9	23	14	22	23
FBgn0037036	CG10586	3L	883	4	7	20	10	17	17	17	9	18	7	17	9	8	5	11	18	7	12
FBgn0031650	CG14044	2L	1318	16	10	20	19	51	28	44	13	39	38	34	24	39	25	13	39	13	34
FBgn0026181	CG9774	X	7190	824	815	880	968	1118	990	1278	616	1226	1223	974	902	1334	1235	1563	1349	799	1566
FBgn0035001	CG4527	2R	6812	2146	2022	2438	2175	2551	2486	3349	1721	2886	2816	2489	2078	2958	2842	3316	3391	1771	3266
FBgn0040010	CG17493	2L	5997	1077	978	1145	1347	1841	1577	1833	827	1764	1221	1247	1046	1795	1553	1835	1768	1147	2009
FBgn0261858	CG42787	3L	386	0	2	3	6	14	2	6	5	8	6	3	5	6	8	5	6	5	15
FBgn0036000	CG3434	3L	1372	127	123	139	133	155	97	136	62	175	219	161	119	117	112	153	167	89	137
FBgn0265819	CR44608	2L	538	15	12	11	9	29	18	12	3	12	15	7	3	6	6	6	9	3	22
FBgn0265443	CR44343	2R	1002	9	16	9	15	17	11	12	4	9	12	16	14	12	6	12	8	4	18
FBgn0002868	CG9470	3R	700	128	138	195	242	581	415	128	67	97	458	419	388	354	482	1445	89	114	454
FBgn0266419	CR45059	X	771	10	3	7	8	30	13	17	2	18	9	11	15	7	8	7	10	11	16
FBgn0024189	CG33141	2R	8694	86	104	127	127	281	236	203	87	252	171	229	107	203	81	130	177	117	274
FBgn0019938	CG10122	2R	5078	756	619	672	358	521	417	409	197	332	884	570	475	273	221	248	225	165	287
FBgn0025697	CG12789	2L	5563	244	284	332	9542	16949	14504	56552	26858	49179	177	414	126	20309	14211	20171	59488	32448	56597
FBgn0029720	CG3009	X	2475	20	21	31	22	57	53	36	17	63	64	54	38	50	19	57	47	37	66
FBgn0033178	CG11127	2R	1484	505	439	555	532	545	356	474	233	457	580	517	505	571	550	555	505	282	491
FBgn0035673	CG6602	3L	1401	21	15	22	24	34	29	27	13	29	23	15	11	16	20	19	22	21	26
FBgn0030452	CG4330	X	3329	719	716	760	510	483	350	436	230	429	776	607	523	496	389	497	484	230	517
FBgn0035847	CG7476	3L	1477	7	4	15	22	24	21	19	1	27	11	19	9	21	12	11	16	16	26
FBgn0284420	CR46334	3R	1108	3	8	9	18	17	19	9	5	19	20	14	8	11	10	13	2	8	12
FBgn0045501	CG31662	2L	1185	7	11	13	32	25	24	29	5	28	9	8	3	18	3	9	1	16	10
FBgn0036349	CG14112	3L	608	6	9	21	15	13	10	13	9	8	12	9	10	17	5	6	9	7	10
FBgn0035103	CG7047	3L	2020	37	24	53	56	93	58	72	31	102	57	57	38	74	37	52	82	60	118
FBgn0050147	CG30147	2R	3383	51	51	82	60	106	117	111	46	121	70	68	34	127	56	71	121	61	107
FBgn0028694	CG18174	2L	1208	1420	1431	1479	1766	2047	1931	2974	1425	2684	1564	1449	1288	2243	2140	2613	2767	1527	2912
FBgn0026061	CG4123	3L	2009	43	45	86	65	76	80	64	21	81	234	168	96	84	48	63	71	63	66
FBgn0014022	CG8161	3R	1444	83	69	85	66	72	69	95	43	61	131	76	56	87	56	74	77	45	109
FBgn0261609	CG9946	X	1519	1665	1544	1774	1296	1118	854	985	488	926	2049	1506	1396	1206	1173	1340	1082	656	1058
FBgn0033890	CG13350	2R	2956	128	112	156	132	209	154	172	101	184	166	159	107	170	128	151	196	137	245
FBgn0037486	CG14605	3R	1532	11	15	20	20	28	23	20	18	28	21	27	9	19	10	14	13	18	27
FBgn0035484	CG11594	3L	2895	11408	10984	12132	8004	7999	6855	4645	2270	4542	15035	13194	12049	7862	8553	9209	4557	2277	4187
FBgn0004867	CG5920	2L	1177	22153	21910	23470	18533	14576	11323	13628	6763	12893	28674	22248	20888	15004	16133	18403	15106	7813	14537
FBgn0034405	CG15102	2R	1926	1941	1937	2043	2770	2275	2154	1754	811	1506	2430	2169	1691	2200	2265	2504	1595	806	1581
FBgn0264089	CG43758	2R	9484	130	117	220	238	430	345	428	230	458	288	270	134	348	245	302	489	230	503
FBgn0035138	CG13884	3L	774	4	5	5	12	14	9	5	5	11	6	10	2	8	8	7	6	5	10
FBgn0032771	CG17349	2L	1147	11	15	19	24	38	26	26	11	33	30	21	11	21	19	21	21	21	35
FBgn0036448	CG9311	3L	5961	1644	1639	1605	3008	4048	3595	5663	2792	5135	2060	2076	1787	5458	5023	6191	6263	3393	5795
FBgn0085351	CG34322	X	1274	12	10	14	17	40	32	16	11	34	13	9	12	16	7	7	15	22	18
FBgn0038774	CG5023	3R	789	20	23	29	44	53	39	29	10	27	35	39	42	31	15	33	21	17	29
FBgn0051675	CG31675	2L	1151	13	13	35	23	30	45	28	7	23	21	31	19	25	15	13	22	13	26
FBgn0023525	CG3191	X	1247	44	38	39	35	54	52	38	11	49	54	51	32	29	26	31	40	17	45
FBgn0265661	CR44468	2R	1601	23	16	27	46	63	41	49	20	53	30	27	21	45	14	31	35	31	52
FBgn0086704	CG31006	3R	2154	53	37	61	50	92	79	57	26	65	59	64	32	55	47	36	59	43	82
FBgn0052572	CG32572	X	2264	28	12	45	55	107	75	74	33	109	67	61	41	90	43	87	109	74	139
FBgn0036804	CG13379	3L	800	39	34	27	35	50	61	49	21	41	60	67	39	67	51	69	55	41	82
FBgn0032465	CG12404	2L	1207	620	653	738	510	414	312	368	161	312	957	782	621	525	438	471	395	230	443
FBgn0037123	CG14569	3L	826	17	6	23	40	88	50	127	42	93	32	32	12	83	54	81	209	105	165
FBgn0267304	CR45740	3L	342	5	6	3	9	20	8	7	5	12	5	2	7	9	5	1	3	9	10
FBgn0051988	CG31988	2L	1149	8	11	17	18	23	19	25	8	31	23	20	14	21	10	11	14	24	32
FBgn0034645	CG10320	2R	525	543	566	576	392	370	232	342	145	300	681	533	466	344	392	444	385	209	328
FBgn0031979	CG7429	2L	655	77	82	98	107	129	132	186	75	155	115	83	112	152	115	155	181	83	142
FBgn0039355	CG4730	3R	1502	26	14	25	42	41	32	19	15	56	24	32	12	28	29	26	23	17	40
FBgn0033579	CG13229	2R	2509	27	19	48	32	48	35	52	22	28	37	38	26	51	32	31	36	27	72
FBgn0024183	CG4170	2L	3209	1479	1158	1443	692	839	802	986	513	825	2127	1488	1195	1007	998	1109	1083	635	990
FBgn0015351	CG14906	3R	1177	66	40	45	65	78	48	58	39	74	110	60	74	69	63	104	58	42	71
FBgn0267941	CR46221	3R	531	10	5	16	20	27	21	34	12	28	8	7	15	17	6	9	12	7	23
FBgn0250908	CG42242	3R	6138	39	38	73	81	145	102	81	39	127	72	90	46	81	45	62	74	62	82
FBgn0267766	CR46097	3R	867	8	4	9	16	12	12	9	7	14	6	15	16	7	3	5	8	6	13
FBgn0286877	CG46399	X	765	2	3	12	1	11	8	4	2	6	6	16	10	8	9	6	8	12	17
FBgn0266111	CG13162	2R	6284	90	72	86	124	187	142	168	75	167	426	329	304	260	182	182	209	122	231
FBgn0036938	CG14187	3L	492	3	3	8	11	8	14	6	5	8	11	7	4	6	1	3	4	4	10
FBgn0030518	CG11134	X	913	1094	1108	1279	858	775	585	716	360	623	1275	952	880	820	789	829	752	396	688
FBgn0287632	CG46492	2R	1194	19	21	31	19	72	60	43	28	47	46	26	23	40	27	25	30	21	30
FBgn0031037	CG14207	X	1380	5314	5707	4865	5133	5159	4150	3199	1822	3597	5493	6178	4818	7383	7221	9670	5317	3352	6645
FBgn0086362	CG12114	3R	1465	246	241	237	326	340	308	381	146	357	236	239	237	369	384	460	412	220	450
FBgn0017551	CG10800	2L	1552	56	50	53	59	90	105	103	43	120	81	78	62	102	107	93	97	75	132
FBgn0039415	CG6142	3R	2161	35	19	40	46	55	67	36	27	64	34	26	33	36	26	32	28	29	62
FBgn0025741	CG11081	4	10243	3965	3808	4359	4357	5214	4678	6615	3505	5405	4758	4284	3878	6076	6161	7065	7595	4031	6594
FBgn0265450	CR44350	3R	3575	35	15	23	48	69	49	35	16	56	31	29	26	42	19	18	38	22	42
FBgn0037261	CG9775	3R	2400	1226	1225	1343	1373	1573	1330	1933	1032	1997	1491	1304	1063	1601	1507	1921	1926	1099	1946
FBgn0264818	CR44026	X	301	0	2	3	3	2	6	6	0	1	10	3	2	1	2	1	7	1	5
FBgn0035423	CG17737	3L	681	2556	2493	2813	1823	1865	1451	2102	1100	1537	2849	2377	2020	2284	2260	2561	2562	1277	2095
FBgn0027084	CG12141	X	2223	1695	1596	1841	1161	1001	745	718	348	764	2141	1529	1328	893	850	946	791	378	657
FBgn0034898	CG18128	2R	1139	47	51	65	55	120	128	227	96	226	89	71	67	142	89	141	214	101	229
FBgn0016047	CG13207	2R	5235	108	79	149	123	286	247	211	73	255	199	186	133	199	107	144	156	101	241
FBgn0036688	CG7729	3L	2790	28	16	57	42	98	75	67	22	93	48	58	37	74	24	54	77	60	110
FBgn0040363	CG11384	X	2159	26	29	35	65	111	74	52	36	68	35	51	37	61	16	35	55	37	67
FBgn0030926	CG6367	X	1645	1116	977	1172	1420	1289	1105	878	450	924	1117	1039	815	1347	1365	1805	941	478	1016
FBgn0000278	CG1878	3R	425	20	345	213	10	5	9	5	5	3	36	83	57	17	13	17	11	11	3
FBgn0029867	CG3847	X	2134	516	540	485	382	518	387	613	257	498	742	499	399	520	479	674	605	339	664
FBgn0040942	CG12643	X	1031	1452	1453	1185	2404	2176	1564	2028	1057	2217	1458	1640	1259	2060	1788	2805	1909	960	2321
FBgn0263353	CG11000	3R	6816	78	72	140	129	213	154	175	76	221	139	148	81	141	88	103	136	92	262
FBgn0266666	CG13779	2L	427	506	505	508	661	792	753	1430	626	962	539	477	424	767	843	1002	1249	673	1038
FBgn0026679	CG12113	X	3466	436	378	455	341	395	330	425	170	373	728	525	406	438	402	457	444	236	514
FBgn0051639	CG31639	2L	633	1	5	7	8	9	10	8	3	17	7	4	8	4	4	2	2	7	11
FBgn0037754	CG8500	3R	3431	42	41	56	50	80	94	72	24	74	62	64	69	89	43	53	60	38	66
FBgn0032836	CG10680	2L	1272	14	8	14	26	22	25	20	3	20	41	23	16	11	8	9	18	6	24
FBgn0044049	CG6736	3L	804	6	2	4	14	33	25	25	8	26	20	25	4	17	13	17	14	7	17
FBgn0263113	CG43370	2R	4255	104	111	155	130	196	154	148	79	193	166	182	103	121	90	145	121	86	195
FBgn0030716	CG9170	X	4399	43	27	78	48	119	98	90	49	116	133	107	59	92	73	107	109	70	165
FBgn0035550	CG11349	3L	1970	13	13	30	26	41	30	22	15	37	24	26	17	45	15	20	25	17	30
FBgn0037897	CG5270	3R	7465	3577	3463	3141	4455	5053	4497	5595	2979	5226	4272	4735	3987	5254	4994	5500	5816	3002	5164
FBgn0266690	CR45180	3L	966	23	16	32	43	36	26	31	11	25	31	28	8	33	20	29	33	34	47
FBgn0032096	CG13106	2L	1134	3	3	10	12	7	18	13	11	24	14	11	7	11	5	6	3	8	13
FBgn0032563	CG15258	2L	707	10	6	7	7	10	17	3	2	10	10	7	3	12	9	4	6	9	6
FBgn0039028	CG13840	3R	1696	24	17	53	43	83	69	46	12	63	35	39	27	45	28	36	36	37	73
FBgn0265872	CR44661	X	470	6	4	8	8	6	7	6	1	7	1	3	5	6	6	4	5	1	5
FBgn0053110	CG33110	3R	2005	23	17	26	31	47	42	35	21	31	21	36	17	32	8	30	16	20	37
FBgn0263445	CR43468	2R	2060	35	21	40	38	39	35	30	16	51	45	21	17	47	38	41	26	28	36
FBgn0015925	CG3730	2R	2013	90	95	89	121	107	100	85	31	87	125	101	83	77	76	92	80	36	64
FBgn0263453	CR43476	3R	918	1	11	12	11	16	12	16	3	17	14	13	11	7	9	6	11	14	14
FBgn0050105	CG30105	2R	642	9	16	15	15	28	14	19	8	15	25	14	16	20	14	12	17	10	8
FBgn0027580	CG1516	2R	4446	45145	45352	51508	36911	26851	18735	12378	6231	11508	48301	41802	38767	20125	23494	30644	11236	7239	13821
FBgn0016119	CG4412	3R	616	1214	1260	1392	812	687	499	653	284	478	1832	1305	1289	719	770	864	710	344	616
FBgn0038324	CG5038	3R	2702	88	100	100	134	176	142	144	98	187	151	118	107	154	115	164	155	93	143
FBgn0265187	CG44252	2R	2745	23	27	74	54	97	95	81	35	78	76	78	38	82	50	60	88	41	101
FBgn0023416	CG1506	2L	5055	44	51	81	56	158	91	81	49	126	66	46	45	50	30	27	42	26	89
FBgn0266783	CR45248	3L	775	13	14	20	26	44	25	13	8	32	14	27	15	12	5	11	14	16	34
FBgn0010435	CG2727	2R	2694	269	271	288	648	973	991	1315	710	1171	306	268	243	957	794	1069	1168	659	1187
FBgn0267435	CG1744	3R	4872	44	46	82	92	182	164	130	35	153	103	97	66	110	44	81	81	62	144
FBgn0039740	CG7928	3R	1631	97	98	107	122	164	135	148	89	158	128	121	110	162	127	160	163	87	193
FBgn0000454	CG9285	3R	2047	5370	5211	5307	8819	11724	10547	19400	8938	17767	5508	5179	4533	13411	11465	16122	17255	9330	16849
FBgn0260860	CG1359	3R	1051	103	92	83	138	114	108	150	70	157	121	119	126	175	132	148	172	91	158
FBgn0038790	CG5097	3R	268	1	0	3	8	10	6	3	0	4	7	6	0	14	3	1	4	2	11
FBgn0259708	CG15675	2R	1930	87	63	71	81	91	99	201	59	145	88	74	51	125	156	218	272	157	334
FBgn0037432	CG10298	3R	745	2	4	11	6	18	15	11	9	16	4	12	17	17	12	7	9	14	12
FBgn0038692	CG3773	3R	1247	121	142	125	151	162	145	179	88	160	153	124	103	171	122	192	203	106	186
FBgn0267525	CR45865	3L	328	15	21	16	25	15	17	24	8	10	6	18	13	22	13	21	15	10	16
FBgn0015282	CG5289	3R	1625	2709	2767	2952	3140	3484	3160	5107	2340	4381	3080	2737	2446	3888	3903	4920	4950	2665	5106
FBgn0015721	CG9398	2R	2523	22	11	32	27	30	43	44	19	46	37	33	31	35	12	25	34	33	53
FBgn0259101	CG42249	X	1827	27	38	57	50	150	89	85	26	92	75	69	66	79	25	52	62	39	101
FBgn0023530	CG3740	X	829	606	451	538	429	351	255	303	138	322	470	521	416	321	409	448	323	163	358
FBgn0020912	CG1447	3R	3571	58	40	113	83	177	121	114	27	187	211	207	83	95	44	84	117	71	252
FBgn0001965	CG7793	2L	5635	452	455	555	550	708	569	806	380	865	757	678	570	870	686	964	968	516	976
FBgn0020386	CG1210	3L	4959	3279	3652	4093	4123	4244	4178	2629	1546	3156	5004	5110	4155	5601	5119	6581	2798	1668	3224
FBgn0010470	CG9847	2R	1350	3651	3432	4039	3849	3572	3233	4477	2467	3873	5409	5036	4904	5626	5473	6393	5676	2859	5231
FBgn0038188	CG9929	3R	1110	17	13	22	21	39	16	28	6	26	14	7	13	19	5	12	9	10	30
FBgn0033911	CG8394	2R	2700	26	24	45	36	59	52	26	17	54	45	30	20	41	28	25	34	23	69
FBgn0265453	CR44353	X	334	6	2	5	5	7	5	1	2	4	4	1	1	1	5	2	6	2	5
FBgn0039795	CG1342	3R	2038	43	21	40	129	90	56	291	157	277	39	51	33	78	18	47	326	176	341
FBgn0053276	CG33276	3L	391	80	46	53	32	37	20	34	15	28	81	37	60	39	23	32	18	12	22
FBgn0286931	CG46428	2R	1337	45	53	56	60	59	50	74	32	66	74	71	46	89	71	90	88	54	110
FBgn0051133	CG31133	3R	1532	240	193	235	155	164	126	116	70	133	372	364	302	206	239	278	186	113	213
FBgn0038858	CG5793	3R	1601	2490	2730	3564	1408	867	695	1107	503	1019	2673	1795	1632	501	587	568	1234	625	1018
FBgn0032135	CG3881	2L	2406	242	215	406	214	256	255	198	63	197	442	302	262	270	212	196	138	94	221
FBgn0051661	CG31661	2L	1341	17	17	15	47	55	21	23	6	34	24	34	15	18	11	20	13	16	22
FBgn0033160	CG11107	2R	2747	607	515	615	304	353	295	328	167	358	781	453	432	347	293	392	381	223	359
FBgn0053213	CG33213	3R	1279	39	21	41	52	65	43	47	14	76	63	54	34	47	24	33	43	56	79
FBgn0015381	CG9019	2L	3537	39	22	73	41	130	102	71	36	123	98	62	51	52	17	38	57	37	95
FBgn0011224	CG31000	3R	7770	1109	1024	1651	1356	1710	1526	1918	1134	1523	345	283	247	450	335	423	395	262	447
FBgn0033644	CG8234	2R	1695	293	246	260	290	335	214	338	157	285	289	302	241	260	203	289	182	132	218
FBgn0267057	CR45501	X	552	18	22	30	18	26	16	23	12	32	33	27	33	39	20	38	30	10	30
FBgn0034468	CG11797	2R	547	9	13	9	16	11	10	13	6	15	13	20	13	11	4	5	9	14	19
FBgn0053468	CG33468	2R	607	6	11	7	8	9	9	9	7	15	32	61	39	13	38	27	23	23	35
FBgn0037659	CG11033	3R	5356	475	447	611	601	815	675	723	325	692	761	691	555	879	788	964	831	433	822
FBgn0052428	CG32428	3L	1804	136	106	146	114	130	140	111	34	95	196	164	118	160	145	181	88	48	76
FBgn0266995	CR45446	3L	258	0	1	1	0	1	2	1	1	0	6	0	5	0	0	0	0	1	2
FBgn0004403	CG1524	X	877	14415	14748	15580	13009	12060	9774	12892	6396	12147	17976	15267	12978	13555	13388	15384	15068	7293	13197
FBgn0033140	CG12836	2R	704	5	10	13	16	30	22	34	11	38	31	14	12	19	7	15	9	17	38
FBgn0036237	CG18593	3L	1158	314	271	318	248	359	258	381	221	412	399	250	274	411	373	466	475	229	481
FBgn0037051	CG10565	3L	2538	1028	775	960	508	664	591	619	312	523	1278	978	757	526	550	515	511	263	474
FBgn0020638	CG10530	3L	517	9	11	9	10	14	8	4	0	6	10	8	10	7	3	5	8	5	10
FBgn0033154	CG1850	2R	2403	19	21	36	24	62	69	37	28	66	52	49	35	48	26	35	65	32	69
FBgn0263599	CG5931	3L	6707	2101	1674	2024	1596	1614	1461	1779	882	1545	2403	2144	1765	1946	1865	2206	1858	994	1862
FBgn0003719	CG6868	3R	3359	99	89	124	177	209	159	171	81	207	63	101	73	119	105	108	136	86	140
FBgn0003130	CG8246	2R	2458	41	18	55	41	90	75	42	15	99	62	61	54	51	21	35	54	48	83
FBgn0036210	CG14130	3L	1067	100	90	109	66	81	44	50	29	65	123	87	91	46	40	68	61	35	49
FBgn0037429	CG15189	3R	1138	13	7	30	31	55	38	25	11	32	32	30	12	35	15	10	22	11	39
FBgn0053887	CG33887	2L	413	16	11	14	18	19	15	21	6	22	21	17	17	21	21	22	23	8	34
FBgn0029088	CG2019	3R	4884	290	229	337	479	505	468	571	345	646	273	341	247	604	430	580	559	303	567
FBgn0286071	CG14869	3R	6965	1113	1019	1208	804	1579	1292	2955	1511	2382	2029	1420	1147	1733	1263	1908	2433	1360	2271
FBgn0013432	CG3717	X	748	171	136	197	94	99	92	184	94	144	164	136	96	118	119	130	158	87	167
FBgn0265883	CR44672	3L	382	4	3	2	1	3	2	6	0	0	3	4	0	4	1	2	6	1	9
FBgn0030823	CG8918	X	1630	17	9	22	29	45	16	15	8	34	27	13	16	31	10	15	24	10	34
FBgn0028343	CG8465	X	3876	689	708	837	1224	1641	2041	1767	868	1630	782	887	655	2638	2308	2574	1649	892	1662
FBgn0039900	CG2381	4	3002	77	78	99	171	214	181	194	103	183	30	23	22	50	48	76	69	37	80
FBgn0267797	CR46122	3R	901	3	6	15	17	23	23	12	14	20	14	9	10	20	13	22	18	13	19
FBgn0042104	CG18747	3R	1408	52	46	74	37	40	30	23	15	26	65	45	34	16	17	14	25	19	48
FBgn0029970	CG17256	X	2581	23	25	39	33	102	69	76	33	80	59	72	33	78	24	51	54	49	102
FBgn0283478	CG4008	2L	1748	1857	1738	1816	2054	2322	1982	2596	1259	2499	2247	2077	1552	3028	2979	3378	3174	1565	2924
FBgn0265532	CR44382	X	480	35	32	29	53	63	45	62	38	58	50	54	23	52	48	81	66	25	94
FBgn0031968	CG7231	2L	1677	675	595	640	660	998	888	2201	1058	2079	724	537	391	1066	704	870	1870	901	1646
FBgn0034307	CG10914	2R	2054	93	69	110	78	119	78	89	44	128	146	95	64	90	55	89	95	44	92
FBgn0053926	CG33926	3L	820	202	229	230	275	361	326	455	267	464	203	257	166	522	446	570	514	235	453
FBgn0263748	CG43673	X	881	9	10	16	32	22	6	13	4	30	15	13	7	14	6	12	11	16	24
FBgn0004168	CG16720	2R	5019	67	43	100	78	171	112	85	53	134	101	100	46	105	39	65	78	63	132
FBgn0052350	CG32350	3L	2844	346	330	377	379	415	355	533	255	384	353	248	250	304	323	438	396	173	320
FBgn0051337	CG31337	3R	849	61	36	48	87	113	75	174	104	199	56	47	35	146	118	176	237	137	221
FBgn0003890	CG4869	3R	1701	601	563	719	211	232	148	119	91	150	982	732	573	158	158	111	99	55	118
FBgn0264337	CR43793	2R	400	4	0	7	1	11	1	1	7	10	0	4	2	3	2	13	1	3	3
FBgn0003386	CG2822	2L	4557	29	28	57	58	130	58	64	23	80	140	104	72	83	52	50	59	40	108
FBgn0036942	CG7328	3L	1398	861	929	1041	975	771	580	644	350	613	1020	881	904	706	673	872	730	393	692
FBgn0031652	CG8873	2L	1453	92	68	76	74	110	76	64	30	72	89	71	72	85	54	83	90	34	85
FBgn0033498	CG12209	2R	1268	12	10	15	16	21	21	10	5	27	13	15	6	20	13	25	10	18	18
FBgn0267320	CR45756	3L	554	4	8	8	8	20	7	10	4	14	10	9	4	10	6	8	13	12	25
FBgn0032790	CG10194	2L	1215	188	199	234	198	201	168	218	107	179	255	232	166	216	200	265	214	124	218
FBgn0004401	CG6143	3L	2792	2059	1690	1958	1643	1661	1460	1568	785	1461	2511	1902	1692	2118	1878	2316	1906	1027	1894
FBgn0037009	CG5104	3L	787	265	271	276	379	314	338	438	214	370	319	316	269	447	427	486	491	283	475
FBgn0031558	CG16704	2L	350	11447	11789	11710	11309	8678	6684	5456	2682	4258	11410	10929	10914	10750	11977	12488	7403	4181	7019
FBgn0038855	CG5745	3R	1816	413	394	418	435	453	375	508	289	545	527	416	375	486	410	454	548	289	567
FBgn0086378	CG40410	3R	1290	572	646	658	552	536	479	614	304	578	549	484	479	526	594	667	659	378	595
FBgn0265589	CR44416	2R	281	10	4	9	3	5	2	0	1	2	6	8	13	4	1	3	4	4	4
FBgn0265707	CR44514	3L	394	6	5	18	13	23	8	16	7	12	11	10	12	4	6	7	3	1	13
FBgn0032032	CG17294	2L	1012	90	78	109	79	77	70	83	44	82	118	105	77	107	116	145	111	59	82
FBgn0052298	CG32298	3L	1205	9	8	11	21	23	11	32	1	20	8	15	10	19	5	7	13	17	27
FBgn0263510	CG6751	2R	1549	469	338	435	131	153	123	160	61	140	684	392	319	137	116	140	146	86	134
FBgn0039797	CG1340	3R	1851	22	28	55	42	77	78	52	18	74	31	40	28	64	24	29	30	29	67
FBgn0085332	CG34303	3R	546	2	3	5	12	11	9	4	6	12	11	4	7	3	5	2	3	5	11
FBgn0025634	CG13367	X	1550	146	121	162	219	227	216	227	88	197	231	182	160	226	213	242	223	119	247
FBgn0036697	CG7725	3L	2335	454	462	545	982	1513	1168	3559	1751	2998	390	407	428	1602	1369	1367	2962	1644	2335
FBgn0040773	CG2249	2R	853	1715	1765	2018	1098	893	587	760	392	598	1925	1494	1379	799	934	964	790	426	756
FBgn0035817	CG7409	3L	760	10	18	38	12	36	14	17	12	26	17	19	10	42	12	13	18	13	29
FBgn0275433	CR46265	3R	376	7	4	4	18	16	9	27	6	11	18	10	6	18	8	10	7	7	18
FBgn0032835	CG16772	2L	1095	35	29	42	46	75	71	28	13	78	47	42	33	44	19	20	33	29	68
FBgn0032457	CG15483	2L	1382	20	15	32	30	35	38	23	6	45	25	38	14	35	15	22	7	42	40
FBgn0020249	CG7954	3R	1500	646	621	758	678	679	591	664	381	676	876	694	591	761	758	1090	674	465	790
FBgn0036906	CG14102	3L	2055	43	26	42	52	51	46	33	23	59	47	40	26	33	18	35	38	26	51
FBgn0038887	CG7907	3R	2733	50	47	76	105	159	83	74	21	147	71	97	62	80	33	54	59	59	124
FBgn0259834	CG8062	X	3414	978	714	983	500	550	441	859	357	756	1715	1071	669	759	576	527	1411	547	1043
FBgn0262482	CG43072	3L	387	6	10	13	10	12	9	8	1	16	12	5	2	17	8	11	5	9	16
FBgn0038466	CG8907	3R	2368	83	85	110	122	206	159	212	110	183	139	144	97	232	156	207	166	100	225
FBgn0023520	CG3857	X	2341	568	406	529	714	828	601	709	267	833	850	648	434	923	917	1337	990	533	1036
FBgn0034541	CG13437	2R	782	12	19	21	27	27	17	13	12	17	24	15	7	22	13	16	17	10	15
FBgn0260634	CG10192	3R	8889	486	428	569	711	986	804	1262	631	1067	707	671	581	976	877	1120	1399	818	1383
FBgn0262996	CR43304	2L	469	2	5	12	3	9	15	16	5	8	14	15	5	9	6	6	1	7	7
FBgn0034477	CG13872	2R	2010	29	38	46	61	68	43	33	14	54	53	39	24	52	16	19	19	39	55
FBgn0030537	CG12480	X	1954	40	29	58	65	97	51	60	28	97	56	51	41	61	15	47	47	42	83
FBgn0030723	CG14948	X	2630	47	30	67	64	58	53	65	35	76	45	49	41	56	42	53	56	43	76
FBgn0051769	CG31769	2L	1086	1875	2269	2339	1291	627	432	151	112	179	1863	1535	1300	519	608	436	292	193	302
FBgn0283450	CG1707	2R	720	1920	2077	2270	1457	1092	773	710	387	652	2733	2258	2061	1178	1357	1484	994	532	959
FBgn0264743	CG44001	2L	2691	323	282	359	493	735	610	1570	732	1234	390	389	311	794	751	889	1204	685	1228
FBgn0032252	CG6232	2L	3285	179	128	87	88	127	134	192	77	193	103	162	116	144	67	105	107	52	127
FBgn0032891	CG9333	2L	2570	29	39	64	75	94	70	68	34	70	79	49	40	50	39	57	54	46	68
FBgn0037224	CG14639	3R	1235	11	9	25	17	46	55	49	16	47	33	28	16	33	5	25	31	36	42
FBgn0259151	CG42266	2L	1949	29	27	56	60	60	52	70	36	71	37	31	28	45	38	72	40	40	72
FBgn0037455	CG2336	3R	1358	18	4	11	12	32	15	16	9	35	21	5	4	10	3	7	15	10	35
FBgn0038715	CG7333	3R	1698	25	6	31	25	40	15	28	8	36	30	20	19	28	12	16	20	24	38
FBgn0015299	CG8396	2L	536	192	189	186	183	176	132	157	79	149	184	192	157	199	188	179	149	93	154
FBgn0266742	CR45215	3R	1023	72	64	83	36	41	59	34	21	32	108	88	81	55	67	58	42	37	55
FBgn0002901	CG7347	3L	2816	115	86	109	102	101	108	97	56	94	138	116	98	123	109	104	81	49	109
FBgn0259198	CG42302	X	759	4	2	9	5	13	15	15	2	21	5	7	5	10	2	9	11	8	17
FBgn0037777	CG11722	3R	770	74	80	99	44	55	30	48	20	42	113	55	69	35	39	56	37	21	39
FBgn0033136	CG12838	2R	889	43	36	47	69	69	84	78	43	39	45	58	48	100	161	127	88	30	57
FBgn0038722	CG7360	3R	1820	69	51	90	78	107	106	73	42	99	153	105	82	122	83	92	91	69	104
FBgn0000119	CG5912	2R	6024	1096	966	1010	1370	1543	1260	1894	978	1870	1490	1370	1325	2045	1611	1942	2690	1362	2293
FBgn0264491	CG10293	3R	4003	476	497	575	912	1066	1095	1896	924	1383	701	652	638	1674	1586	1844	2370	1320	2041
FBgn0051549	CG31549	3R	1130	303	303	330	288	300	319	398	177	330	496	432	369	408	373	460	467	271	454
FBgn0032266	CG18302	2L	2144	15	9	40	27	42	23	34	9	27	23	22	16	30	9	15	20	9	38
FBgn0016920	CG11020	2L	6665	97	89	136	116	229	182	190	93	192	144	185	130	238	119	151	159	91	233
FBgn0260770	CG42568	2R	1472	50	69	71	64	83	86	65	47	79	78	82	43	63	74	65	85	41	67
FBgn0037627	CG13318	3R	1271	22	9	23	19	53	25	40	9	41	44	45	21	26	16	22	30	20	38
FBgn0020764	CG3017	2R	1842	1757	1574	1514	1243	1014	703	360	178	363	1335	1218	1117	803	1011	934	563	300	589
FBgn0046214	CG11844	3R	1701	2398	1899	2214	1426	1285	1071	1441	705	1283	2999	2144	1863	1339	1370	1387	1414	756	1431
FBgn0035577	CG13708	3L	4357	47	40	80	62	162	108	122	67	141	109	95	55	101	68	93	133	78	177
FBgn0036285	CG10704	3L	2400	27	15	34	26	59	54	38	18	89	93	59	48	65	19	37	57	32	98
FBgn0267684	CR46020	3R	707	1	4	9	6	8	7	11	9	16	9	6	0	4	3	6	8	8	4
FBgn0030631	CG6227	X	4251	458	439	588	377	477	316	452	225	425	734	567	505	497	447	536	506	297	546
FBgn0259190	CG42294	X	1785	20	10	29	25	40	50	29	3	43	29	35	18	32	8	18	12	24	18
FBgn0262989	CR43297	X	845	13	2	7	17	27	18	10	7	13	6	9	8	7	7	7	9	2	17
FBgn0043458	CG12084	3L	3483	846	931	814	1053	1176	1028	1131	569	1059	1126	1058	868	1386	1237	1514	1287	725	1385
FBgn0264711	CG43980	3L	5089	275	259	395	117	223	226	202	77	304	146	169	79	140	60	100	127	93	230
FBgn0263334	CR43415	2R	569	8	10	3	9	16	7	7	3	4	4	11	3	7	7	13	4	6	4
FBgn0037020	CG4289	3L	1249	549	566	584	564	411	373	285	137	239	557	474	420	417	501	493	317	179	329
FBgn0031257	CG4133	2L	2642	39	29	85	39	121	76	67	31	111	76	95	67	66	25	57	64	54	112
FBgn0032262	CG7384	2L	2261	594	538	622	669	773	625	1328	616	1141	658	584	491	1105	886	1183	1304	733	1450
FBgn0067861	CG9580	X	2049	50	54	60	42	76	46	99	22	90	78	63	36	76	48	78	63	45	82
FBgn0287478	CG42332	2R	7588	451	475	679	735	946	700	754	453	776	522	433	340	597	479	635	638	313	687
FBgn0038930	CG5778	3R	657	27	42	5	19	29	30	42	12	43	608	277	217	56	16	5	21	9	23
FBgn0002622	CG6779	3R	1133	21108	21880	22968	19066	16929	13341	17030	8340	15854	27874	23128	20709	19159	19058	21824	19765	10348	18717
FBgn0003460	CG11121	2R	2786	31	28	57	42	93	79	46	18	73	75	62	27	73	40	36	62	45	95
FBgn0266673	CG6159	3R	2380	374	383	382	401	487	409	642	280	539	439	356	328	539	449	544	584	305	557
FBgn0052647	CG32647	X	5943	186	202	242	634	622	670	252	119	226	372	599	424	1502	1358	1785	591	299	488
FBgn0038685	CG14282	3R	987	14	11	12	15	37	22	13	1	18	25	20	8	25	9	19	18	16	36
FBgn0050151	CG30151	2R	962	407	490	445	556	457	323	282	119	233	461	323	281	142	213	168	150	68	134
FBgn0033454	CG1671	2R	2523	372	294	336	189	210	156	138	87	218	433	244	221	114	114	136	130	69	144
FBgn0035861	CG7213	3L	1624	10	3	15	14	35	31	18	9	26	17	26	20	27	7	19	14	22	29
FBgn0032271	CG7329	2L	1824	16	23	34	23	48	35	37	8	32	26	20	20	49	16	27	25	30	41
FBgn0010225	CG1106	3R	3030	47132	46941	48507	48207	45251	39649	49100	24184	42020	55298	48816	44805	55579	50414	58984	46203	24629	43659
FBgn0031459	CG2862	2L	644	1919	1977	2208	1517	1146	849	897	467	758	2138	1867	1681	1014	1117	1123	801	486	822
FBgn0267228	CR45668	X	1833	27	23	30	78	105	82	95	32	80	28	25	46	97	71	60	74	50	90
FBgn0264906	CR44097	3R	558	22	16	28	6	7	6	9	4	12	33	40	32	3	4	8	7	2	5
FBgn0039084	CG10175	3R	2876	50	36	60	67	99	71	54	26	82	43	59	38	67	40	36	38	57	78
FBgn0260763	CG42561	2R	566	9	8	7	13	24	15	26	13	22	13	10	16	17	17	23	25	17	23
FBgn0031976	CG7367	2L	1493	24	28	35	39	54	39	34	8	52	48	28	15	25	20	31	19	24	51
FBgn0030204	CG15302	X	1179	31	27	37	52	38	48	39	19	67	36	30	21	43	17	22	28	24	62
FBgn0034514	CG13427	2R	440	6	5	7	11	21	8	10	2	10	5	6	6	10	5	5	2	7	9
FBgn0032593	CG5996	2L	5274	38	51	70	84	155	118	86	55	135	104	81	68	107	39	83	98	56	140
FBgn0265047	CG41503	Y	1117	24	4	14	15	13	7	7	6	9	19	13	16	16	9	10	12	4	9
FBgn0034966	CG13563	2R	2123	32	31	34	63	85	60	58	30	84	35	56	40	39	34	34	34	34	57
FBgn0032763	CG17568	2L	1839	118	109	98	186	228	192	315	147	238	130	129	114	240	219	287	314	151	312
FBgn0052699	CG32699	X	3378	1123	1064	1200	700	823	728	891	440	716	802	1138	805	1175	1207	1261	921	495	762
FBgn0037236	CG9772	3R	2412	117	126	120	102	153	97	122	72	123	158	135	167	166	189	191	138	74	169
FBgn0085474	CG34445	2R	527	9	10	12	20	39	29	22	1	22	23	19	19	16	22	6	9	18	17
FBgn0053988	CG33988	2R	8297	43	52	113	73	214	154	99	72	207	158	183	104	127	68	120	156	113	243
FBgn0039471	CG6295	3R	1091	26	9	28	29	88	49	50	13	55	50	33	27	24	10	27	30	24	47
FBgn0031041	CG12788	X	1754	45	45	61	18	38	25	43	30	56	77	64	47	59	75	71	50	43	65
FBgn0265467	CR44360	3L	632	4	1	7	11	6	8	3	0	3	7	9	6	10	2	2	9	11	11
FBgn0033970	CG10205	2R	904	11	11	33	28	72	55	37	7	47	36	40	19	63	7	31	37	35	72
FBgn0033286	CG2127	2R	1695	11	10	23	14	46	38	33	21	44	43	34	31	38	11	32	36	31	63
FBgn0030331	CG15221	X	2494	39	26	39	64	73	41	37	20	55	50	40	19	49	23	33	28	35	74
FBgn0004177	CG7109	2L	3102	3413	3353	3685	3641	4331	3814	5280	2675	4268	3940	3539	3082	4867	4653	5616	5570	3016	5342
FBgn0032236	CG5108	2L	917	259	256	243	208	174	153	214	111	156	290	232	189	226	222	212	212	105	218
FBgn0266965	CR45416	3L	281	5	1	7	2	3	4	4	1	6	1	1	3	3	1	8	6	9	7
FBgn0266806	CR45268	2R	862	5	9	7	9	19	7	12	6	19	15	13	9	20	2	18	21	12	6
FBgn0036249	CG11560	3L	1113	102	102	100	148	159	133	164	81	143	164	129	127	136	145	184	183	89	176
FBgn0030067	CG10648	X	1535	174	146	178	60	77	80	75	19	69	307	212	179	71	50	81	58	34	62
FBgn0003942	CG5271	2L	592	18493	18770	20179	16723	14945	12267	16059	8201	13758	22695	19291	17739	16588	19193	19598	18112	9602	16279
FBgn0051710	CG31710	2L	1253	66	67	73	107	96	58	167	59	119	74	70	65	79	78	67	217	97	161
FBgn0033659	CG18188	2R	2028	13	6	15	9	36	14	17	9	21	21	31	10	29	28	23	21	25	45
FBgn0033669	CG8979	2R	1203	645	633	682	873	914	803	1278	592	1203	755	689	620	1066	922	1260	1386	717	1361
FBgn0034390	CG15093	2R	1310	1051	621	1009	189	142	71	82	36	77	473	412	145	50	39	53	65	55	80
FBgn0037436	CG10296	3R	837	17	10	40	19	85	40	47	3	74	49	57	36	28	8	33	40	16	53
FBgn0027620	CG1966	3R	5079	268	251	280	273	422	309	402	177	355	337	319	271	449	331	459	397	278	443
FBgn0028920	CG8997	2L	1347	357	361	477	136	508	134	177	60	136	301	189	475	744	541	406	211	246	375
FBgn0036689	CG7730	3L	2123	18	15	22	28	52	26	29	9	32	34	39	19	28	16	26	25	15	54
FBgn0002736	CG9401	2R	1103	368	380	390	350	290	253	348	141	306	509	401	342	392	350	449	348	178	353
FBgn0265274	CG1448	3R	2136	1283	1233	1383	1238	1366	1025	1418	751	1227	1680	1409	1185	1227	1011	1191	1282	562	1010
FBgn0030642	CG15642	X	1489	23	19	30	19	50	42	31	14	43	44	41	15	57	25	37	31	18	49
FBgn0030871	CG8142	X	1224	100	84	109	89	112	99	115	49	115	153	136	114	145	118	153	128	62	136
FBgn0260753	CG13758	X	3331	266	261	511	384	276	173	144	62	148	545	416	350	130	125	109	101	81	162
FBgn0266912	CR45372	2L	694	7	16	10	29	31	32	23	12	31	10	8	5	32	21	40	19	13	23
FBgn0010590	CG8392	2R	852	1488	1409	1496	1609	1685	1420	2614	1143	2199	1657	1479	1210	1829	1829	2410	2512	1381	2629
FBgn0004242	CG3139	2L	5872	6142	6294	6575	9830	10125	8754	13310	6801	12486	8867	8275	7973	17396	14069	18098	20742	10994	20711
FBgn0266536	CR45097	3L	433	3	2	1	12	16	14	6	3	11	11	6	1	7	2	7	11	11	14
FBgn0051551	CG31551	3R	4182	31	26	43	27	72	69	60	23	70	67	61	38	68	29	54	45	48	99
FBgn0035254	CG7974	3L	1348	79	76	99	116	116	88	98	60	82	86	73	80	99	107	112	88	68	94
FBgn0275434	CR46266	3L	1588	12	3	18	25	22	24	29	8	24	16	12	11	35	10	6	10	19	35
FBgn0030276	CG1938	X	3715	2423	2419	2742	2708	2721	2164	3056	1610	2766	2691	2194	2166	2826	2591	3210	3519	1854	3038
FBgn0039943	CG17168	X	1516	305	314	315	363	389	334	490	223	478	414	376	330	506	452	545	575	369	558
FBgn0029898	CG14439	X	2428	35	47	64	159	107	91	225	132	184	111	143	112	287	172	199	357	222	398
FBgn0039598	CG14061	3R	1236	19	19	38	25	52	45	25	17	31	18	27	24	34	20	20	18	25	46
FBgn0053230	CG33230	3L	1754	206	186	184	181	158	130	123	55	120	247	172	145	139	153	141	98	68	118
FBgn0265420	CR44332	3R	409	1	0	2	2	5	12	1	0	2	2	3	2	2	0	6	1	4	10
FBgn0267376	CG6584	3R	2392	402	376	417	314	305	233	354	194	305	411	347	294	319	285	344	294	161	307
FBgn0037616	CG8136	3R	1620	32	22	41	28	63	40	47	23	65	45	49	25	33	25	37	55	27	74
FBgn0264381	CR43833	X	313	6	3	14	9	7	13	14	3	21	8	6	8	5	10	12	8	4	12
FBgn0039016	CG4792	3R	6913	1423	1151	1449	1180	1294	1051	1125	488	1039	1603	1447	1172	1227	1090	1204	1113	687	1358
FBgn0031518	CG3277	2L	3475	30	26	59	50	98	75	113	56	119	26	45	22	61	38	77	91	75	99
FBgn0004921	CG8261	2R	2554	1951	2068	2249	2129	2242	2009	2864	1444	2404	2300	2098	1826	2659	2413	3025	2842	1490	2634
FBgn0051437	CG31437	3R	852	25	37	37	35	69	65	90	44	98	53	42	30	41	40	52	79	36	72
FBgn0043854	CG9506	2L	4117	90	87	143	100	186	188	150	52	151	135	147	126	144	78	97	108	65	181
FBgn0052551	CG32551	X	393	4	0	7	7	12	5	7	3	12	6	9	4	6	3	5	6	4	7
FBgn0032868	CG17472	2L	582	7	3	4	2	13	9	8	4	17	2	8	2	14	4	2	11	3	18
FBgn0039768	CG15533	3R	2203	28	22	58	68	102	85	37	28	91	63	57	39	45	36	48	36	39	93
FBgn0052819	CG32819	X	2191	31	39	62	45	109	98	69	47	107	105	89	54	77	29	53	47	58	125
FBgn0033816	CG4679	2R	2159	328	279	327	200	186	186	203	90	188	367	238	235	191	153	173	162	116	160
FBgn0033960	CG10151	2R	2389	29	21	33	34	72	39	31	26	63	58	67	28	50	32	52	48	32	75
FBgn0030092	CG8971	X	923	54	62	62	54	53	24	46	27	47	80	74	56	52	55	59	59	23	59
FBgn0267755	CR46086	3R	709	3	8	15	18	29	19	12	6	24	18	11	7	13	8	11	8	11	14
FBgn0030753	CG4420	X	2216	1782	1826	2025	2334	1747	1495	1375	728	1172	1820	1889	1668	1952	2141	2040	1440	742	1396
FBgn0259168	CG42273	X	5507	598	532	652	1426	2289	2222	3225	1655	2936	871	918	648	3145	2712	3370	2815	1388	2597
FBgn0051861	CG31861	2L	764	4	4	8	10	11	8	9	1	23	8	13	16	10	7	7	9	9	13
FBgn0030261	CG15203	X	900	1323	1258	1456	896	579	470	263	159	288	1585	1322	1279	605	697	692	392	191	431
FBgn0034408	CG12758	2R	4661	86	50	139	108	191	154	145	77	245	171	103	101	147	85	137	205	111	258
FBgn0032259	CG6144	2L	1705	130	123	173	131	189	151	184	86	140	155	184	129	184	178	175	169	98	199
FBgn0039304	CG10425	3R	1402	1034	1055	1077	900	1001	768	1118	556	1076	1334	1201	1109	1369	1058	1480	1583	868	1460
FBgn0033494	CG33135	2R	3263	35	20	52	36	78	52	43	27	76	53	56	33	64	40	52	54	39	78
FBgn0037359	CG1245	3R	1080	53	53	73	57	63	68	56	25	36	95	72	71	62	66	76	79	31	63
FBgn0036155	CG6163	3L	2020	83	66	90	161	176	162	199	72	191	120	111	106	189	172	200	262	135	221
FBgn0259204	CG42308	X	640	23	26	19	20	14	14	20	5	19	30	21	16	10	14	19	21	9	27
FBgn0029765	CG16756	X	521	110	111	133	70	32	32	20	7	25	170	98	98	27	27	21	10	8	11
FBgn0042205	CG18764	3R	1378	30	34	41	29	63	50	48	17	70	50	35	28	42	43	58	47	29	48
FBgn0031637	CG2950	2L	3034	1556	1427	1613	1884	1823	1561	1994	999	1949	1874	1629	1534	2181	1999	2423	1981	1028	1982
FBgn0029979	CG10777	X	8365	970	900	1103	1348	1667	1513	2111	1011	1792	1441	1212	996	2045	2018	2380	1919	1110	1951
FBgn0265379	CR44320	3R	1085	13	7	11	16	30	35	14	8	28	19	12	12	9	7	13	12	12	25
FBgn0038149	CG9796	3R	1122	181	186	219	182	232	170	180	107	215	234	215	137	273	257	208	220	125	306
FBgn0052246	CG32246	3L	1767	16	12	18	30	26	35	39	7	38	20	21	14	25	10	14	17	13	28
FBgn0038159	CG14369	3R	1026	14	9	16	25	36	20	28	10	28	18	25	10	15	10	11	16	22	39
FBgn0029746	CG15465	X	19353	193	246	288	231	326	288	286	228	432	289	293	215	334	292	266	277	311	446
FBgn0033373	CG8080	2R	1808	2513	2210	2414	3185	3763	3250	5556	2639	4958	2698	2552	2066	3963	3220	4173	4443	2379	4503
FBgn0037332	CG14670	3R	3991	347	368	453	344	354	310	303	156	285	473	413	330	352	296	365	322	140	323
FBgn0267586	CR45924	2R	794	1	2	5	5	23	16	15	10	9	12	17	10	16	4	10	6	7	33
FBgn0035207	CG9153	3L	3820	2023	1952	1907	1691	1785	1536	2232	1120	2110	2351	2062	1621	2116	1824	2362	2610	1385	2486
FBgn0263911	CG7181	3L	513	847	765	910	461	318	253	242	157	193	1041	769	761	323	468	370	275	152	260
FBgn0039091	CG10182	3R	2212	17	15	28	19	54	23	25	11	39	24	20	14	22	6	18	19	19	29
FBgn0266763	CR45228	2R	787	27	15	40	25	48	29	14	9	26	22	26	13	16	3	14	13	21	34
FBgn0035612	CG10625	3L	4234	170	173	217	140	226	172	183	99	174	232	171	111	180	101	136	138	105	243
FBgn0064225	CG17489	2L	3835	34623	35119	37990	32610	31549	26273	34892	17767	31459	45541	38527	33695	37031	39163	44797	39856	21165	36711
FBgn0025639	CG13363	X	6137	835	768	898	1197	1518	1339	1961	981	1682	1195	1022	913	1782	1723	2044	2157	1047	2073
FBgn0000576	CG2988	3R	2478	41	17	60	30	79	54	53	29	72	79	55	33	48	13	58	55	48	114
FBgn0000557	CG1873	3R	2606	330	327	212	210	254	259	221	288	192	595	127	542	674	88	159	164	347	657
FBgn0037330	CG2109	3R	1122	264	246	300	156	146	128	144	61	110	283	216	201	161	131	166	133	61	151
FBgn0266639	CR45146	2R	829	12	20	13	20	38	22	29	6	35	22	8	7	22	18	37	14	21	22
FBgn0035513	CG1259	3L	961	14	11	18	20	33	30	21	9	31	38	28	16	21	17	17	25	15	36
FBgn0035409	CG14963	3L	932	18	9	22	70	25	63	29	21	25	27	26	16	81	31	17	48	48	25
FBgn0264895	CG44086	2L	4951	462	475	462	620	804	576	891	377	788	546	493	449	925	712	767	1313	611	1059
FBgn0051636	CG31636	2L	1567	732	671	680	3110	5211	3347	18277	7701	15348	1043	924	774	7731	4982	5684	24407	11249	19368
FBgn0086855	CG17078	2L	3132	179	174	186	207	230	197	229	104	184	206	190	196	254	225	279	232	128	254
FBgn0036211	CG5946	3L	2169	2202	2080	2554	1359	1095	815	938	508	943	3179	2290	2022	1215	1210	1272	1057	495	1138
FBgn0085205	CG34176	2L	401	0	2	5	0	6	7	8	1	6	7	5	1	11	0	2	5	4	10
FBgn0015025	CG6215	3L	1585	51	29	63	47	63	56	67	29	59	73	45	54	52	45	61	53	35	64
FBgn0260398	CG42515	2R	1970	52	49	73	54	50	62	46	32	61	93	67	63	70	48	45	48	14	65
FBgn0050039	CG30039	2R	727	4	7	7	2	11	9	2	4	6	3	9	7	4	3	11	8	12	19
FBgn0261816	CG42758	3L	631	4	4	8	18	19	10	7	4	10	5	10	6	5	5	9	8	12	14
FBgn0002526	CG10236	3L	11690	21537	17413	23097	18867	20294	18612	29087	13702	23343	24367	18312	14961	27754	22972	23692	26478	13101	20594
FBgn0030317	CG1561	X	2160	18	15	59	22	74	49	37	26	46	109	94	73	79	57	96	88	60	82
FBgn0265680	CR44487	2L	505	4	7	12	7	4	3	6	3	16	12	9	5	6	2	6	5	10	13
FBgn0034176	CG9000	2R	1547	708	766	783	736	518	465	435	235	427	1128	932	861	711	743	730	547	303	571
FBgn0034106	CG9068	2R	3684	22	24	16	41	112	61	51	17	72	41	42	38	38	20	37	38	23	68
FBgn0030927	CG15046	X	1817	157	168	251	372	525	503	555	318	712	246	262	186	634	447	933	547	397	759
FBgn0039673	CG7568	3R	2031	37	41	70	69	101	78	93	30	68	67	65	51	79	59	67	88	48	93
FBgn0038857	CG17282	3R	1000	153	137	114	132	120	127	164	84	125	184	149	163	210	166	236	203	121	194
FBgn0015622	CG11958	3R	2623	5013	4966	5348	3982	3490	2768	3420	1469	2932	6040	5436	4959	4268	4067	5247	3779	2216	4233
FBgn0266803	CR45265	2R	402	5	2	3	7	14	6	8	3	10	4	2	8	6	1	4	0	1	8
FBgn0036481	CG16959	3L	2292	31	11	44	38	67	65	58	19	80	59	40	27	53	19	44	46	43	70
FBgn0038783	CG4367	3R	962	7	7	10	10	26	13	16	6	26	15	22	11	26	20	18	15	14	25
FBgn0001180	CG9786	3R	3338	21	34	89	58	149	115	81	62	116	89	72	42	78	24	45	52	53	106
FBgn0036680	CG9665	3L	2676	45	56	103	67	106	100	88	44	105	77	98	61	72	51	82	84	49	125
FBgn0037140	CG7442	3L	2085	229	227	245	406	762	623	783	314	617	232	385	309	817	754	870	702	437	682
FBgn0024947	CG3059	2L	2291	1752	1559	1926	1330	1294	1047	1621	743	1506	2505	2074	1728	1774	1705	1747	2030	980	1759
FBgn0029893	CG14442	X	4658	637	665	688	846	983	865	1087	565	1037	915	825	707	1174	1048	1264	1225	622	1259
FBgn0085384	CG34355	3R	5568	60	47	87	93	117	105	103	44	143	83	73	51	66	52	62	78	67	88
FBgn0053513	CG33513	X	6775	62	58	139	106	203	204	123	86	206	144	153	101	143	90	110	179	106	220
FBgn0261683	CG42730	2L	2650	25	13	57	20	103	58	36	19	67	79	62	40	67	11	42	58	36	87
FBgn0265317	CG44290	3R	340	1	3	2	2	11	6	3	0	12	1	1	0	6	4	3	3	1	4
FBgn0264822	CR44030	4	753	13	21	15	16	47	49	75	41	49	13	15	13	26	25	32	36	17	26
FBgn0042092	CG13773	2L	1081	49	32	37	15	53	36	31	24	32	83	42	44	42	13	33	25	25	27
FBgn0032264	CG6113	2L	1936	3214	3369	3533	4828	2962	1971	2152	1591	2653	4799	4852	3710	2343	2407	2417	1732	1442	1772
FBgn0250791	CG6625	3L	2070	1531	1401	1590	1787	1728	1551	2290	1158	1945	1615	1385	1228	1793	1718	1954	1886	1125	2004
FBgn0263355	CG31688	2L	7344	755	725	910	646	893	710	997	515	991	1061	900	711	878	731	901	995	582	915
FBgn0003514	CG3595	X	1403	970	1133	1152	1799	2356	2189	3421	1743	3614	1290	1246	1142	3105	3003	4212	3936	2429	4241
FBgn0261988	CG17998	3R	4690	937	755	1408	1470	2334	2517	3670	1800	2522	1137	1297	1269	2467	2112	2814	2621	1509	2448
FBgn0261587	CG42697	2R	818	11	11	20	20	31	21	13	8	30	14	10	3	8	8	8	10	8	27
FBgn0266887	CR45348	2L	598	340	309	396	109	158	78	112	35	81	113	162	114	67	40	82	70	27	43
FBgn0031484	CG3165	2L	1323	90	84	104	85	99	102	118	54	111	286	197	184	211	260	299	389	214	326
FBgn0003862	CG8651	3R	14052	800	861	948	1108	1368	1292	1336	694	1224	1129	961	881	1446	1320	1605	1511	755	1512
FBgn0267992	CR46259	2L	1364	24	31	44	38	62	30	31	14	44	33	34	21	33	22	27	28	17	63
FBgn0265077	CR44188	2L	1099	7	7	24	6	34	10	9	4	19	10	14	4	12	9	9	15	12	15
FBgn0267616	CR45954	3L	341	4	9	3	7	15	11	8	0	10	8	3	6	7	3	1	10	5	4
FBgn0261804	CG42750	2L	6913	31	29	94	81	139	85	71	34	119	80	76	40	66	44	54	71	61	112
FBgn0010382	CG3938	2L	3946	130	115	147	123	219	151	154	66	198	228	218	130	203	147	204	172	106	208
FBgn0037717	CG8301	3R	3094	32	35	61	56	89	76	85	35	96	58	39	29	73	40	49	61	44	63
FBgn0035248	CG13919	3L	517	52	38	29	47	42	47	50	30	37	61	34	31	52	43	52	44	35	52
FBgn0263582	CR43607	2L	724	10	25	22	19	25	22	23	16	24	16	9	9	31	14	7	13	14	27
FBgn0040341	CG11664	X	881	14	17	31	38	66	47	27	8	56	27	45	26	28	10	24	21	20	40
FBgn0267801	CR46126	3R	383	7	11	7	4	15	16	8	3	14	6	10	3	11	2	11	7	6	15
FBgn0026389	CG1854	2R	1531	22	9	18	31	48	60	41	17	42	20	36	18	55	17	13	37	18	44
FBgn0052351	CG32351	3L	2093	81	88	81	34	89	74	83	31	83	51	56	30	70	33	50	65	52	98
FBgn0035960	CG4942	3L	1306	75	131	118	95	85	55	48	25	45	115	91	73	60	51	52	48	32	58
FBgn0051088	CG31088	3R	628	6	3	11	17	26	10	8	7	17	8	9	2	10	5	5	13	11	19
FBgn0265497	CR44366	2R	1591	14	11	13	22	36	26	20	8	38	26	22	13	21	16	19	25	22	23
FBgn0033350	CG8237	2R	1220	555	512	591	475	442	353	443	204	428	833	632	591	434	452	511	432	255	444
FBgn0033633	CG7759	2R	2174	19	19	28	48	49	50	41	22	58	30	30	22	40	20	34	38	24	58
FBgn0033699	CG8857	2R	738	18586	19444	20743	17453	15828	12679	16071	8237	14893	24893	20554	18061	17293	17118	21004	18617	10001	17350
FBgn0033763	CG8646	2R	1763	22	23	26	42	79	65	46	29	65	66	40	35	56	34	40	52	46	99
FBgn0025111	CG1683	X	1335	73	64	91	107	160	122	109	86	104	198	238	39	460	53	82	87	128	96
FBgn0035257	CG12011	3L	1724	21	20	35	34	42	46	33	8	37	30	23	23	37	12	20	18	18	40
FBgn0032066	CG9463	2L	3198	23	20	34	49	51	54	45	8	42	33	21	21	31	31	19	20	29	48
FBgn0267211	CR45651	3R	1101	4	4	14	7	38	22	16	14	12	9	17	8	14	9	8	19	12	23
FBgn0010113	CG15532	3R	14807	192	203	258	308	438	317	462	268	549	296	264	189	310	252	275	538	350	545
FBgn0028897	CG4935	2L	1083	35	33	57	63	61	50	59	34	67	60	48	51	47	46	64	77	44	69
FBgn0053052	CG33052	3L	1391	170	129	153	106	110	108	108	33	114	264	179	174	187	164	170	131	81	129
FBgn0033235	CG8728	2R	1935	1263	1093	1324	755	669	488	523	238	474	1354	1111	824	635	590	724	608	318	656
FBgn0030484	CG1681	X	1220	6414	8403	6248	22116	11172	8047	1694	1171	2512	3772	5423	9270	9052	11054	9932	2117	1742	2678
FBgn0052554	CG32554	X	817	27	29	41	18	24	22	14	20	31	38	37	31	20	19	25	20	21	27
FBgn0047095	CG33939	X	553	0	1	1	4	7	4	5	7	7	3	5	1	1	0	6	7	6	15
FBgn0028421	CG11759	X	3949	192	166	258	234	343	302	379	173	347	300	249	187	389	287	381	385	206	369
FBgn0031431	CG3515	2L	1511	23	16	22	26	71	44	41	12	44	41	38	24	41	19	30	28	24	30
FBgn0053548	CG33548	X	2094	69	90	124	142	209	157	139	85	163	183	168	136	146	110	163	122	81	188
FBgn0000377	CG3193	X	2332	553	523	607	522	493	501	552	272	483	734	595	524	557	537	599	524	328	538
FBgn0053875	CG33875	2L	528	66	65	96	76	97	101	114	59	88	117	76	78	121	84	107	98	71	150
FBgn0020618	CG7111	2L	1388	25246	25252	26762	25699	21139	17042	22348	11135	20015	30762	25412	23252	22509	23724	27371	23649	12340	22705
FBgn0015247	CG8293	2R	2106	572	591	615	632	677	541	696	352	617	819	771	568	872	807	899	907	439	828
FBgn0259938	CG17100	3R	5092	1325	1309	1307	1546	2278	2216	2993	1816	3118	1913	1450	1161	2370	1952	3052	2583	1557	3230
FBgn0051481	CG31481	3R	3728	21	21	40	55	98	62	73	34	97	66	61	45	54	43	72	62	39	71
FBgn0039335	CG5127	3R	2091	293	212	301	269	282	228	302	125	290	355	306	255	304	305	312	292	163	329
FBgn0267484	CR45834	3L	406	13	5	12	9	4	7	13	10	16	14	8	5	8	17	13	20	12	19
FBgn0263993	CG43736	X	7668	468	352	474	740	1068	1011	1328	694	1175	796	613	556	1605	1178	1718	1477	785	1462
FBgn0034935	CG13565	2R	1071	11	15	32	30	38	27	28	13	46	26	24	20	40	13	22	41	22	55
FBgn0264870	CR44061	2L	325	7	1	7	7	9	5	8	1	9	9	3	5	3	1	1	1	5	13
FBgn0034087	CG8443	2R	5896	1414	1315	1472	1414	1769	1758	2108	1046	1966	1416	1135	967	1807	1790	2215	1674	967	1603
FBgn0046885	CG31061	3R	1239	15	9	17	23	24	18	10	4	26	18	6	12	17	9	8	22	12	22
FBgn0033587	CG13218	2R	523	9	5	6	16	26	26	25	9	26	14	24	12	28	7	14	28	6	17
FBgn0262825	CR43196	3R	543	11	17	12	24	37	36	26	18	15	11	11	4	7	3	3	5	11	15
FBgn0031428	CG9886	2L	3762	676	731	745	596	578	515	430	203	427	754	768	716	519	547	672	458	257	622
FBgn0266407	CR45047	3R	411	12	22	19	24	28	36	14	14	31	25	21	14	32	28	30	33	28	41
FBgn0025624	CG4025	X	1240	776	768	780	653	595	500	428	266	472	884	813	729	617	668	711	543	324	519
FBgn0033950	CG12862	2R	324	14	23	13	19	32	19	18	6	14	18	11	6	11	19	5	2	9	10
FBgn0032217	CG4972	2L	2080	820	736	791	654	586	562	665	341	547	1029	749	701	670	697	787	719	444	717
FBgn0033919	CG8547	2R	2676	753	760	909	691	494	374	297	159	276	933	772	670	432	391	378	308	119	254
FBgn0010620	CG10939	2R	1717	102	129	142	71	92	59	74	22	90	166	103	111	69	44	68	99	38	85
FBgn0053648	CG33648	2L	764	6	8	5	14	18	10	4	3	7	2	5	1	8	4	4	4	4	9
FBgn0028664	CG11589	3L	848	170	203	195	203	216	204	317	142	241	183	165	143	246	189	252	292	137	225
FBgn0260462	CG12163	3R	2299	2271	2459	2297	4387	4124	3920	4387	2190	4438	2622	2337	2268	4714	4573	5044	4489	2342	4168
FBgn0063498	CG17523	2R	890	10	15	8	22	31	18	16	8	28	11	23	17	12	5	11	13	12	20
FBgn0267566	CR45906	3R	253	2	0	2	2	6	12	2	1	10	5	6	8	4	3	1	4	2	9
FBgn0038862	CG5798	3R	3204	390	396	461	524	531	354	444	233	487	495	452	381	537	439	498	502	271	499
FBgn0042179	CG18869	3L	1976	15	16	44	26	47	37	29	16	38	22	38	20	37	13	23	21	15	58
FBgn0264084	CR43753	2L	1267	27	25	33	54	91	31	40	18	62	28	41	26	30	21	14	20	35	52
FBgn0020306	CG9696	2R	10626	3532	3160	4210	2928	4147	3661	5249	2588	4346	5360	4091	3239	4879	4258	5123	5405	2798	5107
FBgn0030251	CG2145	X	2045	13658	14766	16275	10536	5588	3738	1208	839	1201	19756	15680	15685	5392	6414	5767	1733	913	1840
FBgn0085404	CG34375	3R	2221	41	17	48	48	117	87	57	26	119	88	93	23	52	6	39	58	49	113
FBgn0050499	CG30499	2R	1060	551	511	530	383	287	271	280	134	269	736	567	471	288	307	386	335	165	286
FBgn0036828	CG6841	3L	3382	454	352	466	371	369	294	312	135	319	499	420	365	330	329	376	325	170	343
FBgn0051523	CG31523	3R	3232	723	729	1026	724	1325	1504	1371	870	1397	723	655	560	1770	1663	2252	1810	989	1386
[truncated: 15,849 more rows]

## Sheet: MT_counts
ID	CGnum_or_neORFPos	Locat	Length	MT_NL_F1	MT_NL_F2	MT_NL_M1	MT_NL_M2	MT_ZK_F1	MT_ZK_F2	MT_ZK_M1	MT_ZK_M2
FBgn0032191	CG5734	2L	2205	668	998	638	728	490	717	600	639
FBgn0035491	CG11591	3L	550	2	4	11	13	1	2	15	4
FBgn0266619	CR45126	4	1498	308	403	297	378	347	436	306	348
FBgn0263378	CR43430	2R	1567	18	34	16	16	9	16	14	17
FBgn0001226	CG4466	3L	1632	129	276	127	68	182	150	219	120
FBgn0038032	CG10096	3R	5233	253	179	203	151	228	65	647	192
FBgn0034318	CG14500	2R	677	8	14	22	6	12	3	339	6
FBgn0052281	CG32281	3L	1539	111	206	123	153	110	147	114	138
FBgn0053156	CG33156	2R	2330	310	388	275	377	289	400	346	316
FBgn0265839	CR44628	2R	551	5	10	8	17	7	17	10	21
FBgn0025583	CG18106	2R	367	108	170	60	121	110	97	125	87
FBgn0003074	CG8251	2R	2460	12012	18008	13215	16646	12857	17861	15929	16737
FBgn0027844	CG7820	2L	1456	1611	2310	1926	2147	1229	2029	1904	1610
FBgn0050278	CG30278	2R	1164	27	36	45	79	82	108	74	97
FBgn0035976	CG4432	3L	2579	935	1142	895	1135	830	1213	978	1135
FBgn0045823	CG16707	3L	2273	15158	21035	15588	17570	14863	19062	17169	20097
FBgn0040395	CG3981	X	3825	424	538	389	435	314	416	337	333
FBgn0038966	CG13848	3R	1341	105	117	93	104	89	101	230	115
FBgn0029091	CG7464	3L	4509	2371	3984	2016	2090	1326	1854	991	895
FBgn0050421	CG30421	2R	5225	3525	4445	4235	4667	2914	4406	3371	4391
FBgn0261807	CG42753	2R	663	1	2	5	11	2	1	1	2
FBgn0265595	CG44422	X	7705	51	68	52	61	60	66	81	48
FBgn0063485	CG3849	3L	4413	38	63	62	49	40	65	65	52
FBgn0040512	CG3948	3L	1030	736	1026	775	1008	653	882	924	891
FBgn0032703	CG10343	2L	843	571	726	533	579	508	728	573	609
FBgn0034515	CG13428	2R	482	15	4	21	5	20	32	24	55
FBgn0052251	CG32251	3L	4779	43	55	33	24	28	28	24	19
FBgn0035148	CG3402	3L	1035	95	158	107	108	81	123	71	96
FBgn0004584	CG3178	2L	2551	78	122	89	75	48	41	34	39
FBgn0038429	CG14882	3R	1754	70	142	81	89	86	87	81	105
FBgn0032194	CG4901	2L	2304	610	632	426	503	408	607	495	441
FBgn0033051	CG7863	2R	2720	879	1226	965	1124	944	1212	1174	1107
FBgn0024244	CG10016	2L	2572	1418	1910	1221	1226	1492	1744	975	1155
FBgn0038360	CG9590	3R	1578	918	1100	941	1067	711	954	890	980
FBgn0020620	CG8085	2R	2980	906	1237	884	1014	860	1226	1050	1035
FBgn0000581	CG7776	2R	10794	1307	1870	1409	1540	1477	2071	1745	1663
FBgn0040351	CG11638	X	2462	47	58	34	62	51	82	65	65
FBgn0028572	CG14039	2L	2791	870	1296	978	1092	1097	1444	1255	1275
FBgn0026060	CG4317	X	2458	518	763	440	536	511	617	372	485
FBgn0036501	CG7272	3L	1191	4257	6299	5358	6593	7735	11035	11651	12479
FBgn0040234	CG12149	X	4444	1678	2302	1768	2378	1726	2406	2164	2219
FBgn0014029	CG4173	3R	1688	1204	1638	1227	1173	882	1422	1207	993
FBgn0014020	CG8416	2R	2028	12642	16309	11590	13369	11813	15928	12684	14048
FBgn0262476	CG43066	2R	4472	66	87	48	61	61	87	101	65
FBgn0036306	CG10973	3L	1032	195	242	172	212	150	213	205	189
FBgn0037537	CG2767	3R	1309	594	797	603	740	438	588	595	588
FBgn0033214	CG1941	2R	1678	238	385	258	253	393	392	337	339
FBgn0032470	CG5142	2L	2105	165	217	101	111	134	200	120	137
FBgn0015773	CG18657	X	3339	128	204	131	127	115	141	200	119
FBgn0264561	CG33214	3L	4402	1231	1518	1156	1300	1169	1716	1476	1496
FBgn0036498	CG13455	3L	1414	50	80	62	68	18	39	23	31
FBgn0037974	CG12224	3R	1147	73	128	148	150	344	452	1445	576
FBgn0031736	CG11030	2L	4173	375	487	359	367	302	418	371	310
FBgn0015331	CG14637	3R	1995	133	199	157	185	110	157	171	175
FBgn0052636	CR32636	X	1484	16	26	9	12	18	22	13	8
FBgn0037372	CG2091	3R	1335	190	294	203	224	157	212	176	161
FBgn0266835	CR45297	2L	235	5	8	4	5	5	10	2	8
FBgn0020660	CG10837	3L	1651	4029	5465	3694	4496	4592	5486	4113	4950
FBgn0027494	CG12275	3R	604	2	3	8	1	3	8	2	2
FBgn0030141	CG3002	X	2360	1439	2248	1469	1680	1546	2072	1809	1728
FBgn0023172	CG9635	2R	8486	2054	2959	2389	2589	2359	3151	2852	2661
FBgn0033400	CG2063	2R	1195	331	464	312	290	284	370	304	350
FBgn0010422	CG3710	2L	1773	478	736	465	584	384	591	512	468
FBgn0029942	CG2059	X	1197	749	1016	584	737	836	1088	691	722
FBgn0028530	CG18124	2L	1433	293	355	247	306	321	392	273	281
FBgn0034457	CG15122	2R	1704	9	14	11	5	24	22	11	11
FBgn0032167	CG5853	2L	2623	577	473	505	659	745	391	949	440
FBgn0265960	CR44747	2L	233	1	2	0	0	3	2	3	0
FBgn0266405	CG45045	3R	254	13	15	3	5	69	0	23	7
FBgn0001150	CG7952	X	1780	14	21	16	13	4	11	14	8
FBgn0050187	CG30187	2R	1606	6	32	19	19	18	29	29	44
FBgn0029951	CG11369	X	2478	7	4	19	23	3	7	11	13
FBgn0052669	CG32669	X	2385	5263	7819	4017	3942	4054	6141	3121	2794
FBgn0261067	CG4279	2R	588	245	347	243	259	224	278	242	270
FBgn0016762	CG12273	2R	1230	172	259	200	226	179	164	148	165
FBgn0027054	CG8725	2R	1703	652	870	646	768	684	840	731	773
FBgn0003353	CG3182	2R	3197	126	174	125	119	92	142	126	106
FBgn0263650	CR43641	3R	500	24	23	27	29	4	9	4	14
FBgn0025808	CG7825	3R	1823	76	110	83	97	42	57	53	76
FBgn0031468	CG2975	2L	1884	100	87	37	64	148	182	146	191
FBgn0087002	CG11064	4	11356	6289	5434	1887	1327	4836	3663	3371	1808
FBgn0051453	CG31453	3R	2108	47	58	38	30	28	28	39	23
FBgn0051380	CG31380	3R	1335	4542	6053	5597	6590	5035	6552	6090	6687
FBgn0033463	CG1513	2R	3827	5296	7230	5270	6155	5059	6860	5128	5996
FBgn0261108	CG7331	3R	3003	685	1193	763	986	788	978	957	1183
FBgn0023506	CG1474	X	1729	220	295	138	139	199	270	150	140
FBgn0259678	CG42347	2R	6062	323	391	355	311	339	274	556	299
FBgn0261575	CG11909	3R	2104	295	501	202	141	350	237	1573	156
FBgn0034094	CG3666	2R	2377	60	100	53	36	55	70	38	37
FBgn0250836	CG8628	3L	429	1532	200	429	97	2303	178	1501	258
FBgn0026239	CG31043	3R	6268	1338	1940	1397	1535	1497	1951	1588	1739
FBgn0029117	CG9943	3L	1055	302	383	339	333	140	148	140	158
FBgn0051473	CG31473	3R	981	41	39	61	58	53	80	83	80
FBgn0261274	CG1333	3L	2100	435	588	554	625	391	534	485	559
FBgn0003612	CG8068	2R	2943	899	1241	946	1060	931	1339	1042	1104
FBgn0030954	CG32540	X	2230	3	8	28	12	3	8	2	15
FBgn0266945	CR45396	3L	670	239	413	279	341	245	325	327	305
FBgn0029608	CG3091	X	1286	428	604	318	340	493	620	822	458
FBgn0264310	CR43785	3L	428	12	8	11	9	0	2	5	1
FBgn0037188	CG7369	3L	3790	395	499	358	408	439	482	402	403
FBgn0031910	CG15818	2L	1321	6641	7548	6912	5368	4185	5256	4068	5087
FBgn0011715	CG1064	3R	1335	317	515	312	380	229	365	372	374
FBgn0031119	CG1812	X	3229	196	300	203	198	235	300	184	212
FBgn0030174	CG15312	X	3511	57	88	66	80	46	57	46	52
FBgn0031168	CG1722	X	1173	5	3	14	11	4	5	8	2
FBgn0010612	CG6105	2L	733	5280	7137	5298	6048	4795	6113	5291	5010
FBgn0038830	CG17272	3R	670	889	1243	829	977	663	866	698	856
FBgn0051176	CG31176	3R	2511	18	29	17	9	11	19	34	10
FBgn0035640	CG17498	3L	818	22	50	26	31	30	25	12	9
FBgn0261437	CG13383	2L	641	180	297	210	230	214	265	205	243
FBgn0051516	CG31516	3R	1668	57	95	70	96	70	103	63	103
FBgn0033229	CG12822	2R	1522	479	704	460	564	392	640	485	546
FBgn0036328	CG10749	3L	1177	20	32	26	42	13	13	13	13
FBgn0031694	CG17970	2L	1709	12	8	11	17	9	9	36	27
FBgn0030034	CG10555	X	5188	486	769	588	584	477	731	596	583
FBgn0050476	CG30476	2R	546	94	126	108	98	82	118	90	99
FBgn0265717	CR44524	X	422	6	8	10	8	18	10	11	11
FBgn0030858	CG8211	X	3668	628	942	694	738	651	986	737	817
FBgn0033845	CG17064	2R	4465	177	252	173	157	170	216	182	179
FBgn0278599	CR46269	2R	1712	5841	9894	7778	9717	5379	8469	7608	7855
FBgn0034062	CG8388	2R	1865	177	280	185	229	231	315	217	268
FBgn0030998	CG14195	X	2696	4864	7682	5263	6075	4683	7049	5218	5946
FBgn0032775	CG17544	2L	2565	1073	1701	1181	1432	1135	1680	1307	1253
FBgn0023531	CG32809	X	6941	117	155	171	196	97	155	243	222
FBgn0010247	CG40411	3R	3112	511	663	436	477	416	458	382	377
FBgn0022699	CG10270	3L	2685	403	577	457	503	385	545	492	517
FBgn0016122	CG10593	2L	3198	257	289	233	264	190	231	267	179
FBgn0053095	CG33095	3R	3581	864	1253	841	1002	934	1190	1012	1012
FBgn0030554	CG1434	X	2037	134	245	179	242	160	271	197	234
FBgn0040337	CG3021	X	1412	216	306	252	260	281	360	276	293
FBgn0264908	CG44099	3L	6629	91	119	78	63	25	31	41	42
FBgn0021760	CG32435	3L	5930	1337	1814	1420	1584	1346	44355	1644	1560
FBgn0030101	CG12118	X	1277	411	535	357	424	343	534	368	394
FBgn0030008	CG2129	X	2017	42	83	43	60	48	55	51	63
FBgn0261085	CG10617	X	4823	46	51	44	52	18	49	34	43
FBgn0030874	CG6506	X	1309	284	339	627	740	449	627	636	775
FBgn0031298	CG4428	2L	4075	2167	3154	2015	2523	2260	2877	2229	2489
FBgn0010269	CG15793	X	1799	523	725	554	591	497	744	650	633
FBgn0031042	CG14221	X	1998	5	26	36	41	5	24	37	25
FBgn0046876	CG31557	3R	901	7	9	4	2	14	4	9	7
FBgn0030658	CG7872	X	1653	633	911	658	747	538	867	646	632
FBgn0020653	CG2151	X	2277	15266	22383	16410	18363	14083	22412	19920	18020
FBgn0267970	CR46248	X	564	180	229	99	122	74	92	46	56
FBgn0039712	CG15514	3R	1369	278	368	297	353	276	396	296	317
FBgn0083228	CG5907	X	4161	265	315	260	262	270	314	289	294
FBgn0000395	CG15671	2R	4329	387	711	432	564	269	386	368	397
FBgn0031886	CG8902	2L	1290	15	29	15	14	10	10	10	15
FBgn0037093	CG7597	3L	4772	1352	1858	1355	1593	1286	1846	1476	1589
FBgn0264272	CG43772	3L	4066	169	273	185	298	181	289	241	285
FBgn0287465	CR46454	2L	646	3	5	4	4	11	4	4	5
FBgn0086758	CG31666	2L	12385	133	235	183	159	115	169	130	133
FBgn0267490	CG45763	Y	866	2	0	9	8	0	0	2	3
FBgn0033216	CG1946	2R	1189	75	132	39	43	28	37	81	28
FBgn0041582	CG4057	2R	4162	757	954	668	762	633	882	783	799
FBgn0027599	CG2790	2R	1757	375	508	390	445	367	528	427	430
FBgn0039210	CG13625	3R	2094	214	299	200	256	192	222	206	215
FBgn0038484	CG5246	3R	1085	58	71	29	15	193	13	592	12
FBgn0041702	CG15107	2R	1118	82	137	83	124	75	97	97	116
FBgn0039557	CG12259	3R	1246	148	192	161	151	126	201	154	194
FBgn0040513	CG1669	2R	1905	302	399	313	388	291	379	360	385
FBgn0031561	CG16712	2L	381	765	866	557	187	656	305	1093	181
FBgn0262975	CG43286	3R	6954	6933	9815	7179	8536	6529	9206	7448	7949
FBgn0037439	CG10286	3R	2151	268	375	253	286	259	387	373	325
FBgn0086251	CG9252	2L	3292	29	44	8	17	37	38	32	22
FBgn0037466	CG1965	3R	3223	617	798	634	734	620	902	689	785
FBgn0030748	CG4394	X	2356	1882	2384	1673	1992	1395	1728	1431	1582
FBgn0010808	CG1715	3R	940	2051	2589	2008	2225	1792	2350	2015	1982
FBgn0032751	CG17343	2L	571	27	27	20	22	27	29	30	25
FBgn0030431	CG4407	X	1338	726	1074	604	784	692	1008	621	765
FBgn0031598	CG3338	2L	2960	519	723	566	627	698	961	987	938
FBgn0039714	CG7816	3R	1820	2453	2401	1944	2179	2600	2630	2142	2299
FBgn0265058	CR44169	2R	812	16	25	19	19	13	19	12	12
FBgn0038652	CG7720	3R	2758	30815	50150	47435	51694	44713	93691	80663	86033
FBgn0030838	CG5445	X	2047	1691	2296	1693	1960	1638	2188	1658	1824
FBgn0028507	CG3793	2L	1738	581	785	578	713	504	692	671	674
FBgn0030011	CG10763	X	1545	12	16	22	18	8	17	22	14
FBgn0039599	CG12558	3R	940	2	0	4	1	10	9	4	6
FBgn0011272	CG4651	2L	1186	14250	21339	13601	16141	12561	18690	15530	15891
FBgn0267259	CR45695	2L	232	4	6	2	3	1	1	2	1
FBgn0033713	CG8841	2R	3539	372	539	373	459	381	503	383	394
FBgn0017578	CG9648	3L	1289	464	751	520	572	544	709	570	566
FBgn0020379	CG6312	3R	4760	238	375	276	340	233	314	256	267
FBgn0043012	CG6056	3R	751	849	1108	858	1001	714	998	789	786
FBgn0259977	CG30445	2R	2281	906	1354	1018	1244	1171	1649	1288	1263
FBgn0031320	CG5126	2L	1667	1393	2176	1822	1957	1638	2163	2259	2847
FBgn0034614	CG9752	2R	1131	72	153	108	113	101	102	132	215
FBgn0037643	CG11963	3R	1904	6905	9003	6785	7285	6856	9102	7398	7178
FBgn0267193	CR45633	3R	300	0	0	3	4	0	0	1	0
FBgn0263258	CG32556	X	5746	267	285	314	236	179	243	354	325
FBgn0033679	CG8888	2R	1708	92	169	110	91	80	89	100	68
FBgn0027521	CG3679	X	3215	6296	10930	9617	9975	9201	15429	11340	12823
FBgn0031684	CG8680	2L	867	1736	2348	1630	1991	1650	2087	1849	1883
FBgn0030614	CG9072	X	585	24	29	14	11	8	21	11	10
FBgn0035461	CG10855	3L	1572	286	337	324	352	210	274	241	257
FBgn0263131	CG42513	3L	6246	12	23	14	20	62	97	47	73
FBgn0035711	CG8519	3L	1303	15	13	19	11	8	3	10	7
FBgn0051374	CG31374	3R	3419	67	107	97	98	74	91	112	75
FBgn0032261	CG6094	2L	889	201	352	222	256	210	298	259	248
FBgn0022700	CG3986	2R	1473	573	626	536	360	126	66	147	61
FBgn0020261	CG3291	X	5384	548	905	589	716	574	901	753	750
FBgn0264507	CR43906	X	2248	25	20	26	20	19	28	15	22
FBgn0032399	CG6785	2L	3980	19	42	24	27	31	50	44	44
FBgn0034709	CG3074	2R	2049	2215	1569	1208	1598	931	1280	1740	1031
FBgn0033741	CG8545	2R	2949	467	732	328	407	417	615	508	336
FBgn0037780	CG3925	3R	2061	706	983	740	861	697	900	857	893
FBgn0266687	CR45177	3L	440	2	8	4	6	2	8	3	5
FBgn0040973	CG16824	2L	407	0	2	3	5	3	2	5	1
FBgn0029896	CG3168	X	3808	359449	522151	334431	396683	522781	683971	461318	572302
FBgn0264993	CR44144	2L	677	190	200	130	147	153	230	149	141
FBgn0015321	CG8284	3L	1709	909	1327	931	1094	904	1195	1030	1086
FBgn0030796	CG4829	X	3129	214	312	219	253	274	367	294	259
FBgn0003984	CG10491	3L	5102	304	497	293	347	261	436	316	367
FBgn0025802	CG6939	3R	6782	585	891	675	745	566	790	743	711
FBgn0034105	CG7755	2R	1317	0	3	14	26	0	2	15	2
FBgn0036053	CG6718	3L	3685	2226	2822	2305	2486	1852	2390	1986	2166
FBgn0038678	CG14283	3R	456	269	353	222	250	196	244	171	161
FBgn0000078	CG17876	2R	1606	164	245	197	132	207	237	19937	10847
FBgn0027094	CG13391	2L	3204	2066	3074	1965	2485	2001	2895	2405	2177
FBgn0263329	CR43410	2L	491	3	4	1	2	2	6	2	4
FBgn0036110	CG18348	3L	457	56	77	118	134	45	43	145	189
FBgn0028387	CG5229	2L	3302	164	253	198	184	176	269	191	227
FBgn0038418	CG10309	3R	3276	101	156	93	114	101	147	133	117
FBgn0039246	CG10845	3R	1933	3	3	21	51	1	7	18	6
FBgn0046888	CG31750	2L	1233	0	0	0	0	7	8	13	8
FBgn0263027	CG43322	2L	1272	73	117	82	83	79	112	89	107
FBgn0028955	CG8788	2R	1676	509	671	569	616	594	846	765	818
FBgn0261046	CG31190	3R	8231	9	12	9	122	21	20	20	15
FBgn0262794	CG43175	3R	593	13	6	2	9	8	7	4	5
FBgn0001624	CG1725	X	7249	1082	1589	1180	1289	1152	1539	1365	1302
FBgn0262985	CG43293	3L	535	13	19	14	19	9	8	12	8
FBgn0260474	CG30002	2R	1572	49	37	18	32	18	18	26	13
FBgn0039492	CG6051	3R	4494	2224	2879	2401	2502	2352	3129	2580	2593
FBgn0052343	CG32343	3L	2263	170	238	142	186	187	209	194	180
FBgn0033236	CG14764	2R	2742	2658	3660	2352	2783	2684	3585	2414	2339
FBgn0264679	CR43964	2R	1494	2482	3407	3381	3665	2036	2723	3000	3049
FBgn0261530	CG6754	3L	2599	266	391	358	336	276	369	329	358
FBgn0015903	CG5393	2R	2827	557	723	595	607	503	720	539	583
FBgn0037548	CG7900	3R	1879	1284	1640	1306	1703	1326	1608	1588	1748
FBgn0039916	CG9935	4	2971	63	57	191	186	7	14	9	6
FBgn0051248	CG31248	3R	977	160	203	103	185	522	482	592	694
FBgn0263344	CR43425	4	3528	72	35	33	106	20	25	56	16
FBgn0031945	CG7191	2L	1643	426	242	162	514	134	73	81	22
FBgn0041147	CG10850	3L	2408	102	143	120	125	100	119	99	105
FBgn0033979	CG10243	2R	1903	286	374	197	232	290	300	262	259
FBgn0250906	CG3127	2L	1893	5543	8133	5445	6818	5427	7728	6551	7048
FBgn0032588	CG5968	2L	723	5	16	25	18	7	13	15	8
FBgn0037038	CG11037	3L	913	6	0	11	2	0	0	23	3
FBgn0262843	CG43207	2R	455	0	0	0	1	0	0	28	0
FBgn0035422	CG12740	3L	887	9520	13260	9325	9768	8915	12997	10251	10407
FBgn0019830	CG3057	2L	1480	1535	2239	1727	2320	1594	2142	2174	2164
FBgn0023542	CG3460	X	1791	800	1172	726	897	742	1110	883	945
FBgn0040366	CG11398	X	3018	62	92	73	73	64	74	56	70
FBgn0051005	CG31005	3R	3218	507	706	508	592	534	698	606	620
FBgn0260756	CG42554	3L	1023	327	405	299	324	306	323	326	309
FBgn0032354	CG4788	2L	1399	42	71	50	50	37	55	36	54
FBgn0264838	CR44046	3R	1042	13	19	9	17	13	15	19	27
FBgn0034537	CG11132	2R	1584	370	510	401	442	342	501	441	447
FBgn0036924	CG7570	3L	1384	2	0	25	34	3	5	17	8
FBgn0010100	CG9244	2L	3102	28785	39108	30624	32566	28669	40154	31463	32558
FBgn0265708	CR44515	3L	763	7	7	6	13	8	8	5	6
FBgn0051915	CG31915	2L	2487	194	266	212	298	160	221	190	211
FBgn0029525	CG18273	X	4342	315	601	418	514	358	501	496	518
FBgn0039358	CG5028	3R	1934	4799	6452	4775	5133	4853	6346	4702	4681
FBgn0285947	CG14206	X	1469	14125	20733	15635	18754	13930	19777	17696	19072
FBgn0001223	CG4460	3L	1900	705	936	1073	1244	700	900	858	1327
FBgn0040842	CG15212	3L	445	8	4	5	9	4	4	5	18
FBgn0027512	CG10254	3R	4997	504	737	524	604	544	742	557	573
FBgn0030240	CG2202	X	3363	400	606	464	538	424	605	546	557
FBgn0039086	CG16732	3R	1758	153	186	116	124	143	107	124	100
FBgn0025549	CG1659	X	2340	496	669	420	476	472	652	436	498
FBgn0025454	CG8453	2R	2074	275661	403229	336227	397818	121135	188179	173996	173821
FBgn0267411	CG45764	Y	942	5	7	13	14	0	0	6	4
FBgn0029093	CG1548	2R	1784	7091	9501	7141	7610	5577	7935	8022	7139
FBgn0250789	CG1977	3L	8317	7986	10681	7540	8504	7381	10470	8025	7039
FBgn0266689	CR45179	3L	829	6	8	2	7	4	3	3	3
FBgn0035189	CG9119	3L	1212	22084	34015	24224	28640	22229	37676	26963	32764
FBgn0039331	CG11913	3R	1700	24	31	25	35	2	2	10	3
FBgn0015766	CG10596	3L	2722	1053	1484	1130	727	1301	992	1195	840
FBgn0027330	CG1994	X	3250	163	242	162	202	163	203	235	171
FBgn0037850	CG14695	3R	1116	77	64	105	139	108	127	302	125
FBgn0038235	CG8461	3R	883	110	168	101	139	117	140	118	128
FBgn0031574	CG3964	2L	3518	8	8	87	131	1	12	50	11
FBgn0026722	CG8730	2R	4290	605	789	576	674	561	779	598	559
FBgn0027565	CG5498	3L	1523	456	630	437	504	322	456	453	437
FBgn0040076	CG33747	3R	1336	299	409	287	346	231	329	327	316
FBgn0038763	CG4433	3R	2271	422	640	388	440	353	470	351	348
FBgn0038879	CG17298	3R	495	178	220	111	115	165	208	111	109
FBgn0037012	CG4786	3L	2245	1413	1762	976	993	709	937	853	799
FBgn0034082	CG10734	2R	1449	13	12	39	27	9	14	40	19
FBgn0051538	CG31538	3R	2158	76	101	255	429	64	112	164	131
FBgn0039024	CG4721	3R	2213	88	99	55	49	76	76	114	92
FBgn0038588	CG7156	3R	2619	201	301	253	261	187	228	249	213
FBgn0036441	CG13476	3L	694	0	0	10	4	0	1	10	2
FBgn0004575	CG3985	3R	5803	82	126	85	95	30	43	63	62
FBgn0262871	CG43226	3R	3707	850	954	714	873	916	1036	876	1015
FBgn0263200	CG9232	2L	1484	4872	7125	6213	6725	5612	7880	7687	7902
FBgn0026143	CG3658	X	2214	139	241	144	193	130	171	154	171
FBgn0005596	CG14513	3R	4239	179	297	187	235	196	282	225	209
FBgn0051115	CG31115	3R	981	12	23	28	49	15	28	20	31
FBgn0035827	CG8268	3L	821	461	708	441	513	483	652	516	526
FBgn0031455	CG9958	2L	1251	146	240	174	187	177	220	210	204
FBgn0052379	CG32379	3L	1238	51	3	15	5	82	14	50	0
FBgn0259212	CG42312	3R	10585	1010	1314	1075	1293	987	1302	1218	1171
FBgn0035176	CG13905	3L	913	54931	57647	54083	37980	31979	43900	37353	32464
FBgn0039588	CG12413	3R	2255	404	547	430	417	347	480	353	417
FBgn0029843	CG5905	X	4026	101	152	175	135	189	167	243	138
FBgn0051357	CG31357	3R	1681	813	1012	926	974	794	940	967	1010
FBgn0283427	CG3523	2L	8622	6351	7682	5112	4589	3791	5050	4546	3088
FBgn0014411	CG14804	X	2543	1370	2001	1498	1733	1395	1953	1686	1668
FBgn0004876	CG6027	3R	6523	3197	4100	3540	3918	3869	4980	3985	4769
FBgn0266797	CR45259	2L	468	1	8	7	4	4	6	5	6
FBgn0030048	CG12112	X	1117	239	338	177	210	81	102	94	93
FBgn0031449	CG31689	2L	2754	621	845	490	457	1082	1515	718	575
FBgn0259998	CG17571	2L	1205	41	24	47	34	392	36	7595	3621
FBgn0283509	CG3832	2R	1603	1290	1833	1500	1683	768	1055	1019	1185
FBgn0033079	CG3174	2R	1663	18984	26638	21192	26236	18912	27505	25831	30225
FBgn0032515	CG6866	2L	2147	431	638	455	528	434	596	530	603
FBgn0027657	CG9734	3R	1274	1125	1513	919	982	1218	1472	1324	1488
FBgn0028552	CG3988	2R	1117	650	777	594	615	534	687	617	624
FBgn0034198	CG11400	2R	1217	2675	4062	4811	5320	1051	1358	1106	1156
FBgn0002931	CG11450	2L	2225	68	161	43	82	94	211	63	66
FBgn0039325	CG10560	3R	1367	20827	26464	27223	36944	46113	68649	58917	103492
FBgn0026619	CG8766	2R	1776	1541	2310	1770	1823	1832	2461	2030	2093
FBgn0036239	CG5684	3L	1893	886	1141	916	990	859	1211	1111	1066
FBgn0003480	CG3325	3R	1384	24	51	32	29	33	36	50	49
FBgn0023214	CG15085	2R	1454	172	216	129	152	195	240	163	148
FBgn0032485	CG9426	2L	3184	565	760	499	634	513	705	571	601
FBgn0051019	CG31019	3R	1980	210	276	238	283	152	192	188	195
FBgn0015575	CG1112	3R	2017	1402	1741	1138	1377	680	918	954	751
FBgn0264086	CG43755	2L	2333	11	20	119	198	12	16	57	24
FBgn0031188	CG14613	X	1755	666	864	564	693	609	807	688	687
FBgn0264955	CR44124	X	371	6	2	2	2	1	4	5	8
FBgn0011774	CG5247	3R	2149	963	1167	1143	1486	402	514	1159	991
FBgn0037370	CG1236	3R	1190	541	770	587	659	475	670	601	568
FBgn0034824	CG3219	2R	2120	2	0	40	70	2	2	29	4
FBgn0040375	CG13760	X	1524	162	239	149	177	196	237	167	202
FBgn0266751	CR45224	3R	829	10	20	11	10	9	12	12	8
FBgn0039654	CG14514	3R	2792	209	291	215	241	192	293	250	210
FBgn0028484	CG14992	3L	4393	392	532	404	506	442	601	485	527
FBgn0058439	CG40439	2L	707	654	875	639	686	774	899	722	799
FBgn0039611	CG14528	3R	2185	39	58	17	26	32	25	22	21
FBgn0032196	CG5708	2L	1326	392	500	408	460	394	448	408	407
FBgn0036949	CG7290	3L	1667	23	32	16	38	3	3	2	3
FBgn0030346	CG11802	X	1481	264	405	264	309	218	325	252	256
FBgn0034354	CG5224	2R	943	180	390	245	294	483	622	622	568
FBgn0003575	CG6222	X	4901	1101	1552	1132	1296	1361	1815	1310	1535
FBgn0026149	CG17252	X	1664	110	145	97	117	113	124	108	107
FBgn0025625	CG4290	X	5230	66	71	89	77	51	71	99	82
FBgn0029814	CG15765	X	4315	27	34	29	53	22	45	30	36
FBgn0031601	CG3058	2L	606	190	238	137	181	170	200	212	217
FBgn0032879	CG9317	2L	2523	25	29	22	17	19	24	13	27
FBgn0037898	CG18643	3R	528	67	109	69	89	69	91	71	69
FBgn0032731	CG10641	2L	1860	3343	4344	3545	4575	2429	3728	4022	4156
FBgn0053012	CG33012	2R	2849	1121	1616	1528	1602	1664	1895	2350	2419
FBgn0037064	CG9389	3L	2043	9	21	101	168	14	18	67	44
FBgn0015714	CG10241	2R	1727	1768	2476	2035	2649	1333	1761	2557	2124
FBgn0013305	CG3798	2R	2118	7682	9366	6442	6375	6470	9004	6536	7187
FBgn0036277	CG10418	3L	437	62	92	80	77	53	85	86	58
FBgn0051015	CG31015	3R	1949	31	32	30	36	39	41	35	53
FBgn0031305	CG4715	2L	1767	140	111	25	49	116	122	53	55
FBgn0037141	CG7143	3L	3067	63	77	46	78	48	80	52	51
FBgn0036505	CG7945	3L	1451	938	1223	871	1018	868	1097	914	1010
FBgn0000996	CG8171	2R	3138	186	259	174	215	181	242	169	205
FBgn0052483	CG32483	3L	1382	5	12	7	5	8	10	328	8
FBgn0264816	CG44010	3R	1279	45	95	65	64	71	101	88	76
FBgn0039774	CG1471	3R	2875	36	32	57	80	96	33	220	51
FBgn0051974	CG31974	2L	1908	6368	9046	6870	8709	6383	9812	8986	9222
FBgn0086472	CG6684	3R	850	17795	26535	16773	18710	15865	23470	18657	19211
FBgn0035228	CG12091	3L	1907	2078	3092	2207	2610	2124	3235	2527	2808
FBgn0043471	CG12388	2R	937	34	14	18	8	155	2	611	125
FBgn0267385	CG7070	3R	2109	11881	17610	12149	14681	10522	14717	13006	13043
FBgn0267978	CG8376	2R	4114	77	90	50	56	71	66	43	27
FBgn0053109	CG33109	3R	1025	3	9	21	10	1	1194	1	136
FBgn0032360	CG14926	2L	853	7	13	71	148	3	5	35	14
FBgn0039642	CG11882	3R	1087	48	73	46	51	35	59	48	59
FBgn0050290	CG30290	2R	1117	3397	4498	3574	4948	3293	4373	4397	5101
FBgn0267442	CR45792	X	727	8	14	7	17	9	17	9	17
FBgn0039052	CG6733	3R	1291	25293	35927	22692	31151	18518	20469	14601	18355
FBgn0027608	CG2082	3R	2290	68	90	94	124	55	85	90	95
FBgn0026563	CG1979	3R	3425	353	304	394	438	388	474	462	663
FBgn0032052	CG13089	2L	1478	722	944	656	753	603	813	648	684
FBgn0032859	CG10954	2L	1974	1360	2035	1267	1471	1386	1856	1549	1402
FBgn0003483	CG3158	3R	4678	21	44	18	25	33	65	34	56
FBgn0005666	CG32019	4	27666	854	1156	787	738	738	901	816	509
FBgn0085420	CG34391	3L	4735	27	16	24	45	17	16	65	58
FBgn0035021	CG4622	2R	2762	239	330	241	236	222	320	263	255
FBgn0027903	CG12018	3L	1387	51	65	66	45	37	45	46	45
FBgn0015623	CG11567	2L	2739	11311	15647	12441	14677	7746	10750	9845	10025
FBgn0028734	CG6203	3R	4426	1175	1656	1136	1413	1173	1639	1322	1317
FBgn0001142	CG2718	2L	2396	8905	12467	11329	13233	6611	9060	9024	9786
FBgn0003042	CG32443	3L	2462	165	238	163	187	168	207	172	185
FBgn0266671	CG5341	2R	2405	354	450	348	405	330	451	417	379
FBgn0036915	CG7757	3L	2148	441	691	423	559	450	670	516	560
FBgn0266064	CG6904	3R	3129	1359	1606	1309	1353	1270	1628	1734	1625
FBgn0010300	CG10719	2L	12088	379	507	415	485	459	520	589	546
FBgn0005536	CG32156	3L	5686	1217	1575	1233	1170	1048	1407	1130	1051
FBgn0008635	CG6223	X	3203	2489	3538	2808	3330	2240	3406	3043	3025
FBgn0034503	CG13867	2R	963	147	239	190	205	163	224	206	161
FBgn0039678	CG18111	3R	610	335	401	8	27	234	182	6	3
FBgn0041707	CG1168	3R	1148	11	7	7	8	12	10	46	8
FBgn0034281	CG14490	2R	711	4	4	3	9	4	1	2	1
FBgn0266229	CR44924	3R	1275	4	10	12	20	12	8	11	18
FBgn0260399	CG7719	3R	3099	56	63	13	10	36	37	17	13
FBgn0261791	CG9742	X	483	213	318	270	306	286	369	351	360
FBgn0031682	CG5828	2L	1935	3904	5980	3870	4264	3441	5109	3569	3839
FBgn0031940	CG7214	2L	1041	6	4	8	11	18	25	56	8
FBgn0032689	CG10413	2L	4010	2254	3255	2450	2322	2833	3649	2710	2876
FBgn0261562	CG42676	3L	1668	240	321	274	267	238	346	297	306
FBgn0034419	CG15111	2R	1772	521	649	496	560	524	667	530	591
FBgn0259994	CG42492	X	6757	131	226	136	150	62	55	58	47
FBgn0030090	CG12664	X	5133	259	329	253	343	351	446	351	386
FBgn0020272	CG1424	X	2443	52	108	82	94	51	59	63	59
FBgn0263024	CG43319	3R	224	5	0	7	3	0	0	10	1
FBgn0030077	CG15365	X	3331	39	63	38	40	64	52	75	52
FBgn0035443	CG12010	3L	2255	161	226	164	192	156	163	173	168
FBgn0035499	CG14996	3L	1429	4068	5007	3894	3424	2999	4242	4350	3654
FBgn0267336	CG34360	3R	10796	1830	3018	2080	2475	2300	3062	2766	2521
FBgn0287788	CG31713	2L	555	97	114	78	91	81	118	93	116
FBgn0051099	CG31099	3R	1401	2	3	8	22	2	1	13	0
FBgn0034580	CG9357	2R	1448	53	39	23	39	13	42	27	14
FBgn0051410	CG31410	3R	661	172	46	39	41	892	46	65	68
FBgn0020279	CG8715	2R	5436	3862	5548	4032	4638	3568	5510	4490	4385
FBgn0038248	CG7886	3R	3436	5	4	59	52	3	7	44	19
FBgn0034724	CG3624	2R	1303	218	182	99	160	166	203	473	155
FBgn0051116	CG31116	3R	4444	6694	9742	8448	10174	6952	10145	9675	10831
FBgn0016041	CG12157	X	2395	1753	2447	1754	2040	1593	2107	1695	1617
FBgn0037137	CG7421	3L	3232	753	1245	621	795	630	986	797	683
FBgn0030420	CG12717	X	2970	123	167	110	176	97	120	170	177
FBgn0284251	CG12050	2L	3471	325	508	215	348	297	465	347	307
FBgn0028550	CG11405	X	7025	1106	1271	995	1102	1142	1587	1731	1659
FBgn0051950	CG31950	2L	658	80	126	95	93	53	86	95	79
FBgn0010240	CG17336	X	1903	21	32	29	32	25	32	18	42
FBgn0028868	CG4701	2L	1318	0	0	12	18	0	1	10	3
FBgn0052296	CG32296	3L	7755	534	645	612	645	484	598	673	632
FBgn0086384	CG14228	X	3400	490	639	445	470	378	569	463	490
FBgn0037746	CG8478	3R	2266	15	28	13	10	13	20	19	12
FBgn0019661	CR32777	X	4832	37	48	10249	11466	57	77	9586	11312
FBgn0027561	CG18659	2R	3816	1410	2108	1509	1862	1378	2156	1674	1883
FBgn0033095	CG3409	2R	5152	5217	7459	4686	5714	4420	6501	4009	3789
FBgn0051313	CG31313	3R	782	63	111	85	72	104	79	143	114
FBgn0052409	CG32409	3L	1231	198	363	179	208	185	315	237	174
FBgn0038478	CG5148	3R	3602	408	579	352	495	487	559	509	521
FBgn0035521	CG1268	3L	710	3	1	3	3	2	4	8	4
FBgn0085343	CG34314	2L	1484	30	53	43	43	31	42	42	53
FBgn0035611	CG13285	3L	981	199	390	174	164	378	126	200	178
FBgn0051195	CG31195	3R	4001	227	308	198	223	186	293	237	241
FBgn0034459	CG16716	2R	2829	22	19	36	52	13	15	30	9
FBgn0004507	CG7254	2L	3144	3383	4014	3315	3880	3110	4294	4298	3870
FBgn0030266	CG11122	X	12204	473	755	507	580	461	820	575	622
FBgn0268063	CG32372	3L	4108	39	38	57	53	37	30	63	30
FBgn0029697	CG15570	X	4278	17	68	7	8	26	16	5	5
FBgn0267795	CG32138	3L	5827	642	762	732	786	584	835	736	908
FBgn0267022	CR45466	X	788	140	199	171	165	217	340	158	142
FBgn0260008	CG41623	3L	1083	3430	4462	3096	3572	3274	3713	3075	3254
FBgn0037363	CG1347	3R	6303	1501	1928	1440	1534	1544	1997	1698	1462
FBgn0033389	CG2412	2R	1918	26	46	37	27	18	44	36	24
FBgn0036749	CG7460	3L	2001	115	100	59	80	84	125	46	35
FBgn0016794	CG1044	3L	4666	682	723	454	442	283	400	369	369
FBgn0036278	CG10698	3L	3238	19	16	16	15	10	27	35	30
FBgn0036058	CG6707	3L	2135	2264	3373	2316	2835	2294	3402	2747	3100
FBgn0052451	CG32451	3L	5916	1163	1640	1195	1299	945	1524	1287	1115
FBgn0028375	CG5876	2L	3130	324	500	358	375	311	437	367	834
FBgn0050365	CG30365	2R	2691	1	0	28	46	0	2	10	4
FBgn0085261	CG34232	2R	831	279	386	257	328	283	405	467	353
FBgn0016036	CG14827	3L	996	9	8	8	5	5	1	2	5
FBgn0026417	CG2525	3R	1169	74	82	77	84	81	99	97	104
FBgn0031814	CG9528	2L	3700	814	1104	892	1089	846	978	1053	1071
FBgn0030970	CG7326	X	2580	170	258	186	207	152	179	175	188
FBgn0021738	CG32788	X	1230	42	52	46	32	40	45	41	51
FBgn0033781	CG13319	2R	691	305	420	271	341	224	330	260	328
FBgn0264569	CR43941	3L	1352	16	16	15	13	27	45	45	59
FBgn0023216	CG2864	X	2599	168	241	142	167	185	270	176	199
FBgn0000286	CG11924	2L	4231	1267	1775	1381	1633	1277	1762	1446	1682
FBgn0288229	CG3164	2L	2864	5402	7131	5288	6268	5532	7064	6802	6299
FBgn0051816	CG31816	2L	509	0	0	10	12	0	0	7	1
FBgn0036035	CG18178	3L	1310	233	336	215	216	187	279	206	219
FBgn0037920	CG14710	3R	1458	91	140	79	79	81	94	65	80
FBgn0028396	CG31509	3R	579	217	104	28	48	11	10	26	9
FBgn0035167	CG13888	3L	1868	2	3	3	5	28	29	30	43
FBgn0039464	CG6330	3R	2075	125	85	182	149	60	119	221	292
FBgn0000017	CG4032	3L	12564	982	1255	907	1073	1046	1449	1838	1773
FBgn0013765	CG4832	2R	5012	233	300	266	270	149	187	205	208
FBgn0031474	CG2991	2L	3088	2241	2907	2501	2937	2472	3463	2750	3138
FBgn0263083	CG43351	2R	242	362	536	604	559	145	202	183	150
FBgn0003416	CG4200	X	5678	841	1200	680	824	934	1214	753	814
FBgn0031434	CG3227	2L	1654	68	134	83	92	69	124	79	85
FBgn0037338	CG10018	3R	2589	76	138	103	93	92	117	92	107
FBgn0051606	CG31606	2L	690	3	12	4	6	6	4	3	3
FBgn0024491	CG6046	3R	3336	174	300	207	213	174	248	222	187
FBgn0052564	CG32564	X	1448	15	8	6	4	14	3	29	24
FBgn0259839	CR42408	211000022280494	1443	12	22	44	53	6	14	18	13
FBgn0283652	CG11606	2L	1105	104	148	90	102	100	131	79	102
FBgn0023096	CG15148	2L	12821	110	105	55	84	38	55	38	45
FBgn0034242	CG14480	2R	1337	374	525	363	403	312	444	382	408
FBgn0265428	CR44340	X	613	10	12	10	8	6	13	8	7
FBgn0266304	CR44969	2L	1062	433	514	373	497	413	528	501	502
FBgn0050372	CG30372	2R	5028	1580	1862	1416	1639	1341	1946	2053	1851
FBgn0037721	CG9427	3R	847	137	216	195	214	121	168	180	203
FBgn0037750	CG12946	3R	2175	1593	1986	1528	1640	1661	2256	1960	1974
FBgn0260934	CG8201	2R	6079	12625	17919	12981	15683	14331	19382	15080	17041
FBgn0037478	CG2656	3R	1016	135	236	134	156	131	194	172	160
FBgn0267285	CR45721	2L	573	10	9	10	17	7	13	13	15
FBgn0016697	CG10938	2R	884	1459	1906	1383	1772	1242	1604	1511	1509
FBgn0262364	CG43062	3R	584	4	6	2	4	18	16	9	17
FBgn0033554	CG12938	2R	543	25	50	36	35	28	29	27	50
FBgn0037307	CG14666	3R	991	364	507	291	319	216	400	221	298
FBgn0031248	CG11912	2L	898	13	15	14	6	23	6	867	281
FBgn0036004	CG3654	3L	8463	1498	2072	1600	1826	1499	2178	1674	1832
FBgn0000426	CG16792	2R	467	127	206	139	159	100	139	128	98
FBgn0036666	CG9712	3L	1757	2886	4058	2688	3293	2647	3382	2464	2865
FBgn0262009	CG42827	3R	558	1	2	1	7	0	3	8	3
FBgn0040324	CG1862	4	5312	1456	2040	1523	1834	1781	2117	1673	1862
FBgn0024362	CG11412	X	2347	874	1337	729	940	962	1431	906	1010
FBgn0264501	CR43900	2R	737	375	514	323	335	286	457	336	305
FBgn0025809	CG8962	X	1507	363	473	362	415	345	446	382	325
FBgn0034804	CG3831	2R	1562	78	90	116	111	54	88	103	97
FBgn0004395	CG4620	3R	6109	460	535	471	525	562	652	611	579
FBgn0011280	CG1668	X	1101	6	4	13	6	16	29	17	21
FBgn0035111	CG16940	3L	3605	629	856	620	787	645	772	691	697
FBgn0034199	CG15917	2R	453	212	217	118	121	146	175	179	135
FBgn0029118	CG10622	3L	1600	2008	2765	2326	2744	1906	2048	2364	2479
FBgn0039518	CG13978	3R	2842	0	1	31	20	4	4	25	6
FBgn0267160	CR45600	3R	2914	111	152	81	130	83	70	87	69
FBgn0264871	CR44062	3R	1175	21	34	20	31	13	7	6	8
FBgn0003231	CG10360	2L	2395	12370	15387	11391	12116	12079	16179	12944	13439
FBgn0031062	CG14230	X	2053	210	349	197	246	181	315	260	253
FBgn0031726	CG7249	2L	2501	1950	2572	2434	2641	1737	2352	2137	2604
FBgn0036311	CG17666	3L	2824	2	4	66	57	3	6	28	13
FBgn0011335	CG6801	3L	1513	262	337	212	289	226	329	277	259
FBgn0265511	CR44373	2R	801	0	5	3	3	3	11	4	4
FBgn0037200	CG11109	3L	1445	139	213	137	183	90	131	114	109
FBgn0037336	CG2519	3R	5863	1096	1399	1090	1237	1032	1311	1035	1083
FBgn0034863	CG12227	2R	695	0	0	11	14	0	0	6	1
FBgn0004432	CG9916	X	1227	21168	30042	21534	24259	19912	27578	22946	23583
FBgn0035153	CG3371	3L	2329	303	406	310	339	320	429	392	315
FBgn0053108	CG33108	3R	931	75	136	82	107	81	83	83	83
FBgn0002626	CG7939	3R	747	17162	24396	16755	19292	14983	21533	17639	17944
FBgn0032618	CG31743	2L	2239	264	280	170	194	158	223	200	176
FBgn0267972	CG10908	2L	1243	580	865	723	852	543	703	662	745
FBgn0259794	CG13030	3L	1450	4	5	59	103	3	9	32	13
FBgn0030800	CG9104	X	1707	372	549	411	468	369	489	472	471
FBgn0038207	CG14356	3R	740	1	2	2	4	7	8	11	20
FBgn0035213	CG2199	3L	2846	367	603	342	404	404	581	430	413
FBgn0266982	CR45433	3L	412	6	2	2	1	1	0	0	1
FBgn0000084	CG9579	X	1247	305	377	282	317	134	266	229	190
FBgn0035142	CG17090	3L	11261	4012	5171	3915	4603	4638	6278	4490	4926
FBgn0020907	CG14904	3R	1283	13223	15139	11043	14371	14938	20827	13611	18206
FBgn0035085	CG3770	2R	1393	73	114	63	100	80	99	75	80
FBgn0263863	CG6949	3R	1268	846	1302	861	1060	810	1125	964	928
FBgn0259936	CR32957	2L	665	246	349	168	230	155	235	166	136
FBgn0259917	CG42446	3R	1076	0	3	6	14	0	1	7	2
FBgn0031534	CG2774	2L	2028	954	1295	996	1127	915	1235	1136	1125
FBgn0003961	CG7171	2L	1262	53846	75109	48266	55401	99975	141416	73934	89085
FBgn0019929	CG2045	X	1413	28	38	32	26	29	29	43	24
FBgn0035203	CG9149	3L	1439	516	710	641	686	425	483	567	630
FBgn0000482	CG3093	X	3161	470	655	510	580	473	698	539	593
FBgn0053155	CG33155	2R	942	1001	1331	978	1100	843	1081	1026	1034
FBgn0265659	CR44466	2R	501	22	25	14	29	16	14	13	14
FBgn0259244	CG42243	3R	5659	107	158	79	75	118	120	89	100
FBgn0031762	CG9098	2L	3481	52	91	57	76	61	111	82	72
FBgn0039227	CG11375	3R	5119	474	692	503	542	415	614	486	530
FBgn0037660	CG18005	3R	1882	235	329	200	243	227	305	218	317
FBgn0003091	CG6622	2R	4711	54	63	47	59	65	97	75	89
FBgn0037976	CG14734	3R	1618	50	35	38	76	125	78	163	34
FBgn0259226	CG42326	2R	5244	65	12	18	97	8	6	85	55
FBgn0031969	CG7228	2L	2973	1160	1617	1145	1298	1402	1436	1468	1288
FBgn0285949	CG1821	2R	577	10593	15645	9069	10928	9653	14235	10720	11160
FBgn0041629	CG1787	X	2140	264	338	260	269	197	264	330	231
FBgn0032525	CG16954	2L	1960	4	7	37	50	2	5	12	5
FBgn0030377	CG1924	X	2187	11	3	5	5	19	24	26	40
FBgn0013770	CG6692	2R	1662	8560	11158	7393	8448	7761	9663	9893	9178
FBgn0267555	CR45895	3L	636	54	63	41	56	34	50	40	47
FBgn0030805	CG9089	X	2118	21	33	14	23	20	28	21	29
FBgn0001978	CG3647	2L	4145	1073	1571	1023	1141	1006	1462	1251	1057
FBgn0036727	CG7589	3L	2249	3969	5819	4246	4760	4635	6770	4753	5649
FBgn0260455	CG10332	2R	739	21	9	34	14	5	2	9	2
FBgn0261564	CG42678	2R	2755	323	547	418	484	263	377	376	424
FBgn0032509	CG6523	2L	837	1094	1482	1134	1270	968	1230	1067	1089
FBgn0003499	CG7847	3R	6377	51	91	47	67	58	100	91	83
FBgn0010909	CG16973	3L	6418	2912	3484	2564	2806	2215	3028	2451	2167
FBgn0034435	CG9975	2R	3245	20	20	164	195	9	20	82	35
FBgn0267478	CR45828	3L	488	3	1	1	0	8	6	0	7
FBgn0263049	CR43344	2L	2449	83	85	55	94	64	116	74	90
FBgn0037186	CG11241	3L	3149	493	608	1190	1014	508	709	1543	1055
FBgn0030277	CG1394	X	868	1	1	104	132	2	4	37	10
FBgn0288686	CG3401	2R	2518	7134	9265	7032	7116	5043	8171	6341	6537
FBgn0030314	CG11696	X	2235	319	386	270	315	234	325	271	301
FBgn0053182	CG33182	2R	5718	1126	1631	1367	1534	1134	1704	1313	1644
FBgn0286818	CG6988	3L	2328	7964	10618	8726	10581	6871	9491	9376	8698
FBgn0013679	CG34092	mitochondrion_genome	939	28226	36576	25170	30188	43731	44546	37329	40679
FBgn0033355	CG13748	2R	722	47	49	32	38	28	31	76	111
FBgn0085523	CR40820	Y	1058	0	0	15	35	0	1	6	12
FBgn0015031	CG14028	2L	460	4589	6204	4895	5130	4237	5659	4482	4507
FBgn0032858	CG10949	2L	1689	153	225	172	217	166	219	210	213
FBgn0035042	CG3640	2R	994	57	61	46	34	51	53	67	52
FBgn0036433	CG9628	3L	1125	70	86	67	36	46	86	59	73
FBgn0053653	CG33653	4	5584	231	434	363	394	165	150	172	171
FBgn0267733	CR46064	2R	2652	92	131	80	100	34	67	52	72
FBgn0263106	CG10578	3L	2161	3975	5003	4196	4743	2877	4111	4080	4647
FBgn0025638	CG16982	X	1229	1509	2249	1414	1767	1384	1988	1572	1706
FBgn0027490	CG13400	2L	3251	89	107	68	102	58	94	76	80
FBgn0034858	CG10315	2R	2098	456	850	569	700	443	577	476	476
FBgn0034546	CG13442	2R	1633	0	2	28	40	2	0	15	7
FBgn0030326	CG2444	X	913	366	493	252	333	320	428	288	266
FBgn0001233	CG1242	3L	2960	33822	36742	29536	30188	17724	27194	29158	25777
FBgn0264794	CR44024	4	2654	32	59	29	39	21	42	20	38
FBgn0037747	CG8481	3R	1506	669	1016	759	889	696	839	779	946
FBgn0053282	CG33282	2L	1583	7092	10562	7381	10060	8177	11930	9864	10896
FBgn0030711	CG8928	X	1285	315	390	278	337	280	378	297	332
FBgn0037707	CG16788	3R	1370	231	359	211	242	171	284	250	189
FBgn0040931	CG9034	X	481	1168	1704	1203	1599	1090	1366	1078	1190
FBgn0028467	CG11070	2L	3391	715	1004	761	895	686	908	829	791
FBgn0264260	CG43760	2L	411	2	5	6	8	2	2	4	2
FBgn0052808	CG32808	X	1063	317	464	572	770	298	467	677	702
FBgn0260655	CG8793	3L	4347	617	782	618	770	680	917	724	800
FBgn0264291	CG12265	3R	651	18	33	39	33	8	8	13	12
FBgn0028491	CG2930	X	3701	12493	19842	12985	14497	14270	20656	14330	12856
FBgn0264738	CG43996	X	1067	1	2	0	0	7	11	11	8
FBgn0036997	CG5955	3L	1314	19	30	29	27	17	24	25	22
FBgn0035540	CG7452	3L	1566	340	452	307	364	448	563	600	555
FBgn0259858	CR42427	Y	500	5	2	3	5	5	4	2	1
FBgn0039154	CG6164	3R	712	53	8	5	10	19	13	515	138
FBgn0028500	CG9063	3L	4866	1315	1631	1277	1541	1171	1562	1804	1805
FBgn0259214	CG42314	4	5939	51167	67211	51797	60709	45706	66561	45420	57673
FBgn0028481	CG4341	2L	4160	10	12	39	52	6	14	7	3
FBgn0261279	CG42250	3R	5024	2083	3390	2301	2819	2094	3122	2462	2665
FBgn0033431	CG1827	2R	1341	581	845	700	824	434	567	731	636
FBgn0035165	CG13887	3L	1446	2015	2736	2485	2659	1650	2313	2108	1841
FBgn0035736	CG8638	3L	1004	10	17	12	11	8	14	11	7
FBgn0262901	CR43256	2R	539	4	4	9	6	4	7	6	8
FBgn0030457	CG12096	X	2985	301	437	269	349	333	361	348	311
FBgn0288469	CG32226	3L	4504	240	347	246	268	224	338	259	292
FBgn0264989	CG44140	2L	434	14	26	15	10	19	20	8	14
FBgn0051866	CG31866	2L	1089	95	148	114	150	124	157	125	153
FBgn0035249	CG17249	3L	1534	178	206	165	203	146	199	182	206
FBgn0029133	CG1591	X	1830	754	1017	647	775	659	840	710	612
FBgn0031489	CG17224	2L	1520	1771	1628	1525	1453	1539	1392	1568	1864
FBgn0039030	CG6660	3R	1112	21	5	9	5	17	15	27	6
FBgn0036992	CG11796	3L	1518	53	62	90	73	59	64	100	70
FBgn0032780	CG13085	2L	1270	365	545	367	473	454	595	453	502
FBgn0005694	CG5683	3L	3826	896	1301	883	1147	914	1231	1056	1087
FBgn0266420	CG5581	2R	1571	33	79	39	32	38	36	35	22
FBgn0086687	CG5887	3R	2019	15510	20832	15063	18017	13377	18957	17001	16646
FBgn0012042	CG10146	2R	790	15	17	21	6	1485	5	65	4
FBgn0028948	CG15253	2L	942	1	3	7	8	11	1	47	13
FBgn0035800	CG7716	3L	2391	0	4	15	19	12	11	25	21
FBgn0039406	CG6090	3R	621	1665	2190	1590	1790	1766	2175	1876	1954
FBgn0038686	CG5555	3R	1976	568	828	652	715	521	752	674	675
FBgn0263121	CG18495	2R	969	596	840	617	700	447	635	634	599
FBgn0031929	CG18585	2L	1423	53	54	49	140	328	226	681	314
FBgn0264844	CR44052	3R	650	7	6	4	3	5	5	5	4
FBgn0259682	CG42351	2R	2029	427	567	174	182	453	547	391	370
FBgn0027070	CG17322	2L	1903	868	1119	656	731	698	934	678	736
FBgn0033555	CG12324	2R	724	1682	2425	1609	1751	1781	2539	1987	2085
FBgn0010287	CG7562	2L	983	84	100	80	78	63	96	81	71
FBgn0039942	CG17163	X	1716	205	351	177	223	226	272	206	215
FBgn0262569	CG43109	2R	261	2	5	5	3	8	1	3	1
FBgn0052185	CG32185	3L	421	4	7	8	5	93	3	9	1
FBgn0035678	CG10469	3L	1067	839	1102	907	1175	1478	1948	1368	1908
FBgn0039250	CG11120	3R	2511	60	98	75	87	52	78	86	32
FBgn0032701	CG10341	2L	1873	390	538	369	454	348	496	409	431
FBgn0032144	CG17633	2L	1350	60	152	59	22	178	47	6518	2426
FBgn0265576	CG44403	2R	1397	18	23	15	33	6	9	10	10
FBgn0020767	CG10155	2R	4167	551	743	539	650	604	806	604	703
FBgn0017558	CG8808	2R	2732	4073	4680	4654	5420	4416	4453	5275	5782
FBgn0027784	CG6011	3R	1304	114	180	110	146	121	171	138	156
FBgn0052450	CG32450	3L	821	3	2	19	28	2	5	11	4
FBgn0264874	CR44065	2L	1082	100	151	117	134	107	147	115	141
FBgn0024980	CG2715	X	1667	1512	2040	1261	1523	1495	2002	1526	1628
FBgn0053057	CG33057	3L	3110	111	148	100	116	108	168	102	144
FBgn0033788	CG13323	2R	2562	8859	11438	10209	11729	9313	13935	18405	17008
FBgn0035271	CG2021	3L	402	69	104	74	92	67	92	84	63
FBgn0016123	CG1462	3R	2153	84193	106484	94402	100256	76014	137570	113687	99509
FBgn0030824	CG5070	X	814	16	26	15	12	6	8	9	9
FBgn0038273	CG14860	3R	1603	54	85	57	60	56	70	52	73
FBgn0015402	CG2899	3R	5517	507	746	531	607	508	651	517	603
FBgn0283494	CG3140	2R	1065	1695	2365	1658	1994	1800	2320	2211	2011
FBgn0031182	CG1644	X	1785	309	364	406	392	498	675	565	527
FBgn0029719	CG15473	X	2292	7	23	24	17	12	16	7	12
FBgn0030814	CG4955	X	1838	2	1	16	24	0	2	6	4
FBgn0051251	CG31251	3R	1060	29	78	45	40	40	36	46	46
FBgn0010303	CG4353	X	5689	824	1160	783	934	782	1177	841	886
FBgn0259993	CR42491	X	747	5462	6735	4628	5126	4708	6096	5211	5405
FBgn0036510	CG7427	3L	1601	629	862	656	756	617	770	641	702
FBgn0050115	CG30115	2R	6170	1906	2368	1780	1833	1897	2523	1988	1854
FBgn0263352	CG7015	3L	8844	1777	2373	1768	2032	1912	2505	1961	2015
FBgn0000559	CG2238	2L	3008	73497	95965	69808	80932	67860	87979	86282	79824
FBgn0001133	CG33133	2R	1894	537	797	604	667	647	827	660	696
FBgn0034217	CG18468	2R	1188	13	23	18	14	11	15	14	14
FBgn0032943	CG8666	2L	2359	345	542	343	401	170	201	124	119
FBgn0036305	CG10984	3L	2321	424	563	436	449	391	475	430	467
FBgn0265252	CR44266	X	904	504	824	425	592	190	246	177	212
FBgn0032709	CG15167	2L	450	36	67	52	66	34	41	44	59
FBgn0035298	CG1140	3L	2006	8026	10524	9377	10081	8082	11171	10964	11273
FBgn0038426	CG10406	3R	491	320	405	300	293	304	307	242	240
FBgn0266966	CR45417	3L	501	6	4	4	2	3	5	2	1
FBgn0030812	CG8949	X	4773	939	1450	972	1139	949	1475	1073	1197
FBgn0040907	CG3712	X	349	383	520	336	371	326	402	259	243
FBgn0028848	CG7311	2L	2316	1	4	41	91	4	7	30	7
FBgn0039709	CG31009	3R	5795	129	180	253	197	68	62	149	107
FBgn0034057	CG8314	2R	1280	830	1250	899	1025	874	1156	981	1009
FBgn0034455	CG11007	2R	1527	408	640	373	419	348	520	419	388
FBgn0033379	CG8070	2R	2385	507	845	482	639	604	873	681	649
FBgn0032913	CG9259	2L	1466	87505	132624	105540	124866	106414	135566	132687	148784
FBgn0030300	CG1747	X	2680	29	43	40	42	110	74	170	71
FBgn0036661	CG9705	3L	1570	834	1156	841	890	813	1100	993	944
FBgn0034061	CG8386	2R	656	489	666	489	581	475	647	622	598
FBgn0016926	CG4710	2L	2130	2987	4830	4040	4301	4100	4727	5915	5439
FBgn0032233	CG13140	2L	2374	17	17	23	35	19	29	18	23
FBgn0038349	CG6045	3R	4562	7110	9273	7710	8458	8394	12460	11006	10793
FBgn0267408	CG18522	3R	4228	31998	46307	40508	44766	38665	56274	58862	46258
FBgn0031632	CG15628	2L	3932	377	561	670	689	173	240	203	181
FBgn0035626	CG17334	3L	1152	10	33	17	21	6	20	12	6
FBgn0000479	CG32498	X	11128	2162	2892	2122	2279	2281	2888	2064	2417
FBgn0266438	CG45068	2R	3221	189	328	221	229	201	315	244	267
FBgn0031564	CG2816	2L	542	9	8	4	9	5	5	12	6
FBgn0286222	CG4094	X	1740	5965	8811	5479	6019	6578	9048	6227	6912
FBgn0266319	CR44984	2L	955	14	12	13	11	8	18	18	19
FBgn0067864	CG12021	3L	3266	752	1042	697	870	706	1003	819	813
FBgn0034438	CG9416	2R	3076	411	364	422	363	325	275	210	234
FBgn0031030	CG14217	X	5483	1637	2277	1819	2062	1729	2356	2005	2106
FBgn0035914	CG6282	3L	3611	6	19	4	10	51	79	66	60
FBgn0036442	CG13473	3L	584	5	0	6	21	0	1	3	2
FBgn0033475	CG12129	2R	1239	179	306	151	198	187	240	257	222
FBgn0037669	CG9740	3R	708	78	86	58	90	69	75	92	76
FBgn0037915	CG6790	3R	2783	13	13	46	34	9	16	38	25
FBgn0031784	CG9222	2L	1290	0	0	28	41	2	0	13	6
FBgn0037225	CG14643	3R	2165	52	45	43	70	3	5	17	17
FBgn0000036	CG5610	3R	11027	167	74	81	253	32	60	463	525
FBgn0034951	CG3860	2R	2113	1576	2202	1581	1855	1726	2448	1885	2037
FBgn0035440	CG14969	3L	1636	604	812	563	660	610	791	633	720
FBgn0035849	CG7404	3L	2119	2233	3412	2545	3081	2050	3031	2378	2960
FBgn0029733	CG6927	X	1868	19	56	6	3	15	13	10	0
FBgn0035760	CG8607	3L	1008	38	61	28	48	41	40	39	31
FBgn0266778	CR45243	3L	425	11	11	9	13	11	12	11	5
FBgn0284245	CG8280	2R	2278	167415	243690	170908	183622	155061	231582	186354	189547
FBgn0033819	CG4714	2R	2355	10	3	28	10	4	10	14	9
FBgn0005695	CG8411	2R	2506	729	943	718	837	605	829	686	716
FBgn0039343	CG5111	3R	2005	16	23	24	25	23	26	22	24
FBgn0261933	CG10753	3L	729	169	250	175	186	125	159	161	135
FBgn0033058	CG14593	2R	2761	35	55	32	46	19	40	39	19
FBgn0035722	CG10075	3L	924	413	541	347	430	304	402	341	315
FBgn0040859	CR32658	X	823	1	2	68	93	2	2	37	19
FBgn0027865	CG6120	3R	3343	1223	1646	1122	1395	1396	1710	1310	1604
FBgn0030752	CG9947	X	1820	1409	2055	1380	1496	1351	2163	1607	1561
FBgn0052570	CG32570	X	1034	2	12	8	3	11	14	3	2
FBgn0035016	CG4612	2R	3922	375	531	372	440	427	493	419	456
FBgn0028540	CG9008	2L	2194	5691	7775	6345	7804	5640	7706	6998	8396
FBgn0004435	CG17759	2R	5648	3069	4047	3016	3400	3241	3770	3215	3410
FBgn0003187	CG6433	2L	3318	31	54	31	26	30	29	32	17
FBgn0037930	CG14715	3R	640	429	509	322	410	361	469	386	432
FBgn0035675	CG6610	3L	586	121	168	127	140	140	188	132	129
FBgn0052694	CG32694	X	3542	116	183	106	128	110	125	130	119
FBgn0051342	CG31342	3R	4054	831	1211	867	946	836	1213	884	955
FBgn0267557	CR45897	3L	641	3	3	3	6	1	6	6	7
FBgn0260750	CG31873	2L	1300	401	465	323	367	294	382	306	316
FBgn0037856	CG4674	3R	3180	71	109	76	93	82	79	65	80
FBgn0051755	CG31755	2L	4909	207	254	221	260	256	269	300	311
FBgn0030296	CG15196	X	1587	5	5	14	15	1	1	11	6
FBgn0264616	CR43956	4	201	7	11	8	14	14	18	21	23
FBgn0033124	CG12847	2R	1025	208	272	242	195	194	321	1199	272
FBgn0037270	CG9769	3R	1301	3482	4805	3399	3939	2987	4576	3985	3898
FBgn0037327	CG2087	3R	4639	975	1527	1153	1222	908	1377	1130	1132
FBgn0030673	CG15601	X	1485	93	93	76	95	102	141	111	93
FBgn0262730	CG14446	X	9366	377	487	386	465	373	501	455	445
FBgn0039627	CG11837	3R	1103	98	174	84	93	123	139	150	121
FBgn0031378	CG15362	2L	813	103	116	98	122	91	144	133	108
FBgn0266626	CR45133	2R	1256	307	412	502	541	132	176	264	305
FBgn0031020	CG12202	X	4013	1392	2190	1430	1772	1298	1922	1637	1540
FBgn0040260	CG17932	2L	1954	525	772	870	730	883	993	1295	1040
FBgn0037115	CG11249	3L	2110	15	17	17	31	24	18	16	24
FBgn0035027	CG3511	2R	2202	162	258	162	206	138	177	187	178
FBgn0027621	CG3400	X	3383	1326	1693	1080	1320	1352	1595	1340	1246
FBgn0003204	CG1799	X	2810	1903	2907	1834	2113	1655	2290	2030	1981
FBgn0027562	CG10345	3R	2423	31	37	20	11	21	21	25	20
FBgn0013531	CG18780	2L	1037	81	138	95	128	98	126	105	110
FBgn0035210	CG2213	3L	840	8	15	10	7	8	8	6	3
FBgn0035608	CG10630	3L	1268	9	6	16	9	7	3	5	11
FBgn0034407	CG10794	2R	449	147	86	103	139	2509	87	62	22
FBgn0033860	CG18369	2R	2074	0	2	20	17	0	1	9	8
FBgn0001234	CR31400	3R	21216	4845	7029	5403	6982	4796	6286	5503	6395
FBgn0038653	CG18208	3R	9804	310	434	314	395	538	699	488	588
FBgn0033901	CG12366	2R	1570	65	114	77	80	77	78	66	69
FBgn0051735	CG31735	2L	1399	17	18	22	30	8	10	10	9
FBgn0032026	CG7627	2L	4778	676	907	650	753	549	648	605	601
FBgn0031549	CG15415	2L	2543	26	46	23	30	19	17	16	17
FBgn0051104	CG31104	3R	1382	85	146	74	81	145	88	166	88
FBgn0032059	CG9296	2L	1133	254	351	264	329	273	320	248	292
FBgn0000083	CG5730	3R	1457	6894	9476	6923	7151	5249	8636	8275	7178
FBgn0264542	CG43921	X	9201	50	51	44	49	33	57	112	46
FBgn0010548	CG11140	2R	2923	2439	3295	2638	3221	2521	3544	3604	3725
FBgn0015803	CG10043	2L	5284	894	1254	924	1006	843	1323	1038	1019
FBgn0037583	CG9684	3R	2146	394	518	354	430	343	443	321	368
FBgn0051924	CG31924	2L	819	5	7	12	18	16	11	12	12
FBgn0022355	CG6186	X	2854	1146	2078	1144	1092	1324	1115	1355	1415
FBgn0260776	CG42570	3L	1977	5	5	16	18	14	15	10	7
FBgn0264950	CR44119	2L	2095	828	1295	1019	1122	840	1016	859	880
FBgn0026430	CG3917	X	5063	283	406	303	341	256	401	322	302
FBgn0051010	CG31010	3R	1360	5	8	19	30	8	9	14	7
FBgn0039145	CG6000	3R	702	262	416	294	315	280	336	334	292
FBgn0031640	CG11926	2L	1882	506	767	508	604	483	702	586	555
FBgn0035703	CG8270	3L	2170	312	369	272	330	365	417	372	392
FBgn0262020	CG42831	3L	1266	4	3	5	6	15	10	7	6
FBgn0000489	CG6117	3L	2881	2533	2535	2289	2012	2468	4527	3219	3178
FBgn0265064	CR44175	3R	604	5	6	3	3	4	3	5	5
FBgn0260238	CG42512	X	1782	46	63	55	45	55	80	96	95
FBgn0004372	CG2075	3L	2267	24	13	14	20	10	22	23	29
FBgn0028542	CG33115	2L	1478	22	16	17	31	18	26	21	27
FBgn0002878	CG11156	X	4868	51	93	59	71	45	49	53	55
FBgn0037835	CG14687	3R	740	223	109	161	142	60	72	145	53
FBgn0040060	CG6457	3L	904	403	411	180	123	515	561	24118	3688
FBgn0040466	CG9771	3R	903	345	495	310	370	299	315	284	259
FBgn0051111	CG31111	3R	952	39	72	44	55	53	74	43	41
FBgn0042175	CG18858	2L	2029	1523	1884	1253	1494	1009	1324	1768	1283
FBgn0038617	CG12333	3R	2167	264	424	256	332	311	363	299	315
FBgn0026479	CG3210	2L	2868	2023	2985	2372	2533	1879	2539	2183	2022
FBgn0040528	CG15864	3R	1542	14	19	16	8	21	20	15	13
FBgn0030039	CG12123	X	1044	234	317	333	392	205	245	275	339
FBgn0039563	CG4951	3R	1591	97	157	123	160	103	124	125	140
FBgn0263619	CR43628	3R	1396	189	302	235	232	178	261	215	200
FBgn0036173	CG7394	3L	1431	621	904	660	719	621	762	641	650
FBgn0287234	CG3244	2L	1652	13	12	25	13	16	33	20	15
FBgn0040396	CG3939	X	931	827	1235	649	769	857	987	633	689
FBgn0034067	CG8399	2R	2342	59	86	33	24	288	168	148	83
FBgn0039419	CG12290	3R	4453	1225	1458	1268	1469	1216	1799	1445	1600
FBgn0034793	CG13533	2R	1064	511	795	605	653	453	600	601	556
FBgn0001992	CG4163	2L	2787	74	81	66	77	68	79	1545	1912
FBgn0038928	CG12297	3R	1163	196	261	198	241	181	193	188	212
FBgn0038974	CG5377	3R	1253	345	488	371	467	351	421	407	390
FBgn0035236	CG12004	3L	2882	4721	6670	4444	5489	3740	4956	3923	4451
FBgn0030600	CG32592	X	16734	1631	2132	1840	1872	1533	2042	2289	2287
FBgn0041171	CG15010	3L	5332	1038	1495	1097	1304	1087	1464	1264	1339
FBgn0031604	CG15433	2L	1863	197	342	223	251	224	315	293	284
FBgn0261671	CG42555	2L	16454	906	1219	943	972	1012	1364	1134	1025
FBgn0034876	CG3957	2R	1661	837	1309	906	1003	797	1255	999	1007
FBgn0036317	CG10948	3L	2904	430	593	378	451	364	456	427	398
FBgn0027343	CG16785	X	3250	138	229	148	162	155	162	204	199
FBgn0037329	CG12162	3R	1639	590	905	689	851	540	809	787	685
FBgn0032020	CG7787	2L	888	270	382	250	320	265	334	264	285
FBgn0283468	CG3412	3R	3492	1251	1595	1297	1459	1256	1717	1447	1487
FBgn0036117	CG6321	3L	1594	2373	3569	2403	3110	2256	2541	2261	2493
FBgn0036152	CG6175	3L	3956	465	761	470	735	500	689	600	662
FBgn0032782	CG9994	2L	1604	683	1139	883	1108	515	745	735	720
FBgn0266019	CG43154	X	9133	2510	3304	2946	3426	2750	3233	3563	3821
FBgn0039687	CG7593	3R	736	60	74	50	74	38	48	61	74
FBgn0000075	CG10501	2L	1792	30	50	24	26	12	37	20	12
FBgn0038388	CG4287	3R	1648	782	1021	724	891	881	1144	928	999
FBgn0031630	CG15629	2L	1432	45	54	40	45	35	64	55	44
FBgn0267330	CG5183	2L	1679	2584	3683	2906	3341	2040	2977	2815	3019
FBgn0040232	CG6392	2L	7008	61	77	104	29	34	39	26	23
FBgn0263236	CG11956	3R	3321	41	51	81	65	22	12	24	18
FBgn0029006	CG4943	2R	5365	1053	1433	1146	1197	1114	1594	1396	1257
FBgn0030447	CG2200	X	1224	537	875	483	523	508	760	472	519
FBgn0041100	CG10523	3L	1630	154	241	161	188	135	174	171	194
FBgn0034913	CG11173	2R	1212	410	503	432	472	350	455	450	423
FBgn0058045	CG40045	3L	881	1802	2479	1738	2079	2003	2201	1863	2122
FBgn0020307	CG5799	2R	4903	84	104	84	85	75	87	182	64
FBgn0034803	CG9849	2R	986	260	315	259	269	199	266	222	280
FBgn0032120	CG33298	2L	6463	550	781	552	624	734	845	756	678
FBgn0013763	CG5210	2R	1811	847	787	487	308	487	380	509	262
FBgn0037834	CG6554	3R	1528	521	714	427	578	400	585	579	526
FBgn0262687	CR43157	X	409	1	3	18	15	3	4	6	3
FBgn0032374	CG14931	2L	1024	8	14	3	1	11	11	2	0
FBgn0030479	CG1987	X	2452	627	902	567	770	750	1119	708	807
FBgn0264748	CG44006	3L	1240	16	15	32	34	7	16	13	12
FBgn0030701	CG16952	X	4040	514	818	567	677	544	775	627	726
FBgn0030093	CG7055	X	2668	510	843	542	666	403	720	606	557
FBgn0267390	CG6498	3L	7868	4729	6424	6874	7434	4672	7026	7677	7843
FBgn0032553	CG4480	2L	1422	0	2	7	16	1	0	6	6
FBgn0003392	CG18102	X	4768	2005	2706	1910	2307	2103	2702	2339	2281
FBgn0032577	CG13244	2L	611	2	0	3	10	0	0	3	3
FBgn0030305	CG1749	X	1432	477	660	288	381	453	573	349	367
FBgn0051159	CG31159	3R	2481	124	196	96	134	107	154	111	102
FBgn0034936	CG2970	2R	1354	975	1372	981	1197	860	1195	1151	1083
FBgn0259236	CG42334	3L	2055	979	1681	1280	1348	1131	1447	1322	1383
FBgn0005617	CG10385	2L	5021	600	829	650	749	597	777	711	707
FBgn0259730	CG42384	3R	1540	279	407	337	423	268	312	361	441
FBgn0050441	CG30441	2R	406	7	13	5	7	5	7	5	9
FBgn0085423	CG34394	2L	6208	1998	2314	1935	2204	2333	2577	2293	2322
FBgn0033739	CG8529	2R	3370	1271	1600	1319	1439	1301	1645	1306	1362
FBgn0051773	CG31773	2L	2493	0	2	26	41	0	2	18	5
FBgn0033862	CG6209	2R	2104	15	17	56	85	21	13	27	17
FBgn0261456	CG11228	2R	2804	623	876	655	834	677	889	746	715
FBgn0264504	CR43903	3R	683	11	14	4	11	10	16	10	15
FBgn0261393	CG1089	3R	2490	2009	2563	1769	2030	1749	2206	2233	2099
FBgn0038453	CG10326	3R	1294	414	603	393	470	383	506	390	405
FBgn0033649	CG13194	2R	3212	129	174	104	138	181	152	210	124
FBgn0038926	CG13409	3R	2087	34	31	29	24	15	29	24	30
FBgn0052512	CG32512	X	2322	200	315	251	251	212	312	322	278
FBgn0003410	CG9949	3L	3191	752	1051	801	947	811	1143	884	969
FBgn0261787	CG2478	2L	4892	1003	1379	1094	1214	1127	1596	1266	1317
FBgn0031114	CG1676	X	2334	402	552	429	523	371	490	539	504
FBgn0264815	CG44007	2L	5704	156	229	168	184	238	234	277	229
FBgn0038145	CG8863	3R	2021	8374	11441	8521	9244	7291	10865	9817	8923
FBgn0015664	CG5838	2L	2872	512	702	511	586	466	557	487	492
FBgn0030746	CG9981	X	3937	333	311	170	219	87	130	125	92
FBgn0040227	CG10161	3R	2012	3116	4275	2614	3311	2839	3829	3164	3022
FBgn0040038	CG12423	Unmapped_Scaffold_8_D1580_D1567	2779	18	19	55	84	22	18	51	36
FBgn0037008	CG5047	3L	1124	304	434	272	346	286	398	316	337
FBgn0260755	CG42553	3L	1251	337	435	372	387	299	361	332	385
FBgn0043900	CG11518	3R	4507	359	627	403	467	370	553	481	465
FBgn0031299	CG4629	2L	3115	2060	3199	1881	2351	2472	3009	2146	2430
FBgn0030834	CG8675	X	1071	263	421	201	266	273	396	279	275
FBgn0034137	CG4945	2R	2622	19	17	28	22	10	17	29	9
FBgn0001114	CG9280	2L	3373	720	597	275	205	324	330	348	204
FBgn0035449	CG14971	3L	2419	1081	1356	1134	1363	968	1232	1123	1367
FBgn0038458	CG14909	3R	494	0	0	4	4	0	0	2	0
FBgn0030078	CG10970	X	1810	58	29	29	178	25	26	605	517
FBgn0051324	CG31324	3R	3856	726	1461	756	883	421	786	590	352
FBgn0086447	CG10685	2L	681	95	132	76	116	94	110	106	78
FBgn0030321	CG1703	X	3059	1167	1591	1105	1364	989	1527	1358	1238
FBgn0025678	CG5809	2L	1781	1498	2145	3583	3496	956	1611	1688	1486
FBgn0030406	CG1463	X	1526	313	465	334	369	288	417	360	380
FBgn0262356	CG43054	2L	531	1	4	2	1	7	2	4	3
FBgn0260745	CG3359	3R	3163	231	237	314	155	168	208	337	199
FBgn0085350	CG34321	X	1590	13	36	15	20	14	8	9	2
FBgn0264618	CR43958	4	745	11	11	18	14	17	21	27	21
FBgn0259968	CG42478	2R	399	4	5	11	27	8	7	62	26
FBgn0036988	CG5262	3L	2033	188	286	234	270	249	342	339	341
FBgn0037222	CG14642	3R	1344	183	256	169	209	250	327	220	223
FBgn0264342	CG43798	2L	747	8	12	10	4	8	15	8	9
FBgn0259700	CG42354	X	6153	99	123	78	128	93	158	101	97
FBgn0051041	CG31041	3R	700	2	6	2	4	3	1	1	199
FBgn0034707	CG5465	2R	2755	97	131	132	111	83	143	139	102
FBgn0287828	CG10524	X	6288	190	226	117	95	168	216	107	108
FBgn0030797	CG13004	X	2321	2072	3015	2820	3390	1992	2440	2954	3058
FBgn0034642	CG15674	2R	1809	150	196	163	196	146	139	189	149
FBgn0039106	CG10301	3R	1000	55	64	23	21	7	13	16	5
FBgn0005391	CG2979	X	1616	12877	12008	206	106	11984	9267	223	74
FBgn0020224	CG7037	3L	4902	869	1250	1119	1283	636	824	717	672
FBgn0039595	CG10001	3R	2273	299	409	300	331	282	354	307	309
FBgn0032160	CG4598	2L	1216	1119	1494	1221	1544	1073	1340	1471	1524
FBgn0004556	CG9680	3L	2209	128	195	102	153	112	174	151	108
FBgn0024806	CG7020	3L	5932	1163	1531	1178	1309	1057	1457	1289	1362
FBgn0002566	CG18028	2L	5316	1110	1514	1211	1260	1171	1538	1220	1372
FBgn0033792	CG13325	2R	3610	4	3	6	1	2	0	214	6
FBgn0042103	CG18746	3R	1487	160	213	117	157	104	147	129	96
FBgn0039135	CG13603	3R	1046	1282	1999	1345	1468	1317	1727	1485	1718
FBgn0014466	CG15351	X	1132	11	50	2	4	37	8	12	10
FBgn0264547	CR43926	2L	757	11	8	18	8	12	16	14	7
FBgn0036819	CG6856	3L	1391	197	244	206	238	181	222	200	191
FBgn0035083	CG2803	2R	1429	4657	7042	5075	5869	4177	5597	4954	5486
FBgn0264833	CR44041	3R	702	25	28	28	19	5	16	18	16
FBgn0261524	CG12244	X	1951	752	1146	846	944	697	976	861	939
FBgn0030049	CG11265	X	6812	851	1314	830	955	896	1372	967	1015
FBgn0051633	CG31633	2L	1452	466	606	474	588	425	549	466	427
FBgn0040904	CG15577	X	508	0	0	5	10	0	0	3	1
FBgn0260936	CG5505	3L	4538	1661	2493	1536	1794	1662	2368	1908	1836
FBgn0042111	CG18766	3R	1651	678	917	700	854	656	865	673	750
FBgn0034059	CG8320	2R	981	363	487	299	363	272	356	302	287
FBgn0036899	CG8780	3L	3200	41	52	51	37	31	29	50	28
FBgn0039528	CG5634	3R	5800	2420	3457	2489	2748	2409	3465	2815	3167
FBgn0026575	CG32575	X	8763	570	964	691	805	636	952	798	847
FBgn0038118	CG7855	3R	4337	56	73	52	56	37	30	34	40
FBgn0033453	CG1667	2R	1576	807	849	656	694	662	733	702	822
FBgn0265349	CG42604	2L	244	2	8	0	2	1	0	1	1
FBgn0050324	CG30324	2R	648	2	1	20	28	0	0	10	2
FBgn0042627	CG3524	2L	8161	181	74	126	48	144	133	328	116
FBgn0261429	CR42646	2R	2652	118	160	156	237	174	190	174	200
FBgn0052311	CG33484	3L	11516	417	506	341	321	237	283	278	242
FBgn0028685	CG3455	X	1465	2424	3232	2414	2936	1984	2752	2548	2566
FBgn0011648	CG12399	2L	3262	898	1185	940	1009	933	1160	1129	1201
FBgn0052847	CG32847	3L	730	3	2	5	7	2	1	5	1
FBgn0033089	CG17266	2R	908	58	95	63	66	50	66	51	55
FBgn0041588	CG31426	3R	1841	484	709	450	598	446	585	549	553
FBgn0027499	CG12340	2R	4806	438	709	481	541	530	799	589	555
FBgn0005624	CG3886	2R	6332	64	99	61	92	85	102	81	76
FBgn0261509	CG14351	2L	6069	56	77	47	62	32	58	46	52
FBgn0001308	CG7765	2R	3718	3402	4808	3411	3906	3095	4321	3832	3699
FBgn0000721	CG10033	2L	4595	1208	1689	1255	1328	1354	1770	1529	1518
FBgn0262107	CR42860	3L	1374	338	428	173	284	287	409	217	229
FBgn0015527	CG1685	X	2367	516	846	417	469	451	700	571	494
FBgn0052713	CG32713	X	796	6	7	6	8	2	2	3	2
FBgn0031515	CG9664	2L	2973	374	512	529	652	451	562	900	857
FBgn0031081	CG9565	X	4528	1506	2245	1467	1547	1126	1546	1173	1331
FBgn0047178	CG32147	3L	911	1583	2289	1418	1724	1343	1834	1231	1457
FBgn0264945	CR44114	2L	794	211	311	202	247	216	275	271	276
FBgn0259224	CG42324	3L	5716	6022	7652	5673	6888	4906	6721	5590	6487
FBgn0033224	CG1553	2R	3831	4358	4941	4577	4734	3462	4866	4348	4961
FBgn0263697	CG13343	2R	1481	471	720	578	668	427	564	553	573
FBgn0039316	CG11893	3R	1415	956	1346	833	1231	1580	1876	2389	1533
FBgn0030055	CG12772	X	3278	347	510	368	424	359	493	411	423
FBgn0025674	CG15218	2L	5858	884	1362	955	1052	872	1158	1009	1026
FBgn0022893	CG2207	2L	2083	797	1210	673	643	715	889	915	617
FBgn0260658	CG42541	X	9704	48	47	45	89	47	26	95	77
FBgn0036738	CG7542	3L	1155	9	16	19	1	8	9	374	10
FBgn0032453	CG6180	2L	1020	2160	2984	2368	2800	2228	2892	2866	2923
FBgn0262517	CG32210	3L	5404	1636	2269	1763	2095	1707	2228	1923	1907
FBgn0024996	CG2677	X	1357	2497	3612	2379	2936	2724	3649	2704	2979
FBgn0000578	CG15112	2R	4417	1140	1592	1634	1319	1463	2006	1541	1562
FBgn0003076	CG5165	3L	1843	23351	31007	23771	26679	29037	38691	33192	34503
FBgn0085201	CG34172	2L	866	32	13	32	12	28	28	43	20
FBgn0265262	CG12403	2L	2610	633	765	513	699	899	1302	969	1032
FBgn0035084	CG15861	2R	1563	95	149	88	69	117	145	102	119
FBgn0033942	CG10112	2R	651	18	31	20	20	22	15	13	9
FBgn0030121	CG17446	X	2404	198	303	223	251	196	303	218	263
FBgn0028487	CG9611	3R	3407	632	810	596	682	604	760	613	561
FBgn0004611	CG4574	2L	7347	2309	3268	2331	2545	2249	3257	2253	2349
FBgn0266724	CG5161	3L	575	173	237	167	176	170	215	168	213
FBgn0021776	CG12249	3R	3232	188	359	164	175	128	194	131	129
FBgn0035766	CG8598	3L	3654	741	1010	764	796	633	930	730	734
FBgn0023094	CG8727	3L	1625	601	871	638	668	512	886	639	696
FBgn0032474	CG9828	2L	2035	924	1260	1004	1129	741	930	887	973
FBgn0037003	CG18281	3L	1665	10	15	8	14	10	4	18	79
FBgn0266832	CR45294	2L	366	4	1	6	0	0	1	0	0
FBgn0034565	CG15650	2R	1152	8	18	12	14	11	14	13	14
FBgn0033883	CG16935	2R	1316	2810	3968	3227	4285	3333	4700	4150	4633
FBgn0085443	CG34414	X	7333	2080	3575	2413	2172	2698	3294	2461	2415
FBgn0033313	CG8639	2R	7805	3111	4458	3144	3629	2517	3867	3035	3383
FBgn0051436	CG31436	3R	1402	291	350	295	314	332	328	438	427
FBgn0031834	CG13766	2L	2070	227	305	223	279	291	337	318	314
FBgn0045827	CG13245	2L	1065	4	6	85	179	8	7	60	32
FBgn0029659	CG16782	X	1155	0	3	27	46	0	0	16	10
FBgn0034907	CG5539	2R	1334	1	0	24	29	1	2	6	3
FBgn0029936	CG4617	X	1819	196	238	149	151	182	201	122	152
FBgn0028379	CG7919	3L	912	5	6	10	10	2	7	14	6
FBgn0032512	CG9305	2L	2337	410	522	299	439	317	539	401	397
FBgn0030556	CG1810	X	2243	644	915	639	775	631	878	686	752
FBgn0053532	CG33532	2L	651	1997	419	952	847	663	192	1033	5360
FBgn0034345	CG5174	2R	2237	2718	3630	2683	2991	2675	3608	2822	3236
FBgn0265778	CG9491	2L	6823	367	510	479	504	417	528	449	484
FBgn0261632	CR42715	2R	337	9	12	3	8	4	0	0	2
FBgn0028936	CG16873	2L	1395	31	34	24	35	30	37	51	44
FBgn0264982	CR44133	3R	1153	14	20	19	30	18	18	23	15
FBgn0033257	CG8713	2R	1978	14	38	17	30	15	16	20	27
FBgn0026199	CG1838	4	3612	3726	5280	3812	4522	4732	5662	4182	4782
FBgn0038011	CG4066	3R	1767	12	27	16	14	18	14	19	19
FBgn0030802	CG9099	X	729	496	720	512	635	497	643	506	617
FBgn0053333	CG33333	3R	576	26	37	22	19	23	30	32	28
FBgn0085485	CG34456	3L	627	1852	2734	2163	2473	849	1309	1115	1370
FBgn0038029	CG17639	3R	1051	22	14	20	12	10	12	15	17
FBgn0039070	CG17083	3R	1959	2	9	24	24	5	4	18	3
FBgn0030362	CG1803	X	1458	2186	3257	2978	3500	2367	2889	3357	3318
FBgn0264836	CG44044	3R	352	0	3	2	4	0	0	0	0
FBgn0030968	CG7322	X	1183	7161	10554	7143	8590	7301	9922	6972	7919
FBgn0010194	CG6407	X	4005	18	21	34	38	13	23	50	42
FBgn0262142	CR42868	2R	337	8	8	6	7	4	6	6	6
FBgn0035520	CG11586	3L	1115	159	231	157	204	149	193	170	177
FBgn0039920	CG11360	4	6932	705	958	744	748	813	936	699	773
FBgn0034265	CG6410	2R	1699	321	447	364	416	350	452	430	465
FBgn0040097	CG17011	2L	779	8	0	4	3	0	1	20	4
FBgn0030704	CG15916	X	959	324	461	337	382	294	387	297	335
FBgn0035251	CG7967	3L	1257	1737	2455	1859	2162	1423	2087	1771	1830
FBgn0000351	CG11330	2L	1655	20	28	11	14	15	18	12	10
FBgn0032684	CG10178	2L	1956	7262	9968	7437	8944	7777	10647	8939	7929
FBgn0028480	CG17841	X	3091	3832	5584	3982	4229	5584	7160	5428	5330
FBgn0051363	CG31363	3R	1658	332	471	270	337	294	333	409	294
FBgn0267027	CR45471	2R	864	8	12	10	4	9	13	4	4
FBgn0263776	CG43693	3L	2541	1332	1974	818	1085	1307	1662	1089	963
FBgn0004646	CG3039	X	3068	75	95	56	49	79	59	84	41
FBgn0034717	CG5819	2R	3344	5591	7338	5765	6253	5303	6970	5817	5332
FBgn0028482	CG16857	2L	2730	53	97	117	92	39	44	48	38
FBgn0037105	CG7169	3L	3136	176	271	191	238	247	329	223	255
FBgn0014033	CG4099	2L	2202	84	132	113	100	63	91	129	109
FBgn0264916	CR44107	3R	380	21	26	34	11	38	49	79	56
FBgn0052643	CG32643	X	548	1	2	6	9	0	4	3	1
FBgn0031069	CG12703	X	3185	3634	5032	4473	5146	3345	4115	4705	4814
FBgn0034194	CG15611	2R	1759	565	773	656	776	691	955	952	1048
FBgn0032168	CG13126	2L	1989	168	239	171	202	146	174	184	140
FBgn0028697	CG17420	3L	1017	23266	32499	21509	24952	23236	31957	25430	27301
FBgn0030912	CG6023	X	1453	146	230	92	135	194	350	200	193
FBgn0013726	CG8705	2R	3027	1854	2430	1132	1243	947	1393	1227	1047
FBgn0036931	CG14183	3L	2712	71	96	88	80	60	108	68	100
FBgn0029522	CG13373	X	812	107	148	60	88	101	96	73	118
FBgn0036403	CG6661	3L	1976	5	5	12	28	1	0	8	6
FBgn0038606	CG15803	3R	5262	40	47	31	22	31	34	43	45
FBgn0031717	CG6957	2L	1586	1653	2230	1994	2440	1562	1998	2104	2268
FBgn0039003	CG4917	3R	2671	179	233	197	264	182	271	212	231
FBgn0259243	CG42341	3L	3638	2290	3104	2110	2580	2313	2983	2297	2466
FBgn0040068	CG7893	X	4603	621	939	658	670	638	896	693	715
FBgn0085470	CG34441	2L	3507	542	776	550	632	521	770	620	668
FBgn0034072	CG18250	2R	6533	1072	1353	890	839	639	960	720	631
FBgn0034177	CG6796	2R	1482	103	147	102	115	130	157	112	104
FBgn0038167	CG9374	3R	2553	470	697	456	608	445	610	521	502
FBgn0031603	CG15432	2L	557	92	165	106	128	103	153	133	133
FBgn0264305	CG43783	3L	4993	273	387	277	342	281	354	335	317
FBgn0025641	CG14622	X	5470	7810	11048	7542	8451	9200	14044	8422	10535
FBgn0034763	CG12190	2R	2242	375	634	391	513	425	559	413	437
FBgn0038463	CG3534	3R	1979	1935	2811	2161	2927	2922	3369	3175	3676
FBgn0033608	CG13220	2R	816	1157	1705	1272	1584	1025	1335	1293	1186
FBgn0260635	CG12284	3L	2304	3013	4071	3015	3721	2602	3726	3053	3090
FBgn0010452	CG11280	3L	3365	79	72	49	57	49	43	35	32
FBgn0050466	CG30466	2R	2017	76	111	73	92	57	64	70	68
FBgn0267084	CR45528	X	1219	184	228	226	228	164	286	230	275
FBgn0285963	CG46339	3R	5182	3394	3675	2814	3429	2309	4600	3255	2763
FBgn0034440	CG10073	2R	2751	30	28	41	20	18	20	31	20
FBgn0033243	CG14763	2R	906	46	59	47	47	52	66	60	49
FBgn0265001	CG44152	2L	1662	9	16	17	14	13	20	17	21
FBgn0284442	CG4206	X	2747	48	71	40	73	31	22	38	43
FBgn0261461	CG42274	X	4695	1625	2008	1422	1352	1308	1617	1016	970
FBgn0034429	CG18607	2R	744	16	11	10	20	11	11	22	10
FBgn0053296	CG33296	2L	1949	14	15	11	17	5	43	26	18
FBgn0053189	CG33189	3R	677	14	12	20	47	31	54	52	79
FBgn0001089	CG9092	2L	2345	52	50	85	51	36	51	174	64
FBgn0267742	CR46073	3R	1428	176	274	214	245	164	242	188	176
FBgn0259969	CG42479	3L	554	5	2	12	4	1	1	7	1
FBgn0037727	CG8358	3R	2197	33	36	20	17	42	43	52	45
FBgn0003390	CG3135	X	1796	67	71	95	73	43	71	153	132
FBgn0039158	CG6182	3R	1373	213	276	190	253	178	216	207	195
FBgn0052418	CG32418	3L	951	134	180	122	129	88	131	170	118
FBgn0033631	CG9027	2R	1772	1727	2664	1745	1830	1341	2094	1470	1587
FBgn0259233	CG42331	3R	5053	15	25	35	31	35	59	44	47
FBgn0286833	CG46387	3L	762	43	58	36	38	39	53	33	30
FBgn0001122	CG2204	2R	5457	399	547	388	434	359	455	390	411
FBgn0063261	CG31275	3R	594	4	12	16	15	16	8	7	9
FBgn0033134	CG12840	2R	1062	225	257	177	161	116	220	156	130
FBgn0030087	CG7766	X	5032	3020	4106	3086	3519	3311	5088	3831	4097
FBgn0032029	CG17292	2L	2003	750	1023	821	847	797	1042	965	942
FBgn0028424	CG3767	2R	1495	6236	8030	7460	8717	4938	6456	5655	7198
FBgn0262112	CG12068	3R	1154	22	32	28	41	18	35	17	12
FBgn0027338	CG9423	3R	2728	5124	7199	4953	5781	4991	6994	5402	5581
FBgn0034654	CG10306	2R	853	1625	2326	1644	1828	1419	2021	1851	1668
FBgn0266598	CG42550	3R	580	35	53	36	58	55	59	52	57
FBgn0035194	CG9187	3L	692	92	141	87	95	48	40	64	57
FBgn0003380	CG12348	X	12181	283	195	170	302	187	163	579	500
FBgn0259952	CG42462	2L	456	2	4	1	11	4	5	9	5
FBgn0031654	CG8869	2L	894	30	43	46	11	11	18	14	28
FBgn0034417	CG15117	2R	2707	816	1080	829	856	739	1002	838	908
FBgn0034808	CG9896	2R	2043	24	25	19	9	39	9	552	182
FBgn0032225	CG5022	2L	2086	154	222	167	149	163	219	133	173
FBgn0051997	CG31997	4	729	259	410	327	377	1253	1132	1081	1262
FBgn0038516	CG5840	3R	1263	1858	2480	2031	2282	1526	2204	1779	1739
FBgn0262887	CR43242	2L	1090	186	219	182	193	116	119	149	130
FBgn0015035	CG4105	2L	1805	4705	6191	3267	5878	9104	14613	10207	9894
FBgn0038389	CG5516	3R	811	133	183	138	148	118	134	123	117
FBgn0287696	CG13025	3L	3145	84	130	74	102	95	103	86	77
FBgn0027570	CG9761	3R	3103	2408	3442	2859	3193	3091	4384	3444	4118
FBgn0038535	CG18212	3R	3909	3547	4571	3510	4258	3124	4179	3521	3775
FBgn0011206	CG4760	3L	6538	599	798	732	826	641	896	769	727
FBgn0261112	CG7828	3L	1867	362	517	346	436	348	499	455	390
FBgn0025825	CG2128	3R	1660	274	400	281	330	228	347	344	343
FBgn0267161	CR45601	X	875	4077	4178	55	22	3096	2710	53	19
FBgn0038320	CG4931	3R	4628	1201	1533	1188	1432	1185	1535	1440	1350
FBgn0024510	CG32315	3L	4000	49	90	43	70	43	56	42	54
FBgn0029892	CG3184	X	1179	96	172	108	134	101	118	119	111
FBgn0052133	CG32133	3L	8068	495	702	545	581	454	767	561	554
FBgn0032894	CG14402	2L	1688	0	2	24	23	0	0	11	2
FBgn0000356	CG6533	3L	522	3	179	0	1	7	9	0	1
FBgn0032635	CG15141	2L	1683	146	222	171	185	130	182	195	158
FBgn0013277	CG31449	3R	2324	286	26	405	70	21	81	482	154
FBgn0031857	CG11321	2L	9188	226	368	270	235	370	527	259	194
FBgn0033210	CG1406	2R	1001	108	139	80	98	91	134	124	88
FBgn0039511	CG3330	3R	1190	1	2	67	130	0	1	41	9
FBgn0026181	CG9774	X	7190	1092	1514	1146	1235	1170	1555	1432	1285
FBgn0035001	CG4527	2R	6812	4202	5697	4331	4668	4128	6093	4923	4824
FBgn0040010	CG17493	2L	5997	1822	2604	1787	2188	3109	3179	2761	3077
FBgn0036000	CG3434	3L	1372	126	190	142	170	148	183	177	157
FBgn0265819	CR44608	2L	538	3	8	5	2	2	0	3	2
FBgn0047092	CR32730	X	1856	85	10	28	105	1	2	335	266
FBgn0002868	CG9470	3R	700	50144	101304	53869	78242	36301	69217	62233	93811
FBgn0266419	CR45059	X	771	3	3	5	5	0	2	7	8
FBgn0019938	CG10122	2R	5078	557	902	531	619	644	823	586	521
FBgn0025697	CG12789	2L	5563	297	572	382	396	105	86	234	73
FBgn0029720	CG3009	X	2475	21	25	19	19	31	22	23	30
FBgn0033178	CG11127	2R	1484	259	328	244	284	206	246	260	266
FBgn0035673	CG6602	3L	1401	17336	26257	18270	25524	25419	32179	27816	36269
FBgn0030452	CG4330	X	3329	632	933	580	549	723	989	568	700
FBgn0035847	CG7476	3L	1477	24	36	41	47	10	19	15	19
FBgn0035103	CG7047	3L	2020	22	37	27	26	34	36	45	28
FBgn0050147	CG30147	2R	3383	44	53	45	38	69	78	68	60
FBgn0028694	CG18174	2L	1208	1886	2622	1885	2109	1610	2356	2054	2134
FBgn0026061	CG4123	3L	2009	2059	3239	2598	3228	3079	4131	4801	4760
FBgn0014022	CG8161	3R	1444	145	226	132	194	164	217	147	125
FBgn0261609	CG9946	X	1519	1455	2076	1474	1643	1283	1938	1574	1572
FBgn0033890	CG13350	2R	2956	98	70	48	106	37	47	35	33
FBgn0037486	CG14605	3R	1532	24	69	139	179	10	10	15	5
FBgn0035484	CG11594	3L	2895	6412	9303	7704	10250	9182	12905	10328	11980
FBgn0004867	CG5920	2L	1177	19310	28095	16632	19422	16977	25017	19403	19810
FBgn0034405	CG15102	2R	1926	2032	2888	3214	3273	1602	2518	2694	2582
FBgn0264089	CG43758	2R	9484	440	619	582	584	531	651	791	682
FBgn0035138	CG13884	3L	774	4	4	6	7	8	7	9	7
FBgn0032771	CG17349	2L	1147	1	2	15	31	1	1	13	6
FBgn0036448	CG9311	3L	5961	2441	3180	2397	2748	2596	3500	2844	2858
FBgn0085351	CG34322	X	1274	21	33	13	18	8	21	8	7
FBgn0038774	CG5023	3R	789	118	178	104	105	118	120	149	67
FBgn0051675	CG31675	2L	1151	4	12	8	11	8	7	14	9
FBgn0023525	CG3191	X	1247	221	278	150	200	200	258	210	194
FBgn0265661	CR44468	2R	1601	13	14	20	11	10	22	17	12
FBgn0086704	CG31006	3R	2154	404	563	406	509	355	549	463	502
FBgn0052572	CG32572	X	2264	32	64	51	42	29	48	49	43
FBgn0036804	CG13379	3L	800	118	208	149	166	128	156	154	162
FBgn0032465	CG12404	2L	1207	775	1062	835	864	619	980	887	841
FBgn0267304	CR45740	3L	342	0	0	2	0	3	12	1	3
FBgn0051988	CG31988	2L	1149	1	3	102	194	2	2	63	21
FBgn0034645	CG10320	2R	525	2521	3505	2589	2962	2007	2790	2424	2365
FBgn0031979	CG7429	2L	655	128	163	125	125	112	147	137	152
FBgn0039355	CG4730	3R	1502	42	56	52	56	21	31	29	40
FBgn0024183	CG4170	2L	3209	3576	5482	3502	4154	3870	5385	4358	4502
FBgn0259216	CG42316	4	4907	51	64	45	65	62	58	54	40
FBgn0015351	CG14906	3R	1177	139	175	185	154	141	209	208	166
FBgn0266111	CG13162	2R	6284	47	86	53	54	44	65	45	57
FBgn0030518	CG11134	X	913	5971	8834	4320	4982	5304	7724	4486	4318
FBgn0287632	CG46492	2R	1194	61	90	52	70	121	127	84	99
FBgn0031037	CG14207	X	1380	1815	2494	1971	1892	1491	2024	1695	1490
FBgn0086362	CG12114	3R	1465	626	840	595	659	601	818	575	601
FBgn0017551	CG10800	2L	1552	106	160	93	115	112	153	110	123
FBgn0025741	CG11081	4	10243	3221	4662	3477	3949	3913	4724	3875	4144
FBgn0037261	CG9775	3R	2400	1586	2305	1583	1870	1501	2132	1561	1698
FBgn0259964	CG42474	2L	418	8	3	10	7	3	1	15	5
FBgn0035423	CG17737	3L	681	3255	4416	3021	3502	3358	4448	3111	3603
FBgn0027084	CG12141	X	2223	1113	1671	1100	1193	866	1260	1168	991
FBgn0034898	CG18128	2R	1139	0	1	9	10	5	2	6	4
FBgn0036688	CG7729	3L	2790	33	58	50	43	39	45	64	30
FBgn0030926	CG6367	X	1645	54	44	31	19	50	39	36	14
FBgn0000278	CG1878	3R	425	3	5	2	4	28	8	11	9
FBgn0029867	CG3847	X	2134	795	1043	802	779	563	880	662	869
FBgn0040942	CG12643	X	1031	59	70	72	59	39	53	71	45
FBgn0260644	CG42536	3L	763	6	8	7	17	3	3	10	5
FBgn0266666	CG13779	2L	427	1014	1385	960	1093	800	1048	976	1034
FBgn0026679	CG12113	X	3466	293	472	310	324	343	477	332	299
FBgn0051639	CG31639	2L	633	1	1	48	71	0	0	21	5
FBgn0037754	CG8500	3R	3431	110	152	94	103	84	88	94	92
FBgn0032836	CG10680	2L	1272	404	465	279	247	256	243	413	249
FBgn0037897	CG5270	3R	7465	770	1076	799	817	841	1068	934	919
FBgn0266690	CR45180	3L	966	83	76	60	85	85	93	49	70
FBgn0032563	CG15258	2L	707	0	6	5	15	2	2	4	1
FBgn0263445	CR43468	2R	2060	565	859	567	584	688	914	814	694
FBgn0015925	CG3730	2R	2013	1654	2422	1849	2122	1567	1993	1617	1635
FBgn0050105	CG30105	2R	642	40	77	50	49	38	38	42	35
FBgn0027580	CG1516	2R	4446	8821	13873	7911	9993	9448	13360	10372	9112
FBgn0016119	CG4412	3R	616	5843	7866	5745	6484	5358	7037	6041	5920
FBgn0038324	CG5038	3R	2702	75	86	69	47	72	84	65	69
FBgn0023416	CG1506	2L	5055	26	40	39	55	31	25	25	28
FBgn0010435	CG2727	2R	2694	1276	1689	1371	1625	765	1032	879	868
FBgn0039740	CG7928	3R	1631	132	187	135	151	136	149	148	163
FBgn0000454	CG9285	3R	2047	8832	12455	11059	11586	9346	12719	11792	12485
FBgn0260860	CG1359	3R	1051	215	264	180	241	208	219	218	251
FBgn0038790	CG5097	3R	268	294	523	802	634	435	814	2936	2168
FBgn0259708	CG15675	2R	1930	325	414	299	344	415	428	373	356
FBgn0037432	CG10298	3R	745	1	5	9	6	3	8	9	9
FBgn0038692	CG3773	3R	1247	137	169	123	133	127	171	141	137
FBgn0267525	CR45865	3L	328	28	41	21	22	23	30	23	32
FBgn0015282	CG5289	3R	1625	2422	3146	2436	2802	2051	2868	2761	2688
FBgn0259101	CG42249	X	1827	4115	5788	4430	5444	3817	5203	3266	3609
FBgn0023530	CG3740	X	829	290	484	415	535	322	406	419	447
FBgn0020912	CG1447	3R	3571	4039	6382	4669	6450	4189	5706	5262	6132
FBgn0001965	CG7793	2L	5635	976	1495	1031	1204	1029	1432	1201	1205
FBgn0020386	CG1210	3L	4959	2503	3068	2529	2822	2656	3493	3159	3258
FBgn0010470	CG9847	2R	1350	1523	2096	1877	2147	1898	2124	2392	2717
FBgn0265453	CR44353	X	334	5	5	2	6	2	2	3	4
FBgn0053276	CG33276	3L	391	73	113	64	89	80	101	72	73
FBgn0051133	CG31133	3R	1532	145	202	145	159	107	207	144	118
FBgn0038858	CG5793	3R	1601	2383	3198	2626	3275	2384	2995	2667	3329
FBgn0032135	CG3881	2L	2406	307	296	228	335	208	373	591	569
FBgn0033160	CG11107	2R	2747	842	1149	753	885	717	1063	916	912
FBgn0053213	CG33213	3R	1279	27	46	36	30	31	43	23	24
FBgn0015381	CG9019	2L	3537	79	89	164	112	6	8	6	9
FBgn0011224	CG31000	3R	7770	186	247	180	194	161	177	193	147
FBgn0033644	CG8234	2R	1695	204	372	260	309	213	356	401	389
FBgn0267057	CR45501	X	552	73	115	89	72	62	84	63	73
FBgn0034468	CG11797	2R	547	0	1	5	8	6	9	37	12
FBgn0053468	CG33468	2R	607	4	5	16	18	60	35	39	74
FBgn0037659	CG11033	3R	5356	759	1196	865	892	859	1328	1003	937
FBgn0052428	CG32428	3L	1804	476	601	458	482	364	545	456	363
FBgn0004403	CG1524	X	877	12128	17441	11570	13117	11418	16010	12599	12669
FBgn0036237	CG18593	3L	1158	332	498	311	344	318	475	398	344
FBgn0037051	CG10565	3L	2538	1791	2533	1567	1834	1557	2323	1735	1715
FBgn0020638	CG10530	3L	517	1	0	2	1	8	5	5	5
FBgn0263599	CG5931	3L	6707	1237	1654	1366	1553	1194	1687	1653	1541
FBgn0003130	CG8246	2R	2458	30	43	35	36	19	30	31	23
FBgn0261294	CG33924	3L	609	6	3	7	3	5	2	1	2
FBgn0036210	CG14130	3L	1067	171	244	194	256	172	183	177	222
FBgn0029088	CG2019	3R	4884	420	659	550	638	435	640	534	531
FBgn0286071	CG14869	3R	6965	786	1121	673	924	769	1182	744	561
FBgn0013432	CG3717	X	748	518	895	574	701	507	589	517	513
FBgn0028343	CG8465	X	3876	528	719	496	607	505	711	583	553
FBgn0039900	CG2381	4	3002	286	261	141	259	38	39	28	31
FBgn0042104	CG18747	3R	1408	809	1075	789	942	781	852	784	712
FBgn0283478	CG4008	2L	1748	2082	3194	2076	2340	1762	2778	2218	2164
FBgn0265532	CR44382	X	480	61	82	52	46	59	78	61	59
FBgn0031968	CG7231	2L	1677	302	513	347	356	333	353	451	420
FBgn0034307	CG10914	2R	2054	110	168	100	161	108	152	128	127
FBgn0053926	CG33926	3L	820	367	293	233	318	647	122	103	194
FBgn0263748	CG43673	X	881	15	32	14	14	8	21	5	5
FBgn0052350	CG32350	3L	2844	433	550	408	503	451	547	411	448
FBgn0003890	CG4869	3R	1701	3675	5009	4024	4679	3616	5077	4708	4735
FBgn0265625	CG44433	2R	2491	5	2	13	28	3	2	13	6
FBgn0264337	CR43793	2R	400	4	7	0	4	10	18	13	15
FBgn0003386	CG2822	2L	4557	68	91	83	73	51	80	83	45
FBgn0036942	CG7328	3L	1398	159	215	164	222	182	193	219	309
FBgn0031652	CG8873	2L	1453	355	481	374	423	315	469	358	418
FBgn0033498	CG12209	2R	1268	3	6	9	17	2	5	5	11
FBgn0032790	CG10194	2L	1215	506	607	458	592	511	616	525	512
FBgn0004401	CG6143	3L	2792	3786	5601	3971	4574	3296	5474	4793	4175
FBgn0037009	CG5104	3L	787	624	872	636	695	564	835	657	739
FBgn0031558	CG16704	2L	350	33	41	11	14	23	20	18	12
FBgn0038855	CG5745	3R	1816	511	734	521	644	436	689	549	544
FBgn0086378	CG40410	3R	1290	1256	1812	1237	1521	1408	1741	1260	1604
FBgn0265589	CR44416	2R	281	6	13	18	23	2	5	13	15
FBgn0039896	CG1629	4	1504	47	94	55	71	112	120	75	98
FBgn0032032	CG17294	2L	1012	148	202	131	170	164	172	183	160
FBgn0052298	CG32298	3L	1205	0	1	18	20	1	2	5	2
FBgn0263510	CG6751	2R	1549	799	1109	820	863	683	936	850	831
FBgn0039797	CG1340	3R	1851	0	0	41	26	0	1	23	3
FBgn0025634	CG13367	X	1550	321	472	308	336	310	456	302	306
FBgn0036697	CG7725	3L	2335	395	528	348	385	414	486	437	412
FBgn0040773	CG2249	2R	853	5481	7177	5082	5733	5298	6339	5785	5214
FBgn0035817	CG7409	3L	760	13	15	105	17	9	116	64	72
FBgn0032835	CG16772	2L	1095	54	71	66	61	59	70	50	48
FBgn0020249	CG7954	3R	1500	1869	2613	1741	1979	1341	1996	1916	1878
FBgn0036906	CG14102	3L	2055	43	72	35	52	52	52	55	59
FBgn0259834	CG8062	X	3414	453	474	299	278	344	331	411	257
FBgn0038466	CG8907	3R	2368	779	973	571	594	1514	2482	1956	2969
FBgn0023520	CG3857	X	2341	283	506	368	402	403	552	509	642
FBgn0034541	CG13437	2R	782	22	25	20	18	17	30	12	15
FBgn0260634	CG10192	3R	8889	1211	1720	1558	1532	1311	1792	1599	1641
FBgn0034477	CG13872	2R	2010	0	0	17	19	0	0	7	2
FBgn0030723	CG14948	X	2630	22	37	17	31	16	31	14	27
FBgn0051769	CG31769	2L	1086	92	66	65	57	65	64	115	73
FBgn0283450	CG1707	2R	720	2236	3411	2323	2838	2204	3046	2562	2639
FBgn0264743	CG44001	2L	2691	18	37	20	17	28	36	24	25
FBgn0032252	CG6232	2L	3285	113	157	145	158	133	109	122	106
FBgn0032891	CG9333	2L	2570	188	208	206	208	191	249	188	223
FBgn0259151	CG42266	2L	1949	16	12	23	20	3	8	15	9
FBgn0037455	CG2336	3R	1358	5	2	16	26	1	3	5	7
FBgn0038715	CG7333	3R	1698	56	59	31	65	51	78	57	79
FBgn0015299	CG8396	2L	536	213	319	227	268	232	258	255	272
FBgn0266742	CR45215	3R	1023	350	501	328	348	367	415	297	325
FBgn0002901	CG7347	3L	2816	84	138	86	118	81	118	118	94
FBgn0037777	CG11722	3R	770	213	281	192	183	198	235	184	173
FBgn0033136	CG12838	2R	889	3	9	10	7	4	3	3	3
FBgn0264367	CR43819	2L	719	9	13	4	14	11	9	7	9
FBgn0038722	CG7360	3R	1820	151	248	165	207	132	204	164	189
FBgn0000119	CG5912	2R	6024	817	1034	963	1010	778	1045	968	1037
FBgn0264491	CG10293	3R	4003	2064	3117	2255	2694	2272	3168	2486	2794
FBgn0051549	CG31549	3R	1130	731	997	710	844	666	910	826	842
FBgn0016920	CG11020	2L	6665	94	84	42	85	108	201	88	127
FBgn0260770	CG42568	2R	1472	526	800	603	640	492	634	577	645
FBgn0037627	CG13318	3R	1271	20	18	10	13	28	29	27	14
FBgn0020764	CG3017	2R	1842	1444	1942	1448	1786	1336	1823	1518	1437
FBgn0046214	CG11844	3R	1701	2623	4028	2477	3057	2374	3413	2886	2689
FBgn0035577	CG13708	3L	4357	70	115	97	113	159	300	181	237
FBgn0267684	CR46020	3R	707	7	20	22	20	10	21	17	17
FBgn0030631	CG6227	X	4251	343	502	379	405	338	486	365	356
FBgn0043458	CG12084	3L	3483	958	1416	1077	1190	969	1239	1123	1150
FBgn0037020	CG4289	3L	1249	4551	7104	5279	7010	5272	6708	6142	7022
FBgn0032262	CG7384	2L	2261	58	63	20	27	37	31	29	15
FBgn0287478	CG42332	2R	7588	3985	5426	4093	4678	3891	5773	3819	4091
FBgn0038930	CG5778	3R	657	116	145	70	96	78	78	130	89
FBgn0002622	CG6779	3R	1133	24980	35568	22559	26007	22244	32943	26110	26296
FBgn0266673	CG6159	3R	2380	325	479	361	441	353	418	383	441
FBgn0052647	CG32647	X	5943	162	106	84	119	182	95	217	156
FBgn0050151	CG30151	2R	962	67	52	33	16	37	34	34	39
FBgn0033454	CG1671	2R	2523	306	446	222	306	204	321	276	215
FBgn0010225	CG1106	3R	3030	6054	7872	5659	6019	4406	6141	5035	4914
FBgn0031459	CG2862	2L	644	1740	2482	1968	2087	1501	2098	1941	2060
FBgn0267228	CR45668	X	1833	192	206	213	214	147	192	189	223
FBgn0264906	CR44097	3R	558	5	9	6	3	6	6	10	7
FBgn0039084	CG10175	3R	2876	768	881	644	568	451	573	298	465
FBgn0260763	CG42561	2R	566	5	9	5	2	16	14	7	10
FBgn0031976	CG7367	2L	1493	231	21	84	313	25	26	970	865
FBgn0265047	CG41503	Y	1117	37	59	68	84	27	30	90	86
FBgn0030283	CG15198	X	650	0	1	19	27	0	0	10	4
FBgn0032763	CG17568	2L	1839	184	260	171	221	174	213	189	194
FBgn0052699	CG32699	X	3378	719	980	567	791	667	899	622	661
FBgn0037236	CG9772	3R	2412	87	181	135	130	132	191	137	142
FBgn0085474	CG34445	2R	527	10	14	6	15	4	13	4	10
FBgn0039471	CG6295	3R	1091	17	43	42	25	15	34	98	16
FBgn0031041	CG12788	X	1754	238	405	284	356	231	315	301	261
FBgn0033286	CG2127	2R	1695	2	2	252	383	3	2	134	31
FBgn0030331	CG15221	X	2494	3561	5411	3484	4642	2195	3276	1949	2980
FBgn0004177	CG7109	2L	3102	8329	11237	8225	9802	8532	11239	9418	10360
FBgn0032236	CG5108	2L	917	710	1055	847	870	697	883	761	766
FBgn0036249	CG11560	3L	1113	103	155	87	127	93	142	123	127
FBgn0030067	CG10648	X	1535	224	400	240	295	189	285	310	273
FBgn0003942	CG5271	2L	592	23134	31405	19794	23416	20473	27376	21009	22243
FBgn0051710	CG31710	2L	1253	468	733	597	677	492	658	567	783
FBgn0033659	CG18188	2R	2028	1213	1523	1127	1274	525	664	1128	562
FBgn0033669	CG8979	2R	1203	834	1295	933	1086	793	1002	978	1018
FBgn0034390	CG15093	2R	1310	16820	23648	22439	25731	13798	18630	20209	20158
FBgn0027620	CG1966	3R	5079	436	662	469	533	457	632	462	543
FBgn0028920	CG8997	2L	1347	83	25	133	12	3518	58	8665	1604
FBgn0002736	CG9401	2R	1103	495	478	383	605	441	592	1110	885
FBgn0265274	CG1448	3R	2136	105	111	91	76	75	56	83	58
FBgn0030642	CG15642	X	1489	32	33	22	26	23	34	33	20
FBgn0030871	CG8142	X	1224	66	130	84	122	81	75	79	106
FBgn0260753	CG13758	X	3331	187	277	165	187	209	272	215	230
FBgn0010590	CG8392	2R	852	1754	2596	1661	1955	1365	1950	1769	1757
FBgn0004242	CG3139	2L	5872	148	185	143	193	302	421	500	542
FBgn0035254	CG7974	3L	1348	107	161	126	142	100	178	140	134
FBgn0030276	CG1938	X	3715	4835	6446	4483	5043	5655	7255	5028	5634
FBgn0039943	CG17168	X	1516	438	618	453	546	422	600	515	537
FBgn0029898	CG14439	X	2428	9	14	25	25	14	23	30	27
FBgn0053230	CG33230	3L	1754	567	751	542	648	617	795	637	710
FBgn0265420	CR44332	3R	409	11	8	4	2	5	9	2	1
FBgn0267376	CG6584	3R	2392	7720	11804	8774	11951	6900	9763	8627	10106
FBgn0037616	CG8136	3R	1620	15	15	72	110	22	32	57	22
FBgn0039016	CG4792	3R	6913	309	420	294	312	282	399	324	310
FBgn0031518	CG3277	2L	3475	208	291	148	268	182	221	268	200
FBgn0004921	CG8261	2R	2554	5854	8380	6015	7641	6674	8829	7931	8891
FBgn0032868	CG17472	2L	582	5	1	9	3	1	0	10	0
FBgn0039768	CG15533	3R	2203	7	7	33	3	203	2	202	15
FBgn0052819	CG32819	X	2191	18	17	58	67	3	8	32	10
FBgn0033816	CG4679	2R	2159	718	997	619	697	624	864	617	558
FBgn0030092	CG8971	X	923	115	159	121	158	97	120	131	122
FBgn0030753	CG4420	X	2216	938	1349	1030	1204	897	1272	1124	1125
FBgn0259168	CG42273	X	5507	926	1329	769	848	911	1276	826	929
FBgn0030261	CG15203	X	900	27	31	41	22	18	33	32	11
FBgn0034408	CG12758	2R	4661	85	127	72	105	133	197	107	126
FBgn0032259	CG6144	2L	1705	280	413	295	355	257	332	291	295
FBgn0039304	CG10425	3R	1402	1746	2380	1658	1770	1920	2423	2086	2028
FBgn0033494	CG33135	2R	3263	1578	2257	2383	3104	976	1374	1497	1763
FBgn0037359	CG1245	3R	1080	75	116	88	91	65	85	74	94
FBgn0036155	CG6163	3L	2020	166	227	132	197	146	259	220	232
FBgn0029765	CG16756	X	521	122	192	77	103	82	72	78	49
FBgn0042205	CG18764	3R	1378	80	105	52	83	85	111	60	94
FBgn0052364	CG32364	3L	1046	6	5	11	9	4	1	7	7
FBgn0031637	CG2950	2L	3034	7468	10466	7462	8513	8601	11565	8172	9567
FBgn0029979	CG10777	X	8365	1056	1587	1024	1351	1110	1459	1178	1314
FBgn0038149	CG9796	3R	1122	97	109	56	53	97	131	80	87
FBgn0037888	CG17210	3R	898	6	10	50	44	9	15	95	42
FBgn0029746	CG15465	X	19353	2324	3362	2599	2812	2356	3634	3007	2797
FBgn0033373	CG8080	2R	1808	1108	1645	1351	1595	1221	1832	1667	1968
FBgn0037332	CG14670	3R	3991	330	453	310	443	358	467	378	365
FBgn0035207	CG9153	3L	3820	3057	4431	3488	3897	3021	4374	3917	4073
FBgn0263911	CG7181	3L	513	3857	5319	3459	4372	3687	4358	3620	3496
FBgn0034592	CG9406	2R	732	0	4	9	15	5	2	2	2
FBgn0039091	CG10182	3R	2212	3	7	4	4	76	6	162	4
FBgn0052107	CG32107	3L	3956	1802	1756	2295	1673	617	616	1075	741
FBgn0064225	CG17489	2L	3835	50615	66943	45654	52537	49671	70496	53377	58674
FBgn0025639	CG13363	X	6137	1265	1893	1107	1395	1333	1938	1301	1425
FBgn0000557	CG1873	3R	2606	29	65	51	52	28	49	69	50
FBgn0037330	CG2109	3R	1122	240	379	238	254	215	268	223	195
FBgn0266639	CR45146	2R	829	31	37	22	44	14	35	23	27
FBgn0035513	CG1259	3L	961	11	10	6	2	15	10	11	8
FBgn0035409	CG14963	3L	932	5394	6800	3931	4832	2144	4439	2090	2432
FBgn0264895	CG44086	2L	4951	190	265	228	277	211	278	341	323
FBgn0004911	CR32265	3L	1275	19	6	9	4	6	11	8	10
FBgn0051636	CG31636	2L	1567	20	24	14	17	41	6	90	2
FBgn0086855	CG17078	2L	3132	254	433	261	372	250	375	301	305
FBgn0036211	CG5946	3L	2169	2783	3882	3632	3945	2985	4335	4340	4612
FBgn0085205	CG34176	2L	401	75	57	52	39	201	59	412	70
FBgn0015025	CG6215	3L	1585	83	128	76	88	65	84	66	76
FBgn0050039	CG30039	2R	727	0	2	27	18	0	0	15	5
FBgn0261816	CG42758	3L	631	1	1	16	18	3	2	6	2
FBgn0002526	CG10236	3L	11690	813	1089	825	799	578	890	697	642
FBgn0034176	CG9000	2R	1547	1081	1416	1169	1249	1010	1298	1188	1048
FBgn0039342	CG5107	3R	681	31	31	30	8	13	25	262	16
FBgn0030927	CG15046	X	1817	9	12	6	9	16	13	15	11
FBgn0039673	CG7568	3R	2031	145	209	133	179	154	169	161	175
FBgn0038857	CG17282	3R	1000	216	299	202	237	262	284	276	318
FBgn0015622	CG11958	3R	2623	7058	9466	8366	9224	5813	8756	8032	7923
FBgn0266803	CR45265	2R	402	3	3	7	2	3	5	3	3
FBgn0036481	CG16959	3L	2292	42	40	27	36	25	37	37	29
FBgn0036680	CG9665	3L	2676	79	123	108	109	72	88	76	86
FBgn0037140	CG7442	3L	2085	115	39	70	88	385	32	276	52
FBgn0024947	CG3059	2L	2291	4461	6563	5610	6999	4543	6502	6155	6549
FBgn0029893	CG14442	X	4658	1036	1692	1175	1307	1169	1642	1285	1408
FBgn0264822	CR44030	4	753	18	7	21	11	3	1	1	1
FBgn0042092	CG13773	2L	1081	83	166	96	104	72	95	78	83
FBgn0032264	CG6113	2L	1936	74	72	57	53	73	72	129	75
FBgn0250791	CG6625	3L	2070	2483	3408	2370	2787	2107	2712	2283	2342
FBgn0263355	CG31688	2L	7344	1437	1986	1353	1780	1609	2221	1623	2047
FBgn0003514	CG3595	X	1403	2713	3603	2900	2966	2132	3350	3176	2807
FBgn0263455	CR43478	3R	1386	11	8	11	12	17	15	23	23
FBgn0261988	CG17998	3R	4690	592	867	583	705	716	956	741	785
FBgn0261587	CG42697	2R	818	4	4	13	10	3	5	9	3
FBgn0031484	CG3165	2L	1323	321	462	287	306	553	815	763	710
FBgn0003862	CG8651	3R	14052	768	963	837	866	896	1119	953	980
FBgn0267616	CR45954	3L	341	2	0	0	1	3	4	1	0
FBgn0010382	CG3938	2L	3946	124	248	103	114	133	178	83	85
FBgn0035248	CG13919	3L	517	62	109	65	111	69	82	83	73
FBgn0263582	CR43607	2L	724	2	9	4	11	6	5	2	8
FBgn0260762	CG42560	2R	880	0	0	5	9	0	1	2	1
FBgn0267801	CR46126	3R	383	4	3	4	2	1	1	2	2
FBgn0026389	CG1854	2R	1531	13	15	10	7	8	22	12	25
FBgn0052351	CG32351	3L	2093	2	3	148	202	0	6	104	25
FBgn0035960	CG4942	3L	1306	137	183	131	150	121	199	134	142
FBgn0051088	CG31088	3R	628	6	7	4	6	1	2	2	1
FBgn0265497	CR44366	2R	1591	35	79	46	51	29	52	56	51
FBgn0033350	CG8237	2R	1220	393	516	395	421	374	447	414	443
FBgn0033699	CG8857	2R	738	16692	22605	15584	17430	12777	19241	15459	15507
FBgn0033763	CG8646	2R	1763	43	59	32	39	14	20	24	27
FBgn0025111	CG1683	X	1335	35	79	74	92	53	73	68	55
FBgn0010113	CG15532	3R	14807	511	545	531	480	423	559	617	608
FBgn0028897	CG4935	2L	1083	50	55	40	49	43	69	50	41
FBgn0053052	CG33052	3L	1391	119	202	142	146	98	139	123	110
FBgn0033235	CG8728	2R	1935	848	1240	930	1012	717	1138	1011	891
FBgn0030484	CG1681	X	1220	536	699	756	768	412	363	2211	731
FBgn0052554	CG32554	X	817	58	70	49	43	42	61	35	62
FBgn0047095	CG33939	X	553	5	8	9	3	9	6	13	8
FBgn0028421	CG11759	X	3949	325	490	361	410	308	431	376	379
FBgn0053548	CG33548	X	2094	52	79	32	52	29	48	35	26
FBgn0000377	CG3193	X	2332	518	714	466	575	405	559	470	497
FBgn0020618	CG7111	2L	1388	21536	29821	18702	20996	18422	26670	22344	21164
FBgn0015247	CG8293	2R	2106	778	1138	781	926	883	1271	1025	1095
FBgn0259938	CG17100	3R	5092	2165	3852	2825	3265	2392	3631	3128	3157
FBgn0051481	CG31481	3R	3728	104	3	43	144	7	12	411	335
FBgn0039335	CG5127	3R	2091	175	166	144	162	132	134	146	151
FBgn0267484	CR45834	3L	406	7	5	5	8	4	10	3	3
FBgn0263993	CG43736	X	7668	1017	1547	1042	1276	1019	1497	1110	1273
FBgn0034935	CG13565	2R	1071	182	249	227	209	132	166	360	220
FBgn0034087	CG8443	2R	5896	2231	3352	2285	2862	2332	3243	2623	2640
FBgn0262825	CR43196	3R	543	12	12	6	7	12	14	24	9
FBgn0031428	CG9886	2L	3762	885	1216	825	992	985	1338	1054	1136
FBgn0266407	CR45047	3R	411	6	7	3	5	5	8	12	14
FBgn0025624	CG4025	X	1240	554	888	631	666	526	784	742	675
FBgn0032217	CG4972	2L	2080	4611	6403	4864	6001	4600	6120	4695	5287
FBgn0033919	CG8547	2R	2676	690	1002	694	727	551	1003	698	724
FBgn0010620	CG10939	2R	1717	1863	2563	1995	2410	1725	2436	2172	2601
FBgn0028664	CG11589	3L	848	686	885	636	691	675	851	679	738
FBgn0260462	CG12163	3R	2299	8115	11188	8023	9095	7893	11486	10550	11227
FBgn0063498	CG17523	2R	890	50	73	81	82	60	78	76	99
FBgn0038862	CG5798	3R	3204	744	1025	815	891	672	836	707	777
FBgn0042179	CG18869	3L	1976	13	14	16	10	42	24	107	17
FBgn0264084	CR43753	2L	1267	7	12	11	11	8	14	15	8
FBgn0020306	CG9696	2R	10626	3733	5404	3796	4106	3589	5594	4227	3970
FBgn0030251	CG2145	X	2045	743	777	1882	2230	490	608	1567	1856
FBgn0085404	CG34375	3R	2221	11	18	9	17	8	19	14	25
FBgn0050499	CG30499	2R	1060	574	879	581	774	637	873	854	830
FBgn0036828	CG6841	3L	3382	358	411	350	352	303	420	344	328
FBgn0264477	CR43885	3L	447	4	1	7	5	3	1	6	2
FBgn0051523	CG31523	3R	3232	1140	1386	857	883	1492	1295	1576	984
FBgn0034139	CG4927	2R	1449	95	119	200	181	6	12	11	12
FBgn0003165	CG9755	3R	10223	1575	1857	1297	1555	1408	1817	1536	1434
FBgn0038013	CG10038	3R	1212	188	262	198	216	212	249	240	263
FBgn0003714	CG7925	X	1596	395	564	354	385	418	534	394	329
FBgn0038524	CG7623	3R	1994	419	524	389	446	399	501	403	406
FBgn0267067	CR45511	X	438	13	17	9	13	4	16	20	17
FBgn0033569	CG12942	2R	2481	125	192	124	168	114	162	150	149
FBgn0033357	CG8226	2R	539	1214	1686	1041	1329	1071	1407	1013	1144
FBgn0038163	CG10841	3R	2406	5	2	53	50	2	5	25	12
FBgn0038901	CG13419	3R	640	60	44	43	28	11	19	25	24
FBgn0030485	CG1998	X	1770	43	65	46	51	36	33	56	44
FBgn0267702	CR46035	3R	1887	53	107	72	75	36	58	49	56
FBgn0053054	CG33054	3L	706	251	274	195	265	239	255	257	276
FBgn0262524	CG14121	3L	808	72	119	94	133	76	92	80	87
FBgn0025790	CG10327	2R	3222	668	980	685	802	651	958	774	763
FBgn0010409	CG6510	2R	635	17131	24371	16942	17353	15666	23487	17264	18489
FBgn0039172	CG5677	3R	1694	980	1261	1131	1212	797	1144	1128	1054
FBgn0265201	CG44261	3R	476	19	36	18	35	13	18	15	20
FBgn0032691	CG10414	2L	2427	85	131	93	121	86	122	100	93
FBgn0265140	CG7649	3R	5841	917	1209	1044	1029	877	981	1043	995
FBgn0029946	CG15034	X	1248	1	1	14	17	1	2	6	1
FBgn0038912	CG6656	3R	1542	2372	3305	2314	2869	2208	2940	2262	2646
FBgn0050491	CG30491	2R	1414	300	366	247	314	264	322	247	251
FBgn0028292	CG15797	X	2970	426	623	327	411	465	599	366	346
FBgn0030151	CG1354	X	1684	1321	1983	1330	1552	1306	1746	1507	1388
FBgn0051025	CG31025	3R	3376	3	6	178	213	6	12	96	29
FBgn0040064	CG4600	2L	1391	5163	6965	6367	8235	5214	6720	9012	8687
FBgn0286516	CG9821	3R	6145	8158	10667	8947	10049	8534	10330	9491	10691
FBgn0031851	CG11188	2L	1703	193	279	184	220	177	256	195	195
FBgn0285925	CG6588	3R	4814	83	120	102	71	138	182	166	160
FBgn0039726	CG7883	3R	1005	796	1152	801	923	677	1004	812	827
FBgn0050349	CG30349	2R	2014	466	691	427	494	440	628	541	464
FBgn0019968	CG8183	2R	8871	1734	2261	1799	2029	1842	2386	2292	2035
FBgn0003053	CG12212	X	7441	174	199	144	117	227	160	440	133
FBgn0035714	CG8549	3L	1037	393	574	402	471	468	629	564	555
FBgn0262366	CG43064	3L	2001	476	336	358	268	565	172	222	473
FBgn0028582	CG8532	3L	5759	8615	11898	9179	10565	9854	11985	9985	10619
FBgn0035334	CG8993	3L	616	1330	1898	1415	1535	1218	1511	1387	1357
FBgn0015075	CG9054	3L	2470	415	652	382	511	389	516	467	474
FBgn0029700	CG15576	X	921	22	21	26	43	12	16	13	19
FBgn0051230	CG31230	3R	416	1	3	8	8	4	10	3	5
FBgn0011642	CG32018	4	2180	1248	1633	1176	1416	1525	1797	1315	1529
FBgn0002930	CG1857	2R	1633	221	234	176	157	176	184	244	193
FBgn0262743	CG2637	2L	6818	1115	1730	1133	1242	1173	1528	1216	1272
FBgn0287463	CR46452	3R	1715	403	491	475	481	301	370	389	389
FBgn0085313	CG34284	3R	520	13494	18122	14956	16257	13558	17676	14922	15586
FBgn0036941	CG7335	3L	1237	2	2	12	18	2	1	7	3
FBgn0036756	CG5582	3L	1589	7414	10512	7738	9373	7587	9886	8379	8658
FBgn0032791	CG18094	2L	1357	72	113	90	101	105	93	107	94
FBgn0032476	CG5439	2L	1829	294	410	283	363	262	364	325	332
FBgn0033207	CG12826	2R	717	5	7	3	77	6	3	155	5
FBgn0046706	CG40080	2R	1815	265	319	219	226	270	278	170	243
FBgn0042125	CG18787	2L	1386	236	354	246	293	242	293	252	268
FBgn0261611	CG42700	2R	4712	13	15	11	13	20	11	87	13
FBgn0039303	CG11857	3R	1801	1885	2811	2180	2529	1717	2407	2217	2363
FBgn0265082	CG44193	3R	15976	3429	4518	3693	3858	3156	4551	3942	4027
FBgn0029959	CG12156	X	1406	1335	1917	1370	1552	1320	1843	1475	1587
FBgn0034262	CG14485	2R	2582	4015	5994	2991	3684	3337	5876	2608	3051
FBgn0039857	CG11522	3R	967	26443	37494	24855	27299	23455	33940	28455	28589
FBgn0024733	CG17521	3L	1224	31645	41683	27172	32261	29820	38154	30179	31757
FBgn0266632	CR45139	2R	1080	95	129	101	142	63	99	86	80
FBgn0025686	CG11592	2L	1893	54	61	39	38	54	97	68	62
FBgn0029909	CG12796	X	1218	39	46	16	17	32	43	15	9
FBgn0267486	CG7180	2L	4012	59	80	63	50	67	72	69	58
FBgn0010520	CG4539	2L	758	186	321	189	232	175	258	199	194
FBgn0053193	CG33193	3R	2235	275	395	223	314	221	333	280	321
FBgn0260991	CG12165	2R	2699	53	49	15	26	39	35	21	15
FBgn0002789	CG4696	2R	879	457	593	419	343	371	429	534	298
FBgn0050195	CG30195	2R	575	3	11	4	1	3	2	3	4
FBgn0004698	CG8153	2R	4683	750	1096	912	929	825	1023	912	977
FBgn0265991	CG37	2R	7418	3664	4590	3880	3866	2645	3810	3505	3469
FBgn0038769	CG10889	3R	2176	174	295	210	241	211	266	223	212
FBgn0285913	CG12207	3R	2535	4594	7042	5385	6320	4769	6934	4987	5595
FBgn0086608	CG34112	3R	1139	417	590	455	447	255	279	242	260
FBgn0031070	CG12702	X	3461	34	48	139	129	29	45	60	139
FBgn0053306	CG33306	2L	800	13	6	33	5	453	9	1393	135
FBgn0015239	CG7199	3L	2345	978	1325	993	1038	899	1272	1004	1080
FBgn0023179	CG6438	3R	3991	25	21	27	15	33	31	42	18
FBgn0013675	CG34069	mitochondrion_genome	685	64945	87554	59610	71089	85034	93318	82581	85031
FBgn0032378	CG14939	2L	2553	1919	2763	2193	2736	2118	2821	2464	2698
FBgn0286723	CG4500	2L	2206	290	367	276	343	253	318	229	328
FBgn0053493	CG33493	3L	592	72	75	48	50	65	49	78	51
FBgn0040989	CG5693	2L	590	0	2	15	23	1	1	5	2
FBgn0002638	CG10480	3L	2365	649	940	568	697	576	747	617	561
FBgn0036258	CG5642	3L	1834	3153	4180	3268	3335	2752	4027	3663	3360
FBgn0030641	CG6299	X	2551	444	664	436	557	415	518	541	469
FBgn0051720	CG31720	2L	2836	80	83	50	74	60	46	183	42
FBgn0052476	CG32476	3L	2091	1873	2548	1784	2236	1866	2214	1995	2064
FBgn0264907	CG44098	3R	4187	38	79	249	53	86	11	83	14
FBgn0267097	CR45537	X	1419	9	8	10	16	8	14	7	9
FBgn0267443	CR45793	3R	755	82	85	66	62	38	72	43	50
FBgn0024245	CG17559	2L	2639	65	83	61	85	44	63	81	60
FBgn0010352	CG11661	3L	4387	18835	24956	20179	21728	16070	23755	20385	20628
FBgn0029944	CG2079	X	3487	425	556	355	390	395	547	355	393
FBgn0087041	CG42231	2L	1507	44	77	50	65	40	67	48	47
FBgn0266813	CR45275	2R	552	434	691	450	551	384	465	518	557
FBgn0035344	CG16761	3L	1817	55	50	64	60	37	32	37	25
FBgn0085385	CG34356	3L	5905	36	44	29	34	43	67	33	44
FBgn0039184	CG6432	3R	2715	56	12	21	7	65	20	60	24
FBgn0014906	CG3488	2L	2733	1564	2183	1611	1925	1513	2205	1806	1957
FBgn0028988	CG9456	2R	1195	130	162	106	91	114	147	124	92
FBgn0016070	CG5263	3L	4927	481	755	392	429	549	600	446	477
FBgn0000565	CG7266	3L	1090	495	819	609	801	492	582	1479	885
FBgn0029658	CG14269	X	835	1	1	8	9	3	4	4	2
FBgn0035926	CG5804	3L	337	425	88	45	27	905	47	1404	742
FBgn0267101	CR45541	X	399	9	23	2	8	1	1	1	1
FBgn0011455	CG9762	3L	888	3883	5069	3549	4087	3410	4421	3337	3570
FBgn0037770	CG5358	3R	3071	295	371	299	247	254	369	272	281
FBgn0266635	CR45142	2R	2186	1232	1788	1499	1802	1107	1371	1116	1381
FBgn0284257	CG30118	2R	2584	1512	2240	1745	2014	1244	1912	1726	1661
FBgn0285879	CG32577	X	7272	39	76	63	59	55	55	71	78
FBgn0053105	CG33105	3R	3535	1783	2759	1863	2500	710	978	949	917
FBgn0026751	CG4208	X	2319	284	499	365	449	274	390	405	396
FBgn0039131	CG12268	3R	1864	44	40	18	15	19	8	48	8
FBgn0003139	CG12217	X	1675	753	1097	756	966	691	993	918	978
FBgn0004583	CG4114	2L	6672	714	1007	541	755	759	1031	963	752
FBgn0267058	CR45502	X	752	5	8	2	9	3	5	3	4
FBgn0267458	CR45808	3L	524	0	0	2	7	1	0	1	1
FBgn0030694	CG15602	X	1342	304	435	302	378	345	394	342	407
[truncated: 13,082 more rows]

## Sheet: WB15_counts
ID	CGnum_or_neORFPos	Locat	Length	WB_FR_F15_B1	WB_FR_F15_B2	WB_FR_F15_B3	WB_FR_M15_B1	WB_FR_M15_B2	WB_FR_M15_B3	WB_ZI_F15_B1	WB_ZI_F15_B2	WB_ZI_F15_B3	WB_ZI_M15_B1	WB_ZI_M15_B2	WB_ZI_M15_B3
[truncated: 19,391 more rows]

[truncated: 1 more sheets: WB28_counts]
