# Supplementary material for: Expression of De Novo Open Reading Frames in Natural Populations of Drosophila melanogaster
Source: J Exp Zool B Mol Dev Evol. 2025 Apr 15;344(7):415–27. doi: 10.1002/jez.b.23297 (PMC12576379; doi:10.1002/jez.b.23297)
Supplement: Supplementary file 9 — Data S3 neORF categories for each dataset. [file JEZ-344-415-s009.xlsx]

## Sheet: early_FB_EU
Orthogroup	Short	Long	Cat1	Cat2	Cat3	Cat4	Cat5	Cata	Catb	Catc	Catd	Cate	noBlast
OG0000767	144	144	1	2	0	0	7	1	1	1	0	0	0
OG0005178	183	183	0	3	0	4	0	0	0	3	0	0	0
OG0000785	99	123	0	0	0	1	0	0	0	0	0	0	0
OG0001728	180	288	0	2	0	8	1	0	0	2	0	0	0
OG0004347	135	135	0	0	3	1	0	0	0	0	0	0	0
OG0002549	282	282	0	0	0	0	0	0	0	0	0	0	0
OG0005232	183	183	0	1	0	0	0	0	0	1	0	0	0
OG0000667	171	171	0	3	0	1	0	0	2	0	0	0	1
OG0005683	645	645	0	0	0	0	0	0	0	0	0	0	0
OG0005652	162	162	9	89	7	17	30	9	26	46	0	0	17
OG0004680	135	135	0	2	3	0	0	0	1	1	0	0	0
OG0002193	249	249	0	0	0	0	0	0	0	0	0	0	0
OG0002051	240	240	0	1	0	2	0	0	1	0	0	0	0
OG0002004	183	183	0	0	0	2	0	0	0	0	0	0	0
OG0000013	102	423	3	122	725	632	600	3	3	111	4	0	4
OG0002401	402	402	0	0	0	1	0	0	0	0	0	0	0
OG0005078	246	246	0	0	1	2	0	0	0	0	0	0	0
OG0004095	360	360	0	4	0	2	0	0	0	4	0	0	0
OG0002389	93	93	0	0	27	2	45	0	0	0	0	0	0
OG0002354	129	129	0	0	0	4	0	0	0	0	0	0	0
OG0000311	252	339	0	9	1	5	19	0	0	7	0	0	2
OG0003118	192	192	0	0	0	0	0	0	0	0	0	0	0
OG0001045	93	93	0	0	0	0	0	0	0	0	0	0	0
OG0001010	150	249	0	3815	112	1892	2700	0	0	3386	12	0	417
OG0002572	222	222	0	0	0	0	0	0	0	0	0	0	0
OG0002807	330	330	0	13	8	10	13	0	0	4	6	0	3
OG0003455	174	174	0	0	0	0	0	0	0	0	0	0	0
OG0005678	132	132	0	0	0	0	0	0	0	0	0	0	0
OG0001185	141	240	0	0	4	0	0	0	0	0	0	0	0
OG0002376	243	243	0	0	1	0	0	0	0	0	0	0	0
OG0002309	159	159	0	0	0	0	0	0	0	0	0	0	0
OG0000609	204	246	0	7	2	1	0	0	2	5	0	0	0
OG0003695	177	177	0	0	0	0	0	0	0	0	0	0	0
OG0000149	117	117	0	0	0	6	0	0	0	0	0	0	0
OG0005349	171	171	0	0	0	0	0	0	0	0	0	0	0
OG0003145	180	180	0	2	0	1	0	0	0	2	0	0	0
OG0004729	177	177	0	3	0	2	0	0	0	3	0	0	0
OG0000540	93	96	0	0	0	0	0	0	0	0	0	0	0
OG0005617	168	168	0	0	0	0	0	0	0	0	0	0	0
OG0003218	105	105	0	0	0	0	0	0	0	0	0	0	0
OG0000863	225	225	0	19	1	2	0	0	1	15	0	0	3
OG0001422	252	444	0	238	862	1488	1272	0	0	195	8	0	35
OG0004397	363	363	0	11	0	1	0	0	3	6	0	0	2
OG0001970	141	141	0	0	0	0	0	0	0	0	0	0	0
OG0000689	126	222	13	14	6	12	31	11	6	3	0	0	7
OG0000257	96	96	0	0	0	0	0	0	0	0	0	0	0
OG0003940	150	150	0	2	0	0	0	0	2	0	0	0	0
OG0001127	207	207	0	0	0	0	0	0	0	0	0	0	0
OG0003211	411	411	0	6	6	1	0	0	0	4	1	0	1
OG0003123	129	129	0	0	0	0	0	0	0	0	0	0	0
OG0003575	393	393	0	11	25	4	0	0	4	5	0	0	2
OG0003198	126	126	8	162	260	46	125	6	123	0	16	2	23
OG0003520	156	156	0	1	0	0	0	0	0	0	0	0	1
OG0003597	144	144	144	646	14	90	0	132	307	232	1	0	118
OG0003276	414	414	0	2	0	2	0	0	0	2	0	0	0
OG0005189	138	138	2	2	2	35	0	2	1	1	0	0	0
OG0004665	225	225	0	64	1	12	9	0	26	22	0	0	16
OG0003298	312	312	0	0	1	0	0	0	0	0	0	0	0
OG0003640	177	177	0	0	0	0	0	0	0	0	0	0	0
OG0000894	129	129	50	151	15	9	8	47	68	55	0	1	30
OG0003266	213	213	0	0	1	7	0	0	0	0	0	0	0
OG0004801	456	456	0	11	11	3	0	0	2	9	0	0	0
OG0005300	285	285	0	28	3	4	0	0	9	13	1	0	5
OG0002985	153	153	0	0	0	1	0	0	0	0	0	0	0
OG0002958	138	138	0	0	0	0	0	0	0	0	0	0	0
OG0002773	165	165	0	0	0	0	0	0	0	0	0	0	0
OG0003358	540	540	0	16	3	8	0	0	0	14	0	0	2
OG0004192	273	273	0	52	145	135	67	0	15	20	6	0	11
OG0001473	186	186	4	30	2	10	13	4	0	21	4	0	5
OG0001517	174	174	0	0	0	2	0	0	0	0	0	0	0
OG0004008	666	666	0	5	0	2	0	0	0	5	0	0	0
OG0003379	99	99	0	0	0	0	0	0	0	0	0	0	0
OG0000101	93	93	6724	572	42	338	1088	6182	445	1	1	68	599
OG0004838	270	270	0	22	0	0	0	0	10	9	0	0	3
OG0000154	153	303	0	51	11	60	27	0	7	34	1	0	9
OG0001277	144	144	0	29	4	8	0	0	0	21	3	0	5
OG0002898	174	174	0	7	0	33	0	0	0	6	0	0	1
OG0000954	153	153	0	0	0	2	0	0	0	0	0	0	0
OG0000849	204	204	2	29	1	14	23	2	11	11	0	0	7
OG0001803	297	297	0	0	0	0	0	0	0	0	0	0	0
OG0000067	135	135	124	73	15	38	199	122	47	9	1	0	18
OG0005574	153	153	0	0	0	0	0	0	0	0	0	0	0
OG0000187	123	123	1	0	0	5	0	1	0	0	0	0	0
OG0005033	306	306	0	23	2	44	0	0	0	22	0	0	1
OG0003844	126	126	0	0	0	0	0	0	0	0	0	0	0
OG0003811	135	135	13	60	2	5	0	13	38	12	0	0	10
OG0003080	126	126	0	0	0	10	0	0	0	0	0	0	0
OG0000413	156	324	0	321	30	163	514	0	13	300	0	0	8
OG0005020	177	177	0	2	0	0	0	0	2	0	0	0	0
OG0002867	204	204	0	0	0	3	0	0	0	0	0	0	0
OG0005143	303	303	0	187	56	24	2	0	146	3	0	0	38
OG0002606	108	108	2	2	0	1	0	2	0	2	0	0	0
OG0003746	411	411	0	3	0	1	0	0	2	0	0	0	1
OG0002158	366	366	0	4	0	3	0	0	0	4	0	0	0
OG0002123	99	99	0	0	0	0	0	0	0	0	0	0	0
OG0002526	126	126	174	334	120	3239	3	157	5	245	20	4	77
OG0001219	216	216	0	10	0	15	0	0	0	10	0	0	0
OG0002851	162	162	0	0	0	1	0	0	0	0	0	0	0
OG0002072	138	138	977	4001	90	712	0	875	1170	1944	38	8	943
OG0001382	582	582	0	8	2	5	0	0	0	7	0	0	1
OG0001787	249	249	0	17	0	2	1	0	2	14	0	0	1
OG0002660	96	96	0	0	1	1	0	0	0	0	0	0	0
OG0001770	114	114	0	0	0	0	0	0	0	0	0	0	0
OG0002105	99	99	0	0	0	0	0	0	0	0	0	0	0
OG0001073	213	375	0	57	29	34	8	0	26	28	0	0	3
OG0002500	168	168	0	0	0	0	0	0	0	0	0	0	0
OG0000479	195	285	0	9	8	20	23	0	5	1	2	0	1
OG0001299	111	141	0	0	0	1	0	0	0	0	0	0	0
OG0001647	351	351	0	3	1	3	0	0	0	1	2	0	0
OG0003312	312	312	0	9	4	3	0	0	3	5	0	0	1
OG0000744	174	357	3	21	23	30	49	3	1	15	2	0	3
OG0000711	240	240	0	27	1	1	0	0	7	16	1	0	3
OG0005115	249	249	0	0	0	1	0	0	0	0	0	0	0
OG0000679	372	372	0	73	2	55	7	0	2	70	0	0	1
OG0000624	174	681	0	1692	33	388	268	0	120	1394	57	0	121
OG0001084	102	102	0	0	0	0	0	0	0	0	0	0	0
OG0003011	198	198	0	21	100	23	15	0	4	7	6	0	4
OG0003512	141	141	0	2	0	0	0	0	1	1	0	0	0
OG0002018	171	171	0	0	0	0	0	0	0	0	0	0	0
OG0000486	204	204	0	0	0	2	0	0	0	0	0	0	0
OG0000083	138	138	1	39	67	9988	0	1	3	28	0	0	8
OG0005133	312	312	0	147	166	165	184	0	25	101	4	0	17
OG0004540	207	207	0	7	0	0	0	0	3	4	0	0	0
OG0004335	474	474	0	7	3	2	0	0	0	7	0	0	0
OG0004009	342	342	0	4	0	1	0	0	0	3	0	0	1
OG0004072	396	396	0	20	2	3	0	0	3	17	0	0	0
OG0002435	189	189	0	0	0	0	0	0	0	0	0	0	0
OG0002098	111	111	0	0	0	0	0	0	0	0	0	0	0
OG0002460	99	99	0	0	0	0	0	0	0	0	0	0	0
OG0005379	99	99	0	0	0	0	0	0	0	0	0	0	0
OG0003496	393	393	0	1	0	0	0	0	1	0	0	0	0
OG0003556	195	195	0	3	1	0	0	0	2	1	0	0	0
OG0004277	303	303	0	61	14	23	18	0	12	41	0	0	8
OG0003923	225	225	0	9	0	3	0	0	6	3	0	0	0
OG0001146	207	261	3	53	1	105	113	0	6	18	29	3	0
OG0004089	273	273	0	179	315	194	194	0	82	55	12	0	30
OG0002395	216	216	0	31	3	4	0	0	13	11	0	0	7
OG0001364	177	177	0	5	0	1	0	0	0	4	0	0	1
OG0001059	249	249	0	29	20	19	5	0	12	11	2	0	4
OG0004054	264	264	0	1	0	2	0	0	0	1	0	0	0
OG0000904	156	156	0	0	0	3	0	0	0	0	0	0	0
OG0001164	192	192	0	0	0	0	0	0	0	0	0	0	0
OG0004644	144	144	0	0	0	1	1	0	0	0	0	0	0
OG0000356	120	213	0	33	23	9	24	0	28	2	0	0	3
OG0003569	186	186	0	0	0	0	0	0	0	0	0	0	0
OG0005215	180	180	0	4	2	2	0	0	4	0	0	0	0
OG0001403	303	303	0	3	0	4	0	0	0	3	0	0	0
OG0000642	249	249	0	14	1	11	0	0	0	14	0	0	0
OG0000296	225	228	0	0	0	0	0	0	0	0	0	0	0
OG0005631	102	102	0	0	0	0	0	0	0	0	0	0	0
OG0000274	129	420	0	27	2	38	1	0	0	27	0	0	0
OG0000995	222	228	0	100	21	35	1	0	2	79	0	0	19
OG0000922	261	453	0	3	0	2	0	0	0	3	0	0	0
OG0000521	108	108	0	0	0	0	0	0	0	0	0	0	0
OG0002337	120	120	0	0	0	0	0	0	0	0	0	0	0
OG0003251	522	522	0	1	1	1	0	0	0	1	0	0	0
OG0004600	315	315	0	1003	66	1713	128	0	111	673	0	0	219
OG0005455	168	168	0	0	0	0	0	0	0	0	0	0	0
OG0003461	150	150	0	0	0	0	0	0	0	0	0	0	0
OG0003894	189	189	0	1	0	0	0	0	0	0	1	0	0
OG0004771	396	396	0	16	0	15	0	0	0	16	0	0	0
OG0004294	549	549	0	334	32	172	1	0	0	67	259	0	8
OG0002886	345	345	0	16	1	0	0	0	5	3	4	0	4
OG0000879	180	429	0	32	0	20	0	0	9	18	2	0	3
OG0005254	93	93	0	0	0	0	0	0	0	0	0	0	0
OG0001469	396	396	0	2	3	3	0	0	2	0	0	0	0
OG0000693	96	300	55	58	9	21	57	45	31	10	2	0	25
OG0004248	213	213	0	3	0	1	0	0	0	2	1	0	0
OG0001534	528	528	0	10	0	4	0	0	0	10	0	0	0
OG0001561	102	102	0	0	0	0	0	0	0	0	0	0	0
OG0005386	99	99	240	93	2	30	79	201	0	77	0	7	48
OG0001269	309	309	0	118	29	56	11	0	22	74	2	0	20
OG0001234	96	96	0	0	0	0	0	0	0	0	0	0	0
OG0000857	219	264	0	4	0	3	0	0	0	3	0	0	1
OG0002647	123	123	0	1	0	0	0	0	1	0	0	0	0
OG0001496	381	474	0	26	0	6	0	0	2	21	0	0	3
OG0001893	234	234	0	2	0	1	0	0	1	0	0	0	1
OG0001951	105	105	0	0	0	0	0	0	0	0	0	0	0
OG0002944	354	354	0	5	0	2	0	0	0	4	0	0	1
OG0001904	294	294	0	8	0	0	0	0	5	2	0	0	1
OG0005193	318	318	0	25	1	21	0	0	0	24	0	0	1
OG0001447	147	147	0	0	0	0	0	0	0	0	0	0	0
OG0003317	501	501	0	7	1	22	0	0	0	6	0	0	1
OG0003712	102	102	0	0	0	7	0	0	0	0	0	0	0
OG0003047	99	99	0	0	0	0	0	0	0	0	0	0	0
OG0004997	345	345	0	31	4	24	0	0	0	30	0	0	1
OG0003661	336	336	0	2	4	2	0	0	1	1	0	0	0
OG0004784	144	144	0	0	0	1	0	0	0	0	0	0	0
OG0000146	270	273	0	12	0	24	0	0	2	9	0	0	1
OG0004562	132	132	0	0	0	1	0	0	0	0	0	0	0
OG0002707	288	288	0	4	2	2	0	0	0	3	1	0	0
OG0003339	402	402	0	9	2	2	0	0	0	8	0	0	1
OG0003787	585	585	0	8	0	7	0	0	0	8	0	0	0
OG0003769	411	411	0	3	0	0	0	0	0	3	0	0	0
OG0002224	414	414	0	2	2	5	0	0	0	2	0	0	0
OG0001334	138	138	50	47	3	8	57	49	30	10	1	1	6
OG0002293	333	333	0	110	44	23	0	0	25	60	0	0	25
OG0002629	93	93	0	0	0	0	0	0	0	0	0	0	0
OG0003061	180	180	0	12	4	4	0	0	2	8	0	0	2
OG0002905	231	231	0	0	0	2	0	0	0	0	0	0	0
OG0000382	114	114	0	0	0	0	0	0	0	0	0	0	0
OG0004859	327	327	0	3	0	0	0	0	1	2	0	0	0
OG0005665	351	351	0	42	0	10	0	0	6	32	0	0	4
OG0002592	219	219	0	1	0	0	0	0	1	0	0	0	0
OG0000168	183	183	0	3	0	23	0	0	0	3	0	0	0
OG0001252	132	132	0	0	0	0	0	0	0	0	0	0	0
OG0001686	123	189	0	3	0	2	0	0	0	2	0	0	1
OG0001664	123	177	0	0	0	4	0	0	0	0	0	0	0
OG0001312	153	153	0	0	0	2	2	0	0	0	0	0	0
OG0001711	123	183	0	1	0	0	0	0	0	0	0	0	1
OG0005488	222	222	0	6	1	2	0	0	1	5	0	0	0
OG0004039	435	435	0	20	37	46	2	0	5	12	0	0	3
OG0003382	399	399	0	8	11	6	0	0	1	7	0	0	0
OG0000430	123	417	0	61	7	104	0	0	0	61	0	0	0
OG0000048	177	177	37	679	36	110	254	37	277	273	0	0	129
OG0000465	198	426	0	501	106	434	161	0	8	233	229	0	31
OG0000033	108	711	13	225	127	772	159	10	37	163	2	0	26
OG0000765	240	240	0	2	0	8	0	0	0	2	0	0	0
OG0000730	210	285	0	73	8	112	0	0	0	72	1	0	0
OG0000787	270	270	3	328	8	69	45	3	99	172	0	0	57
OG0000335	336	495	0	255	269	396	362	0	10	168	51	0	26
OG0004938	213	213	0	0	0	0	0	0	0	0	0	0	0
OG0004851	429	429	0	183	307	203	79	0	3	146	0	0	34
OG0004682	183	183	0	9	0	1	0	0	3	4	0	0	2
OG0002191	663	663	0	24	6	23	0	0	0	22	0	0	2
OG0005230	105	105	0	0	0	0	0	0	0	0	0	0	0
OG0001283	117	132	1	0	0	3	0	1	0	0	0	0	0
OG0004409	138	138	0	1	4	0	0	0	1	0	0	0	0
OG0004473	162	162	0	0	0	0	0	0	0	0	0	0	0
OG0000665	222	231	0	0	1	11	0	0	0	0	0	0	0
OG0005681	222	222	0	0	0	0	0	0	0	0	0	0	0
OG0005004	144	144	0	0	0	0	0	0	0	0	0	0	0
OG0002006	99	99	0	0	0	0	0	0	0	0	0	0	0
OG0000015	93	159	0	0	0	0	0	0	0	0	0	0	0
OG0002403	192	192	0	100	25	626	242	0	1	72	4	0	23
OG0004097	210	210	0	1	0	2	0	0	0	1	0	0	0
OG0000175	255	270	0	0	0	0	0	0	0	0	0	0	0
OG0002356	123	123	0	0	0	1	0	0	0	0	0	0	0
OG0000317	114	186	5	6	38	17	36	5	5	0	0	0	1
OG0000288	117	117	0	0	0	0	0	0	0	0	0	0	0
OG0001047	258	258	0	49	3	61	0	0	0	48	0	0	1
OG0002574	177	177	0	8	0	1	0	0	1	7	0	0	0
OG0002429	246	246	0	1	2	1	16	0	0	0	0	0	1
OG0002809	195	195	0	0	0	0	0	0	0	0	0	0	0
OG0003457	132	132	0	0	0	0	0	0	0	0	0	0	0
OG0001187	174	195	0	0	0	0	0	0	0	0	0	0	0
OG0000208	198	291	2	107	93	224	223	2	38	62	1	0	6
OG0003939	183	183	0	0	0	0	0	0	0	0	0	0	0
OG0000368	114	312	0	12	5	4	2	0	0	11	0	0	1
OG0003796	204	204	0	3	0	5	0	0	0	2	1	0	0
OG0003143	270	270	0	17	0	8	0	0	1	12	0	0	4
OG0004727	114	114	1	0	0	1	0	0	0	0	0	1	0
OG0000222	201	300	0	447	215	262	269	0	196	199	0	0	52
OG0000255	108	150	17	29	47	23	29	15	2	25	0	0	4
OG0003216	177	177	0	0	0	0	0	0	0	0	0	0	0
OG0005316	237	237	0	3	0	0	0	0	3	0	0	0	0
OG0004395	441	441	0	1	0	0	0	0	0	1	0	0	0
OG0001972	126	126	0	0	0	0	0	0	0	0	0	0	0
OG0000140	207	207	0	0	0	3	0	0	0	0	0	0	0
OG0000568	309	735	0	279	40	85	4	0	39	183	20	0	37
OG0001125	147	147	0	0	0	0	0	0	0	0	0	0	0
OG0002374	237	237	0	9	0	2	0	0	2	5	0	0	2
OG0000128	171	225	0	22	41	66	56	0	10	4	1	0	7
OG0004253	225	225	0	0	0	0	0	0	0	0	0	0	0
OG0003522	651	651	0	123	33	59	2	0	0	110	10	0	3
OG0002987	147	147	27	230	7	23	28	27	117	57	0	0	56
OG0004243	132	132	0	2	6	131	1	0	0	1	1	0	0
OG0005612	126	126	0	0	1	0	0	0	0	0	0	0	0
OG0004950	159	159	0	8	0	1	0	0	0	7	0	0	1
OG0004663	108	108	0	0	4	1	0	0	0	0	0	0	0
OG0004194	288	288	0	5	0	3	0	0	0	4	0	0	1
OG0005314	156	156	0	7	0	3	0	0	0	4	0	0	3
OG0002724	327	327	0	2	0	0	0	0	0	1	1	0	0
OG0002771	120	120	0	0	0	0	0	0	0	0	0	0	0
OG0001420	231	231	0	1	1	6	0	0	0	1	0	0	0
OG0001858	279	279	0	0	1	4	0	0	0	0	0	0	0
OG0001475	123	216	0	0	0	7	0	0	0	0	0	0	0
OG0001823	135	135	0	0	0	0	0	0	0	0	0	0	0
OG0004255	99	99	0	0	0	0	0	0	0	0	0	0	0
OG0001515	216	216	0	0	1	2	0	0	0	0	0	0	0
OG0001540	201	201	0	2	1	0	2	0	2	0	0	0	0
OG0001918	141	141	0	0	0	0	0	0	0	0	0	0	0
OG0004200	141	141	0	0	0	0	0	0	0	0	0	0	0
OG0000956	357	939	0	2997	851	1399	1	0	14	2876	19	0	88
OG0000502	111	111	24	19	46	5	0	22	8	3	4	1	5
OG0004312	288	288	0	0	0	3	0	0	0	0	0	0	0
OG0004836	249	249	1	3	0	5	0	1	1	1	0	0	1
OG0001275	192	192	0	14	3	135	0	0	0	14	0	0	0
OG0003642	99	99	0	0	0	0	0	0	0	0	0	0	0
OG0000896	123	123	0	0	0	1	0	0	0	0	0	0	0
OG0005248	195	195	0	2	0	0	0	0	1	1	0	0	0
OG0005295	258	258	0	0	0	3	0	0	0	0	0	0	0
OG0001805	207	207	0	0	0	4	0	0	0	0	0	0	0
OG0004136	144	144	0	0	0	0	0	0	0	0	0	0	0
OG0003813	336	336	0	30	2	23	0	0	5	21	1	0	3
OG0000185	105	273	0	1	3	2	3	0	0	1	0	0	0
OG0001698	165	249	0	25	4	88	0	0	0	24	0	0	1
OG0004470	213	213	0	0	0	2	0	0	0	0	0	0	0
OG0003452	216	216	0	0	0	0	0	0	0	0	0	0	0
OG0003842	123	123	3	0	29	16	13	1	0	0	0	0	2
OG0005539	333	333	0	4	4	3	0	0	1	3	0	0	0
OG0004956	336	336	0	2	0	2	0	0	0	2	0	0	0
OG0003086	582	582	0	5	1	7	0	0	2	2	0	0	1
OG0004450	222	222	0	25	13	35	53	0	4	16	1	0	4
OG0002203	201	201	0	0	0	0	0	0	0	0	0	0	0
OG0002659	201	201	0	0	0	0	0	0	0	0	0	0	0
OG0002274	480	480	0	20	5	2	0	0	5	12	0	0	3
OG0002604	96	96	0	0	0	0	0	0	0	0	0	0	0
OG0003748	270	270	0	9	1	0	0	0	1	7	0	0	1
OG0002121	279	279	0	43	0	16	0	0	10	24	0	0	9
OG0002933	102	102	0	0	0	0	0	0	0	0	0	0	0
OG0001618	312	315	0	0	0	0	0	0	0	0	0	0	0
OG0005473	243	243	0	6	6	63	0	0	0	4	2	0	0
OG0001785	336	339	0	14	1	2	0	0	4	7	0	0	3
OG0002662	228	228	0	11	4	4	0	0	2	8	0	0	1
OG0000821	285	318	0	8	3	31	2	0	0	8	0	0	0
OG0001998	315	315	0	6	7	0	0	0	1	1	2	0	2
OG0001380	474	474	0	375	7	199	0	0	18	246	92	0	19
OG0001632	180	180	0	0	0	0	0	0	0	0	0	0	0
OG0001645	111	126	0	0	0	0	0	0	0	0	0	0	0
OG0003028	291	291	0	1	0	1	0	0	0	0	0	0	1
OG0005560	177	177	0	0	0	0	0	0	0	0	0	0	0
OG0002499	168	168	0	4	0	0	0	0	0	1	2	0	1
OG0000746	270	270	0	41	0	67	0	0	1	39	0	0	1
OG0005113	204	204	0	0	0	0	0	0	0	0	0	0	0
OG0001758	132	132	0	6	0	0	0	0	2	1	0	0	3
OG0000114	111	111	0	1	0	0	0	0	0	1	0	0	0
OG0002524	114	114	0	0	0	0	0	0	0	0	0	0	0
OG0000451	102	192	0	19	2	30	18	0	0	17	0	0	2
OG0000484	180	207	0	22	26	54	34	0	0	20	0	0	2
OG0005062	333	333	0	7	5	1	0	0	0	5	0	0	2
OG0000081	300	363	0	65	4	27	74	0	0	48	10	0	7
OG0003013	492	492	0	6	0	14	0	0	0	6	0	0	0
OG0004070	294	294	0	7	1	0	0	0	3	3	0	0	1
OG0000779	225	339	0	3	0	1	0	0	0	3	0	0	0
OG0005168	108	108	0	0	0	0	0	0	0	0	0	0	0
OG0002107	192	192	0	0	1	16	0	0	0	0	0	0	0
OG0002502	96	96	0	0	0	0	0	0	0	0	0	0	0
OG0002926	177	177	0	12	4	25	0	0	3	9	0	0	0
OG0002030	141	141	0	4	0	0	0	0	1	0	2	0	1
OG0001140	189	189	0	1	0	0	0	0	0	1	0	0	0
OG0002437	174	174	0	0	0	7	0	0	0	0	0	0	0
OG0001366	99	99	0	0	0	0	0	0	0	0	0	0	0
OG0001732	171	288	0	59	10	41	54	0	22	31	0	0	6
OG0003550	96	96	0	0	0	0	0	0	0	0	0	0	0
OG0004056	93	93	1	0	0	0	0	1	0	0	0	0	0
OG0002397	147	147	1	13	14	9	14	1	7	1	0	0	5
OG0000622	315	315	0	4	0	6	0	0	0	4	0	0	0
OG0001086	180	180	0	0	0	13	0	0	0	0	0	0	0
OG0000902	105	105	118	33	1	14	7	106	25	0	0	0	20
OG0000354	114	114	0	0	0	0	0	0	0	0	0	0	0
OG0005217	246	246	0	0	0	0	0	0	0	0	0	0	0
OG0002813	333	333	0	3	0	5	0	0	0	3	0	0	0
OG0003490	114	114	0	0	0	0	0	0	0	0	0	0	0
OG0000294	93	93	0	0	0	0	0	0	0	0	0	0	0
OG0000276	147	198	3	26	2	16	13	3	9	16	0	0	1
OG0003137	102	102	0	0	0	0	0	0	0	0	0	0	0
OG0004748	120	120	0	1	0	25	0	0	0	1	0	0	0
OG0000997	213	213	0	4	0	6	0	0	0	3	0	0	1
OG0000979	354	906	0	4	1	9	0	0	0	3	0	0	1
OG0000523	135	135	0	0	0	0	0	0	0	0	0	0	0
OG0002335	123	123	0	0	0	0	0	0	0	0	0	0	0
OG0005604	186	186	1	37	8	52	19	1	20	7	5	0	5
OG0003896	93	93	2	0	0	0	0	2	0	0	0	0	0
OG0001031	324	348	0	2	0	8	0	0	0	2	0	0	0
OG0004977	171	171	0	1	0	0	0	0	1	0	0	0	0
OG0003685	120	120	0	0	0	0	0	0	0	0	0	0	0
OG0004602	348	348	0	28	6	36	7	0	0	13	7	0	8
OG0002836	132	132	0	3	0	0	0	0	0	3	0	0	0
OG0005563	282	282	0	0	0	3	0	0	0	0	0	0	0
OG0003463	258	258	0	8	0	2	0	0	0	7	0	0	1
OG0003393	255	255	0	0	0	0	0	0	0	0	0	0	0
OG0004773	288	288	0	16	0	0	0	0	8	4	0	0	4
OG0000877	336	501	0	74	24	36	0	0	5	59	0	0	10
OG0005256	237	237	0	0	0	2	0	0	0	0	0	0	0
OG0001536	180	180	0	0	0	4	0	0	0	0	0	0	0
OG0000691	468	468	0	10	4	8	0	0	0	10	0	0	0
OG0004628	621	621	0	0	0	1	0	0	0	0	0	0	0
OG0001441	240	240	0	4	4	7	1	0	3	1	0	0	0
OG0001494	162	162	0	1	0	1	0	0	0	1	0	0	0
OG0001891	426	426	0	30	1	14	0	0	3	21	0	0	6
OG0005191	165	165	0	0	0	2	0	0	0	0	0	0	0
OG0003239	231	231	0	5	1	22	0	0	2	1	2	0	0
OG0000851	117	117	0	0	0	2	0	0	0	0	0	0	0
OG0002645	171	171	0	0	0	1	0	0	0	0	0	0	0
OG0001509	165	174	0	10	25	18	7	0	6	1	3	0	0
OG0004539	123	123	8	2	1	3	0	5	2	0	0	0	3
OG0001906	528	528	0	45	4	35	0	0	3	38	0	0	4
OG0005528	300	300	0	4	0	0	0	0	1	2	0	0	1
OG0003961	207	207	0	17	0	2	2	0	4	9	0	0	4
OG0004882	111	111	0	0	0	0	0	0	0	0	0	0	0
OG0004188	138	138	0	0	0	0	0	0	0	0	0	0	0
OG0003315	267	267	0	59	1	33	0	0	0	44	0	0	15
OG0004155	222	222	0	19	1	18	0	0	8	6	0	0	5
OG0003710	276	276	0	0	0	0	0	0	0	0	0	0	0
OG0004786	237	237	0	0	0	1	0	0	0	0	0	0	0
OG0002248	117	117	0	2	1	0	0	0	0	0	0	0	2
OG0003994	363	363	0	1	7	4	0	0	1	0	0	0	0
OG0005646	102	102	0	0	0	0	0	0	0	0	0	0	0
OG0003045	162	162	0	0	0	0	0	0	0	0	0	0	0
OG0004999	174	174	0	0	0	0	0	0	0	0	0	0	0
OG0003667	381	381	0	13	1	2	0	0	4	6	0	0	3
OG0004108	126	126	0	0	0	0	0	0	0	0	0	0	0
OG0005453	516	516	0	0	0	0	0	0	0	0	0	0	0
OG0000144	111	111	0	0	0	0	0	0	0	0	0	0	0
OG0001589	111	111	0	0	0	0	0	0	0	0	0	0	0
OG0001232	210	210	0	3	0	1	0	0	1	2	0	0	0
OG0002705	177	177	0	0	4	3	0	0	0	0	0	0	0
OG0002750	186	186	0	6	14	147	14	0	0	0	6	0	0
OG0005616	330	330	0	11	3	6	0	0	2	5	0	0	4
OG0004177	204	204	0	0	4	1	0	0	0	0	0	0	0
OG0002226	138	138	0	0	0	2	0	0	0	0	0	0	0
OG0001332	189	189	1	34	0	6	0	1	11	15	0	0	8
OG0002690	204	204	1	5	0	0	0	1	2	3	0	0	0
OG0004570	297	297	0	0	0	0	0	0	0	0	0	0	0
OG0003809	144	144	0	9	8	12	8	0	1	5	0	0	3
OG0003866	309	309	0	26	0	20	0	0	2	24	0	0	0
OG0002168	93	93	287	55	3	30	3	249	0	41	0	4	48
OG0002590	132	132	0	0	0	0	0	0	0	0	0	0	0
OG0001684	243	243	0	5	1	0	0	0	2	1	0	0	2
OG0001666	177	177	0	0	0	0	0	0	0	0	0	0	0
OG0001349	159	222	0	0	0	0	0	0	0	0	0	0	0
OG0001713	93	93	2	2	1	1	1	2	0	1	0	0	1
OG0004251	324	324	0	18	1	3	0	0	8	10	0	0	0
OG0004411	132	132	0	0	0	0	0	0	0	0	0	0	0
OG0003384	255	255	0	1	0	5	0	0	0	1	0	0	0
OG0003063	120	120	0	0	0	0	0	0	0	0	0	0	0
OG0000467	210	282	0	9	0	7	0	0	0	9	0	0	0
OG0000031	234	378	0	39370	1482	125454	1183	0	2	19828	14779	0	4761
OG0005236	96	96	0	0	0	0	0	0	0	0	0	0	0
OG0000763	306	306	0	4	1	3	0	0	0	4	0	0	0
OG0000732	273	273	0	0	0	0	0	0	0	0	0	0	0
OG0001067	99	222	0	0	0	0	0	0	0	0	0	0	0
OG0000017	207	282	2	637	59	179	30	2	154	367	0	0	116
OG0001281	114	114	0	0	0	0	0	0	0	0	0	0	0
OG0002830	213	213	0	3	0	6	0	0	0	3	0	0	0
OG0005673	114	114	0	3	0	0	0	0	0	1	2	0	0
OG0004229	315	315	0	27	1	24	0	0	0	27	0	0	0
OG0002576	207	207	0	11	3	3	0	0	9	2	0	0	0
OG0004091	186	186	0	26	13	10	1	0	8	11	0	0	7
OG0001041	258	258	0	0	0	0	0	0	0	0	0	0	0
OG0005543	108	108	2	5	0	0	0	1	2	3	0	0	1
OG0000337	138	138	0	0	0	2	0	0	0	0	0	0	0
OG0005629	249	249	0	0	1	3	0	0	0	0	0	0	0
OG0005580	279	279	0	0	4	0	0	0	0	0	0	0	0
OG0004816	453	453	0	8	0	2	0	0	0	8	0	0	0
OG0003937	348	348	0	15	3	5	0	0	3	10	0	0	2
OG0002350	252	252	0	0	0	0	0	0	0	0	0	0	0
OG0005147	261	261	0	0	0	0	0	0	0	0	0	0	0
OG0003114	273	273	0	0	0	1	0	0	0	0	0	0	0
OG0003141	132	132	0	0	4	0	1	0	0	0	0	0	0
OG0004725	225	225	0	0	0	0	0	0	0	0	0	0	0
OG0002914	309	309	0	11	6	6	0	0	0	8	3	0	0
OG0000220	192	459	0	39	1	55	4	0	0	38	0	0	1
OG0003249	372	372	0	34	5	3	0	0	14	16	0	0	4
OG0003214	96	96	1	0	0	0	0	1	0	0	0	0	0
OG0004046	180	180	0	0	0	1	0	0	0	0	0	0	0
OG0002441	93	93	0	0	0	0	0	0	0	0	0	0	0
OG0005395	225	225	0	26	2	174	0	0	0	20	6	0	0
OG0005318	312	312	0	2	0	10	0	0	0	2	0	0	0
OG0004393	219	219	0	1	3	7	3	0	0	1	0	0	0
OG0004703	387	387	0	0	0	0	0	0	0	0	0	0	0
OG0004204	387	387	0	7	2	6	0	0	0	7	0	0	0
OG0001123	189	189	0	5	1	1	0	0	2	3	0	0	0
OG0002989	132	132	0	0	0	0	0	0	0	0	0	0	0
OG0004509	243	243	0	1	3	1	0	0	0	1	0	0	0
OG0002726	129	129	0	0	0	0	0	0	0	0	0	0	0
OG0004196	396	396	0	9	0	3	7	0	2	6	1	0	0
OG0004472	186	186	0	0	0	0	0	0	0	0	0	0	0
OG0005098	477	477	0	3	2	4	0	0	0	2	0	0	1
OG0000306	159	294	1	33	40	108	26	1	5	19	1	0	8
OG0001477	123	234	0	3	0	0	1	0	3	0	0	0	0
OG0001821	252	261	0	813	1747	477	142	0	4	655	6	0	148
OG0004834	255	255	0	0	0	0	0	0	0	0	0	0	0
OG0004170	429	429	0	6	0	6	0	0	0	6	0	0	0
OG0002276	204	204	0	0	0	2	0	0	0	0	0	0	0
OG0001513	324	324	0	0	0	3	0	0	0	0	0	0	0
OG0001542	267	267	0	11	0	0	5	0	7	4	0	0	0
OG0003586	177	177	0	0	0	0	0	0	0	0	0	0	0
OG0002719	141	141	0	0	0	0	0	0	0	0	0	0	0
OG0000958	126	126	0	0	0	0	0	0	0	0	0	0	0
OG0000500	162	396	0	2	1	1	6	0	1	1	0	0	0
OG0005297	111	111	1	1	0	0	0	1	0	1	0	0	0
OG0001807	123	123	8	71	4	13	4	7	23	34	1	0	14
OG0003272	147	147	0	0	0	1	0	0	0	0	0	0	0
OG0004634	123	123	11	9	0	2	4	10	1	8	0	0	1
OG0004661	273	273	63	30679	2914	112235	43	46	1415	20456	7303	17	1505
OG0003644	522	522	0	11	13	4	0	0	0	8	1	0	2
OG0000898	300	300	0	2	0	0	0	0	0	2	0	0	0
OG0004893	102	102	0	1	1	0	3	0	0	1	0	0	0
OG0003345	276	276	0	1	1	3	0	0	0	1	0	0	0
OG0004812	390	390	0	53	143	128	3	0	28	15	2	0	8
OG0004134	129	129	1	6	4	0	0	1	1	4	0	0	1
OG0003815	93	93	1	0	0	0	0	1	0	0	0	0	0
OG0003771	255	255	0	0	1	1	0	0	0	0	0	0	0
OG0002799	129	129	0	0	0	4	0	0	0	0	0	0	0
OG0002201	243	243	0	80	110	571	250	0	0	53	14	0	13
OG0000818	276	372	0	31	4	7	17	0	3	10	13	0	5
OG0002602	840	840	0	13	0	3	0	0	1	10	0	0	2
OG0003084	147	147	0	13	2	62	16	0	2	6	1	0	4
OG0004711	123	123	0	0	0	0	0	0	0	0	0	0	0
OG0000078	138	138	0	0	0	0	0	0	0	0	0	0	0
OG0004983	141	141	0	0	0	0	0	0	0	0	0	0	0
OG0001386	261	261	0	4	2	1	0	0	1	2	0	0	1
OG0001783	120	183	0	25	50	17	6	0	0	22	0	0	3
OG0000823	174	174	0	0	0	10	0	0	0	0	0	0	0
OG0004326	108	108	0	0	0	0	0	0	0	0	0	0	0
OG0000178	174	312	3	146	28	83	126	3	87	49	0	0	10
OG0001930	693	693	0	33	12	31	0	0	0	22	11	0	0
OG0000183	168	273	0	75	17	23	14	0	23	36	2	0	14
OG0001630	108	108	0	0	0	0	0	0	0	0	0	0	0
OG0000740	159	159	0	0	0	0	0	0	0	0	0	0	0
OG0005111	366	366	0	6	0	1	0	0	1	3	0	0	2
OG0002127	246	246	0	15	0	3	0	0	2	9	3	0	1
OG0000116	144	270	2	2	17	35	0	2	0	1	1	0	0
OG0002522	297	297	0	7	3	10	0	0	1	5	1	0	0
OG0005498	93	93	0	0	0	0	0	0	0	0	0	0	0
OG0002979	255	255	0	6	2	2	0	0	4	2	0	0	0
OG0000453	249	249	0	0	0	2	0	0	0	0	0	0	0
OG0002417	579	579	0	45	20	31	0	0	3	37	0	0	5
OG0003601	306	306	0	5	1	3	0	0	4	0	1	0	0
OG0003015	225	225	0	2	0	14	0	0	0	2	0	0	0
OG0002924	126	126	0	0	1	5	0	0	0	0	0	0	0
OG0004076	348	348	0	8	1	2	1	0	6	2	0	0	0
OG0005409	147	147	0	1	1	0	0	0	0	1	0	0	0
OG0002109	234	234	0	0	3	0	0	0	0	0	0	0	0
OG0002559	144	144	0	0	0	1	0	0	0	0	0	0	0
OG0001193	243	243	0	23	1	8	0	0	5	15	0	0	3
OG0002032	285	285	0	9	1	6	0	0	0	8	0	0	1
OG0001142	138	138	0	0	0	1	0	0	0	0	0	0	0
OG0002431	156	156	3	36	7	670	0	3	11	19	2	0	4
OG0001368	192	315	0	3	3	6	0	0	0	3	0	0	0
OG0001730	165	165	0	0	1	12	0	0	0	0	0	0	0
OG0004272	165	165	0	0	0	0	0	0	0	0	0	0	0
OG0002189	147	147	0	0	0	0	0	0	0	0	0	0	0
OG0004058	282	282	0	14	3	3	0	0	4	4	0	0	6
OG0005334	105	105	0	4	1	3	0	0	0	1	0	0	3
OG0000675	186	186	0	80	50	823	9	0	4	76	0	0	0
OG0000620	123	123	0	0	0	0	0	0	0	0	0	0	0
OG0001088	249	249	0	12	0	1	0	0	1	9	0	0	2
OG0000900	141	192	2	17	12	4	21	2	11	5	0	0	1
OG0001168	156	156	0	3	0	5	0	0	1	2	0	0	0
OG0000352	234	234	0	195	10	84	0	0	9	152	2	0	32
OG0002258	555	555	0	40	3	14	0	0	0	40	0	0	0
OG0005211	246	246	0	0	0	0	0	0	0	0	0	0	0
OG0002811	180	180	0	2	0	3	0	0	0	2	0	0	0
OG0004323	141	141	0	6	0	1	0	0	2	3	0	0	1
OG0003492	138	138	0	0	0	0	0	0	0	0	0	0	0
OG0000292	108	135	90	79	235	65	141	82	30	28	0	1	28
OG0003135	135	135	0	0	0	0	0	0	0	0	0	0	0
OG0003160	213	213	0	0	0	0	3	0	0	0	0	0	0
OG0003538	141	141	3	9	1	1	0	3	3	4	0	0	2
OG0000991	141	141	0	0	0	0	0	0	0	0	0	0	0
OG0004345	288	288	0	12	0	1	1	0	7	5	0	0	0
OG0001868	198	369	1	22	2	13	4	1	4	12	0	0	6
OG0002333	93	93	10	32	5	47	36	8	4	20	0	0	10
OG0003898	126	126	0	1	0	0	0	0	0	0	0	0	1
OG0001033	162	162	0	0	0	6	0	0	0	0	0	0	0
OG0003255	303	303	0	0	0	0	0	0	0	0	0	0	0
OG0003687	114	114	234	172	11	2	124	204	131	4	0	0	67
OG0004305	222	222	0	2	0	0	0	0	0	0	0	0	2
OG0003532	222	222	0	1	0	5	0	0	0	1	0	0	0
OG0004775	345	345	0	12	4	14	0	0	1	10	0	0	1
OG0000875	171	171	0	5	1	73	0	0	0	4	1	0	0
OG0005364	105	105	0	0	0	0	0	0	0	0	0	0	0
OG0001530	117	117	64	32	3	33	27	56	0	24	2	0	14
OG0000697	249	255	0	0	0	1	0	0	0	0	0	0	0
OG0003958	417	417	0	0	0	0	0	0	0	0	0	0	0
OG0000525	186	186	0	0	0	0	0	0	0	0	0	0	0
OG0000853	168	168	5	41	0	6	0	5	21	14	0	0	6
OG0004308	114	114	1	0	3	14	0	1	0	0	0	0	0
OG0001443	675	675	0	106	4	55	0	0	0	102	0	0	4
OG0003280	372	372	0	54	13	20	51	0	4	46	0	0	4
OG0003638	192	192	0	13	1	2	0	0	5	5	0	0	3
OG0004157	510	510	0	9	1	0	0	0	1	6	0	0	2
OG0002940	198	198	0	1	0	2	0	0	0	1	0	0	0
OG0004298	330	330	0	7	2	8	0	0	3	4	0	0	0
OG0005551	156	156	0	1	0	0	0	0	1	0	0	0	0
OG0003963	99	99	1	2	0	0	0	0	2	0	0	0	1
OG0004880	171	171	0	0	0	0	0	0	0	0	0	0	0
OG0004640	270	270	0	7	0	1	0	0	3	4	0	0	0
OG0003665	207	207	0	2	0	1	0	0	1	1	0	0	0
OG0004780	246	246	0	1	14	1	0	0	0	0	0	0	1
OG0002246	225	225	0	39	2	14	0	0	5	30	0	0	4
OG0005451	183	183	2	45	0	5	0	2	21	14	0	0	10
OG0004861	129	129	0	0	3	20	1	0	0	0	0	0	0
OG0004566	198	198	0	2	0	4	0	0	0	2	0	0	0
OG0003783	123	123	0	0	0	0	0	0	0	0	0	0	0
OG0003738	183	183	0	1	1	0	0	0	1	0	0	0	0
OG0001265	171	171	0	1	0	3	0	0	0	1	0	0	0
OG0001230	177	177	0	1	3	5	0	0	0	1	0	0	0
OG0002703	363	363	0	14	7	3	0	0	0	11	0	0	3
OG0002752	318	318	0	6	0	6	0	0	1	4	0	0	1
OG0002220	261	261	0	7	1	11	0	0	0	7	0	0	0
OG0001330	183	183	0	0	0	1	0	0	0	0	0	0	0
OG0004824	294	294	0	4	7	4	0	0	0	3	0	0	1
OG0002596	195	195	0	1	0	10	0	0	0	1	0	0	0
OG0002875	213	213	0	4	62	26	10	0	1	1	0	0	2
OG0003996	144	144	0	4	0	2	0	0	2	1	0	0	1
OG0003043	264	264	0	9	0	1	0	0	1	8	0	0	0
OG0001682	129	129	0	0	0	0	0	0	0	0	0	0	0
OG0000142	159	270	18750	43663	5854	25113	29244	18746	20198	21694	23	4	1748
OG0003821	135	135	0	0	1	2	0	0	0	0	0	0	0
OG0003386	237	237	0	1	0	1	1	0	0	1	0	0	0
OG0002953	483	483	0	30	6	13	0	0	0	16	10	0	4
OG0000037	219	237	0	25017	27976	10543	1045	0	73	19891	277	0	4776
OG0004413	366	366	0	2	6	2	0	0	0	2	0	0	0
OG0002692	117	117	0	0	0	0	0	0	0	0	0	0	0
OG0003038	861	861	0	32	0	11	0	0	0	32	0	0	0
OG0005234	261	261	0	2	0	1	0	0	0	2	0	0	0
OG0004598	138	138	0	9	99	24	134	0	1	0	7	0	1
OG0002832	378	378	0	7	1	1	6	0	3	1	0	0	3
OG0005685	396	396	0	3	4	2	0	0	0	3	0	0	0
OG0001065	222	222	0	3	7	6	0	0	0	3	0	0	0
OG0000019	141	264	963	14165	587	6148	17720	963	7235	5613	3	0	1314
OG0001287	93	93	0	0	0	0	0	0	0	0	0	0	0
OG0001715	387	387	0	2	0	0	0	0	0	2	0	0	0
OG0003876	189	189	0	0	0	0	0	0	0	0	0	0	0
OG0001043	330	330	0	5	0	1	0	0	1	4	0	0	0
OG0002578	186	186	0	6	9	7	0	0	4	0	0	0	2
OG0000099	147	207	0	0	0	0	0	0	0	0	0	0	0
OG0003903	180	180	7	73	21	25	83	6	29	16	19	1	9
OG0000761	129	129	0	1	0	1	0	0	0	0	0	0	1
OG0000734	189	189	0	0	0	0	0	0	0	0	0	0	0
OG0000331	153	153	26	146	8	27	78	26	80	43	0	0	23
OG0000656	96	108	0	0	0	0	0	0	0	0	0	0	0
OG0004336	150	150	0	4	1	2	0	0	3	0	0	0	1
OG0000204	258	279	0	3	0	1	0	0	0	2	0	0	1
OG0002478	513	513	0	12	2	2	0	0	1	11	0	0	0
OG0005582	171	171	0	40	86	27	12	0	0	15	16	0	9
OG0003576	159	159	263	658	73	128	257	263	249	335	3	0	71
OG0005343	126	126	0	0	0	0	0	0	0	0	0	0	0
OG0003116	114	114	0	0	0	0	0	0	0	0	0	0	0
OG0004723	174	174	2	20	3	13	37	2	3	16	0	0	1
OG0003935	291	291	0	14	1	3	0	0	1	7	0	0	6
OG0004024	285	285	0	0	0	0	0	0	0	0	0	0	0
OG0004093	351	351	0	12	1	4	0	0	4	6	2	0	0
OG0005428	150	150	0	0	2	14	0	0	0	0	0	0	0
OG0002383	138	138	9	6	0	4	0	9	4	0	0	0	2
OG0002352	141	141	0	0	3	0	12	0	0	0	0	0	0
OG0005149	171	171	0	2	1	3	0	0	1	1	0	0	0
OG0003548	234	234	0	1	1	2	1	0	1	0	0	0	0
OG0000226	297	297	0	3	27	51	65	0	0	3	0	0	0
OG0000259	441	441	0	3	1	4	0	0	0	3	0	0	0
OG0003533	123	123	1	0	0	0	0	1	0	0	0	0	0
OG0001174	318	318	0	2842	112	609	566	0	878	1516	79	0	369
OG0001121	144	144	27	153	5	43	0	26	51	73	0	0	30
OG0002443	495	495	0	9	2	14	0	0	1	5	3	0	0
OG0000796	99	99	42	10	4	1	3	27	7	2	0	1	15
OG0003129	243	243	0	5	0	0	0	0	0	2	1	0	2
OG0004758	426	426	0	18	0	2	0	0	2	15	0	0	1
OG0003247	387	387	0	11	9	3	0	0	2	9	0	0	0
OG0002378	180	180	1	10	10	2	0	1	5	2	0	0	3
OG0002720	93	93	0	0	1	1	1	0	0	0	0	0	0
OG0000961	96	195	0	0	0	0	0	0	0	0	0	0	0
OG0001827	105	105	0	0	0	0	0	0	0	0	0	0	0
OG0003265	96	96	4	2	0	0	0	2	1	0	0	0	3
OG0003850	219	219	0	2	0	2	0	0	0	0	2	0	0
OG0003230	201	201	0	0	0	13	0	0	0	0	0	0	0
OG0003212	135	135	0	0	0	0	0	0	0	0	0	0	0
OG0004618	129	129	0	0	0	0	0	0	0	0	0	0	0
OG0003329	276	276	0	0	0	1	0	0	0	0	0	0	0
OG0004832	240	240	0	4	0	9	0	0	0	4	0	0	0
OG0003183	210	210	0	0	1	2	0	0	0	0	0	0	0
OG0003584	102	102	0	0	0	0	0	0	0	0	0	0	0
OG0002920	258	258	0	3	0	2	0	0	1	1	0	0	1
OG0002892	120	120	0	0	0	1	0	0	0	0	0	0	0
OG0005460	291	291	0	11	0	9	0	0	0	8	0	0	3
OG0005079	192	192	4	75	5	7	18	4	36	23	2	0	14
OG0005291	93	93	0	0	0	0	0	0	0	0	0	0	0
OG0001809	114	114	130	97	2	27	0	109	42	32	0	0	44
OG0000155	126	126	0	0	0	0	0	0	0	0	0	0	0
OG0004636	318	318	0	7	0	3	0	0	0	7	0	0	0
OG0003646	135	135	0	0	0	3	0	0	0	0	0	0	0
OG0002869	144	144	1	0	0	1	0	1	0	0	0	0	0
OG0003347	201	201	0	13	0	3	0	0	5	6	0	0	2
OG0004132	207	207	0	0	0	0	0	0	0	0	0	0	0
OG0004849	144	144	0	0	0	0	0	0	0	0	0	0	0
OG0003773	138	138	0	0	0	0	0	0	0	0	0	0	0
OG0001889	195	195	0	0	0	0	0	0	0	0	0	0	0
OG0005577	129	129	1	2	0	0	0	1	1	0	0	0	1
OG0002207	228	228	0	5	7	6	0	0	2	2	0	0	1
OG0002655	213	213	0	8	1	26	0	0	1	7	0	0	0
OG0002600	306	306	0	40	2	37	0	0	0	40	0	0	0
OG0001511	327	327	0	0	0	3	0	0	0	0	0	0	0
OG0001544	174	174	0	0	0	0	0	0	0	0	0	0	0
OG0001246	174	174	0	1	4	3	0	0	0	1	0	0	0
OG0001614	228	228	0	2	0	1	0	0	0	2	0	0	0
OG0005144	390	390	0	9	0	11	0	0	0	8	0	0	1
OG0004958	597	597	0	8	0	11	0	0	0	7	0	0	1
OG0004981	387	387	0	2	0	0	0	0	0	2	0	0	0
OG0004276	93	93	0	0	0	0	0	0	0	0	0	0	0
OG0001384	270	270	0	9	0	19	0	0	1	8	0	0	0
OG0001781	114	114	25	29	1	9	37	25	11	3	6	0	9
OG0000825	213	213	0	0	0	0	0	0	0	0	0	0	0
OG0005339	291	291	0	22	3	0	0	0	0	16	0	0	6
OG0000176	297	297	0	409	159	211	68	0	109	222	8	0	70
OG0001932	183	183	0	2	0	5	0	0	0	2	0	0	0
OG0000181	165	165	0	0	0	0	0	0	0	0	0	0	0
OG0000408	126	126	51128	79126	1902	10938	177	45431	30516	32382	157	80	21688
OG0000473	99	111	43	8	12	13	25	34	6	0	0	3	8
OG0001636	189	219	0	4	2	2	0	0	2	1	0	0	1
OG0002284	111	111	6904	3107	231	3019	7	5547	98	2294	3	9	2060
OG0001649	207	207	0	7	2	2	0	0	0	3	2	0	2
OG0003365	138	138	2	1	0	0	0	1	1	0	0	0	1
OG0002269	150	150	27	174	5	20	59	16	80	15	51	11	28
OG0000742	117	117	0	0	0	0	0	0	0	0	0	0	0
OG0002152	204	204	0	3	0	0	0	0	1	1	0	0	1
OG0002125	324	324	0	0	4	1	0	0	0	0	0	0	0
OG0000110	132	132	1	0	0	1	0	1	0	0	0	0	0
OG0002520	150	150	4	87	127	54	10	4	57	8	6	0	16
OG0003017	126	126	1	1	3	81	13	1	1	0	0	0	0
OG0002069	150	150	0	0	3	0	0	0	0	0	0	0	0
OG0002012	171	171	0	14	0	5	3	0	7	6	0	0	1
OG0000455	171	219	0	2	1	12	0	0	0	2	0	0	0
OG0000488	132	138	2	8	0	1	0	1	0	5	0	0	4
OG0005066	174	174	0	55	1	102	0	0	5	43	0	0	7
OG0005139	150	150	0	0	0	0	0	0	0	0	0	0	0
OG0001351	351	459	0	31	0	34	45	0	0	26	4	0	1
OG0003515	177	177	0	0	0	0	0	0	0	0	0	0	0
OG0004551	135	135	0	0	0	0	0	0	0	0	0	0	0
OG0004074	504	504	0	57	45	138	45	0	0	26	23	0	8
OG0004547	327	327	0	282	12	50	13	0	100	135	1	0	46
OG0004488	99	99	0	0	0	0	0	0	0	0	0	0	0
OG0004214	99	99	0	0	0	0	0	0	0	0	0	0	0
OG0001191	228	228	0	52	21	41	41	0	18	18	4	0	12
OG0002034	279	279	0	34	0	12	0	0	6	19	0	0	9
OG0004554	225	225	0	2	0	0	0	0	0	2	0	0	0
OG0000728	150	201	0	3	0	3	0	0	0	3	0	0	0
OG0001736	111	111	2	0	0	0	0	2	0	0	0	0	0
OG0005644	153	153	2	29051	221	44650	9100	2	11	24149	148	0	4743
OG0004696	174	174	1	3	0	0	0	1	2	0	0	0	1
OG0005228	108	108	1	0	0	0	0	1	0	0	0	0	0
OG0000677	165	165	0	2	0	0	0	0	0	0	0	0	2
OG0000305	213	369	0	41	12	10	11	0	22	6	1	0	12
OG0004846	156	156	0	3	0	0	1	0	2	0	0	0	1
OG0000350	141	474	0	49	0	18	0	0	0	45	3	0	1
OG0004349	219	219	0	4	0	2	0	0	1	3	0	0	0
OG0005213	480	480	0	71	5	79	0	0	1	65	2	0	3
OG0003617	108	108	0	0	0	0	0	0	0	0	0	0	0
OG0000648	126	132	3	21	17	295	0	1	1	13	4	2	3
OG0000290	654	654	0	22	1	20	0	0	0	22	0	0	0
OG0002484	177	177	0	3	0	0	0	0	1	2	0	0	0
OG0002433	384	384	0	13	0	1	0	0	0	11	0	0	2
OG0002817	285	285	0	3	0	3	0	0	0	3	0	0	0
OG0003441	249	249	0	8	0	7	0	0	0	6	0	0	2
OG0002364	99	99	2	0	0	0	0	2	0	0	0	0	0
OG0002331	381	381	0	8	0	8	0	0	0	8	0	0	0
OG0003133	156	156	0	0	1	4	0	0	0	0	0	0	0
OG0003162	207	207	0	40	1	99	24	0	5	14	12	0	9
OG0003681	315	315	0	14	7	8	1	0	4	8	1	0	1
OG0004307	210	210	0	12	1	1	0	0	2	9	0	0	1
OG0001227	564	564	0	16	0	2	0	0	1	13	0	0	2
OG0001035	258	258	0	6	0	2	0	0	4	0	0	0	2
OG0000888	297	297	0	8	0	3	0	0	0	8	0	0	0
OG0000873	258	258	0	135	2	64	0	0	4	131	0	0	0
OG0001418	258	258	0	0	0	0	0	0	0	0	0	0	0
OG0001463	219	324	0	443	7	670	10	0	31	401	3	0	8
OG0000695	150	150	0	0	3	3	0	0	0	0	0	0	0
OG0000267	129	312	0	334	48	133	21	0	44	242	2	0	46
OG0004206	186	186	0	0	0	0	0	0	0	0	0	0	0
OG0005366	210	210	0	0	0	0	0	0	0	0	0	0	0
OG0001532	117	117	0	0	0	0	0	0	0	0	0	0	0
OG0000993	234	273	192	7761	292	2361	1266	192	114	7107	199	0	341
OG0000928	123	423	0	34	14	68	6	0	0	19	11	0	4
OG0000590	189	189	0	0	0	5	0	0	0	0	0	0	0
OG0000527	204	204	0	10	1	20	0	0	0	9	0	0	1
OG0004679	156	156	0	0	0	0	0	0	0	0	0	0	0
OG0003282	102	102	1	0	0	0	0	1	0	0	0	0	0
OG0000808	339	339	0	12	6	11	0	0	1	5	4	0	2
OG0004249	396	396	0	8	4	17	0	0	1	5	0	0	2
OG0001445	291	306	0	6	0	0	0	0	0	3	2	0	1
OG0001498	315	318	0	27	0	12	0	0	5	11	5	0	6
OG0002942	129	129	0	1	0	3	0	0	0	1	0	0	0
OG0001100	381	447	0	33	4	6	0	0	12	19	0	0	2
OG0003366	96	96	0	0	0	3	0	0	0	0	0	0	0
OG0004151	363	363	0	10	13	1	0	0	0	7	0	0	3
OG0003510	474	474	0	3	0	0	0	0	0	3	0	0	0
OG0004777	258	258	0	0	0	0	0	0	0	0	0	0	0
OG0003965	336	336	0	6	0	2	0	0	0	2	0	0	4
OG0003610	246	246	0	2595	3619	20368	5	0	1092	999	120	0	384
OG0002219	318	318	0	64	2	28	0	0	13	34	5	0	12
OG0004782	225	225	0	1	1	0	0	0	1	0	0	0	0
OG0002244	111	111	0	0	0	0	0	0	0	0	0	0	0
OG0005541	210	210	0	8	0	3	5	0	0	7	0	0	1
OG0005325	105	105	0	0	0	0	0	0	0	0	0	0	0
OG0001558	219	219	0	5	0	8	0	0	0	4	0	0	1
OG0004568	228	228	0	0	0	1	0	0	0	0	0	0	0
OG0002701	276	276	0	0	11	1	0	0	0	0	0	0	0
OG0000942	129	147	3	86	116	95	86	3	23	51	0	0	12
OG0002754	447	447	0	51	4	32	0	0	2	44	1	0	4
OG0001267	99	99	0	0	0	51	0	0	0	0	0	0	0
OG0001398	165	165	0	17	1	4	5	0	12	4	0	0	1
OG0003308	300	300	0	0	1	17	0	0	0	0	0	0	0
OG0002594	171	171	0	0	0	1	0	0	0	0	0	0	0
OG0001258	150	285	0	138	16	25	25	0	35	87	0	0	16
OG0001680	543	654	0	8	2	2	0	0	2	5	0	0	1
OG0004448	420	420	0	4	1	1	7	0	2	1	0	0	1
OG0005664	315	315	0	1	2	0	0	0	0	0	0	0	1
OG0003990	117	117	0	0	0	0	0	0	0	0	0	0	0
OG0003041	363	363	0	20	1	3	0	0	8	10	0	0	2
OG0005439	126	126	0	0	0	0	0	0	0	0	0	0	0
OG0003823	123	123	0	1	0	4	0	0	0	1	0	0	0
OG0004868	153	153	5	39	3	9	45	5	15	17	0	0	7
OG0003750	150	150	0	2	0	0	0	0	0	2	0	0	0
OG0000042	153	153	44	226	8	65	314	44	140	51	6	0	29
OG0000035	231	642	0	1127	69	638	374	0	83	957	9	0	78
OG0004415	165	165	0	0	0	0	0	0	0	0	0	0	0
OG0002222	165	165	0	1	0	2	0	0	0	0	1	0	0
OG0002676	270	270	0	5	0	1	0	0	2	1	0	0	2
OG0002299	285	285	0	10	0	4	0	0	4	5	0	0	1
OG0002694	447	447	0	7	0	8	0	0	2	4	0	0	1
OG0001098	156	156	3	12	0	2	25	3	2	7	0	0	3
OG0002175	105	105	0	0	0	0	0	0	0	0	0	0	0
OG0004688	105	105	6	4	0	13	13	5	2	1	1	0	1
OG0002541	393	393	0	42	0	16	1	0	3	34	2	0	3
OG0001285	150	234	80	388	246	193	263	80	160	147	0	0	81
OG0001677	129	129	1	1	0	0	0	1	0	1	0	0	0
OG0004403	642	642	0	18	2	11	0	0	1	9	6	0	2
OG0003219	306	306	0	48	4	10	0	0	7	28	0	0	13
OG0003802	102	102	0	0	0	0	0	0	0	0	0	0	0
OG0002059	132	132	0	0	0	0	0	0	0	0	0	0	0
OG0001318	195	195	0	33	25	197	68	0	0	28	1	0	4
OG0001717	159	159	0	0	0	0	0	0	0	0	0	0	0
OG0005007	117	117	0	0	0	0	0	0	0	0	0	0	0
OG0001018	396	396	0	1	7	0	1	0	0	1	0	0	0
OG0005500	111	111	0	0	3	0	0	0	0	0	0	0	0
OG0000494	303	471	0	62	5	40	0	0	1	46	0	0	15
OG0000172	279	279	0	1	0	4	0	0	0	1	0	0	0
OG0004368	249	249	0	13	10	0	0	0	3	5	2	0	3
OG0003901	231	231	0	3	0	0	0	0	0	1	1	0	1
OG0002916	333	333	0	8	1	8	1	0	0	5	3	0	0
OG0004048	282	282	0	1	3	1	0	0	0	0	0	0	1
OG0000399	165	165	0	0	0	0	0	0	0	0	0	0	0
OG0000736	102	102	0	0	0	0	0	0	0	0	0	0	0
OG0005170	435	435	0	3	2	3	3	0	0	3	0	0	0
OG0000333	195	849	0	207	35	117	104	0	16	174	5	0	12
OG0005341	330	330	0	6	0	3	0	0	0	5	0	0	1
OG0003488	141	141	0	0	0	0	0	0	0	0	0	0	0
OG0000654	96	222	0	1	6	10	5	0	0	1	0	0	0
OG0000601	177	177	0	0	0	0	0	0	0	0	0	0	0
OG0000206	93	93	18	5	0	0	3	16	2	2	0	0	3
OG0003933	120	120	0	0	0	0	0	0	0	0	0	0	0
OG0001158	336	336	0	30	3	15	0	0	6	23	0	0	1
OG0005584	105	105	0	0	0	0	0	0	0	0	0	0	0
OG0000319	174	306	1	23	12	15	100	1	2	16	4	0	1
OG0001372	354	354	0	48	1	62	0	0	0	43	5	0	0
OG0003110	114	114	2	1	0	0	0	2	0	1	0	0	0
OG0004721	294	294	0	6	4	2	0	0	0	2	0	0	4
OG0005326	144	144	0	0	0	0	0	0	0	0	0	0	0
OG0004026	279	279	0	4	0	5	0	0	1	2	0	0	1
OG0002381	177	177	0	18	0	54	0	0	0	12	2	0	4
OG0003795	210	210	0	22	4	24	58	0	0	20	0	0	2
OG0004971	345	345	0	3	3	5	0	0	0	1	2	0	0
OG0001176	138	138	2	7	0	4	2	2	4	1	0	0	2
OG0003948	165	165	0	3	0	0	0	0	0	3	0	0	0
OG0002445	192	192	0	0	0	0	0	0	0	0	0	0	0
OG0000794	285	285	0	1	0	0	0	0	0	0	0	0	1
OG0003722	177	177	0	8	0	4	0	0	5	2	0	0	1
OG0002722	114	114	0	0	0	0	0	0	0	0	0	0	0
OG0000963	126	126	0	0	0	0	0	0	0	0	0	0	0
OG0000559	132	132	2	0	0	23	0	2	0	0	0	0	0
OG0004301	141	141	0	4	1	1	0	0	1	1	0	0	2
OG0001852	150	150	1	61	2	7	5	1	27	13	2	0	19
OG0001825	276	276	0	1763	1765	1051	1255	0	903	657	10	0	193
OG0000224	174	348	0	18	21	26	0	0	0	18	0	0	0
OG0003882	177	177	0	4	0	0	0	0	4	0	0	0	0
OG0004965	144	144	0	0	12	1	2	0	0	0	0	0	0
OG0003210	144	144	0	0	0	0	0	0	0	0	0	0	0
OG0004616	690	690	0	28	0	9	0	0	0	28	0	0	0
OG0002890	276	276	0	0	0	0	0	0	0	0	0	0	0
OG0000573	114	114	0	0	0	0	0	0	0	0	0	0	0
OG0000504	114	114	48	48	7	8	36	38	23	10	0	2	23
OG0003327	240	240	0	15	30	51	6	0	3	2	5	0	5
OG0004830	141	141	0	0	0	2	0	0	0	0	0	0	0
OG0002310	126	126	0	0	0	0	0	0	0	0	0	0	0
OG0004706	588	588	0	0	0	0	0	0	0	0	0	0	0
OG0003181	156	156	17	225	5	63	0	17	18	158	0	0	49
OG0003582	288	288	0	12	0	4	0	0	0	11	0	0	1
OG0004201	360	360	0	4	1	0	0	0	3	1	0	0	0
OG0005561	264	264	0	2	4	0	2	0	0	2	0	0	0
OG0005242	144	144	0	7	1	12	4	0	1	2	2	0	2
OG0005293	195	195	0	0	0	1	0	0	0	0	0	0	0
OG0004630	168	168	0	0	0	0	0	0	0	0	0	0	0
OG0002748	195	195	0	4	4	18	16	0	0	3	1	0	0
OG0002795	288	288	0	1	3	4	0	0	1	0	0	0	0
OG0003341	138	138	65	98	8	39	211	63	65	19	0	2	14
OG0001484	138	174	12	5	3	7	0	11	0	5	0	0	1
OG0002205	255	255	0	3	2	3	0	0	2	1	0	0	0
OG0002657	120	120	0	0	0	0	0	0	0	0	0	0	0
OG0003277	201	201	1	42	10	17	0	1	21	16	2	0	3
OG0001969	117	117	0	0	0	2	0	0	0	0	0	0	0
OG0001546	102	102	122	54	3	7	11	111	19	18	0	0	28
OG0001912	102	102	0	0	3	1	0	0	0	0	0	0	0
OG0004453	105	105	0	0	0	1	0	0	0	0	0	0	0
OG0001244	267	294	0	2	0	2	0	0	0	2	0	0	0
OG0001211	117	135	2	3	23	42	0	1	0	3	0	0	1
OG0001616	237	237	0	2	0	3	9	0	0	2	0	0	0
OG0002668	216	216	0	20	0	0	1	0	8	10	0	0	2
OG0000827	246	246	0	5	0	8	4	0	1	2	0	0	2
OG0004514	195	195	0	0	0	0	0	0	0	0	0	0	0
OG0002934	132	132	2	11	33	67	114	2	2	3	4	0	2
OG0004987	99	99	0	0	0	0	0	0	0	0	0	0	0
OG0005514	102	102	0	0	0	0	0	0	0	0	0	0	0
OG0003797	132	132	2	5	1	0	0	1	5	0	0	0	1
OG0004130	219	219	3	4	0	4	0	0	0	0	3	3	1
OG0003775	111	111	0	0	0	0	0	0	0	0	0	0	0
OG0005449	285	285	0	8	1	1	0	0	0	6	0	0	2
OG0005414	201	201	0	0	1	2	0	0	0	0	0	0	0
OG0001934	108	108	4	2	1	0	2	2	1	1	0	2	0
OG0003099	123	123	0	0	0	0	0	0	0	0	0	0	0
OG0000471	156	561	0	4795	97	3180	3	0	35	4687	29	0	44
OG0005039	399	399	0	25	0	50	0	0	0	24	0	0	1
OG0000112	165	210	0	7	3	17	1	0	0	5	2	0	0
OG0002975	168	168	2	11	0	1	0	2	5	4	0	0	2
OG0004216	117	117	2	1	0	0	0	2	1	0	0	0	0
OG0002150	237	237	0	10	1	1	0	0	7	3	0	0	0
OG0002588	114	114	0	0	0	0	0	0	0	0	0	0	0
OG0003019	408	408	0	26	19	20	73	0	2	19	4	0	1
OG0002928	129	129	0	0	0	0	0	0	0	0	0	0	0
OG0001353	360	360	0	35	3	18	21	0	6	25	0	0	4
OG0001769	180	225	0	45	7	15	13	0	10	29	1	0	5
OG0002508	189	189	0	0	0	45	2	0	0	0	0	0	0
OG0001634	138	138	0	0	0	0	0	0	0	0	0	0	0
OG0004266	342	342	0	43	12	43	13	0	5	28	5	0	5
OG0000329	120	120	0	0	0	0	0	0	0	0	0	0	0
OG0001743	114	114	9	2	2	0	1	6	2	0	0	0	3
OG0001734	246	246	0	4	0	1	0	0	0	4	0	0	0
OG0005553	135	135	66	444	19	71	135	60	199	152	0	0	99
OG0000671	126	126	0	0	0	0	0	0	0	0	0	0	0
OG0005642	117	117	0	1	1	0	0	0	1	0	0	0	0
OG0004694	192	192	0	0	0	0	0	0	0	0	0	0	0
OG0002010	147	147	0	0	0	0	0	0	0	0	0	0	0
OG0000457	120	120	2	7	9	169	0	2	0	5	0	0	2
OG0000065	135	282	0	109	159	120	61	0	1	80	2	0	26
OG0002413	114	114	3	6	0	1	1	3	3	3	0	0	0
OG0005064	180	180	0	5	0	0	0	0	0	4	0	0	1
OG0002848	141	141	5	5	0	7	21	4	2	1	0	1	2
OG0000700	183	195	0	1	0	1	0	0	0	1	0	0	0
OG0002348	387	387	0	93	3	70	0	0	3	89	0	0	1
OG0005151	408	408	0	0	0	1	0	0	0	0	0	0	0
OG0005506	147	147	0	0	0	2	0	0	0	0	0	0	0
OG0002562	159	159	0	1	0	0	0	0	0	0	0	0	1
OG0002815	108	108	0	0	0	1	0	0	0	0	0	0	0
OG0004495	108	108	0	0	0	0	0	0	0	0	0	0	0
OG0005639	147	147	0	0	0	0	0	0	0	0	0	0	0
OG0001197	108	240	0	2	0	0	0	0	0	2	0	0	0
OG0002036	234	234	0	2	0	2	0	0	0	2	0	0	0
OG0002486	147	147	0	0	0	0	0	0	0	0	0	0	0
OG0002468	561	561	0	8	1	0	0	0	0	6	0	0	2
OG0002366	279	279	0	12	6	10	0	0	1	4	4	0	3
OG0004007	93	93	1	2	0	0	0	1	1	0	0	0	1
OG0001037	192	213	0	0	1	6	0	0	0	0	0	0	0
OG0003683	267	267	0	16	1	12	0	0	0	16	0	0	0
OG0003469	267	267	0	0	0	1	0	0	0	0	0	0	0
OG0005426	213	213	0	1	0	10	0	0	0	1	0	0	0
OG0000886	195	195	1	7	0	0	0	1	3	3	0	0	1
OG0000871	165	288	0	49	4	55	0	0	0	34	0	0	15
OG0001461	105	105	129	94	2	16	37	104	52	24	0	0	43
OG0004389	165	165	0	0	0	0	0	0	0	0	0	0	0
OG0003392	138	138	0	3	3	0	5	0	2	0	0	0	1
OG0002999	297	297	0	0	1	0	0	0	0	0	0	0	0
OG0000265	102	147	2	37	20	24	57	2	18	15	1	0	3
OG0001139	162	189	8	72	3	28	121	8	13	53	0	0	6
OG0002081	282	282	0	12	1	11	0	0	0	12	0	0	0
OG0005360	120	120	0	0	0	0	0	0	0	0	0	0	0
OG0003131	153	153	0	2	0	3	0	0	2	0	0	0	0
OG0003164	171	171	0	0	0	0	0	0	0	0	0	0	0
OG0004320	264	264	0	6	0	17	0	0	0	6	0	0	0
OG0005547	93	93	1	0	0	0	0	1	0	0	0	0	0
OG0000592	126	213	2	7	5	3	9	2	6	0	0	0	1
OG0004946	186	186	0	0	0	3	0	0	0	0	0	0	0
OG0003284	180	180	12	67	1	46	0	12	33	27	0	0	7
OG0003634	138	138	0	0	0	0	0	0	0	0	0	0	0
OG0001959	147	147	0	0	0	0	0	0	0	0	0	0	0
OG0004533	216	216	0	0	0	2	0	0	0	0	0	0	0
OG0003967	306	306	0	84	4	30	0	0	32	39	0	0	13
OG0001102	99	99	19	12	6	9	3	18	5	4	0	0	4
OG0004884	102	102	14	8	12	96	1	8	1	0	5	4	4
OG0004182	333	333	0	6	4	4	0	0	2	1	1	0	2
OG0004153	588	588	0	10	7	5	0	0	5	4	0	0	1
OG0004232	399	399	0	13	7	11	0	0	1	9	2	0	1
OG0004779	300	300	0	17	7	20	0	0	7	8	1	0	1
OG0004245	207	207	0	3	0	15	5	0	1	1	0	0	1
OG0001587	114	114	0	0	0	0	0	0	0	0	0	0	0
OG0003616	150	150	0	18	55	111	2	0	0	10	2	0	6
OG0003669	123	123	0	0	1	0	0	0	0	0	0	0	0
OG0004179	234	234	0	5	68	98	67	0	1	3	1	0	0
OG0005327	252	252	0	0	0	0	0	0	0	0	0	0	0
OG0001261	168	168	0	0	0	0	0	0	0	0	0	0	0
OG0000940	279	528	0	16	2	8	0	0	0	13	0	0	3
OG0002756	150	150	0	1	0	0	0	0	0	0	1	0	0
OG0005289	249	249	0	1	0	0	0	0	0	1	0	0	0
OG0001875	105	261	35	130	31	32	4	0	21	63	11	33	37
OG0001570	111	141	0	0	0	0	0	0	0	0	0	0	0
OG0003878	117	117	0	0	0	0	0	0	0	0	0	0	0
OG0003803	249	249	0	0	1	0	0	0	0	0	0	0	0
OG0004367	135	135	0	1	1	0	3	0	0	0	0	0	1
OG0002871	99	99	0	0	0	0	0	0	0	0	0	0	0
OG0002242	108	108	0	1	0	0	0	0	0	0	0	0	1
OG0003861	297	297	0	10	1	6	0	0	7	1	0	0	2
OG0004430	210	210	0	9	0	0	0	0	0	2	5	0	2
OG0003992	99	99	0	0	0	0	0	0	0	0	0	0	0
OG0002119	192	192	0	0	0	0	0	0	0	0	0	0	0
OG0005385	306	306	0	9	0	1	0	0	2	7	0	0	0
OG0005480	168	168	0	0	0	0	0	0	0	0	0	0	0
OG0004417	396	396	0	2	10	8	0	0	0	1	0	0	1
OG0005533	99	99	0	0	0	0	0	0	0	0	0	0	0
OG0003825	225	225	0	0	0	0	0	0	0	0	0	0	0
OG0003756	108	108	17	6	6	122	0	7	0	0	4	9	3
OG0003069	303	303	0	5	0	1	0	0	0	4	0	0	1
OG0005008	102	102	0	0	0	0	0	0	0	0	0	0	0
OG0000438	600	639	0	221	67	122	10	0	56	114	22	0	29
OG0000040	96	111	20	18	1	23	0	18	0	13	3	0	4
OG0002674	390	390	0	7	1	1	0	0	3	4	0	0	0
OG0002621	114	114	29124	2062	215	3392	5165	25634	105	1515	0	212	3720
OG0002696	435	435	0	16	1	5	0	0	6	6	0	0	4
OG0001096	141	141	2	6	1068	32259	3	1	0	1	3	1	2
OG0002177	138	138	0	0	0	0	0	0	0	0	0	0	0
OG0001061	102	102	0	0	0	0	0	0	0	0	0	0	0
OG0002199	204	204	0	13	1	58	0	0	0	11	2	0	0
OG0002543	285	285	0	2	0	2	0	0	0	0	1	0	1
OG0001675	195	300	0	143	140	318	70	0	32	56	27	0	28
OG0004401	153	153	0	3	1	1	0	0	0	0	3	0	0
OG0005670	96	96	0	0	0	0	0	0	0	0	0	0	0
OG0005475	99	99	0	0	0	0	0	0	0	0	0	0	0
OG0003003	117	117	1	0	5	25	4	1	0	0	0	0	0
OG0003506	96	96	0	0	2	0	0	0	0	0	0	0	0
OG0000496	216	216	1	21	35	13	19	1	2	12	0	0	7
OG0005172	465	465	0	8	1	5	0	0	0	5	0	0	3
OG0004471	93	93	0	0	0	0	0	0	0	0	0	0	0
OG0003907	165	165	0	24	0	50	18	0	0	18	0	0	6
OG0004549	156	156	0	0	0	3	0	0	0	0	0	0	0
OG0004594	297	297	0	5	17	1	21	0	3	2	0	0	0
OG0003528	225	225	1	82	5	56	120	1	44	28	0	0	10
OG0005586	210	210	0	2	0	0	0	0	0	0	0	0	2
OG0005347	168	168	0	0	0	0	0	0	0	0	0	0	0
OG0003486	432	432	0	16	7	8	0	0	0	15	0	0	1
OG0002919	159	159	0	0	0	1	0	0	0	0	0	0	0
OG0000652	150	516	0	534	225	513	444	0	34	448	8	0	44
OG0003931	369	369	0	7	0	4	0	0	3	2	0	0	2
OG0001156	219	219	0	0	8	15	0	0	0	0	0	0	0
OG0002387	345	345	0	9	1	2	0	0	5	2	0	0	2
OG0003258	402	402	0	1	1	4	1	0	0	1	0	0	0
OG0001370	102	102	0	0	0	0	0	0	0	0	0	0	0
OG0003112	162	162	0	0	0	5	0	0	0	0	0	0	0
OG0004903	222	222	30	2865	47	4993	2	30	247	2533	13	0	72
OG0005520	159	159	0	0	0	0	0	0	0	0	0	0	0
OG0004020	408	408	0	4	2	8	0	0	0	3	0	0	1
OG0002447	108	108	0	0	2	0	0	0	0	0	0	0	0
OG0004709	135	135	0	0	0	1	0	0	0	0	0	0	0
OG0002915	186	186	2	143	186	101	76	2	0	117	0	0	26
OG0001170	117	117	0	0	0	0	0	0	0	0	0	0	0
OG0005207	165	165	4	32	2	9	15	4	9	18	0	0	5
OG0004047	96	96	50	36	1	0	27	41	30	0	0	1	14
OG0005394	99	99	0	0	0	0	0	0	0	0	0	0	0
OG0000792	126	126	3	14	0	3	4	3	7	5	0	0	2
OG0000603	207	333	0	24	107	194	97	0	1	20	0	0	3
OG0000200	171	357	0	1	1	7	3	0	0	1	0	0	0
OG0004222	219	219	0	0	0	0	0	0	0	0	0	0	0
OG0000987	234	234	0	2	1	0	0	0	0	2	0	0	0
OG0000965	279	297	0	7	2	4	0	0	0	6	0	0	1
OG0002329	447	447	0	55	6	24	2	0	14	29	9	0	3
OG0000371	204	225	4	530	199	128	53	4	222	197	4	0	107
OG0005092	108	108	0	0	0	0	0	0	0	0	0	0	0
OG0003178	117	117	0	1	0	1	0	0	1	0	0	0	0
OG0004614	156	156	0	0	0	0	0	0	0	0	0	0	0
OG0001428	162	162	0	0	0	0	0	0	0	0	0	0	0
OG0001850	477	477	0	9	2	3	0	0	0	9	0	0	0
OG0005618	123	123	0	0	0	0	0	0	0	0	0	0	0
OG0003880	198	198	0	0	0	0	0	0	0	0	0	0	0
OG0004967	174	174	0	0	0	0	0	0	0	0	0	0	0
OG0004763	207	207	0	3	9	4	2	0	0	2	0	0	1
OG0003580	150	150	0	0	0	0	0	0	0	0	0	0	0
OG0002896	198	198	0	5	0	0	0	0	2	2	0	0	1
OG0000571	231	231	0	4	0	0	0	0	3	1	0	0	0
OG0004898	222	222	0	0	0	0	0	0	0	0	0	0	0
OG0005240	159	159	9	92	6	13	24	9	47	35	1	0	9
OG0002312	120	120	0	0	0	0	0	0	0	0	0	0	0
OG0004171	108	108	0	0	0	0	0	0	0	0	0	0	0
OG0003187	189	189	1	48	2	12	0	1	23	21	0	0	4
OG0003278	99	99	0	0	0	0	0	0	0	0	0	0	0
OG0004632	189	189	0	0	0	1	0	0	0	0	0	0	0
OG0004674	327	327	0	14	5	4	0	0	3	7	0	0	4
OG0004478	162	162	1	5	0	4	2	1	0	3	0	0	2
OG0004892	99	99	0	0	0	0	0	0	0	0	0	0	0
OG0002651	120	120	0	0	1	2	0	0	0	0	0	0	0
OG0005516	498	498	0	10	1	11	0	0	0	9	0	0	1
OG0001486	96	99	0	0	0	0	0	0	0	0	0	0	0
OG0001910	255	255	0	0	1	1	0	0	0	0	0	0	0
OG0003325	222	222	8	365	14	73	60	8	156	156	1	0	52
OG0004149	192	192	0	0	0	0	0	0	0	0	0	0	0
OG0001242	207	210	0	0	0	3	0	0	0	0	0	0	0
OG0004985	126	126	0	0	0	2	0	0	0	0	0	0	0
OG0003657	147	147	0	0	0	0	0	0	0	0	0	0	0
OG0004210	99	99	35	15	11	28	22	28	2	6	1	5	8
OG0000829	111	111	0	0	0	0	0	0	0	0	0	0	0
OG0005412	189	189	0	4	2	0	0	0	0	4	0	0	0
OG0001936	132	132	0	0	0	0	0	0	0	0	0	0	0
OG0004516	168	168	0	0	0	7	0	0	0	0	0	0	0
OG0003560	108	108	0	1	0	0	0	0	0	1	0	0	0
OG0002797	132	132	0	0	0	0	0	0	0	0	0	0	0
OG0003343	213	213	0	5	0	0	0	0	3	1	0	0	1
OG0004167	267	267	0	0	0	0	0	0	0	0	0	0	0
OG0004818	177	177	0	0	0	0	0	0	0	0	0	0	0
OG0004572	264	264	0	4	0	3	0	0	0	4	0	0	0
OG0003777	333	333	0	21	0	12	0	0	0	16	5	0	0
OG0003445	138	138	0	0	0	2	0	0	0	0	0	0	0
OG0003020	138	138	0	0	0	0	0	0	0	0	0	0	0
OG0002977	99	99	0	0	0	0	0	0	0	0	0	0	0
OG0001593	246	246	0	0	0	0	0	0	0	0	0	0	0
OG0002156	129	129	8	17	7	28	39	6	8	1	1	2	7
OG0001213	183	282	0	5582	886	3723	13	0	1	5432	57	0	92
OG0002760	123	123	0	0	0	0	0	0	0	0	0	0	0
OG0001610	111	123	71	40	45	33	52	51	22	8	4	4	22
OG0001355	273	273	0	0	0	6	0	0	0	0	0	0	0
OG0005555	210	210	0	2	3	3	0	0	2	0	0	0	0
OG0003205	252	252	0	0	1	6	0	0	0	0	0	0	0
OG0001981	414	414	0	9	2	8	0	0	1	6	0	0	2
OG0004555	141	141	0	0	0	0	0	0	0	0	0	0	0
OG0004656	297	297	0	8	0	4	0	0	0	8	0	0	0
OG0004872	558	558	0	43	4	14	0	0	3	34	1	0	5
OG0000477	177	177	1	34	61	302	132	1	6	18	0	0	10
OG0000009	171	390	0	456	295	251	479	0	119	296	3	0	38
OG0005408	150	150	0	0	0	0	0	0	0	0	0	0	0
OG0000327	177	177	6	68	11	14	0	6	30	23	1	0	14
OG0001741	174	252	0	20	16	24	13	0	2	12	0	0	6
OG0002138	213	213	0	1	1	2	0	0	0	1	0	0	0
OG0005224	282	282	0	0	0	0	0	0	0	0	0	0	0
OG0000673	201	201	0	1	0	6	0	0	0	1	0	0	0
OG0005640	123	123	0	0	0	0	0	0	0	0	0	0	0
OG0004692	138	138	1	2	4	213	0	1	0	2	0	0	0
OG0002016	156	156	0	7	1	6	0	0	0	5	0	0	2
OG0000459	117	117	0	0	0	0	0	0	0	0	0	0	0
OG0005011	171	171	1	4	0	18	20	1	1	3	0	0	0
OG0002411	249	249	0	0	0	0	0	0	0	0	0	0	0
OG0000089	144	174	5	1672	213	16287	7	5	42	1585	0	0	45
OG0004069	111	111	0	1	0	2	0	0	0	0	1	0	0
OG0000702	96	96	15	2	1	0	0	12	1	1	0	0	3
OG0002346	186	186	0	0	0	0	0	0	0	0	0	0	0
OG0000301	102	102	0	0	0	0	0	0	0	0	0	0	0
OG0002560	456	456	0	0	0	0	0	0	0	0	0	0	0
OG0004352	177	177	0	0	0	0	0	0	0	0	0	0	0
OG0004497	351	351	0	6	0	2	0	0	0	6	0	0	0
OG0001195	129	129	0	0	0	0	0	0	0	0	0	0	0
OG0002038	183	183	0	0	0	1	0	0	0	0	0	0	0
OG0002480	372	372	0	0	2	10	0	0	0	0	0	0	0
OG0002360	258	258	0	7	6	5	4	0	5	2	0	0	0
OG0000619	132	186	0	1	0	0	0	0	0	1	0	0	0
OG0001039	141	153	0	0	0	3	0	0	0	0	0	0	0
OG0005545	162	162	0	3	0	2	2	0	0	1	1	0	1
OG0005359	153	153	0	0	0	0	0	0	0	0	0	0	0
OG0000884	333	333	0	33	6	39	0	0	0	32	0	0	1
OG0003389	270	270	0	0	0	0	0	0	0	0	0	0	0
OG0005362	165	165	0	0	1	0	0	0	0	0	0	0	0
OG0002997	216	216	0	1	0	0	0	0	0	1	0	0	0
OG0000699	105	105	35	19	52	57	24	27	8	4	1	2	12
OG0000263	285	372	0	17	7	4	4	0	0	15	0	0	2
OG0000594	156	267	0	80	17	15	16	0	25	39	0	0	16
OG0002083	168	168	0	4	0	1	0	0	2	2	0	0	0
OG0002829	342	342	0	47	3	1	0	0	15	24	1	0	7
OG0003549	345	345	0	18	3	1	0	0	9	4	1	0	4
OG0003166	228	228	0	5	0	5	0	0	0	2	0	0	3
OG0004212	414	414	0	25	2	7	0	0	1	12	0	0	12
OG0004531	159	159	0	0	1	0	0	0	0	0	0	0	0
OG0004944	198	198	0	1	0	0	0	0	0	1	0	0	0
OG0005199	120	120	5	4	0	0	5	2	3	0	0	0	4
OG0004911	147	147	0	0	0	0	0	0	0	0	0	0	0
OG0003286	102	102	0	0	0	0	0	0	0	0	0	0	0
OG0003636	210	210	0	0	0	0	0	0	0	0	0	0	0
OG0004180	393	393	0	0	0	3	0	0	0	0	0	0	0
OG0003969	969	969	0	1	1	3	0	0	0	0	1	0	0
OG0001104	195	225	0	1	2	6	0	0	0	1	0	0	0
OG0001467	138	138	0	0	0	0	0	0	0	0	0	0	0
OG0001819	129	141	0	0	0	55	6	0	0	0	0	0	0
OG0004234	249	249	0	2	0	4	0	0	0	2	0	0	0
OG0001581	117	117	0	0	0	1	0	0	0	0	0	0	0
OG0000536	108	108	20	9	0	2	3	18	0	6	0	0	5
OG0003789	132	132	0	0	0	0	0	0	0	0	0	0	0
OG0004862	300	300	0	160	14	43	50	0	44	90	9	0	17
OG0001263	102	102	0	0	0	0	0	0	0	0	0	0	0
OG0000946	198	201	0	3	0	0	0	0	0	3	0	0	0
OG0003648	300	300	0	16	1	15	3	0	3	7	0	0	6
OG0000859	168	168	0	0	0	0	0	0	0	0	0	0	0
OG0001449	300	303	0	8	0	1	0	0	2	5	0	0	1
OG0001877	240	240	0	2	1	4	0	0	0	2	0	0	0
OG0001899	309	309	0	3	1	1	0	0	0	2	0	0	1
OG0005531	93	93	5	8	1	0	0	5	6	2	0	0	0
OG0001572	117	117	0	0	0	2	0	0	0	0	0	0	0
OG0002873	291	291	0	8	0	0	0	0	0	5	0	0	3
OG0003801	273	273	18	2248	86	632	337	18	28	2093	53	0	74
OG0003709	99	99	0	0	0	0	0	0	0	0	0	0	0
OG0004825	150	150	0	4	0	2	0	0	0	1	2	0	1
OG0004646	129	129	0	0	0	0	0	0	0	0	0	0	0
OG0002215	225	225	0	2	0	2	0	0	0	1	0	0	1
OG0002240	150	150	0	0	0	0	0	0	0	0	0	0	0
OG0003827	240	240	0	2	1	34	12	0	0	2	0	0	0
OG0004111	93	93	0	0	0	0	0	0	0	0	0	0	0
OG0003754	498	498	0	176	12	316	124	0	5	131	13	0	27
OG0002117	282	282	0	4	10	1	0	0	1	3	0	0	0
OG0005383	306	306	0	1	0	0	6	0	1	0	0	0	0
OG0005041	198	198	0	3	2	1	0	0	1	2	0	0	0
OG0000046	135	135	1	0	1	17	4	1	0	0	0	0	0
OG0001209	138	144	6	49	25	84	66	6	39	3	3	0	4
OG0004419	312	312	0	0	0	1	0	0	0	0	0	0	0
OG0004422	120	120	0	0	1	4	0	0	0	0	0	0	0
OG0000833	561	633	0	348	29	177	56	0	25	270	24	0	29
OG0002623	168	168	0	0	0	0	0	0	0	0	0	0	0
OG0004505	207	207	0	4	1	3	0	0	1	3	0	0	0
OG0001394	222	261	0	22	54	67	20	0	7	0	11	0	4
OG0002672	126	126	0	0	0	1	0	0	0	0	0	0	0
OG0001094	189	189	0	2	4	1	3	0	0	1	0	0	1
OG0002171	93	93	0	0	0	0	0	0	0	0	0	0	0
OG0001289	378	378	0	16	0	6	1	0	0	14	0	0	2
OG0001673	210	231	0	6	11	171	0	0	5	1	0	0	0
OG0005482	264	264	0	0	1	1	0	0	0	0	0	0	0
OG0005056	438	438	0	1	0	0	0	0	0	0	0	0	1
OG0004542	201	201	0	13	5	24	2	0	0	12	0	0	1
OG0004966	147	147	0	0	0	4	0	0	0	0	0	0	0
OG0003877	258	258	0	10	0	0	1	0	0	10	0	0	0
OG0003905	186	186	0	1	0	2	0	0	0	0	0	0	1
OG0003001	195	195	0	3	0	0	0	0	0	3	0	0	0
OG0000490	303	354	0	3	2	2	0	0	0	2	0	0	1
OG0005174	96	96	2	0	0	0	0	2	0	0	0	0	0
OG0001069	99	99	0	0	0	0	0	0	0	0	0	0	0
OG0002545	96	96	0	0	0	0	0	0	0	0	0	0	0
OG0002912	111	111	0	0	0	0	0	0	0	0	0	0	0
OG0004596	138	138	0	0	0	3	0	0	0	0	0	0	0
OG0002044	126	126	12	17	2	5	30	12	13	4	0	0	0
OG0003735	240	240	0	3	0	3	0	0	2	1	0	0	0
OG0004878	123	123	0	4	34	30	0	0	3	0	0	0	1
OG0005588	321	321	0	4	5	5	0	0	3	1	0	0	0
OG0005345	225	225	0	0	0	0	0	0	0	0	0	0	0
OG0001706	507	519	0	21	11	16	0	0	2	14	0	0	5
OG0003414	99	99	9	0	0	2	0	9	0	0	0	0	0
OG0004022	183	183	0	3	0	0	0	0	1	1	0	0	1
OG0004099	111	111	0	0	0	4	0	0	0	0	0	0	0
OG0002385	120	120	0	0	0	0	0	0	0	0	0	0	0
OG0001376	96	96	5	8	3	2	0	4	5	3	0	0	1
OG0001049	153	153	0	3	9	18	0	0	0	0	0	0	3
OG0000310	165	165	0	0	5	3	1	0	0	0	0	0	0
OG0001172	264	303	0	9	13	8	8	0	0	7	0	0	2
OG0002449	159	159	0	1	0	9	5	0	1	0	0	0	0
OG0000790	642	645	0	8	10	8	3	0	0	5	2	0	1
OG0000348	312	312	0	0	0	0	0	0	0	0	0	0	0
OG0004269	99	99	52	39	122	23	0	47	14	14	0	0	16
OG0004259	156	156	0	1	0	0	0	0	1	0	0	0	0
OG0004740	204	204	2	43	0	15	114	2	14	27	0	0	2
OG0005205	132	132	0	3	140	112	244	0	3	0	0	0	0
OG0005576	138	138	1	1	0	0	0	1	1	0	0	0	0
OG0003484	480	480	0	1	3	5	0	0	0	1	0	0	0
OG0000650	111	111	1392	919	27	251	1048	1254	374	364	2	34	283
OG0000605	96	96	0	0	0	0	0	0	0	0	0	0	0
OG0005621	150	150	0	0	0	0	0	0	0	0	0	0	0
OG0000202	228	228	3	927	38	398	67	3	180	659	1	0	87
OG0000985	180	180	0	0	0	12	0	0	0	0	0	0	0
OG0000588	165	165	5	90	8	13	19	5	38	32	0	0	20
OG0000967	165	228	0	48	5	75	10	0	0	44	0	0	4
OG0000555	246	366	0	38	4262	12773	1407	0	1	32	0	0	5
OG0001856	252	252	0	0	0	0	0	0	0	0	0	0	0
OG0003673	129	129	0	0	0	0	0	0	0	0	0	0	0
OG0000373	198	318	0	525	86	1783	12	0	3	470	23	0	29
OG0005090	450	450	0	37	3	13	0	0	6	23	0	0	8
OG0001023	420	483	0	96	24	53	69	0	9	84	0	0	3
OG0003241	126	126	0	0	0	0	0	0	0	0	0	0	0
OG0004612	165	165	3	4	0	4	26	3	3	0	1	0	0
OG0003415	339	339	0	1	2	0	0	0	0	1	0	0	0
OG0003264	147	147	0	0	0	2	0	0	0	0	0	0	0
OG0004807	231	231	0	1	0	0	0	0	0	1	0	0	0
OG0005510	210	210	0	5	1	0	0	0	3	0	0	0	2
OG0000228	162	426	0	110	18	34	30	0	13	79	1	0	17
OG0003886	93	93	0	0	0	0	0	0	0	0	0	0	0
OG0003231	291	291	0	0	0	0	0	0	0	0	0	0	0
OG0003185	96	96	0	0	0	3	0	0	0	0	0	0	0
OG0004761	237	237	0	29	0	4	0	0	10	15	0	0	4
OG0002894	207	207	0	0	0	1	0	0	0	0	0	0	0
OG0000577	231	258	0	10	0	4	0	0	0	10	0	0	0
OG0005246	165	165	0	1	0	0	0	0	1	0	0	0	0
OG0002314	99	99	0	1	4	0	6	0	0	0	0	0	1
OG0005535	204	204	0	3	0	0	0	0	0	2	1	0	0
OG0004669	138	138	0	0	0	1	0	0	0	0	0	0	0
OG0005436	177	177	1	8	0	0	0	1	1	2	1	0	4
OG0001838	183	183	0	59	59	6	26	0	36	9	0	0	14
OG0004314	213	213	0	0	0	0	0	0	0	0	0	0	0
OG0002653	108	108	1684	1085	166	6534	21	1341	3	1031	6	2	386
OG0000810	357	426	0	377	38	204	43	0	120	218	6	0	33
OG0001480	345	351	0	12	0	4	3	0	2	7	0	0	3
OG0001916	150	150	0	2	0	0	0	0	0	2	0	0	0
OG0003973	447	447	0	55	3	18	3	0	9	33	5	0	8
OG0000508	174	204	0	5	3	0	0	0	0	2	0	0	3
OG0003323	156	156	0	0	0	0	0	0	0	0	0	0	0
OG0004147	156	156	1	1	0	7	0	1	0	1	0	0	0
OG0003655	150	150	0	0	0	0	0	0	0	0	0	0	0
OG0005145	165	165	0	3	0	0	0	0	1	2	0	0	0
OG0005445	159	159	0	1	0	0	1	0	1	0	0	0	0
OG0005410	342	342	0	12	0	0	0	0	1	11	0	0	0
OG0004959	195	195	0	1	0	0	0	0	0	1	0	0	0
OG0004510	402	402	0	7	0	2	0	0	0	6	0	0	1
OG0005557	150	150	1	17	3	3	1	1	3	7	0	0	7
OG0002791	258	258	0	9	0	2	0	0	0	8	0	0	1
OG0004271	345	345	0	21	2	31	0	0	0	21	0	0	0
OG0004161	300	300	0	1	2	125	0	0	0	1	0	0	0
OG0003848	327	327	0	19	0	5	0	0	11	7	0	0	1
OG0002236	219	219	0	8	0	3	0	0	1	2	1	0	4
OG0002639	192	192	0	2	0	2	0	0	0	2	0	0	0
OG0002971	252	252	0	0	0	0	0	0	0	0	0	0	0
OG0000125	282	390	0	72	2	36	51	0	7	64	0	0	1
OG0002285	150	150	1	22	1	0	13	1	17	0	0	0	5
OG0002154	105	105	2	1	1	0	0	2	1	0	0	0	0
OG0002584	105	105	0	0	0	0	0	0	0	0	0	0	0
OG0001240	186	186	0	1	2	21	0	0	0	1	0	0	0
OG0001215	99	105	0	0	0	0	0	0	0	0	0	0	0
OG0002762	399	399	0	16	1	1	0	0	2	11	0	0	3
OG0001612	192	192	0	3	1	3	0	0	0	3	0	0	0
OG0001357	165	165	0	0	0	0	0	0	0	0	0	0	0
OG0001765	291	291	0	6	12	10	4	0	2	1	0	0	3
OG0001983	93	93	38	2	143	93	16	0	0	0	2	26	12
OG0004557	120	120	2	10	0	0	0	2	5	3	0	0	2
OG0004870	237	237	0	10	0	2	0	0	3	4	3	0	0
OG0003022	255	255	0	10	0	5	0	0	1	8	0	0	1
OG0000402	114	114	0	0	0	4	0	0	0	0	0	0	0
OG0000475	102	102	0	0	0	0	0	0	0	0	0	0	0
OG0005035	483	483	0	15	2	3	0	0	3	9	0	0	3
OG0001638	141	141	0	0	0	0	0	0	0	0	0	0	0
OG0005226	288	288	0	8	0	5	0	0	6	1	0	0	1
OG0000759	111	111	0	0	0	0	0	0	0	0	0	0	0
OG0004010	159	159	0	0	4	0	0	0	0	0	0	0	0
OG0005108	162	162	0	0	0	0	0	0	0	0	0	0	0
OG0000325	144	162	4	20	3	7	0	4	10	3	1	0	6
OG0004489	255	255	0	0	0	1	0	0	0	0	0	0	0
OG0001786	102	102	3	0	0	3	0	3	0	0	0	0	0
OG0004690	153	153	0	0	4	0	0	0	0	0	0	0	0
OG0002181	102	102	28	20	0	77	47	13	4	11	0	6	14
OG0005068	225	225	0	14	0	13	0	0	0	9	0	0	5
OG0002844	261	261	0	3	1	2	0	0	0	2	0	0	1
OG0005649	231	231	0	3	4	0	0	0	0	3	0	0	0
OG0002063	165	165	0	0	0	0	0	0	0	0	0	0	0
OG0002014	270	270	0	0	0	0	0	0	0	0	0	0	0
OG0005017	249	249	0	14	1	10	4	0	3	10	0	0	1
OG0005219	402	402	0	27	0	2	0	0	17	5	1	0	4
OG0000704	147	150	0	0	0	0	0	0	0	0	0	0	0
OG0004847	294	294	0	18	5	2	0	0	0	1	15	0	2
OG0005668	129	129	0	0	0	0	0	0	0	0	0	0	0
OG0001000	183	183	0	0	0	6	0	0	0	0	0	0	0
OG0002566	201	201	0	0	0	0	0	0	0	0	0	0	0
OG0002482	216	216	3	15	0	0	4	3	5	8	0	0	2
OG0002439	249	249	0	15	1	39	0	0	0	15	0	0	0
OG0003422	108	108	4	0	1	0	0	3	0	0	0	0	1
OG0004350	402	402	0	8	8	5	4	0	1	5	0	0	2
OG0001738	390	390	0	7	1	0	0	0	0	7	0	0	0
OG0004432	162	162	0	0	0	1	0	0	0	0	0	0	0
OG0005122	123	123	0	0	0	1	0	0	0	0	0	0	0
OG0002344	117	117	0	0	0	0	0	0	0	0	0	0	0
OG0005155	312	312	0	8	1	1	0	0	1	7	0	0	0
OG0005028	123	123	0	0	0	1	1	0	0	0	0	0	0
OG0000631	213	213	0	0	0	0	0	0	0	0	0	0	0
OG0002995	120	120	0	0	0	0	0	0	0	0	0	0	0
OG0000234	150	297	0	1	4	4	0	0	0	0	0	0	1
OG0000261	357	492	0	2	4	0	0	0	0	2	0	0	0
OG0002453	201	201	0	0	0	1	0	0	0	0	0	0	0
OG0004742	177	177	0	0	0	0	0	0	0	0	0	0	0
OG0000999	486	486	0	65	90	464	84	0	3	31	15	0	16
OG0000596	105	138	0	0	1	0	0	0	0	0	0	0	0
OG0003950	402	402	0	15	0	7	0	0	0	14	0	0	1
OG0002085	315	315	0	1	0	4	0	0	0	1	0	0	0
OG0002362	114	114	0	0	0	0	0	0	0	0	0	0	0
OG0004537	228	228	0	5	2	1	0	0	0	2	0	0	3
OG0004942	306	306	0	12	1	1	0	0	5	6	0	0	1
OG0001106	234	234	0	12	0	3	0	0	1	5	1	0	5
OG0004328	135	135	0	2	2	0	0	0	0	2	0	0	0
OG0004186	165	165	0	6	1	4	0	0	2	3	0	0	1
OG0004236	234	234	0	11	6	11	11	0	0	7	1	0	3
OG0000919	213	288	0	750	52	5214	0	0	14	716	4	0	16
OG0000882	144	144	4	2	3	43	0	4	0	2	0	0	0
OG0001412	177	381	0	78	81	51	39	0	53	14	0	0	11
OG0001465	324	324	0	8	0	6	0	0	0	8	0	0	0
OG0001817	105	105	1	0	0	0	0	1	0	0	0	0	0
OG0004148	297	297	0	0	0	0	0	0	0	0	0	0	0
OG0001529	120	120	7	0	3	6	20	4	0	0	0	3	0
OG0004391	105	105	0	0	4	3	0	0	0	0	0	0	0
OG0001552	393	393	0	1	33	161	13	0	0	0	1	0	0
OG0001583	96	108	0	0	0	1	0	0	0	0	0	0	0
OG0005287	111	111	0	0	0	0	0	0	0	0	0	0	0
OG0000933	183	237	0	13	6	27	0	0	7	2	0	0	4
OG0000944	180	180	0	0	0	0	0	0	0	0	0	0	0
OG0000534	96	111	4	6	3	0	5	2	2	0	0	1	5
OG0003233	156	156	0	1	1	2	0	0	0	0	1	0	0
OG0003630	102	102	0	0	0	0	0	0	0	0	0	0	0
OG0005285	198	198	0	13	0	3	0	0	8	4	0	0	1
OG0001871	207	258	0	144	23	29	67	0	38	81	12	0	13
OG0003357	264	264	0	1	3	36	5	0	0	1	0	0	0
OG0004420	267	267	2	33	17	12	22	0	0	14	14	2	5
OG0004128	228	228	0	1	0	5	0	0	0	1	0	0	0
OG0004855	366	366	0	12	3	0	0	0	3	7	0	0	2
OG0001574	105	177	0	1	0	0	0	0	0	1	0	0	0
OG0004281	198	198	0	2	0	0	0	0	0	2	0	0	0
OG0004442	228	228	0	0	0	0	0	0	0	0	0	0	0
OG0004648	93	93	0	0	0	0	0	0	0	0	0	0	0
OG0002217	219	219	0	0	5	0	0	0	0	0	0	0	0
OG0005667	297	297	0	3	0	1	0	0	0	3	0	0	0
OG0003829	225	225	0	18	2	8	0	0	3	9	0	0	6
OG0004113	291	291	0	0	1	0	0	0	0	0	0	0	0
OG0002148	132	132	0	0	0	0	0	0	0	0	0	0	0
OG0000044	186	612	0	705	65	442	166	0	57	580	1	0	67
OG0001396	114	114	0	0	0	0	0	0	0	0	0	0	0
OG0002228	93	93	0	0	0	0	0	0	0	0	0	0	0
OG0002670	153	153	0	0	0	0	0	0	0	0	0	0	0
OG0000831	231	231	17	1661	45	197	137	17	511	808	48	0	294
OG0002625	378	378	0	6	1	1	0	0	1	4	0	0	1
OG0001944	324	324	0	8	0	2	0	0	3	4	0	0	1
OG0001221	288	288	0	1	0	4	3	0	0	0	0	0	1
OG0005610	207	207	0	0	0	0	0	0	0	0	0	0	0
OG0001624	333	357	0	4023	148	4779	2	0	12	3935	19	0	57
OG0001671	300	504	0	1	0	0	0	0	0	1	0	0	0
OG0005401	315	315	0	20	70	46	4	0	6	8	0	0	6
OG0004799	141	141	0	0	0	0	0	0	0	0	0	0	0
OG0004936	207	207	0	7	0	3	0	0	0	6	0	0	1
OG0000106	129	129	37	75	5	15	64	31	26	35	0	2	18
OG0005381	237	237	0	19	1	6	0	0	3	12	0	0	4
OG0005484	273	273	0	5	2	1	0	0	5	0	0	0	0
OG0002028	297	297	0	0	0	0	0	0	0	0	0	0	0
OG0000425	147	369	1	344	1215	2618	1789	1	37	252	0	0	55
OG0000492	141	393	0	1	0	0	0	0	0	0	1	0	0
OG0005054	357	357	0	30	6	3	0	0	1	24	0	0	5
OG0000091	114	462	32	697	146	272	148	32	285	278	4	0	130
OG0002282	141	141	0	1	0	0	1	0	0	1	0	0	0
OG0002687	366	366	0	6	0	3	0	0	0	6	0	0	0
OG0005006	291	291	0	5	0	23	0	0	0	5	0	0	0
OG0003007	276	276	0	9	96	1539	105	0	7	1	0	0	1
OG0002910	93	93	0	0	0	0	0	0	0	0	0	0	0
OG0005501	186	186	0	0	0	0	0	0	0	0	0	0	0
OG0004590	201	201	0	6	0	1	0	0	1	4	0	0	1
OG0000769	147	246	4	62	19	26	66	4	22	29	0	0	11
OG0000173	147	147	0	0	0	0	0	0	0	0	0	0	0
OG0005176	210	210	0	5	0	0	0	0	0	5	0	0	0
OG0001329	348	348	0	140	15	80	245	0	0	117	7	0	16
OG0001092	180	180	0	0	0	0	0	0	0	0	0	0	0
OG0002173	111	111	0	0	0	0	0	0	0	0	0	0	0
OG0002547	117	117	0	1	0	0	0	0	0	0	0	0	1
OG0002046	165	165	0	0	0	0	0	0	0	0	0	0	0
OG0001152	96	96	0	0	0	2	0	0	0	0	0	0	0
OG0002470	126	126	0	0	0	2	0	0	0	0	0	0	0
OG0001303	198	222	0	5	1	4	0	0	2	2	0	0	1
OG0001374	135	210	0	18	60	9	2	0	15	0	1	0	2
OG0001704	108	108	0	0	0	0	0	0	0	0	0	0	0
OG0003614	99	99	0	0	0	0	0	0	0	0	0	0	0
OG0001129	114	204	11	23	6	76	0	11	12	8	1	0	2
OG0003794	270	270	0	0	0	5	0	0	0	0	0	0	0
OG0004976	189	189	0	3	0	7	0	0	0	2	0	0	1
OG0005203	120	120	0	0	0	0	0	0	0	0	0	0	0
OG0002827	162	162	0	0	0	0	0	0	0	0	0	0	0
OG0003479	162	162	0	15	41	52	135	0	1	13	0	0	1
OG0003482	144	144	0	4	0	15	0	0	0	3	1	0	0
OG0000607	108	249	1	3	38	16	10	1	0	2	0	0	1
OG0005623	105	105	9	2	0	2	0	5	2	0	0	0	4
OG0005096	279	279	0	6	1	2	0	0	0	4	1	0	1
OG0000983	480	480	0	0	0	1	0	0	0	0	0	0	0
OG0003723	213	213	0	0	0	0	0	0	0	0	0	0	0
OG0001854	117	159	0	6	21	14	22	0	0	2	0	0	4
OG0000375	198	198	0	0	0	1	0	0	0	0	0	0	0
OG0003884	492	492	0	39	1	5	0	0	3	23	0	0	13
OG0001021	93	93	11	0	0	1	0	8	0	0	0	0	3
OG0003243	117	117	0	0	0	0	0	0	0	0	0	0	0
OG0004610	195	195	0	0	0	2	0	0	0	0	0	0	0
OG0004300	132	132	0	0	0	3	0	0	0	0	0	0	0
OG0003417	162	162	0	0	0	0	0	0	0	0	0	0	0
OG0004399	144	144	0	0	0	0	0	0	0	0	0	0	0
OG0002316	126	126	0	0	0	0	0	0	0	0	0	0	0
OG0003152	189	189	0	274	6	126	26	0	0	204	0	0	70
OG0004767	303	303	0	17	1	6	10	0	6	8	0	0	3
OG0005502	363	363	0	3	1	0	0	0	0	3	0	0	0
OG0005244	180	180	0	4	0	0	0	0	2	0	0	0	2
OG0004701	393	393	0	12	3	4	0	0	0	10	0	0	2
OG0000557	480	480	0	17	0	5	0	0	0	14	0	0	3
OG0004202	135	135	0	0	0	0	0	0	0	0	0	0	0
OG0005566	324	324	0	5	0	10	0	0	0	0	2	0	3
OG0003470	267	267	0	6	0	0	0	0	0	5	0	0	1
OG0000812	150	249	0	1	0	0	0	0	0	1	0	0	0
OG0001435	105	432	1	10	13	2	0	1	2	7	0	0	1
OG0001482	183	183	0	1	1	19	0	0	0	1	0	0	0
OG0001881	516	516	0	28	3	16	0	0	8	15	1	0	4
OG0001063	96	96	0	0	0	0	0	0	0	0	0	0	0
OG0000240	114	228	0	0	0	1	0	0	0	0	0	0	0
OG0004909	321	321	0	70	7	68	0	0	1	66	3	0	0
OG0001519	174	174	0	0	0	4	0	0	0	0	0	0	0
OG0001963	453	453	0	41	0	16	0	0	7	20	9	0	5
OG0004529	174	174	0	5	1	3	0	0	0	3	0	0	2
OG0001914	216	216	2	17	2	10	1	2	8	7	0	0	2
OG0000575	108	108	0	0	0	0	0	0	0	0	0	0	0
OG0003971	171	171	0	16	0	2	0	0	5	6	0	0	5
OG0001585	237	255	0	0	0	0	0	0	0	0	0	0	0
OG0003374	285	285	0	277	23	235	0	0	0	275	2	0	0
OG0003321	294	294	0	0	0	5	0	0	0	0	0	0	0
OG0004145	231	231	0	1	2	39	1	0	0	0	1	0	0
OG0003270	330	330	0	8	14	10	0	0	0	6	0	0	2
OG0002887	105	105	0	0	5	1	0	0	0	0	0	0	0
OG0001599	432	432	0	491	8	229	0	0	3	453	0	0	35
OG0004989	255	255	0	4	9	10	0	0	1	0	2	0	1
OG0003653	258	258	0	4	0	1	0	0	0	4	0	0	0
OG0003791	270	270	0	0	3	1	0	0	0	0	0	0	0
OG0000127	129	129	0	0	0	0	0	0	0	0	0	0	0
OG0002739	432	432	0	0	2	2	0	0	0	0	0	0	0
OG0002742	114	114	2	1	0	36	0	0	0	0	1	1	1
OG0002793	246	246	0	125	9	47	27	0	10	77	0	0	38
OG0002234	198	198	0	13	0	86	0	0	0	13	0	0	0
OG0002261	237	237	0	0	0	1	0	0	0	0	0	0	0
OG0002586	243	243	0	5	0	0	0	0	2	2	0	0	1
OG0000118	144	144	0	0	0	2	0	0	0	0	0	0	0
OG0002973	285	285	0	3	0	0	0	0	0	3	0	0	0
OG0001217	225	225	3	86	3	32	0	3	18	61	0	0	7
OG0002764	117	117	0	0	1	1	0	0	0	0	0	0	0
OG0003766	414	414	0	251	1019	2920	2083	0	0	217	0	0	34
OG0000198	162	174	8	59	16	19	90	8	41	12	0	0	6
OG0001985	297	297	0	6	0	2	0	0	4	1	0	0	1
OG0000005	141	396	21	4427	126	969	78	21	954	2730	18	0	725
OG0004465	108	108	0	0	0	0	0	0	0	0	0	0	0
OG0003396	123	123	0	0	0	0	0	0	0	0	0	0	0
OG0003024	153	153	0	0	0	0	0	0	0	0	0	0	0
OG0000400	432	465	0	20	41	77	17	0	6	12	1	0	1
OG0000058	105	141	0	0	0	0	0	0	0	0	0	0	0
OG0005220	306	306	0	25	8	7	0	0	10	13	0	0	2
OG0004267	210	210	0	13	2	3	0	0	8	3	0	0	2
OG0003420	144	144	0	0	0	1	0	0	0	0	0	0	0
OG0002183	165	165	0	3	3	92	0	0	1	1	0	0	1
OG0002539	129	129	0	1	0	1	0	0	0	1	0	0	0
OG0002061	228	228	0	2	0	0	0	0	0	1	0	0	1
OG0000063	99	459	13	27485	16857	163949	1106	12	5	27030	162	1	288
OG0002846	111	111	0	1	0	0	0	0	1	0	0	0	0
OG0002611	339	339	0	8	2	6	0	0	0	6	1	0	1
OG0001767	264	264	0	2	0	0	0	0	1	1	0	0	0
OG0001002	210	276	0	7	1	5	0	0	2	4	0	0	1
OG0002513	105	105	0	0	1	0	0	0	0	0	0	0	0
OG0002564	204	204	0	0	0	0	0	0	0	0	0	0	0
OG0001650	708	708	0	283	87	182	119	0	0	250	9	0	24
OG0003436	198	198	0	0	0	0	0	0	0	0	0	0	0
OG0000298	177	237	1	50	21	37	57	1	17	23	2	0	8
OG0003915	126	126	2	4	0	1	0	0	1	0	2	1	2
OG0000720	96	96	2	0	0	0	0	0	0	0	0	0	2
OG0001790	147	174	1	22	1	8	0	1	7	12	0	0	3
OG0000323	102	105	0	0	0	0	0	0	0	0	0	0	0
OG0001745	144	144	0	0	0	0	0	0	0	0	0	0	0
OG0000218	195	195	0	0	0	3	0	0	0	0	0	0	0
OG0005592	264	264	0	116	28	100	116	0	71	24	0	0	21
OG0005355	177	177	0	0	0	0	0	0	0	0	0	0	0
OG0004004	273	273	0	14	14	27	2	0	1	9	1	0	3
OG0000706	207	270	0	42	35	121	18	0	5	27	0	0	10
OG0005120	108	108	2	0	0	0	0	1	0	0	0	0	1
OG0002342	342	342	0	7	1	3	0	0	0	7	0	0	0
OG0000358	177	216	0	1	2	1	0	0	1	0	0	0	0
OG0003458	294	294	0	18	1	6	0	0	0	18	0	0	0
OG0000633	357	387	0	136	24	53	111	0	28	92	1	0	15
OG0002993	132	132	0	0	0	5	0	0	0	0	0	0	0
OG0000236	132	171	0	0	0	1	0	0	0	0	0	0	0
OG0001188	102	102	5	0	0	0	0	4	0	0	0	0	1
OG0003952	123	123	0	1	6	0	0	0	1	0	0	0	0
OG0002087	198	198	0	4	0	2	0	0	1	1	2	0	0
OG0002451	204	204	0	42	7	79	0	0	0	18	22	0	2
OG0003238	243	243	0	56	65	72	1	0	26	12	4	0	14
OG0003391	105	105	0	0	0	0	0	0	0	0	0	0	0
OG0003536	144	144	3	8	0	1	2	3	0	7	0	0	1
OG0002339	276	276	0	106	13	28	17	0	26	66	0	0	14
OG0004535	99	99	0	0	0	0	0	0	0	0	0	0	0
OG0001108	318	318	0	1	0	1	0	0	0	1	0	0	0
OG0004184	351	351	0	8	1	1	0	0	2	2	4	0	0
OG0001815	378	378	0	10	8	2	0	0	2	6	0	0	2
OG0004238	180	180	19	111	8	13	7	19	43	39	7	0	22
OG0000880	102	102	0	0	0	0	0	0	0	0	0	0	0
OG0001410	213	213	0	7	1	18	0	0	0	7	0	0	0
OG0001848	126	126	0	2	0	0	0	0	1	0	0	0	1
OG0005524	168	168	0	0	0	0	0	0	0	0	0	0	0
OG0003195	99	99	0	0	0	0	0	0	0	0	0	0	0
OG0005034	96	96	0	0	0	0	0	0	0	0	0	0	0
OG0003598	147	147	0	0	1	0	0	0	0	0	0	0	0
OG0000931	177	216	0	3	6	4	6	0	2	1	0	0	0
OG0002709	96	96	0	0	0	0	0	0	0	0	0	0	0
OG0000532	150	150	0	6	0	0	0	0	6	0	0	0	0
OG0005278	426	426	0	70	26	39	7	0	15	37	4	0	14
OG0005283	153	153	0	0	0	0	0	0	0	0	0	0	0
OG0001873	273	378	0	18	3	17	0	0	0	18	0	0	0
OG0003260	159	159	0	49	3	26	32	0	18	17	0	0	14
OG0003698	135	135	3	8	4	2	6	1	5	0	1	0	4
OG0003235	186	186	0	2	0	0	0	0	2	0	0	0	0
OG0004671	210	210	0	0	0	8	0	0	0	0	0	0	0
OG0003632	177	177	0	0	1	1	0	0	0	0	0	0	0
OG0000028	357	429	0	2	4	0	0	0	0	2	0	0	0
OG0002789	468	468	0	7	1	6	0	0	3	2	0	0	2
OG0003355	93	93	2	0	0	2	0	0	0	0	0	1	1
OG0003300	156	156	0	1	3	52	3	0	0	0	1	0	0
OG0003805	306	306	0	3	6	1	0	0	3	0	0	0	0
OG0003705	261	261	0	4	4	2	0	0	1	2	0	0	1
OG0004908	129	129	0	0	0	0	0	0	0	0	0	0	0
OG0004283	336	336	0	5	0	0	0	0	0	4	0	0	1
OG0001688	195	216	0	2	0	0	0	0	1	0	0	0	1
OG0004440	141	141	0	0	91	46	34	0	0	0	0	0	0
OG0002211	189	189	0	0	0	1	0	0	0	0	0	0	0
OG0001550	171	171	3	56	42	29	14	3	27	18	1	0	10
OG0001928	249	249	0	3	2	3	0	0	0	2	1	0	0
OG0003618	144	144	0	0	2	0	0	0	0	0	0	0	0
OG0001608	141	141	0	0	0	3	0	0	0	0	0	0	0
OG0003860	174	174	0	1	0	0	0	0	1	0	0	0	0
OG0003727	393	393	0	15	2	17	0	0	0	12	3	0	0
OG0005184	234	234	0	0	0	0	0	0	0	0	0	0	0
OG0003297	201	201	0	0	0	0	0	0	0	0	0	0	0
OG0001390	261	261	0	23	7	11	0	0	14	4	0	0	5
OG0000837	210	231	0	23	1	33	0	0	0	22	1	0	0
OG0002627	183	183	0	6	3	159	0	0	0	0	4	0	2
OG0001576	138	138	6	6	822	73	220	6	1	3	1	0	1
OG0001946	129	129	0	0	0	0	0	0	0	0	0	0	0
OG0000449	141	198	6	51	2	16	14	5	19	17	1	1	14
OG0001223	255	264	0	23	46	41	20	0	12	5	2	0	4
OG0001626	102	102	0	0	0	0	0	0	0	0	0	0	0
OG0005613	345	345	0	7	0	0	0	0	3	4	0	0	0
OG0003989	231	231	0	6	14	2	0	0	0	5	0	0	1
OG0003058	426	426	0	221	4	205	156	0	31	165	1	0	24
OG0002800	204	204	0	3	0	0	0	0	1	2	0	0	0
OG0002969	96	96	0	0	0	0	0	0	0	0	0	0	0
OG0005512	255	255	0	90	3	30	0	0	15	49	11	0	15
OG0003758	135	135	36	114	10	20	16	36	64	34	0	0	16
OG0002113	594	594	0	26	7	9	0	0	1	25	0	0	0
OG0000104	129	132	51	69	19	8	36	47	54	4	0	1	14
OG0000151	165	552	0	30	4	87	45	0	0	30	0	0	0
OG0005486	99	99	0	0	0	0	0	0	0	0	0	0	0
OG0003072	105	105	0	0	0	0	0	0	0	0	0	0	0
OG0003909	96	96	0	0	0	0	0	0	0	0	0	0	0
OG0003005	102	102	2	0	0	0	0	2	0	0	0	0	0
OG0002026	198	198	0	39	101	32	2	0	0	19	9	0	11
OG0000427	438	438	0	9	1	5	0	0	0	9	0	0	0
OG0005052	240	240	0	0	0	0	0	0	0	0	0	0	0
OG0000093	159	159	2297	31536	991	6851	4219	2284	10920	13987	154	13	6475
OG0000391	177	177	0	0	0	3	0	0	0	0	0	0	0
OG0002280	180	180	0	0	3	0	7	0	0	0	0	0	0
OG0005671	159	159	0	0	0	0	0	0	0	0	0	0	0
OG0002685	138	138	6	14	2	1	36	6	11	0	0	0	3
OG0003507	432	432	0	18	1	2	0	0	1	15	0	0	2
OG0004015	93	93	0	0	0	0	0	0	0	0	0	0	0
OG0004040	102	102	0	1	2	17	7	0	0	1	0	0	0
OG0001090	162	162	0	0	0	0	0	0	0	0	0	0	0
OG0002865	138	138	0	0	0	0	0	0	0	0	0	0	0
OG0002040	168	168	0	0	4	3	0	0	0	0	0	0	0
OG0001150	153	153	0	298	119	18	18	0	261	1	7	0	29
OG0004209	141	141	0	0	0	1	0	0	0	0	0	0	0
OG0001301	264	264	0	2	0	0	0	0	1	1	0	0	0
OG0001702	156	156	3	5	1	4	2	3	3	1	1	0	0
OG0003259	195	195	0	5	0	1	0	0	2	2	0	0	1
OG0004810	312	312	0	4	0	1	0	0	3	1	0	0	0
OG0004902	165	165	0	0	0	0	0	0	0	0	0	0	0
OG0005201	117	117	0	0	0	0	0	0	0	0	0	0	0
OG0000458	315	315	0	17	1	14	0	0	0	17	0	0	0
OG0005625	258	258	0	7	1	7	0	0	0	6	0	0	1
OG0004019	216	216	0	4	9	28	1	0	0	1	3	0	0
OG0005320	150	150	0	0	0	13	0	0	0	0	0	0	0
OG0004044	108	108	43	50	1	9	8	33	25	17	0	0	18
OG0002825	222	222	1	35	2	52	0	0	0	26	7	1	2
OG0003477	174	174	0	0	0	0	0	0	0	0	0	0	0
OG0003480	171	171	0	0	0	0	0	0	0	0	0	0	0
OG0002398	192	192	2	20	6	1	0	2	12	4	0	0	4
OG0000377	117	204	24	60	1	33	32	20	17	32	0	0	15
OG0001154	132	132	0	0	0	1	0	0	0	0	0	0	0
OG0004565	309	309	0	9	0	1	0	0	0	8	0	0	1
OG0005094	258	258	0	1	20	106	49	0	0	1	0	0	0
OG0003172	117	117	2	0	0	0	0	2	0	0	0	0	0
OG0004738	93	93	0	0	0	0	0	0	0	0	0	0	0
OG0001027	168	168	0	4	1	26	0	0	0	4	0	0	0
OG0003411	156	156	0	0	0	0	0	0	0	0	0	0	0
OG0001459	252	282	0	65	24	28	38	0	8	40	1	0	16
OG0002318	114	114	0	1	0	0	0	0	0	1	0	0	0
OG0003154	504	504	0	7	1	8	0	0	0	5	0	0	2
OG0000279	123	123	0	0	0	1	0	0	0	0	0	0	0
OG0004638	198	198	0	6	11	0	0	0	0	4	1	0	1
OG0005156	150	150	0	2	0	0	0	0	0	1	0	0	1
OG0005376	135	135	4	6	3	0	2	3	4	2	0	0	1
OG0004176	114	114	0	3	0	0	0	0	3	0	0	0	0
OG0000981	162	162	0	17	1	6	0	0	1	10	0	0	6
OG0000551	360	360	0	33	3	29	4	0	0	31	0	0	2
OG0000814	255	354	0	5	0	0	0	0	0	3	0	0	2
OG0001437	195	231	0	0	0	1	0	0	0	0	0	0	0
OG0001883	180	183	5	25	1	12	0	5	7	12	0	0	6
OG0001961	129	129	0	0	0	0	0	0	0	0	0	0	0
OG0000242	135	255	38	185	67	120	96	31	60	73	11	1	47
OG0004896	135	135	0	0	0	0	0	0	0	0	0	0	0
OG0004143	93	93	0	0	0	0	0	0	0	0	0	0	0
OG0003564	111	111	0	0	0	0	0	0	0	0	0	0	0
OG0003189	135	135	0	0	2	0	0	0	0	0	0	0	0
OG0004765	288	288	0	10	2	11	0	0	0	10	0	0	0
OG0003977	174	174	0	0	0	0	0	0	0	0	0	0	0
OG0003201	150	150	0	5	1	45	30	0	0	3	0	0	2
OG0004652	93	93	26	9	4	7	6	1	0	0	5	20	9
OG0003651	396	396	0	19	6	9	0	0	1	15	0	0	3
OG0005337	309	309	0	0	0	0	0	0	0	0	0	0	0
OG0001597	99	99	0	0	0	1	0	0	0	0	0	0	0
OG0000976	150	150	0	0	21	6	8	0	0	0	0	0	0
OG0002740	147	147	0	0	0	0	0	0	0	0	0	0	0
OG0003349	159	159	0	1	1	2	0	0	0	0	1	0	0
OG0004138	213	213	0	0	0	3	0	0	0	0	0	0	0
OG0004717	231	231	0	20	0	24	0	0	1	19	0	0	0
OG0004421	255	255	0	2	12	4	0	0	0	2	0	0	0
OG0004573	531	531	0	3	1	4	0	0	0	3	0	0	0
OG0002232	378	378	0	3	0	5	0	0	0	2	0	0	1
OG0002580	237	237	0	53	3	42	0	0	0	52	0	0	1
OG0005513	198	198	0	5	0	0	0	0	4	0	0	0	1
OG0002889	168	168	1	118	4	100	83	1	5	93	0	0	20
OG0002766	141	141	0	0	0	0	0	0	0	0	0	0	0
OG0001592	126	126	0	2	2	1	0	0	0	2	0	0	0
OG0004829	93	93	0	0	0	0	0	0	0	0	0	0	0
OG0003426	138	138	0	0	0	0	0	0	0	0	0	0	0
OG0005399	204	204	0	5	3	0	0	0	5	0	0	0	0
OG0001987	177	177	0	0	0	0	0	0	0	0	0	0	0
OG0003855	318	318	0	4	0	0	0	0	1	1	0	0	2
OG0004874	177	177	0	7	18	3	0	0	6	0	0	0	1
OG0003764	291	291	0	21	1	16	0	0	0	13	7	0	1
OG0003204	105	105	0	0	0	0	0	0	0	0	0	0	0
OG0000406	102	102	0	0	0	6	0	0	0	0	0	0	0
OG0000003	117	303	1	144	173	277	342	1	5	103	22	0	14
OG0004467	156	156	0	0	0	0	0	0	0	0	0	0	0
OG0002263	117	117	0	0	0	0	0	0	0	0	0	0	0
OG0004208	117	117	6	8	5	4	1	6	5	2	1	0	0
OG0003091	135	135	0	4	11	2	0	0	0	3	0	0	1
OG0003026	111	111	2	0	0	4	0	1	0	0	0	0	1
OG0002167	117	117	126	310	4	15	22	119	177	68	1	0	71
OG0002185	285	285	1	131	6	33	0	1	39	73	0	0	19
OG0005222	102	102	0	0	0	0	0	0	0	0	0	0	0
OG0001669	156	156	0	0	0	0	0	0	0	0	0	0	0
OG0002840	135	135	0	0	0	1	0	0	0	0	0	0	0
OG0003364	432	432	0	6	4	5	0	0	3	3	0	0	0
OG0002067	129	129	1	11	3	31	7	1	5	4	0	0	2
OG0002613	171	171	0	2	0	8	0	0	0	0	1	0	1
OG0001761	153	153	0	23	3	5	2	0	12	7	0	0	4
OG0001004	261	300	0	3	0	6	0	0	0	3	0	0	0
OG0002511	111	111	0	0	0	0	0	0	0	0	0	0	0
OG0000468	114	174	32	59	262	126	78	26	3	47	0	3	12
OG0001652	135	192	0	0	0	0	0	0	0	0	0	0	0
OG0002819	96	96	0	0	0	1	0	0	0	0	0	0	0
OG0004426	111	111	0	0	0	0	0	0	0	0	0	0	0
OG0003917	228	228	0	10	0	0	0	0	5	2	0	0	3
OG0000726	99	252	152	239	401	330	162	118	31	172	0	2	68
OG0005104	141	141	2	6	0	0	0	2	6	0	0	0	0
OG0001792	162	183	0	0	0	0	0	0	0	0	0	0	0
OG0000321	165	165	15	112	3	25	38	15	60	36	2	0	14
OG0000668	378	633	0	7	7	12	0	0	1	5	1	0	0
OG0000613	114	114	0	0	0	0	0	0	0	0	0	0	0
OG0000216	234	234	0	410	530	128	32	0	169	152	1	0	88
OG0002009	243	243	1	17	0	10	0	1	0	15	0	0	2
OG0005590	273	273	0	5	0	0	0	0	1	2	0	0	2
OG0003579	171	171	0	0	0	0	0	0	0	0	0	0	0
OG0005357	219	219	0	0	0	0	0	0	0	0	0	0	0
OG0001346	489	489	0	10	9	6	0	0	1	8	1	0	0
OG0000971	192	264	15	1913	969	788	2189	15	601	1203	3	0	106
OG0002931	96	96	0	0	0	0	0	0	0	0	0	0	0
OG0000708	159	369	0	55	15	36	33	0	9	34	7	0	5
OG0005126	261	261	0	6	1	0	0	0	2	2	2	0	0
OG0002340	162	162	0	2	0	6	1	0	0	1	1	0	0
OG0005159	177	177	0	0	0	0	0	0	0	0	0	0	0
OG0005368	420	420	0	6	0	1	0	0	1	5	0	0	0
OG0004484	93	93	0	0	0	0	0	0	0	0	0	0	0
OG0004381	519	519	0	7	1	1	0	0	1	4	2	0	0
OG0000635	99	171	0	0	0	0	0	0	0	0	0	0	0
OG0002991	108	108	10	0	5	68	0	10	0	0	0	0	0
OG0000230	162	414	0	169	27	99	14	0	3	136	8	0	22
OG0003954	138	138	0	0	0	0	0	0	0	0	0	0	0
OG0001131	108	108	0	0	0	0	0	0	0	0	0	0	0
OG0002089	537	537	0	13	0	12	0	0	0	13	0	0	0
OG0002457	210	210	0	5	8	0	0	0	0	0	5	0	0
OG0000788	171	186	0	0	0	0	0	0	0	0	0	0	0
OG0003139	153	153	0	0	0	0	0	0	0	0	0	0	0
OG0004263	102	102	0	0	0	1	0	0	0	0	0	0	0
OG0003534	156	156	0	2	0	0	1	0	1	0	0	0	1
OG0005526	126	126	0	0	0	0	0	0	0	0	0	0	0
OG0000915	165	165	0	0	0	1	0	0	0	0	0	0	0
OG0001416	153	153	0	5	2	5	0	0	0	5	0	0	0
OG0001813	144	351	0	23	8	20	39	0	0	18	1	0	4
OG0005088	276	276	0	9	1	0	0	0	0	8	1	0	0
OG0000565	114	114	0	0	0	0	0	0	0	0	0	0	0
OG0000948	456	690	0	33	5	24	1	0	1	16	15	0	1
OG0000530	219	222	4	100	109	47	80	1	3	27	52	3	18
OG0003197	198	198	0	1	0	2	0	0	0	1	0	0	0
OG0000937	174	300	0	16	9	24	17	0	5	8	0	0	3
OG0005276	111	111	0	0	0	0	0	0	0	0	0	0	0
OG0005281	165	165	1	14	24	10	6	1	3	8	0	0	3
OG0004863	273	273	0	0	4	56	38	0	0	0	0	0	0
OG0003237	141	141	0	0	1	6	0	0	0	0	0	0	0
OG0004673	96	96	1	0	0	0	0	1	0	0	0	0	0
OG0005603	207	207	0	2	2	34	0	0	0	1	1	0	0
OG0004446	306	306	0	0	0	0	0	0	0	0	0	0	0
OG0002787	150	150	8	40	2	7	1	8	15	18	0	0	7
OG0003353	132	132	0	0	0	0	0	0	0	0	0	0	0
OG0003302	144	144	0	1	6	2	0	0	1	0	0	0	0
OG0001478	231	231	0	0	0	0	0	0	0	0	0	0	0
OG0004285	285	285	0	1	0	8	0	0	0	0	0	0	1
OG0005474	309	309	0	10	1	1	0	0	0	6	1	0	3
OG0002213	207	207	0	10	1	0	0	0	7	1	0	0	2
OG0000868	300	363	0	42	71	64	60	0	13	20	0	0	9
OG0004826	141	141	0	0	0	2	0	0	0	0	0	0	0
OG0001556	291	291	0	53	4	23	0	0	30	20	0	0	3
OG0001926	141	141	0	0	0	9	0	0	0	0	0	0	0
OG0001278	477	477	0	11	0	8	0	0	0	10	1	0	0
OG0001203	180	180	0	0	0	0	0	0	0	0	0	0	0
OG0001606	240	240	0	10	4	3	2	0	0	8	0	0	2
OG0000842	261	261	0	0	0	0	0	0	0	0	0	0	0
OG0000835	300	360	0	17	1	2	0	0	0	16	0	0	1
OG0005569	390	390	0	4	0	2	0	0	1	3	0	0	0
OG0005040	153	153	0	1	0	22	0	0	0	1	0	0	0
OG0005186	168	168	1	17	2	4	0	1	3	10	0	0	4
OG0003295	144	144	10	34	0	3	0	10	22	7	0	0	5
OG0001392	96	96	0	0	0	0	0	0	0	0	0	0	0
OG0003707	273	273	0	1	1	6	0	0	1	0	0	0	0
OG0002951	96	96	2	0	0	0	0	2	0	0	0	0	0
OG0001578	204	213	0	0	0	0	0	0	0	0	0	0	0
OG0001940	156	156	4	49	7	25	9	4	14	23	1	0	11
OG0000447	171	171	0	0	0	16	0	0	0	0	0	0	0
OG0001225	183	183	0	0	0	0	0	0	0	0	0	0	0
OG0002419	219	219	0	0	0	0	0	0	0	0	0	0	0
OG0001620	366	366	0	46	16	61	35	0	5	33	2	0	6
OG0003670	135	135	0	0	0	0	0	0	0	0	0	0	0
OG0002279	153	153	1	4	1	1	0	1	1	3	0	0	0
OG0000153	105	105	87	25	2	23	69	69	5	11	0	2	25
OG0002967	177	177	0	16	0	1	0	0	1	9	0	0	6
OG0003603	507	507	0	7	2	0	0	0	0	4	1	0	2
OG0003725	276	276	0	8	4	4	0	0	0	5	0	0	3
OG0002144	444	444	0	16	0	6	0	0	2	12	0	0	2
OG0002111	114	114	0	0	0	0	0	0	0	0	0	0	0
OG0000102	126	438	0	177	38	40	70	0	31	120	0	0	26
OG0003070	138	138	0	0	0	0	0	0	0	0	0	0	0
OG0002079	156	156	0	1	2	0	0	0	0	0	0	0	1
OG0002024	126	126	0	1	0	1	0	0	0	0	0	0	1
OG0000421	129	180	1	1	7	4	8	1	0	1	0	0	0
OG0000397	216	222	0	29	0	3	0	0	4	16	0	0	9
OG0004961	99	99	22	0	0	0	11	22	0	0	0	0	0
OG0001325	183	183	0	3	0	1	0	0	0	3	0	0	0
OG0002286	159	159	0	50	49	18	6	0	38	3	0	0	9
OG0003306	114	114	0	0	0	1	0	0	0	0	0	0	0
OG0002683	312	312	0	5	0	1	0	0	3	2	0	0	0
OG0004017	171	171	0	4	0	11	1	0	0	4	0	0	0
OG0004683	111	111	1	4	1	4	1	1	3	0	0	0	1
OG0001755	99	147	0	0	0	2	0	0	0	0	0	0	0
OG0001378	105	105	3	3	0	1	1	3	0	2	0	0	1
OG0001700	465	465	0	19	1	4	0	0	1	14	0	0	4
OG0003852	228	228	0	0	0	0	0	0	0	0	0	0	0
OG0003734	162	162	0	3	0	0	0	0	2	0	0	0	1
OG0004028	198	198	0	10	0	0	0	0	4	5	0	0	1
OG0001307	144	144	1	0	5	38	0	0	0	0	0	1	0
OG0000077	102	270	3	120	54	71	55	3	27	69	2	0	22
OG0005050	246	246	0	3	0	3	0	0	2	1	0	0	0
OG0004375	141	141	0	1	0	0	0	0	0	1	0	0	0
OG0000095	174	174	0	0	0	2	0	0	0	0	0	0	0
OG0000774	129	129	0	0	0	0	0	0	0	0	0	0	0
OG0005167	879	879	0	7	0	8	2	0	0	5	2	0	0
OG0002556	270	270	0	15	43	58	8	0	0	14	1	0	0
OG0003475	99	99	1	0	0	3	0	1	0	0	0	0	0
OG0005627	354	354	0	0	1	2	0	0	0	0	0	0	0
OG0001078	276	276	0	9	0	4	0	0	0	8	0	0	1
OG0002831	201	201	0	0	0	0	0	0	0	0	0	0	0
OG0002042	261	261	0	0	0	0	0	0	0	0	0	0	0
OG0002496	129	129	0	41	30	2795	4	0	0	32	2	0	7
OG0003531	99	99	0	0	0	0	0	0	0	0	0	0	0
OG0002474	219	219	0	1	0	1	0	0	1	0	0	0	0
OG0005571	99	99	1108	1541	12	109	123	914	778	419	2	1	535
OG0002823	261	261	0	0	2	10	0	0	0	0	0	0	0
OG0004082	159	159	1	9	0	1	0	1	6	0	0	0	3
OG0002321	129	129	0	0	0	0	0	0	0	0	0	0	0
OG0000379	195	195	2	38	16	20	14	2	10	24	0	0	4
OG0001052	315	444	0	17	7	5	4	0	0	14	0	0	3
OG0003888	123	123	0	0	0	0	0	0	0	0	0	0	0
OG0001025	120	120	0	0	0	0	0	0	0	0	0	0	0
OG0003150	156	156	0	26	15	105	92	0	0	18	2	0	6
OG0002949	135	135	0	0	0	0	0	0	0	0	0	0	0
OG0004373	240	240	0	0	0	0	0	0	0	0	0	0	0
OG0001178	132	261	0	2	0	1	0	0	1	0	0	0	1
OG0003263	129	129	0	0	0	0	0	0	0	0	0	0	0
OG0001457	234	234	4	42	2	9	0	4	8	24	0	0	10
OG0003232	93	93	0	0	0	0	0	0	0	0	0	0	0
OG0002093	285	285	0	15	0	1	0	0	5	9	0	0	1
OG0005374	270	270	0	0	0	0	0	0	0	0	0	0	0
OG0003170	135	135	10	26	7	5	19	8	7	15	0	0	6
OG0004228	273	273	0	6	1	8	0	0	0	2	4	0	0
OG0000582	117	117	3	2	4	5146	0	3	0	2	0	0	0
OG0003928	162	162	0	0	0	0	0	0	0	0	0	0	0
OG0000553	126	126	0	0	0	0	0	0	0	0	0	0	0
OG0003628	354	354	0	1	2	0	0	0	0	1	0	0	0
OG0000816	159	159	0	0	0	0	0	0	0	0	0	0	0
OG0005389	129	129	0	0	1	0	0	0	0	0	0	0	0
OG0001967	252	252	2	98	35	32	53	0	34	35	16	2	13
OG0004525	174	174	0	0	0	1	0	0	0	0	0	0	0
OG0000244	96	195	0	1249	1293	5282	4	0	2	956	0	0	291
OG0000579	222	237	0	0	0	1	0	0	0	0	0	0	0
OG0003975	252	252	0	3	0	0	0	0	0	3	0	0	0
OG0001112	213	213	0	1	1	0	0	0	1	0	0	0	0
OG0003370	141	141	0	0	0	0	0	0	0	0	0	0	0
OG0004141	189	189	0	6	0	8	0	0	0	6	0	0	0
OG0003156	96	96	5	2572	16395	1071	10393	3	1	1961	11	0	601
OG0003566	114	114	0	0	0	3	0	0	0	0	0	0	0
OG0003588	114	114	0	0	0	1	0	0	0	0	0	0	0
OG0004923	93	93	0	0	0	0	0	0	0	0	0	0	0
OG0003606	255	255	0	0	0	0	0	0	0	0	0	0	0
OG0003517	138	138	0	0	0	4	0	0	0	0	0	0	0
OG0000123	198	198	11	171	14	13	58	11	130	28	0	0	13
OG0001595	180	180	0	1	0	0	0	0	1	0	0	0	0
OG0005508	120	120	0	0	0	3	0	0	0	0	0	0	0
OG0000974	120	120	0	0	0	2	0	0	0	0	0	0	0
OG0002746	135	135	0	0	0	0	0	0	0	0	0	0	0
OG0001867	132	135	0	0	0	0	0	0	0	0	0	0	0
OG0001885	159	201	0	0	8	7	1	0	0	0	0	0	0
OG0001504	216	291	3	4800	356	17337	22	3	176	4064	336	0	224
OG0001909	108	108	6	1	0	0	0	6	0	0	0	0	1
OG0004270	333	333	0	15	0	0	0	0	6	6	0	0	3
OG0003839	135	135	2	8	0	1	0	2	5	2	0	0	1
OG0002582	102	102	7	12	0	0	4	6	12	0	0	0	1
OG0002768	381	381	0	7	11	3	4	0	1	3	0	0	3
OG0005259	114	114	0	0	0	0	0	0	0	0	0	0	0
OG0005429	258	258	0	292	9	358	0	0	7	279	1	0	5
OG0000194	264	414	0	10	0	6	0	0	3	6	0	0	1
OG0001989	99	99	0	0	0	0	0	0	0	0	0	0	0
OG0003857	144	144	9	92	1	7	64	8	36	34	4	1	18
OG0003762	405	405	0	18	3	9	0	0	0	13	0	0	5
OG0003093	300	300	0	23	1	56	0	0	0	22	0	0	1
OG0000404	120	225	0	0	0	0	0	0	0	0	0	0	0
OG0000054	102	126	81	174	12	70	234	69	64	78	2	4	38
OG0000001	261	348	14	298747	11188	81817	25938	14	99092	157957	211	0	41487
OG0004461	273	273	0	0	0	0	0	0	0	0	0	0	0
OG0002230	108	108	0	0	0	0	0	0	0	0	0	0	0
OG0002648	246	246	0	5	0	0	0	0	0	2	0	0	3
OG0002265	162	162	0	6	0	0	0	0	3	1	0	0	2
OG0002633	126	126	3	8	0	2	0	3	1	5	0	0	2
OG0002165	174	174	0	2	0	2	0	0	0	2	0	0	0
OG0002130	213	213	0	1	0	0	0	0	0	1	0	0	0
OG0002187	180	180	0	2	0	0	0	0	2	0	0	0	0
OG0002535	93	93	0	0	0	0	0	0	0	0	0	0	0
OG0005019	318	318	0	1	0	1	0	0	0	1	0	0	0
OG0002842	162	162	3	7	0	1	0	3	2	4	0	0	1
OG0004545	453	453	0	18	1	6	0	0	0	18	0	0	0
OG0002065	402	402	0	28	0	31	0	0	0	24	4	0	0
OG0002615	114	114	0	0	0	0	0	0	0	0	0	0	0
OG0001763	375	375	0	20	4	7	0	0	1	18	0	0	1
OG0005648	159	159	0	0	0	0	0	0	0	0	0	0	0
OG0001006	204	204	0	2	0	8	0	0	0	2	0	0	0
OG0002517	177	177	0	0	0	0	0	0	0	0	0	0	0
OG0002488	120	120	0	0	0	0	0	0	0	0	0	0	0
OG0001654	120	204	0	1	2	2	0	0	1	0	0	0	0
OG0001749	459	459	0	16	0	1	0	0	2	14	0	0	0
OG0003911	132	132	0	1	3	0	0	0	1	0	0	0	0
OG0002908	144	144	0	0	0	12	0	0	0	0	0	0	0
OG0004588	138	138	1	0	0	1	0	1	0	0	0	0	0
OG0000753	186	282	0	43	14	21	0	0	10	28	0	0	5
OG0000389	126	288	0	0	0	0	0	0	0	0	0	0	0
OG0000724	147	147	0	0	4	0	0	0	0	0	0	0	0
OG0005106	93	93	0	0	0	0	0	0	0	0	0	0	0
OG0001794	486	486	0	3	0	0	0	0	0	3	0	0	0
OG0004716	222	222	0	7	0	2	0	0	4	0	0	0	3
OG0005351	99	99	0	2	0	0	0	0	0	2	0	0	0
OG0000611	96	315	404	870	409	305	103	352	387	322	1	1	211
OG0005659	174	174	0	9	0	15	0	0	3	5	0	0	1
OG0002408	384	384	0	88	12	58	60	0	10	60	0	0	18
OG0005596	165	165	0	0	0	0	0	0	0	0	0	0	0
OG0005124	108	108	0	0	0	0	0	0	0	0	0	0	0
OG0000309	390	390	0	51	49	53	52	0	3	37	0	0	11
OG0001344	186	207	0	0	1	0	0	0	0	0	0	0	0
OG0002568	168	168	0	0	0	0	0	0	0	0	0	0	0
OG0004034	114	114	0	0	0	0	0	0	0	0	0	0	0
OG0004061	270	270	0	19	2	4	0	0	4	9	0	0	6
OG0002422	144	144	0	0	0	10	0	0	0	0	0	0	0
OG0002455	102	102	1	0	0	0	0	1	0	0	0	0	0
OG0004482	132	132	0	4	0	0	0	0	1	1	0	0	2
OG0004383	105	105	0	0	0	0	0	0	0	0	0	0	0
OG0003541	183	183	0	148	10	565	2	0	6	127	6	0	9
OG0003956	108	108	1	1	2	0	0	1	1	0	0	0	0
OG0001133	174	174	0	1	0	0	0	0	1	0	0	0	0
OG0002368	186	186	0	0	2	0	0	0	0	0	0	0	0
OG0000214	210	297	3	513	29	225	51	3	99	296	39	0	79
OG0000917	105	105	0	3	0	4	0	0	0	1	0	0	2
OG0000549	120	120	0	61	110	32	0	0	0	49	0	0	12
OG0000363	213	234	0	0	0	0	0	0	0	0	0	0	0
OG0005260	93	93	0	0	0	0	0	0	0	0	0	0	0
OG0001414	213	267	0	28	6	4	3	0	5	22	0	0	1
OG0001844	120	120	3	2	0	1	0	3	1	0	0	0	1
OG0001811	249	291	0	0	0	0	0	0	0	0	0	0	0
OG0000637	318	318	0	23	1	21	1	0	2	19	1	0	1
OG0000285	207	246	0	3	0	1	0	0	2	1	0	0	0
OG0000232	102	102	0	0	0	0	0	0	0	0	0	0	0
OG0000935	192	192	0	0	0	1	0	0	0	0	0	0	0
OG0000567	321	330	0	12	5	11	28	0	0	11	0	0	1
OG0002302	144	144	0	0	0	0	0	0	0	0	0	0	0
OG0003191	141	141	0	0	0	0	0	0	0	0	0	0	0
OG0001448	102	102	866	316	454	55	141	544	138	29	65	220	186
OG0004675	270	270	0	0	0	2	0	0	0	0	0	0	0
OG0005274	372	372	0	12	0	1	0	0	0	1	5	0	6
OG0004949	393	393	0	19	0	3	0	0	6	8	2	0	3
OG0004129	306	306	0	10	13	11	1	0	6	2	0	0	2
OG0004287	105	105	6	3	1	0	0	6	1	0	0	0	2
OG0003800	156	156	0	5	2	0	0	0	0	3	0	0	2
OG0004444	423	423	0	17	0	3	0	0	1	13	0	0	3
OG0002785	123	123	2	1	1	17	2	1	0	1	0	0	1
OG0000680	186	186	13	184	4	40	116	13	70	95	0	0	19
OG0004428	180	180	0	0	0	3	0	0	0	0	0	0	0
OG0000314	297	303	0	0	0	0	0	0	0	0	0	0	0
OG0001523	144	150	24	79	9	50	42	24	23	42	1	0	13
OG0001979	213	213	0	0	0	6	0	0	0	0	0	0	0
OG0001554	114	114	0	0	0	0	0	0	0	0	0	0	0
OG0001924	93	93	19	0	0	2	1	1	0	0	0	16	2
OG0001201	327	882	0	53	1	49	0	0	0	51	0	0	2
OG0003649	111	111	0	0	0	0	0	0	0	0	0	0	0
[truncated: 3,688 more rows]

## Sheet: early_FB_AF
Orthogroup	Short	Long	Cat1	Cat2	Cat3	Cat4	Cat5	Cata	Catb	Catc	Catd	Cate	noBlast
OG0000767	144	144	1	6	0	1	0	1	1	4	0	0	1
OG0005178	183	183	0	1	0	3	0	0	0	1	0	0	0
OG0000785	99	123	4	1	5	1	0	3	0	1	0	0	1
OG0001728	180	288	0	4	1	6	1	0	0	3	0	0	1
OG0004347	135	135	0	0	2	2	0	0	0	0	0	0	0
OG0002549	282	282	0	0	0	0	0	0	0	0	0	0	0
OG0005232	183	183	0	1	0	5	0	0	0	0	0	0	1
OG0000667	171	171	0	21	1	3	2	0	12	4	0	0	5
OG0005683	645	645	0	4	0	4	0	0	0	4	0	0	0
OG0005652	162	162	3	48	40	23	32	3	13	21	6	0	8
OG0004680	135	135	0	0	0	0	0	0	0	0	0	0	0
OG0002193	249	249	0	4	0	1	0	0	0	4	0	0	0
OG0002051	240	240	0	9	0	0	0	0	0	9	0	0	0
OG0002004	183	183	0	0	0	0	0	0	0	0	0	0	0
OG0000013	102	423	10	169	369	445	655	7	1	159	4	0	8
OG0002401	402	402	0	2	0	0	0	0	0	2	0	0	0
OG0005078	246	246	0	0	2	2	0	0	0	0	0	0	0
OG0004095	360	360	0	1	0	0	0	0	0	1	0	0	0
OG0002389	93	93	0	0	49	1	45	0	0	0	0	0	0
OG0002354	129	129	0	0	0	2	0	0	0	0	0	0	0
OG0000311	252	339	0	12	0	6	14	0	2	8	0	0	2
OG0003118	192	192	0	0	0	0	0	0	0	0	0	0	0
OG0001045	93	93	0	0	0	0	0	0	0	0	0	0	0
OG0001010	150	249	0	2903	77	1401	1885	0	1	2583	8	0	311
OG0002572	222	222	0	0	0	0	0	0	0	0	0	0	0
OG0002807	330	330	0	23	6	11	21	0	5	13	0	0	5
OG0003455	174	174	0	0	0	0	0	0	0	0	0	0	0
OG0005678	132	132	0	0	0	0	0	0	0	0	0	0	0
OG0001185	141	240	0	1	2	0	0	0	0	1	0	0	0
OG0002376	243	243	0	0	0	3	0	0	0	0	0	0	0
OG0002309	159	159	0	0	0	0	0	0	0	0	0	0	0
OG0000609	204	246	0	13	2	2	0	0	4	6	0	0	3
OG0003695	177	177	0	0	0	0	0	0	0	0	0	0	0
OG0000149	117	117	0	0	0	3	0	0	0	0	0	0	0
OG0005349	171	171	0	0	2	0	0	0	0	0	0	0	0
OG0003145	180	180	0	0	0	3	0	0	0	0	0	0	0
OG0004729	177	177	0	0	0	3	0	0	0	0	0	0	0
OG0000540	93	96	0	0	0	0	0	0	0	0	0	0	0
OG0005617	168	168	0	0	0	0	0	0	0	0	0	0	0
OG0003218	105	105	0	0	0	0	0	0	0	0	0	0	0
OG0000863	225	225	0	10	0	4	0	0	2	6	0	0	2
OG0001422	252	444	0	120	575	869	727	0	2	110	1	0	7
OG0004397	363	363	0	15	0	4	0	0	2	10	0	0	3
OG0001970	141	141	0	0	0	0	0	0	0	0	0	0	0
OG0000689	126	222	19	31	1	13	36	15	13	15	0	0	7
OG0000257	96	96	0	0	0	0	0	0	0	0	0	0	0
OG0003940	150	150	0	11	0	1	0	0	7	3	0	0	1
OG0001127	207	207	0	0	0	0	0	0	0	0	0	0	0
OG0003211	411	411	0	1	1	3	0	0	0	1	0	0	0
OG0003123	129	129	0	0	0	0	0	0	0	0	0	0	0
OG0003575	393	393	0	5	18	3	0	0	3	2	0	0	0
OG0003198	126	126	0	2	8	3	3	0	1	0	0	0	1
OG0003520	156	156	0	0	0	0	0	0	0	0	0	0	0
OG0003597	144	144	9	56	1	4	0	9	26	20	1	0	9
OG0003276	414	414	0	6	0	2	0	0	0	5	0	0	1
OG0005189	138	138	0	0	1	18	0	0	0	0	0	0	0
OG0004665	225	225	0	44	3	5	11	0	22	10	0	0	12
OG0003298	312	312	0	0	0	0	0	0	0	0	0	0	0
OG0003640	177	177	0	0	0	0	0	0	0	0	0	0	0
OG0000894	129	129	14	101	12	9	8	13	43	44	0	0	15
OG0003266	213	213	0	1	1	4	0	0	0	0	1	0	0
OG0004801	456	456	0	8	5	13	0	0	0	7	0	0	1
OG0005300	285	285	0	28	9	3	0	0	13	6	1	0	8
OG0002985	153	153	0	0	0	0	0	0	0	0	0	0	0
OG0002958	138	138	0	0	0	0	0	0	0	0	0	0	0
OG0002773	165	165	0	0	4	0	0	0	0	0	0	0	0
OG0003358	540	540	0	6	2	0	0	0	0	5	0	0	1
OG0004192	273	273	0	80	211	178	71	0	35	19	13	0	13
OG0001473	186	186	2	21	0	18	8	1	0	7	9	1	5
OG0001517	174	174	0	2	0	2	0	0	1	1	0	0	0
OG0004008	666	666	0	5	3	3	0	0	0	5	0	0	0
OG0003379	99	99	0	0	0	1	0	0	0	0	0	0	0
OG0000101	93	93	4495	372	40	241	748	4151	262	4	1	55	394
OG0004838	270	270	0	28	5	7	0	0	14	11	0	0	3
OG0000154	153	303	0	42	22	45	20	0	4	31	0	0	7
OG0001277	144	144	1	32	1	16	5	1	1	20	3	0	8
OG0002898	174	174	0	1	1	4	0	0	0	0	0	0	1
OG0000954	153	153	0	0	0	2	0	0	0	0	0	0	0
OG0000849	204	204	1	41	20	9	7	1	8	23	2	0	8
OG0001803	297	297	0	0	0	0	0	0	0	0	0	0	0
OG0000067	135	135	107	69	13	34	153	98	39	18	0	0	21
OG0005574	153	153	0	0	0	0	0	0	0	0	0	0	0
OG0000187	123	123	0	0	0	5	0	0	0	0	0	0	0
OG0005033	306	306	0	109	9	139	0	0	0	104	0	0	5
OG0003844	126	126	0	1	0	0	0	0	0	0	0	0	1
OG0003811	135	135	15	43	0	2	0	15	21	12	0	0	10
OG0003080	126	126	0	1	2	10	0	0	0	1	0	0	0
OG0000413	156	324	0	491	30	270	740	0	34	444	1	0	12
OG0005020	177	177	0	4	0	0	0	0	3	0	0	0	1
OG0002867	204	204	0	0	0	2	0	0	0	0	0	0	0
OG0005143	303	303	0	228	60	27	1	0	187	5	2	0	34
OG0002606	108	108	1	2	0	0	0	1	0	2	0	0	0
OG0003746	411	411	0	2	3	1	0	0	1	0	0	0	1
OG0002158	366	366	0	7	0	7	0	0	0	5	2	0	0
OG0002123	99	99	0	0	0	0	0	0	0	0	0	0	0
OG0002526	126	126	171	271	93	3020	1	159	3	186	10	3	81
OG0001219	216	216	0	8	1	13	0	0	0	7	0	0	1
OG0002851	162	162	0	1	0	0	0	0	0	1	0	0	0
OG0002072	138	138	1123	4957	94	888	0	1013	1449	2375	47	5	1191
OG0001382	582	582	0	7	1	3	0	0	2	2	1	0	2
OG0001787	249	249	0	32	0	8	1	0	3	23	1	0	5
OG0002660	96	96	0	0	0	3	0	0	0	0	0	0	0
OG0001770	114	114	0	0	0	0	0	0	0	0	0	0	0
OG0002105	99	99	0	0	0	0	0	0	0	0	0	0	0
OG0001073	213	375	0	79	17	50	16	0	35	37	0	0	7
OG0002500	168	168	0	0	0	0	0	0	0	0	0	0	0
OG0000479	195	285	1	15	10	14	14	1	2	12	0	0	1
OG0001299	111	141	0	0	0	0	0	0	0	0	0	0	0
OG0001647	351	351	0	17	2	8	0	0	1	12	0	0	4
OG0003312	312	312	0	27	2	4	0	0	7	14	0	0	6
OG0000744	174	357	4	16	10	14	18	4	0	12	1	0	3
OG0000711	240	240	1	26	4	1	0	1	7	14	1	0	4
OG0005115	249	249	0	4	1	6	0	0	0	3	0	0	1
OG0000679	372	372	0	3	0	3	0	0	0	3	0	0	0
OG0000624	174	681	0	1195	21	288	162	0	91	984	44	0	76
OG0001084	102	102	0	0	0	0	0	0	0	0	0	0	0
OG0003011	198	198	0	31	109	20	8	0	8	8	10	0	5
OG0003512	141	141	2	0	0	0	0	0	0	0	0	0	2
OG0002018	171	171	0	0	0	0	0	0	0	0	0	0	0
OG0000486	204	204	0	1	3	1	0	0	0	1	0	0	0
OG0000083	138	138	0	18	56	6266	10	0	1	16	0	0	1
OG0005133	312	312	0	37	21	54	21	0	12	18	0	0	7
OG0004540	207	207	0	15	0	1	0	0	9	3	0	0	3
OG0004335	474	474	0	5	0	3	0	0	0	3	0	0	2
OG0004009	342	342	0	7	0	0	0	0	0	7	0	0	0
OG0004072	396	396	0	13	0	0	0	0	1	10	0	0	2
OG0002435	189	189	0	0	0	0	0	0	0	0	0	0	0
OG0002098	111	111	0	0	0	0	0	0	0	0	0	0	0
OG0002460	99	99	0	0	0	0	0	0	0	0	0	0	0
OG0005379	99	99	0	0	0	0	0	0	0	0	0	0	0
OG0003496	393	393	0	6	0	1	0	0	6	0	0	0	0
OG0003556	195	195	0	2	1	2	0	0	1	1	0	0	0
OG0004277	303	303	0	221	17	56	43	0	34	154	0	0	33
OG0003923	225	225	0	8	0	2	0	0	5	1	0	0	2
OG0001146	207	261	0	2	1	81	47	0	1	1	0	0	0
OG0004089	273	273	0	123	166	110	136	0	35	60	5	0	23
OG0002395	216	216	2	29	1	3	0	2	12	10	0	0	7
OG0001364	177	177	0	1	0	4	0	0	0	1	0	0	0
OG0001059	249	249	1	13	10	19	2	1	3	5	1	0	4
OG0004054	264	264	0	1	0	0	0	0	0	1	0	0	0
OG0000904	156	156	0	0	0	2	0	0	0	0	0	0	0
OG0001164	192	192	0	0	0	0	0	0	0	0	0	0	0
OG0004644	144	144	0	0	0	2	1	0	0	0	0	0	0
OG0000356	120	213	0	17	67	9	39	0	13	1	3	0	0
OG0003569	186	186	0	0	0	0	0	0	0	0	0	0	0
OG0005215	180	180	0	2	5	1	0	0	0	0	2	0	0
OG0001403	303	303	0	6	0	2	0	0	0	6	0	0	0
OG0000642	249	249	0	11	0	9	2	0	0	11	0	0	0
OG0000296	225	228	0	2	1	0	0	0	0	2	0	0	0
OG0005631	102	102	0	0	0	0	0	0	0	0	0	0	0
OG0000274	129	420	0	28	6	28	1	0	0	26	1	0	1
OG0000995	222	228	1	121	18	46	6	1	3	97	0	0	21
OG0000922	261	453	0	4	2	1	0	0	0	4	0	0	0
OG0000521	108	108	0	0	0	0	0	0	0	0	0	0	0
OG0002337	120	120	0	0	0	0	0	0	0	0	0	0	0
OG0003251	522	522	0	1	6	0	0	0	1	0	0	0	0
OG0004600	315	315	0	833	141	1690	119	0	79	553	4	0	197
OG0005455	168	168	0	1	0	0	0	0	0	1	0	0	0
OG0003461	150	150	0	0	0	0	0	0	0	0	0	0	0
OG0003894	189	189	0	1	0	0	0	0	0	0	0	0	1
OG0004771	396	396	0	22	0	23	0	0	0	22	0	0	0
OG0004294	549	549	0	252	22	139	1	0	0	60	192	0	0
OG0002886	345	345	0	23	0	2	0	0	5	8	7	0	3
OG0000879	180	429	0	26	2	8	0	0	8	14	0	0	4
OG0005254	93	93	0	0	0	0	0	0	0	0	0	0	0
OG0001469	396	396	0	9	3	1	0	0	0	7	0	0	2
OG0000693	96	300	34	32	16	32	60	27	16	10	0	3	10
OG0004248	213	213	0	0	0	2	0	0	0	0	0	0	0
OG0001534	528	528	0	14	0	5	0	0	0	14	0	0	0
OG0001561	102	102	0	0	0	0	0	0	0	0	0	0	0
OG0005386	99	99	92	38	0	13	46	76	0	33	0	4	17
OG0001269	309	309	0	34	26	50	11	0	5	21	2	0	6
OG0001234	96	96	0	0	0	0	0	0	0	0	0	0	0
OG0000857	219	264	0	3	0	2	0	0	0	3	0	0	0
OG0002647	123	123	2	1	0	0	0	2	0	0	0	0	1
OG0001496	381	474	0	38	1	11	0	0	2	31	1	0	4
OG0001893	234	234	0	3	0	0	0	0	3	0	0	0	0
OG0001951	105	105	0	0	0	0	0	0	0	0	0	0	0
OG0002944	354	354	0	17	0	0	0	0	0	15	0	0	2
OG0001904	294	294	0	17	0	0	0	0	8	1	0	0	8
OG0005193	318	318	0	32	1	37	0	0	0	30	0	0	2
OG0001447	147	147	0	0	0	0	0	0	0	0	0	0	0
OG0003317	501	501	0	7	1	35	0	0	0	5	1	0	1
OG0003712	102	102	0	1	1	5	0	0	0	0	1	0	0
OG0003047	99	99	0	0	0	0	0	0	0	0	0	0	0
OG0004997	345	345	0	84	8	65	1	0	0	82	1	0	1
OG0003661	336	336	0	8	6	3	0	0	8	0	0	0	0
OG0004784	144	144	0	0	0	0	0	0	0	0	0	0	0
OG0000146	270	273	0	1	12	13	2	0	0	1	0	0	0
OG0004562	132	132	0	0	0	0	0	0	0	0	0	0	0
OG0002707	288	288	0	2	4	1	0	0	0	2	0	0	0
OG0003339	402	402	0	3	0	8	0	0	0	3	0	0	0
OG0003787	585	585	0	17	2	3	0	0	0	14	3	0	0
OG0003769	411	411	0	5	0	2	0	0	0	5	0	0	0
OG0002224	414	414	0	8	1	3	0	0	0	6	0	0	2
OG0001334	138	138	197	233	19	67	361	184	182	29	0	0	35
OG0002293	333	333	0	118	34	45	0	0	38	56	2	0	22
OG0002629	93	93	0	0	0	0	0	0	0	0	0	0	0
OG0003061	180	180	0	11	5	4	0	0	8	2	0	0	1
OG0002905	231	231	0	1	0	2	0	0	0	1	0	0	0
OG0000382	114	114	0	0	0	0	0	0	0	0	0	0	0
OG0004859	327	327	0	1	0	1	0	0	0	1	0	0	0
OG0005665	351	351	0	34	3	12	0	0	4	21	3	0	6
OG0002592	219	219	0	4	0	0	0	0	0	3	0	0	1
OG0000168	183	183	0	6	0	22	0	0	0	6	0	0	0
OG0001252	132	132	1	7	0	2	0	1	5	1	0	0	1
OG0001686	123	189	0	4	2	0	0	0	0	2	0	0	2
OG0001664	123	177	0	6	0	3	0	0	0	3	0	0	3
OG0001312	153	153	0	2	1	0	2	0	0	2	0	0	0
OG0001711	123	183	0	0	1	1	0	0	0	0	0	0	0
OG0005488	222	222	0	4	2	2	0	0	1	3	0	0	0
OG0004039	435	435	0	25	10	30	2	0	1	21	0	0	3
OG0003382	399	399	0	16	15	12	0	0	0	15	0	0	1
OG0000430	123	417	0	90	6	136	0	0	0	89	0	0	1
OG0000048	177	177	65	985	61	178	310	65	397	393	4	0	191
OG0000465	198	426	0	178	47	136	43	0	4	87	78	0	9
OG0000033	108	711	4	498	199	1819	124	3	79	375	0	1	44
OG0000765	240	240	0	1	0	7	0	0	0	1	0	0	0
OG0000730	210	285	0	94	3	152	0	0	6	87	0	0	1
OG0000787	270	270	0	176	7	28	24	0	38	105	0	0	33
OG0000335	336	495	0	211	291	405	363	0	8	124	52	0	27
OG0004938	213	213	0	0	0	1	0	0	0	0	0	0	0
OG0004851	429	429	0	102	249	140	46	0	0	77	0	0	25
OG0004682	183	183	2	10	3	3	0	2	5	1	0	0	4
OG0002191	663	663	0	37	2	22	0	0	0	34	0	0	3
OG0005230	105	105	0	0	0	0	0	0	0	0	0	0	0
OG0001283	117	132	0	0	0	3	0	0	0	0	0	0	0
OG0004409	138	138	0	10	0	6	0	0	2	5	0	0	3
OG0004473	162	162	0	0	0	0	0	0	0	0	0	0	0
OG0000665	222	231	0	2	0	12	0	0	1	1	0	0	0
OG0005681	222	222	0	0	0	0	0	0	0	0	0	0	0
OG0005004	144	144	0	0	0	0	0	0	0	0	0	0	0
OG0002006	99	99	0	0	0	0	0	0	0	0	0	0	0
OG0000015	93	159	0	0	0	0	0	0	0	0	0	0	0
OG0002403	192	192	0	187	51	589	428	0	1	150	5	0	31
OG0004097	210	210	0	1	0	0	0	0	0	1	0	0	0
OG0000175	255	270	0	0	0	0	0	0	0	0	0	0	0
OG0002356	123	123	0	0	0	0	0	0	0	0	0	0	0
OG0000317	114	186	11	12	52	13	20	11	10	0	0	0	2
OG0000288	117	117	0	0	0	0	0	0	0	0	0	0	0
OG0001047	258	258	0	52	1	44	1	0	2	49	0	0	1
OG0002574	177	177	0	8	0	4	0	0	1	4	0	0	3
OG0002429	246	246	0	0	2	1	20	0	0	0	0	0	0
OG0002809	195	195	0	0	0	1	0	0	0	0	0	0	0
OG0003457	132	132	1	0	0	0	0	1	0	0	0	0	0
OG0001187	174	195	0	0	0	0	0	0	0	0	0	0	0
OG0000208	198	291	1	122	82	134	208	1	46	63	1	0	12
OG0003939	183	183	0	0	0	0	0	0	0	0	0	0	0
OG0000368	114	312	0	3	4	2	0	0	0	3	0	0	0
OG0003796	204	204	0	3	0	10	1	0	0	2	1	0	0
OG0003143	270	270	0	6	0	7	0	0	0	4	0	0	2
OG0004727	114	114	0	0	0	7	0	0	0	0	0	0	0
OG0000222	201	300	0	2555	1125	1198	1562	0	1148	1095	2	0	310
OG0000255	108	150	10	33	25	11	34	10	6	21	0	0	6
OG0003216	177	177	0	0	0	0	0	0	0	0	0	0	0
OG0005316	237	237	0	9	0	0	0	0	8	1	0	0	0
OG0004395	441	441	0	0	0	1	0	0	0	0	0	0	0
OG0001972	126	126	0	0	0	0	0	0	0	0	0	0	0
OG0000140	207	207	0	1	0	4	0	0	0	1	0	0	0
OG0000568	309	735	0	284	78	139	4	0	36	197	12	0	39
OG0001125	147	147	0	0	0	0	0	0	0	0	0	0	0
OG0002374	237	237	0	0	0	0	0	0	0	0	0	0	0
OG0000128	171	225	0	54	93	64	132	0	28	13	2	0	11
OG0004253	225	225	0	0	0	0	0	0	0	0	0	0	0
OG0003522	651	651	0	115	98	102	1	0	0	83	30	0	2
OG0002987	147	147	33	312	12	23	1	32	169	76	1	0	67
OG0004243	132	132	0	3	7	186	0	0	0	3	0	0	0
OG0005612	126	126	0	0	0	0	0	0	0	0	0	0	0
OG0004950	159	159	0	19	1	5	0	0	1	16	0	0	2
OG0004663	108	108	5	2	0	1	0	4	0	1	0	0	2
OG0004194	288	288	0	3	0	6	0	0	0	3	0	0	0
OG0005314	156	156	0	3	0	0	0	0	0	2	0	0	1
OG0002724	327	327	0	7	0	1	0	0	0	5	0	0	2
OG0002771	120	120	0	0	0	0	0	0	0	0	0	0	0
OG0001420	231	231	0	1	1	8	0	0	0	1	0	0	0
OG0001858	279	279	0	0	0	4	0	0	0	0	0	0	0
OG0001475	123	216	0	5	0	3	0	0	0	5	0	0	0
OG0001823	135	135	0	0	0	0	0	0	0	0	0	0	0
OG0004255	99	99	0	1	0	0	0	0	0	0	1	0	0
OG0001515	216	216	0	0	0	0	0	0	0	0	0	0	0
OG0001540	201	201	0	0	2	0	0	0	0	0	0	0	0
OG0001918	141	141	0	1	0	0	0	0	1	0	0	0	0
OG0004200	141	141	0	0	0	0	0	0	0	0	0	0	0
OG0000956	357	939	0	2820	1661	2253	0	0	22	2754	25	0	19
OG0000502	111	111	68	41	2	3	0	59	25	7	1	0	17
OG0004312	288	288	0	0	0	0	0	0	0	0	0	0	0
OG0004836	249	249	0	6	6	2	0	0	1	5	0	0	0
OG0001275	192	192	0	9	0	151	0	0	0	9	0	0	0
OG0003642	99	99	0	0	0	0	0	0	0	0	0	0	0
OG0000896	123	123	0	0	0	0	0	0	0	0	0	0	0
OG0005248	195	195	0	2	0	0	0	0	0	1	0	0	1
OG0005295	258	258	0	0	0	0	0	0	0	0	0	0	0
OG0001805	207	207	0	0	0	7	0	0	0	0	0	0	0
OG0004136	144	144	0	0	1	0	0	0	0	0	0	0	0
OG0003813	336	336	0	27	2	16	0	0	1	22	0	0	4
OG0000185	105	273	0	2	5	2	5	0	0	1	1	0	0
OG0001698	165	249	0	10	2	96	0	0	0	10	0	0	0
OG0004470	213	213	0	0	0	4	0	0	0	0	0	0	0
OG0003452	216	216	0	0	0	0	0	0	0	0	0	0	0
OG0003842	123	123	4	0	4	2	8	0	0	0	0	3	1
OG0005539	333	333	0	3	3	2	0	0	1	2	0	0	0
OG0004956	336	336	0	2	0	2	0	0	0	2	0	0	0
OG0003086	582	582	0	6	0	1	0	0	1	5	0	0	0
OG0004450	222	222	0	19	14	56	54	0	3	11	0	0	5
OG0002203	201	201	0	0	0	0	0	0	0	0	0	0	0
OG0002659	201	201	0	0	1	2	0	0	0	0	0	0	0
OG0002274	480	480	0	18	8	13	0	0	3	14	0	0	1
OG0002604	96	96	0	0	0	0	0	0	0	0	0	0	0
OG0003748	270	270	0	12	2	6	0	0	0	5	4	0	3
OG0002121	279	279	0	30	0	7	0	0	5	20	0	0	5
OG0002933	102	102	0	0	0	0	0	0	0	0	0	0	0
OG0001618	312	315	0	0	0	0	0	0	0	0	0	0	0
OG0005473	243	243	0	5	8	57	0	0	0	3	2	0	0
OG0001785	336	339	0	11	3	2	0	0	2	8	0	0	1
OG0002662	228	228	0	3	5	0	0	0	0	3	0	0	0
OG0000821	285	318	0	6	9	39	2	0	0	6	0	0	0
OG0001998	315	315	0	14	2	9	0	0	4	8	0	0	2
OG0001380	474	474	0	318	10	176	0	0	8	147	142	0	21
OG0001632	180	180	0	0	0	1	0	0	0	0	0	0	0
OG0001645	111	126	0	0	0	0	0	0	0	0	0	0	0
OG0003028	291	291	0	1	0	0	0	0	0	1	0	0	0
OG0005560	177	177	0	0	0	0	0	0	0	0	0	0	0
OG0002499	168	168	0	5	2	4	0	0	0	3	1	0	1
OG0000746	270	270	0	30	3	70	0	0	1	29	0	0	0
OG0005113	204	204	0	2	0	0	0	0	0	2	0	0	0
OG0001758	132	132	0	5	0	0	0	0	4	0	0	0	1
OG0000114	111	111	0	2	2	0	0	0	1	0	0	0	1
OG0002524	114	114	0	0	0	0	0	0	0	0	0	0	0
OG0000451	102	192	0	23	2	34	36	0	0	20	0	0	3
OG0000484	180	207	0	32	30	49	35	0	0	29	0	0	3
OG0005062	333	333	0	14	4	2	0	0	7	6	0	0	1
OG0000081	300	363	0	93	8	43	62	0	0	67	18	0	8
OG0003013	492	492	0	18	2	14	0	0	0	13	3	0	2
OG0004070	294	294	0	4	5	3	0	0	2	1	0	0	1
OG0000779	225	339	0	0	0	0	0	0	0	0	0	0	0
OG0005168	108	108	0	0	0	0	0	0	0	0	0	0	0
OG0002107	192	192	0	0	0	27	0	0	0	0	0	0	0
OG0002502	96	96	0	0	0	0	0	0	0	0	0	0	0
OG0002926	177	177	0	10	1	24	0	0	4	6	0	0	0
OG0002030	141	141	0	2	0	3	0	0	1	0	1	0	0
OG0001140	189	189	0	2	0	0	0	0	0	2	0	0	0
OG0002437	174	174	0	0	0	3	0	0	0	0	0	0	0
OG0001366	99	99	0	0	0	0	0	0	0	0	0	0	0
OG0001732	171	288	0	193	13	119	79	0	80	89	5	0	19
OG0003550	96	96	0	0	0	0	0	0	0	0	0	0	0
OG0004056	93	93	0	0	0	0	0	0	0	0	0	0	0
OG0002397	147	147	0	8	21	3	18	0	6	0	1	0	1
OG0000622	315	315	0	3	0	3	0	0	0	3	0	0	0
OG0001086	180	180	0	0	2	16	0	0	0	0	0	0	0
OG0000902	105	105	70	18	6	11	13	55	12	0	0	2	19
OG0000354	114	114	0	0	0	0	0	0	0	0	0	0	0
OG0005217	246	246	0	0	0	2	0	0	0	0	0	0	0
OG0002813	333	333	0	3	1	4	0	0	0	1	2	0	0
OG0003490	114	114	0	0	0	0	0	0	0	0	0	0	0
OG0000294	93	93	0	0	0	0	0	0	0	0	0	0	0
OG0000276	147	198	0	7	4	7	12	0	0	6	0	0	1
OG0003137	102	102	0	0	0	0	0	0	0	0	0	0	0
OG0004748	120	120	0	2	0	27	0	0	0	1	0	0	1
OG0000997	213	213	0	9	2	11	0	0	0	9	0	0	0
OG0000979	354	906	0	8	0	12	0	0	0	4	1	0	3
OG0000523	135	135	0	0	0	0	0	0	0	0	0	0	0
OG0002335	123	123	0	0	0	0	0	0	0	0	0	0	0
OG0005604	186	186	0	27	3	40	20	0	12	3	3	0	9
OG0003896	93	93	2	1	0	0	0	1	1	0	0	0	1
OG0001031	324	348	0	5	1	12	0	0	4	1	0	0	0
OG0004977	171	171	0	0	0	0	0	0	0	0	0	0	0
OG0003685	120	120	0	0	0	1	0	0	0	0	0	0	0
OG0004602	348	348	0	13	16	37	6	0	1	8	2	0	2
OG0002836	132	132	0	4	0	0	0	0	0	1	1	0	2
OG0005563	282	282	0	3	0	4	0	0	3	0	0	0	0
OG0003463	258	258	0	18	0	4	0	0	3	11	0	0	4
OG0003393	255	255	0	0	0	2	0	0	0	0	0	0	0
OG0004773	288	288	0	18	0	4	0	0	8	8	0	0	2
OG0000877	336	501	0	5	2	1	0	0	2	3	0	0	0
OG0005256	237	237	0	0	0	1	0	0	0	0	0	0	0
OG0001536	180	180	0	1	0	1	0	0	0	1	0	0	0
OG0000691	468	468	0	12	0	5	0	0	0	9	0	0	3
OG0004628	621	621	0	5	1	1	0	0	0	5	0	0	0
OG0001441	240	240	0	2	2	4	0	0	1	1	0	0	0
OG0001494	162	162	0	0	0	4	0	0	0	0	0	0	0
OG0001891	426	426	0	41	3	9	0	0	7	27	0	0	7
OG0005191	165	165	0	0	0	1	0	0	0	0	0	0	0
OG0003239	231	231	0	12	2	15	0	0	2	4	4	0	2
OG0000851	117	117	0	0	0	0	0	0	0	0	0	0	0
OG0002645	171	171	0	0	0	2	0	0	0	0	0	0	0
OG0001509	165	174	0	11	18	12	10	0	9	0	1	0	1
OG0004539	123	123	29	13	0	7	0	25	2	8	0	0	7
OG0001906	528	528	0	38	16	23	0	0	3	26	3	0	6
OG0005528	300	300	0	12	0	6	0	0	2	7	0	0	3
OG0003961	207	207	1	12	4	0	5	1	4	3	0	0	5
OG0004882	111	111	0	0	0	0	0	0	0	0	0	0	0
OG0004188	138	138	0	0	0	0	0	0	0	0	0	0	0
OG0003315	267	267	0	70	0	28	0	0	0	56	4	0	10
OG0004155	222	222	0	21	7	16	0	0	7	6	0	0	8
OG0003710	276	276	0	0	0	0	0	0	0	0	0	0	0
OG0004786	237	237	0	0	0	2	0	0	0	0	0	0	0
OG0002248	117	117	0	0	1	0	0	0	0	0	0	0	0
OG0003994	363	363	0	6	10	7	0	0	1	2	1	0	2
OG0005646	102	102	0	0	0	0	0	0	0	0	0	0	0
OG0003045	162	162	0	0	0	1	0	0	0	0	0	0	0
OG0004999	174	174	0	0	0	2	0	0	0	0	0	0	0
OG0003667	381	381	0	12	4	3	0	0	2	9	0	0	1
OG0004108	126	126	0	0	0	0	0	0	0	0	0	0	0
OG0005453	516	516	0	0	0	0	2	0	0	0	0	0	0
OG0000144	111	111	0	0	0	0	0	0	0	0	0	0	0
OG0001589	111	111	0	0	0	0	0	0	0	0	0	0	0
OG0001232	210	210	0	3	0	2	0	0	1	2	0	0	0
OG0002705	177	177	0	5	2	5	2	0	0	4	1	0	0
OG0002750	186	186	0	6	16	147	10	0	0	0	6	0	0
OG0005616	330	330	0	18	1	8	0	0	2	11	1	0	4
OG0004177	204	204	0	0	2	4	0	0	0	0	0	0	0
OG0002226	138	138	1	3	1	0	0	1	0	3	0	0	0
OG0001332	189	189	0	42	4	7	0	0	23	10	2	0	7
OG0002690	204	204	1	2	0	2	0	1	2	0	0	0	0
OG0004570	297	297	0	0	0	0	0	0	0	0	0	0	0
OG0003809	144	144	0	3	9	9	9	0	2	0	0	0	1
OG0003866	309	309	0	9	1	19	0	0	0	9	0	0	0
OG0002168	93	93	109	19	0	6	1	92	1	14	0	0	21
OG0002590	132	132	0	0	0	0	0	0	0	0	0	0	0
OG0001684	243	243	0	17	0	1	0	0	2	7	2	0	6
OG0001666	177	177	0	0	0	0	0	0	0	0	0	0	0
OG0001349	159	222	0	0	0	0	0	0	0	0	0	0	0
OG0001713	93	93	5	2	1	2	1	3	0	0	2	0	2
OG0004251	324	324	0	21	1	8	0	0	10	8	0	0	3
OG0004411	132	132	0	0	0	0	0	0	0	0	0	0	0
OG0003384	255	255	0	1	0	0	0	0	0	1	0	0	0
OG0003063	120	120	0	0	0	0	0	0	0	0	0	0	0
OG0000467	210	282	0	4	0	9	0	0	0	4	0	0	0
OG0000031	234	378	0	34680	1484	108829	687	0	2	20097	11116	0	3465
OG0005236	96	96	0	0	0	0	0	0	0	0	0	0	0
OG0000763	306	306	0	7	2	5	0	0	0	6	0	0	1
OG0000732	273	273	0	0	0	0	0	0	0	0	0	0	0
OG0001067	99	222	0	1	1	0	0	0	0	0	0	0	1
OG0000017	207	282	1	945	101	231	42	1	247	542	1	0	155
OG0001281	114	114	0	0	0	1	0	0	0	0	0	0	0
OG0002830	213	213	0	1	1	11	0	0	0	1	0	0	0
OG0005673	114	114	0	5	0	0	0	0	3	1	0	0	1
OG0004229	315	315	0	20	1	28	0	0	0	19	1	0	0
OG0002576	207	207	0	12	1	4	0	0	6	0	0	0	6
OG0004091	186	186	1	35	11	6	3	1	10	15	0	0	10
OG0001041	258	258	0	0	0	1	0	0	0	0	0	0	0
OG0005543	108	108	10	4	0	0	0	10	3	1	0	0	0
OG0000337	138	138	0	1	0	2	0	0	0	0	0	0	1
OG0005629	249	249	0	1	0	5	0	0	0	1	0	0	0
OG0005580	279	279	0	2	1	0	0	0	0	0	0	0	2
OG0004816	453	453	0	31	6	17	0	0	2	27	0	0	2
OG0003937	348	348	0	16	9	8	0	0	2	12	0	0	2
OG0002350	252	252	0	0	0	0	0	0	0	0	0	0	0
OG0005147	261	261	0	0	0	0	1	0	0	0	0	0	0
OG0003114	273	273	0	0	0	1	0	0	0	0	0	0	0
OG0003141	132	132	0	0	13	2	0	0	0	0	0	0	0
OG0004725	225	225	0	0	0	0	0	0	0	0	0	0	0
OG0002914	309	309	0	3	7	2	0	0	0	2	1	0	0
OG0000220	192	459	0	45	6	64	6	0	0	43	0	0	2
OG0003249	372	372	0	26	7	16	0	0	8	11	2	0	5
OG0003214	96	96	0	0	3	0	0	0	0	0	0	0	0
OG0004046	180	180	0	0	0	0	0	0	0	0	0	0	0
OG0002441	93	93	0	0	0	0	0	0	0	0	0	0	0
OG0005395	225	225	0	17	4	151	0	0	0	12	5	0	0
OG0005318	312	312	0	7	2	6	0	0	0	7	0	0	0
OG0004393	219	219	0	3	0	8	0	0	2	1	0	0	0
OG0004703	387	387	0	0	0	0	0	0	0	0	0	0	0
OG0004204	387	387	0	19	5	13	0	0	0	17	0	0	2
OG0001123	189	189	0	17	2	4	0	0	10	5	0	0	2
OG0002989	132	132	0	0	0	1	0	0	0	0	0	0	0
OG0004509	243	243	0	0	6	0	0	0	0	0	0	0	0
OG0002726	129	129	0	0	0	0	0	0	0	0	0	0	0
OG0004196	396	396	0	17	1	4	0	0	2	6	5	0	4
OG0004472	186	186	0	1	1	0	0	0	1	0	0	0	0
OG0005098	477	477	0	7	3	1	0	0	0	6	0	0	1
OG0000306	159	294	1	31	39	161	52	1	7	14	2	0	8
OG0001477	123	234	0	0	0	0	0	0	0	0	0	0	0
OG0001821	252	261	0	302	647	169	51	0	2	237	7	0	56
OG0004834	255	255	0	0	0	0	0	0	0	0	0	0	0
OG0004170	429	429	0	8	0	9	0	0	0	7	0	0	1
OG0002276	204	204	0	0	0	0	0	0	0	0	0	0	0
OG0001513	324	324	0	3	0	0	0	0	0	3	0	0	0
OG0001542	267	267	0	7	0	2	1	0	2	5	0	0	0
OG0003586	177	177	0	0	0	0	0	0	0	0	0	0	0
OG0002719	141	141	0	0	0	0	0	0	0	0	0	0	0
OG0000958	126	126	0	0	0	0	0	0	0	0	0	0	0
OG0000500	162	396	0	3	1	2	0	0	2	0	0	0	1
OG0005297	111	111	1	0	0	0	0	1	0	0	0	0	0
OG0001807	123	123	8	54	6	11	10	7	15	28	1	0	11
OG0003272	147	147	0	0	0	1	0	0	0	0	0	0	0
OG0004634	123	123	7	11	3	4	2	6	0	5	0	0	7
OG0004661	273	273	37	37816	3284	133398	37	16	1302	19052	15643	21	1819
OG0003644	522	522	0	19	2	7	0	0	2	7	4	0	6
OG0000898	300	300	0	1	0	0	0	0	0	1	0	0	0
OG0004893	102	102	1	0	1	1	1	1	0	0	0	0	0
OG0003345	276	276	0	0	0	2	0	0	0	0	0	0	0
OG0004812	390	390	0	42	81	59	2	0	9	28	0	0	5
OG0004134	129	129	2	2	1	0	0	1	0	0	0	0	3
OG0003815	93	93	5	0	0	0	0	4	0	0	0	0	1
OG0003771	255	255	0	0	0	0	0	0	0	0	0	0	0
OG0002799	129	129	0	0	1	0	0	0	0	0	0	0	0
OG0002201	243	243	0	43	33	156	89	0	1	25	5	0	12
OG0000818	276	372	0	23	4	5	10	0	0	8	13	0	2
OG0002602	840	840	0	17	2	5	0	0	0	15	0	0	2
OG0003084	147	147	1	12	0	64	22	1	0	6	1	0	5
OG0004711	123	123	0	0	0	0	0	0	0	0	0	0	0
OG0000078	138	138	0	0	0	0	0	0	0	0	0	0	0
OG0004983	141	141	0	2	0	0	0	0	2	0	0	0	0
OG0001386	261	261	0	3	0	0	0	0	1	1	0	0	1
OG0001783	120	183	1	31	59	14	8	1	0	26	0	0	5
OG0000823	174	174	0	0	0	4	0	0	0	0	0	0	0
OG0004326	108	108	0	0	0	0	0	0	0	0	0	0	0
OG0000178	174	312	0	67	21	51	83	0	27	33	1	0	6
OG0001930	693	693	0	24	3	12	0	0	0	14	9	0	1
OG0000183	168	273	0	79	20	38	18	0	22	37	6	0	14
OG0001630	108	108	0	0	0	0	0	0	0	0	0	0	0
OG0000740	159	159	0	0	0	0	0	0	0	0	0	0	0
OG0005111	366	366	0	16	0	7	0	0	0	14	2	0	0
OG0002127	246	246	0	14	0	3	0	0	5	1	3	0	5
OG0000116	144	270	0	2	10	29	1	0	0	2	0	0	0
OG0002522	297	297	0	6	0	5	0	0	0	1	5	0	0
OG0005498	93	93	0	1	0	0	1	0	0	0	1	0	0
OG0002979	255	255	0	3	2	6	0	0	1	1	1	0	0
OG0000453	249	249	0	6	0	0	0	0	0	4	0	0	2
OG0002417	579	579	0	140	37	76	0	0	11	115	9	0	5
OG0003601	306	306	0	7	1	4	0	0	5	0	0	0	2
OG0003015	225	225	0	0	0	3	0	0	0	0	0	0	0
OG0002924	126	126	0	2	0	7	0	0	0	2	0	0	0
OG0004076	348	348	0	9	1	1	0	0	1	6	0	0	2
OG0005409	147	147	0	1	0	0	0	0	0	1	0	0	0
OG0002109	234	234	0	0	2	0	0	0	0	0	0	0	0
OG0002559	144	144	0	0	0	0	0	0	0	0	0	0	0
OG0001193	243	243	2	20	1	10	1	2	3	13	0	0	4
OG0002032	285	285	0	6	0	12	0	0	0	6	0	0	0
OG0001142	138	138	0	0	0	0	0	0	0	0	0	0	0
OG0002431	156	156	2	44	11	731	0	2	20	20	1	0	3
OG0001368	192	315	0	3	3	5	0	0	3	0	0	0	0
OG0001730	165	165	0	0	1	14	0	0	0	0	0	0	0
OG0004272	165	165	0	0	0	0	0	0	0	0	0	0	0
OG0002189	147	147	0	0	0	0	0	0	0	0	0	0	0
OG0004058	282	282	0	6	3	3	0	0	0	5	0	0	1
OG0005334	105	105	2	6	0	3	0	1	0	3	3	0	1
OG0000675	186	186	3	136	94	773	3	3	29	93	1	0	13
OG0000620	123	123	0	1	0	0	0	0	1	0	0	0	0
OG0001088	249	249	0	8	0	4	0	0	0	8	0	0	0
OG0000900	141	192	1	20	16	1	27	1	10	5	0	0	5
OG0001168	156	156	0	0	0	4	0	0	0	0	0	0	0
OG0000352	234	234	0	154	1	100	0	0	14	101	1	0	38
OG0002258	555	555	0	82	63	58	0	0	2	73	1	0	6
OG0005211	246	246	0	0	1	0	0	0	0	0	0	0	0
OG0002811	180	180	0	1	0	0	0	0	0	0	0	0	1
OG0004323	141	141	1	4	0	1	0	1	0	3	0	0	1
OG0003492	138	138	0	0	0	2	0	0	0	0	0	0	0
OG0000292	108	135	113	143	341	120	244	85	43	71	1	14	42
OG0003135	135	135	0	0	0	0	0	0	0	0	0	0	0
OG0003160	213	213	0	0	0	4	11	0	0	0	0	0	0
OG0003538	141	141	3	4	1	2	0	3	0	3	0	0	1
OG0000991	141	141	0	0	0	0	0	0	0	0	0	0	0
OG0004345	288	288	0	32	7	11	0	0	12	12	3	0	5
OG0001868	198	369	0	34	1	22	2	0	8	17	3	0	6
OG0002333	93	93	8	18	5	26	18	7	7	8	0	1	3
OG0003898	126	126	0	4	0	0	0	0	0	1	1	0	2
OG0001033	162	162	0	0	0	1	0	0	0	0	0	0	0
OG0003255	303	303	0	2	0	0	0	0	0	2	0	0	0
OG0003687	114	114	173	146	32	5	116	149	116	3	6	3	42
OG0004305	222	222	0	0	0	1	2	0	0	0	0	0	0
OG0003532	222	222	0	18	0	21	0	0	0	18	0	0	0
OG0004775	345	345	0	3	10	16	0	0	0	2	0	0	1
OG0000875	171	171	0	26	3	136	0	0	3	12	6	0	5
OG0005364	105	105	0	0	0	0	0	0	0	0	0	0	0
OG0001530	117	117	105	44	5	44	42	92	7	29	2	1	18
OG0000697	249	255	0	0	0	1	0	0	0	0	0	0	0
OG0003958	417	417	0	0	0	0	0	0	0	0	0	0	0
OG0000525	186	186	0	1	0	0	0	0	1	0	0	0	0
OG0000853	168	168	2	34	1	4	0	2	22	7	0	0	5
OG0004308	114	114	0	1	0	14	0	0	0	1	0	0	0
OG0001443	675	675	0	20	6	27	0	0	0	20	0	0	0
OG0003280	372	372	0	59	7	18	52	0	7	49	0	0	3
OG0003638	192	192	3	14	0	2	0	2	1	11	0	1	2
OG0004157	510	510	0	0	0	0	0	0	0	0	0	0	0
OG0002940	198	198	0	0	0	0	0	0	0	0	0	0	0
OG0004298	330	330	0	3	12	2	0	0	3	0	0	0	0
OG0005551	156	156	0	3	1	0	0	0	1	0	0	0	2
OG0003963	99	99	5	6	0	0	0	5	2	2	0	0	2
OG0004880	171	171	0	0	0	1	0	0	0	0	0	0	0
OG0004640	270	270	0	6	1	2	0	0	2	4	0	0	0
OG0003665	207	207	0	5	1	0	0	0	2	3	0	0	0
OG0004780	246	246	0	3	6	4	0	0	0	1	0	0	2
OG0002246	225	225	0	45	2	8	0	0	13	23	0	0	9
OG0005451	183	183	4	50	16	19	0	4	28	9	0	0	13
OG0004861	129	129	0	1	6	34	5	0	0	0	0	0	1
OG0004566	198	198	0	2	0	9	0	0	0	2	0	0	0
OG0003783	123	123	0	0	0	1	0	0	0	0	0	0	0
OG0003738	183	183	0	1	0	0	0	0	0	0	0	0	1
OG0001265	171	171	0	4	0	6	0	0	0	3	0	0	1
OG0001230	177	177	0	0	0	7	0	0	0	0	0	0	0
OG0002703	363	363	0	8	23	7	0	0	0	5	0	0	3
OG0002752	318	318	0	7	1	0	0	0	0	7	0	0	0
OG0002220	261	261	0	10	1	12	0	0	0	10	0	0	0
OG0001330	183	183	0	3	0	5	0	0	0	3	0	0	0
OG0004824	294	294	0	11	4	2	0	0	0	7	2	0	2
OG0002596	195	195	0	7	0	23	0	0	0	7	0	0	0
OG0002875	213	213	0	1	24	33	11	0	0	1	0	0	0
OG0003996	144	144	1	4	0	9	0	1	0	3	0	0	1
OG0003043	264	264	0	15	4	0	0	0	11	3	0	0	1
OG0001682	129	129	0	0	0	0	0	0	0	0	0	0	0
OG0000142	159	270	16883	40530	5311	23972	25678	16879	19107	19787	25	4	1611
OG0003821	135	135	0	0	0	0	0	0	0	0	0	0	0
OG0003386	237	237	0	4	0	4	2	0	0	3	0	0	1
OG0002953	483	483	0	10	0	5	0	0	0	6	2	0	2
OG0000037	219	237	2	18108	19680	7796	778	1	89	14259	328	1	3432
OG0004413	366	366	0	3	14	1	0	0	0	3	0	0	0
OG0002692	117	117	0	0	0	0	0	0	0	0	0	0	0
OG0003038	861	861	0	60	1	27	1	0	0	55	3	0	2
OG0005234	261	261	0	0	0	0	0	0	0	0	0	0	0
OG0004598	138	138	0	1	53	10	69	0	0	0	1	0	0
OG0002832	378	378	0	12	8	0	0	0	6	3	0	0	3
OG0005685	396	396	0	4	3	0	0	0	0	2	1	0	1
OG0001065	222	222	0	0	4	13	0	0	0	0	0	0	0
OG0000019	141	264	810	13039	441	5749	16547	810	6763	5170	3	0	1103
OG0001287	93	93	0	0	0	0	0	0	0	0	0	0	0
OG0001715	387	387	0	8	0	3	0	0	0	8	0	0	0
OG0003876	189	189	0	7	0	2	0	0	3	3	0	0	1
OG0001043	330	330	0	1	2	1	0	0	0	1	0	0	0
OG0002578	186	186	0	14	22	5	0	0	10	1	0	0	3
OG0000099	147	207	0	0	0	0	0	0	0	0	0	0	0
OG0003903	180	180	8	44	20	24	75	7	16	5	17	1	6
OG0000761	129	129	3	2	0	0	0	2	0	1	0	0	2
OG0000734	189	189	0	0	0	0	0	0	0	0	0	0	0
OG0000331	153	153	26	94	2	27	37	26	44	28	0	0	22
OG0000656	96	108	0	0	0	0	0	0	0	0	0	0	0
OG0004336	150	150	0	7	0	0	0	0	3	2	0	0	2
OG0000204	258	279	0	0	0	2	0	0	0	0	0	0	0
OG0002478	513	513	0	10	12	6	0	0	4	5	0	0	1
OG0005582	171	171	0	47	79	35	16	0	1	12	20	0	14
OG0003576	159	159	123	255	21	52	128	123	83	132	1	0	39
OG0005343	126	126	0	0	0	0	0	0	0	0	0	0	0
OG0003116	114	114	0	0	0	0	0	0	0	0	0	0	0
OG0004723	174	174	0	17	3	15	16	0	3	11	0	0	3
OG0003935	291	291	0	10	1	6	0	0	0	6	0	0	4
OG0004024	285	285	0	0	0	0	0	0	0	0	0	0	0
OG0004093	351	351	0	13	0	7	0	0	2	8	1	0	2
OG0005428	150	150	0	0	3	26	0	0	0	0	0	0	0
OG0002383	138	138	3	3	0	1	0	3	2	1	0	0	0
OG0002352	141	141	0	0	2	0	10	0	0	0	0	0	0
OG0005149	171	171	0	6	0	2	0	0	3	2	0	0	1
OG0003548	234	234	0	3	0	0	0	0	2	0	0	0	1
OG0000226	297	297	0	4	16	35	61	0	0	2	1	0	1
OG0000259	441	441	0	3	0	0	0	0	0	3	0	0	0
OG0003533	123	123	0	1	0	0	0	0	0	0	0	0	1
OG0001174	318	318	0	962	35	208	227	0	289	524	27	0	122
OG0001121	144	144	5	41	70	26	8	5	6	27	0	0	8
OG0002443	495	495	0	11	0	10	0	0	0	6	5	0	0
OG0000796	99	99	39	10	0	3	5	36	4	2	0	0	7
OG0003129	243	243	0	1	1	0	0	0	0	0	1	0	0
OG0004758	426	426	0	18	1	2	0	0	1	14	0	0	3
OG0003247	387	387	0	5	19	7	0	0	0	3	0	0	2
OG0002378	180	180	0	13	9	2	0	0	2	5	3	0	3
OG0002720	93	93	0	0	0	0	2	0	0	0	0	0	0
OG0000961	96	195	0	0	0	0	0	0	0	0	0	0	0
OG0001827	105	105	0	0	0	0	0	0	0	0	0	0	0
OG0003265	96	96	0	1	0	0	0	0	0	1	0	0	0
OG0003850	219	219	0	0	1	7	3	0	0	0	0	0	0
OG0003230	201	201	0	0	1	11	0	0	0	0	0	0	0
OG0003212	135	135	0	0	0	0	0	0	0	0	0	0	0
OG0004618	129	129	0	0	0	0	0	0	0	0	0	0	0
OG0003329	276	276	0	6	0	0	0	0	0	3	0	0	3
OG0004832	240	240	0	5	1	13	0	0	0	5	0	0	0
OG0003183	210	210	2	18	1	19	0	2	1	17	0	0	0
OG0003584	102	102	0	0	0	0	0	0	0	0	0	0	0
OG0002920	258	258	0	12	0	1	0	0	4	7	0	0	1
OG0002892	120	120	0	0	0	0	0	0	0	0	0	0	0
OG0005460	291	291	0	0	1	1	0	0	0	0	0	0	0
OG0005079	192	192	5	93	4	16	14	5	40	30	0	0	23
OG0005291	93	93	0	0	0	0	0	0	0	0	0	0	0
OG0001809	114	114	23	25	0	21	0	19	13	6	0	0	10
OG0000155	126	126	0	0	0	0	0	0	0	0	0	0	0
OG0004636	318	318	0	0	0	5	0	0	0	0	0	0	0
OG0003646	135	135	0	0	0	3	0	0	0	0	0	0	0
OG0002869	144	144	0	0	0	0	0	0	0	0	0	0	0
OG0003347	201	201	0	26	0	3	0	0	16	6	0	0	4
OG0004132	207	207	0	0	0	4	0	0	0	0	0	0	0
OG0004849	144	144	0	0	0	1	0	0	0	0	0	0	0
OG0003773	138	138	0	0	0	0	0	0	0	0	0	0	0
OG0001889	195	195	0	0	0	1	0	0	0	0	0	0	0
OG0005577	129	129	1	6	0	3	0	1	3	1	0	0	2
OG0002207	228	228	0	8	9	3	0	0	2	5	0	0	1
OG0002655	213	213	0	4	1	10	0	0	0	4	0	0	0
OG0002600	306	306	0	26	2	40	0	0	3	20	1	0	2
OG0001511	327	327	0	1	0	0	0	0	1	0	0	0	0
OG0001544	174	174	0	0	0	1	0	0	0	0	0	0	0
OG0001246	174	174	0	0	3	2	0	0	0	0	0	0	0
OG0001614	228	228	0	0	0	1	0	0	0	0	0	0	0
OG0005144	390	390	0	14	6	12	0	0	4	7	0	0	3
OG0004958	597	597	0	4	0	3	0	0	0	3	0	0	1
OG0004981	387	387	0	2	0	1	0	0	0	1	0	0	1
OG0004276	93	93	0	0	3	2	0	0	0	0	0	0	0
OG0001384	270	270	0	15	2	16	0	0	0	15	0	0	0
OG0001781	114	114	29	29	1	5	37	26	10	10	6	1	5
OG0000825	213	213	0	0	0	2	0	0	0	0	0	0	0
OG0005339	291	291	0	14	7	2	0	0	0	8	0	0	6
OG0000176	297	297	0	192	188	230	44	0	75	68	9	0	40
OG0001932	183	183	3	17	0	52	0	3	3	13	0	0	1
OG0000181	165	165	0	0	0	0	0	0	0	0	0	0	0
OG0000408	126	126	46662	72673	1778	10427	178	41587	27760	29707	126	60	20095
OG0000473	99	111	53	7	11	15	19	48	6	0	0	4	2
OG0001636	189	219	0	0	1	0	0	0	0	0	0	0	0
OG0002284	111	111	4033	1799	122	2089	8	3280	73	1309	1	3	1166
OG0001649	207	207	0	1	1	1	2	0	0	1	0	0	0
OG0003365	138	138	0	3	0	0	0	0	0	1	0	0	2
OG0002269	150	150	24	120	4	13	20	12	48	16	35	12	21
OG0000742	117	117	0	0	0	0	0	0	0	0	0	0	0
OG0002152	204	204	0	1	0	3	0	0	0	1	0	0	0
OG0002125	324	324	0	1	4	1	0	0	0	1	0	0	0
OG0000110	132	132	0	0	0	1	0	0	0	0	0	0	0
OG0002520	150	150	3	62	43	34	16	3	29	6	9	0	18
OG0003017	126	126	0	5	1	43	15	0	0	3	0	0	2
OG0002069	150	150	0	0	0	0	0	0	0	0	0	0	0
OG0002012	171	171	0	24	1	4	1	0	12	8	1	0	3
OG0000455	171	219	0	4	0	5	0	0	1	3	0	0	0
OG0000488	132	138	0	0	0	0	0	0	0	0	0	0	0
OG0005066	174	174	1	39	0	77	0	1	5	33	0	0	1
OG0005139	150	150	0	0	0	0	0	0	0	0	0	0	0
OG0001351	351	459	0	34	2	51	62	0	0	32	2	0	0
OG0003515	177	177	0	0	0	0	0	0	0	0	0	0	0
OG0004551	135	135	0	0	0	0	0	0	0	0	0	0	0
OG0004074	504	504	0	57	71	89	24	0	0	29	22	0	6
OG0004547	327	327	0	500	23	115	14	0	147	266	4	0	83
OG0004488	99	99	0	0	0	0	0	0	0	0	0	0	0
OG0004214	99	99	0	0	0	0	0	0	0	0	0	0	0
OG0001191	228	228	2	144	41	60	78	2	48	68	1	0	27
OG0002034	279	279	0	62	3	26	0	0	12	39	0	0	11
OG0004554	225	225	0	3	2	0	0	0	2	0	0	0	1
OG0000728	150	201	0	1	2	3	0	0	0	0	0	0	1
OG0001736	111	111	1	1	0	0	0	0	1	0	0	0	1
OG0005644	153	153	0	19580	148	31013	5998	0	11	16283	22	0	3264
OG0004696	174	174	0	0	5	5	0	0	0	0	0	0	0
OG0005228	108	108	1	0	0	0	0	1	0	0	0	0	0
OG0000677	165	165	0	1	0	0	0	0	1	0	0	0	0
OG0000305	213	369	0	56	20	19	9	0	30	11	2	0	13
OG0004846	156	156	0	0	0	0	0	0	0	0	0	0	0
OG0000350	141	474	1	57	12	38	0	1	0	53	4	0	0
OG0004349	219	219	0	6	2	0	1	0	0	6	0	0	0
OG0005213	480	480	0	68	0	66	0	0	2	63	1	0	2
OG0003617	108	108	0	0	0	0	0	0	0	0	0	0	0
OG0000648	126	132	9	7	11	161	0	2	0	3	3	7	1
OG0000290	654	654	0	32	3	23	0	0	0	30	0	0	2
OG0002484	177	177	0	0	1	0	0	0	0	0	0	0	0
OG0002433	384	384	0	35	1	8	0	0	8	23	0	0	4
OG0002817	285	285	0	4	1	1	0	0	1	2	0	0	1
OG0003441	249	249	0	5	1	1	0	0	0	5	0	0	0
OG0002364	99	99	0	0	0	1	0	0	0	0	0	0	0
OG0002331	381	381	0	12	0	1	0	0	0	12	0	0	0
OG0003133	156	156	0	0	0	0	0	0	0	0	0	0	0
OG0003162	207	207	2	39	1	100	38	2	7	22	5	0	5
OG0003681	315	315	0	13	1	3	0	0	3	4	2	0	4
OG0004307	210	210	0	16	3	1	0	0	1	12	0	0	3
OG0001227	564	564	0	14	1	13	0	0	3	10	0	0	1
OG0001035	258	258	0	3	0	5	1	0	0	2	0	0	1
OG0000888	297	297	0	9	0	11	0	0	0	9	0	0	0
OG0000873	258	258	0	172	7	80	0	0	11	161	0	0	0
OG0001418	258	258	0	0	0	0	0	0	0	0	0	0	0
OG0001463	219	324	0	89	0	154	0	0	5	80	0	0	4
OG0000695	150	150	0	0	0	4	0	0	0	0	0	0	0
OG0000267	129	312	0	143	19	66	4	0	17	107	3	0	16
OG0004206	186	186	0	0	1	1	0	0	0	0	0	0	0
OG0005366	210	210	0	0	0	0	0	0	0	0	0	0	0
OG0001532	117	117	0	0	0	0	0	0	0	0	0	0	0
OG0000993	234	273	173	5436	202	1556	888	173	76	5009	140	0	211
OG0000928	123	423	0	51	16	74	10	0	0	31	8	0	12
OG0000590	189	189	0	0	0	4	0	0	0	0	0	0	0
OG0000527	204	204	0	4	1	11	0	0	0	4	0	0	0
OG0004679	156	156	0	0	0	1	0	0	0	0	0	0	0
OG0003282	102	102	0	0	0	0	0	0	0	0	0	0	0
OG0000808	339	339	0	22	4	17	2	0	4	7	5	0	6
OG0004249	396	396	0	8	4	11	0	0	0	4	0	0	4
OG0001445	291	306	0	8	1	4	0	0	1	4	1	0	2
OG0001498	315	318	0	9	1	13	6	0	1	1	5	0	2
OG0002942	129	129	0	0	0	2	0	0	0	0	0	0	0
OG0001100	381	447	0	41	2	10	0	0	6	29	0	0	6
OG0003366	96	96	0	0	0	3	1	0	0	0	0	0	0
OG0004151	363	363	0	12	15	6	0	0	0	11	0	0	1
OG0003510	474	474	0	5	0	4	1	0	1	4	0	0	0
OG0004777	258	258	0	0	0	0	0	0	0	0	0	0	0
OG0003965	336	336	0	13	3	2	0	0	0	11	0	0	2
OG0003610	246	246	0	1675	2422	15072	3	0	606	734	74	0	261
OG0002219	318	318	0	4	1	6	0	0	1	2	0	0	1
OG0004782	225	225	0	0	0	0	0	0	0	0	0	0	0
OG0002244	111	111	0	0	0	0	0	0	0	0	0	0	0
OG0005541	210	210	1	17	0	2	10	1	1	13	0	0	3
OG0005325	105	105	0	0	0	0	0	0	0	0	0	0	0
OG0001558	219	219	0	15	0	10	0	0	0	15	0	0	0
OG0004568	228	228	0	0	0	0	0	0	0	0	0	0	0
OG0002701	276	276	0	5	4	0	0	0	3	2	0	0	0
OG0000942	129	147	9	100	45	46	52	9	20	59	0	0	21
OG0002754	447	447	0	69	2	44	0	0	5	62	0	0	2
OG0001267	99	99	3	0	1	41	0	3	0	0	0	0	0
OG0001398	165	165	0	35	4	9	15	0	24	5	0	0	6
OG0003308	300	300	0	0	0	26	0	0	0	0	0	0	0
OG0002594	171	171	0	0	0	2	0	0	0	0	0	0	0
OG0001258	150	285	0	136	22	38	37	0	38	78	0	0	20
OG0001680	543	654	0	15	1	4	0	0	5	7	0	0	3
OG0004448	420	420	0	9	1	7	0	0	0	4	0	0	5
OG0005664	315	315	0	6	0	1	0	0	3	3	0	0	0
OG0003990	117	117	0	0	0	0	0	0	0	0	0	0	0
OG0003041	363	363	0	31	1	3	0	0	6	22	0	0	3
OG0005439	126	126	0	2	0	0	0	0	1	0	0	0	1
OG0003823	123	123	0	0	0	3	0	0	0	0	0	0	0
OG0004868	153	153	6	36	2	3	43	6	12	12	0	0	12
OG0003750	150	150	0	0	0	0	0	0	0	0	0	0	0
OG0000042	153	153	8	45	5	26	89	8	25	12	4	0	4
OG0000035	231	642	0	510	53	237	215	0	36	423	4	0	47
OG0004415	165	165	0	0	0	0	0	0	0	0	0	0	0
OG0002222	165	165	0	0	0	0	0	0	0	0	0	0	0
OG0002676	270	270	0	3	2	3	0	0	0	2	0	0	1
OG0002299	285	285	0	8	2	1	0	0	5	3	0	0	0
OG0002694	447	447	0	24	2	4	0	0	7	13	0	0	4
OG0001098	156	156	1	19	2	2	44	1	4	13	0	0	2
OG0002175	105	105	0	0	0	0	0	0	0	0	0	0	0
OG0004688	105	105	2	4	0	8	2	2	2	0	0	0	2
OG0002541	393	393	0	22	5	10	0	0	2	16	2	0	2
OG0001285	150	234	36	251	144	95	131	33	105	87	2	0	60
OG0001677	129	129	1	1	0	1	0	1	0	1	0	0	0
OG0004403	642	642	0	36	0	7	0	0	5	23	4	0	4
OG0003219	306	306	0	31	0	12	0	0	7	15	0	0	9
OG0003802	102	102	0	0	0	0	0	0	0	0	0	0	0
OG0002059	132	132	0	0	0	0	0	0	0	0	0	0	0
OG0001318	195	195	0	18	19	197	78	0	0	11	2	0	5
OG0001717	159	159	0	0	0	0	0	0	0	0	0	0	0
OG0005007	117	117	0	0	0	0	0	0	0	0	0	0	0
OG0001018	396	396	0	2	6	5	3	0	0	1	0	0	1
OG0005500	111	111	0	0	1	0	0	0	0	0	0	0	0
OG0000494	303	471	0	46	8	27	4	0	1	40	0	0	5
OG0000172	279	279	0	10	1	6	0	0	7	2	0	0	1
OG0004368	249	249	0	16	4	3	0	0	5	9	1	0	1
OG0003901	231	231	0	4	0	0	0	0	0	0	1	0	3
OG0002916	333	333	0	13	1	15	0	0	0	11	2	0	0
OG0004048	282	282	0	6	2	2	0	0	1	4	0	0	1
OG0000399	165	165	0	0	0	4	0	0	0	0	0	0	0
OG0000736	102	102	0	0	1	0	0	0	0	0	0	0	0
OG0005170	435	435	0	4	3	3	6	0	1	3	0	0	0
OG0000333	195	849	0	152	25	82	115	0	9	135	2	0	6
OG0005341	330	330	0	7	1	21	0	0	0	5	0	0	2
OG0003488	141	141	0	0	0	0	0	0	0	0	0	0	0
OG0000654	96	222	0	4	5	7	2	0	1	2	0	0	1
OG0000601	177	177	0	0	0	0	0	0	0	0	0	0	0
OG0000206	93	93	24	11	0	1	9	22	2	9	0	0	2
OG0003933	120	120	0	0	0	0	0	0	0	0	0	0	0
OG0001158	336	336	0	36	2	17	0	0	9	26	0	0	1
OG0005584	105	105	0	0	0	0	0	0	0	0	0	0	0
OG0000319	174	306	10	43	29	25	99	10	8	24	7	0	4
OG0001372	354	354	0	13	1	36	0	0	0	10	3	0	0
OG0003110	114	114	0	2	0	0	0	0	1	1	0	0	0
OG0004721	294	294	0	8	0	3	0	0	6	1	0	0	1
OG0005326	144	144	0	0	0	1	0	0	0	0	0	0	0
OG0004026	279	279	0	6	2	2	0	0	2	3	0	0	1
OG0002381	177	177	1	36	4	97	1	1	0	23	5	0	8
OG0003795	210	210	0	20	4	37	95	0	0	17	0	0	3
OG0004971	345	345	0	3	1	2	0	0	0	2	1	0	0
OG0001176	138	138	1	8	0	15	4	1	3	3	0	0	2
OG0003948	165	165	0	0	2	0	0	0	0	0	0	0	0
OG0002445	192	192	0	0	0	0	0	0	0	0	0	0	0
OG0000794	285	285	0	0	1	1	0	0	0	0	0	0	0
OG0003722	177	177	0	7	0	5	0	0	0	4	0	0	3
OG0002722	114	114	0	0	0	0	0	0	0	0	0	0	0
OG0000963	126	126	0	0	0	0	0	0	0	0	0	0	0
OG0000559	132	132	0	0	0	2	0	0	0	0	0	0	0
OG0004301	141	141	0	0	0	0	0	0	0	0	0	0	0
OG0001852	150	150	1	62	2	11	9	1	33	16	6	0	7
OG0001825	276	276	0	650	527	345	471	0	286	275	4	0	85
OG0000224	174	348	0	12	13	19	0	0	0	12	0	0	0
OG0003882	177	177	0	1	0	0	0	0	1	0	0	0	0
OG0004965	144	144	0	0	20	7	2	0	0	0	0	0	0
OG0003210	144	144	0	0	0	0	0	0	0	0	0	0	0
OG0004616	690	690	0	13	1	8	0	0	0	13	0	0	0
OG0002890	276	276	0	0	0	1	0	0	0	0	0	0	0
OG0000573	114	114	0	0	0	0	0	0	0	0	0	0	0
OG0000504	114	114	24	17	2	7	6	20	5	9	0	1	6
OG0003327	240	240	0	21	32	72	3	0	6	3	5	0	7
OG0004830	141	141	0	0	0	0	0	0	0	0	0	0	0
OG0002310	126	126	0	0	0	0	0	0	0	0	0	0	0
OG0004706	588	588	0	0	0	1	0	0	0	0	0	0	0
OG0003181	156	156	4	109	2	41	0	4	8	75	0	0	26
OG0003582	288	288	0	7	2	3	3	0	0	6	0	0	1
OG0004201	360	360	0	4	0	5	0	0	0	4	0	0	0
OG0005561	264	264	0	4	1	3	1	0	0	2	0	0	2
OG0005242	144	144	0	19	0	8	7	0	7	2	7	0	3
OG0005293	195	195	0	0	0	0	0	0	0	0	0	0	0
OG0004630	168	168	0	0	0	0	0	0	0	0	0	0	0
OG0002748	195	195	1	7	15	21	67	1	0	7	0	0	0
OG0002795	288	288	0	2	7	9	0	0	0	1	0	0	1
OG0003341	138	138	42	66	4	28	124	39	41	12	0	1	15
OG0001484	138	174	100	149	13	23	0	85	15	93	0	0	56
OG0002205	255	255	0	4	1	2	0	0	4	0	0	0	0
OG0002657	120	120	0	0	0	0	0	0	0	0	0	0	0
OG0003277	201	201	0	43	29	29	0	0	19	15	1	0	8
OG0001969	117	117	0	0	0	0	0	0	0	0	0	0	0
OG0001546	102	102	609	374	11	50	56	517	165	126	1	1	173
OG0001912	102	102	0	0	0	0	0	0	0	0	0	0	0
OG0004453	105	105	0	0	0	1	0	0	0	0	0	0	0
OG0001244	267	294	0	0	1	5	1	0	0	0	0	0	0
OG0001211	117	135	1	3	10	24	0	1	0	2	0	0	1
OG0001616	237	237	0	1	0	1	0	0	0	1	0	0	0
OG0002668	216	216	0	15	0	5	0	0	5	7	0	0	3
OG0000827	246	246	1	27	1	28	5	1	8	16	0	0	3
OG0004514	195	195	0	0	0	0	0	0	0	0	0	0	0
OG0002934	132	132	0	5	28	44	70	0	0	2	2	0	1
OG0004987	99	99	0	0	0	0	0	0	0	0	0	0	0
OG0005514	102	102	0	0	0	0	0	0	0	0	0	0	0
OG0003797	132	132	0	3	0	0	0	0	1	2	0	0	0
OG0004130	219	219	0	2	0	3	0	0	0	0	2	0	0
OG0003775	111	111	0	0	0	1	0	0	0	0	0	0	0
OG0005449	285	285	0	9	2	3	0	0	3	3	0	0	3
OG0005414	201	201	0	1	1	6	0	0	0	1	0	0	0
OG0001934	108	108	9	1	2	0	3	7	1	0	0	1	1
OG0003099	123	123	0	0	0	0	0	0	0	0	0	0	0
OG0000471	156	561	0	11032	217	6150	1	0	25	10878	46	0	83
OG0005039	399	399	0	21	2	39	0	0	0	20	1	0	0
OG0000112	165	210	0	8	1	19	6	0	1	5	1	0	1
OG0002975	168	168	0	8	1	0	0	0	4	0	0	0	4
OG0004216	117	117	8	3	0	0	0	7	3	0	0	0	1
OG0002150	237	237	0	8	2	4	0	0	4	3	0	0	1
OG0002588	114	114	0	0	0	0	0	0	0	0	0	0	0
OG0003019	408	408	0	47	6	27	105	0	14	21	12	0	0
OG0002928	129	129	0	0	2	0	0	0	0	0	0	0	0
OG0001353	360	360	0	68	5	44	39	0	11	53	2	0	2
OG0001769	180	225	0	35	13	17	6	0	11	18	0	0	6
OG0002508	189	189	0	0	2	25	0	0	0	0	0	0	0
OG0001634	138	138	0	0	0	0	0	0	0	0	0	0	0
OG0004266	342	342	0	45	16	47	14	0	3	29	6	0	7
OG0000329	120	120	0	0	0	0	0	0	0	0	0	0	0
OG0001743	114	114	15	0	2	0	8	13	0	0	0	0	2
OG0001734	246	246	0	1	6	3	0	0	0	1	0	0	0
OG0005553	135	135	79	409	35	66	143	69	177	149	3	0	90
OG0000671	126	126	0	0	0	1	0	0	0	0	0	0	0
OG0005642	117	117	2	0	0	0	0	2	0	0	0	0	0
OG0004694	192	192	0	1	0	0	1	0	0	1	0	0	0
OG0002010	147	147	0	0	0	0	0	0	0	0	0	0	0
OG0000457	120	120	0	4	5	120	0	0	0	2	1	0	1
OG0000065	135	282	0	150	135	131	55	0	3	112	2	0	33
OG0002413	114	114	3	6	0	0	2	3	1	3	0	0	2
OG0005064	180	180	0	2	0	1	0	0	1	0	0	0	1
OG0002848	141	141	2	7	1	5	16	2	1	3	0	0	3
OG0000700	183	195	0	0	0	2	0	0	0	0	0	0	0
OG0002348	387	387	0	116	2	62	0	0	2	111	1	0	2
OG0005151	408	408	0	6	3	1	0	0	4	1	0	0	1
OG0005506	147	147	0	0	0	0	0	0	0	0	0	0	0
OG0002562	159	159	2	2	0	2	0	0	2	0	0	2	0
OG0002815	108	108	0	0	0	0	0	0	0	0	0	0	0
OG0004495	108	108	0	1	0	0	0	0	0	1	0	0	0
OG0005639	147	147	0	0	0	0	0	0	0	0	0	0	0
OG0001197	108	240	0	0	0	0	0	0	0	0	0	0	0
OG0002036	234	234	0	2	1	4	0	0	0	2	0	0	0
OG0002486	147	147	0	0	0	0	0	0	0	0	0	0	0
OG0002468	561	561	0	11	2	7	0	0	1	5	0	0	5
OG0002366	279	279	0	19	10	6	0	0	0	3	11	0	5
OG0004007	93	93	0	0	0	0	0	0	0	0	0	0	0
OG0001037	192	213	0	4	1	2	0	0	0	2	0	0	2
OG0003683	267	267	0	12	4	24	0	0	0	12	0	0	0
OG0003469	267	267	0	2	2	2	0	0	0	2	0	0	0
OG0005426	213	213	0	1	1	6	0	0	0	1	0	0	0
OG0000886	195	195	1	4	3	0	0	1	1	3	0	0	0
OG0000871	165	288	0	75	22	55	2	0	0	69	1	0	5
OG0001461	105	105	740	499	12	61	194	641	208	168	0	1	221
OG0004389	165	165	0	0	0	0	0	0	0	0	0	0	0
OG0003392	138	138	0	0	6	0	1	0	0	0	0	0	0
OG0002999	297	297	0	0	0	0	0	0	0	0	0	0	0
OG0000265	102	147	2	7	31	32	31	2	2	3	0	0	2
OG0001139	162	189	9	86	2	39	171	9	11	66	0	0	9
OG0002081	282	282	0	16	2	15	0	0	0	16	0	0	0
OG0005360	120	120	0	0	0	0	0	0	0	0	0	0	0
OG0003131	153	153	0	0	1	7	0	0	0	0	0	0	0
OG0003164	171	171	0	0	0	0	0	0	0	0	0	0	0
OG0004320	264	264	0	14	1	18	1	0	0	14	0	0	0
OG0005547	93	93	0	0	1	0	0	0	0	0	0	0	0
OG0000592	126	213	1	6	3	0	2	1	4	1	1	0	0
OG0004946	186	186	0	3	0	4	0	0	0	0	1	0	2
OG0003284	180	180	4	8	0	3	0	4	4	4	0	0	0
OG0003634	138	138	0	0	0	0	0	0	0	0	0	0	0
OG0001959	147	147	0	0	0	0	0	0	0	0	0	0	0
OG0004533	216	216	0	1	0	5	0	0	0	1	0	0	0
OG0003967	306	306	0	133	4	39	0	0	44	64	0	0	25
OG0001102	99	99	18	13	1	24	5	17	4	8	0	0	2
OG0004884	102	102	9	9	7	111	0	1	1	0	4	6	6
OG0004182	333	333	0	2	1	3	0	0	0	1	0	0	1
OG0004153	588	588	0	14	5	2	0	0	9	5	0	0	0
OG0004232	399	399	0	22	19	13	0	0	2	15	2	0	3
OG0004779	300	300	0	18	9	19	2	0	3	13	1	0	1
OG0004245	207	207	0	0	0	6	0	0	0	0	0	0	0
OG0001587	114	114	0	0	0	1	0	0	0	0	0	0	0
OG0003616	150	150	0	20	37	83	7	0	0	9	2	0	9
OG0003669	123	123	1	0	0	0	0	1	0	0	0	0	0
OG0004179	234	234	0	8	42	45	32	0	0	0	6	0	2
OG0005327	252	252	0	1	3	0	0	0	1	0	0	0	0
OG0001261	168	168	0	1	0	0	0	0	1	0	0	0	0
OG0000940	279	528	0	21	10	10	0	0	1	18	2	0	0
OG0002756	150	150	0	2	0	0	0	0	0	1	0	0	1
OG0005289	249	249	0	1	0	0	0	0	0	0	0	0	1
OG0001875	105	261	53	132	33	21	5	0	20	55	25	47	38
OG0001570	111	141	1	4	0	0	0	1	1	2	0	0	1
OG0003878	117	117	0	0	0	0	0	0	0	0	0	0	0
OG0003803	249	249	0	1	2	0	0	0	0	0	1	0	0
OG0004367	135	135	0	0	3	0	10	0	0	0	0	0	0
OG0002871	99	99	0	0	0	0	0	0	0	0	0	0	0
OG0002242	108	108	0	0	0	0	0	0	0	0	0	0	0
OG0003861	297	297	0	31	2	8	0	0	11	18	0	0	2
OG0004430	210	210	0	4	0	2	0	0	0	0	3	0	1
OG0003992	99	99	0	0	0	0	0	0	0	0	0	0	0
OG0002119	192	192	0	0	0	0	0	0	0	0	0	0	0
OG0005385	306	306	0	8	0	0	0	0	1	5	0	0	2
OG0005480	168	168	0	0	0	0	0	0	0	0	0	0	0
OG0004417	396	396	0	6	10	13	0	0	3	3	0	0	0
OG0005533	99	99	0	1	0	0	0	0	0	1	0	0	0
OG0003825	225	225	0	1	0	0	0	0	0	1	0	0	0
OG0003756	108	108	8	2	2	56	0	1	0	0	1	7	1
OG0003069	303	303	0	9	4	2	0	0	1	6	2	0	0
OG0005008	102	102	0	0	0	1	0	0	0	0	0	0	0
OG0000438	600	639	0	264	53	133	13	0	64	148	15	0	37
OG0000040	96	111	22	28	0	33	0	17	0	22	4	1	6
OG0002674	390	390	0	9	1	0	0	0	6	1	0	0	2
OG0002621	114	114	26095	1742	182	3214	4981	23105	87	1258	6	200	3181
OG0002696	435	435	0	27	1	2	0	0	5	16	1	0	5
OG0001096	141	141	2	5	600	18492	1	1	1	1	2	0	2
OG0002177	138	138	0	0	0	0	0	0	0	0	0	0	0
OG0001061	102	102	0	3	0	0	0	0	0	0	0	0	3
OG0002199	204	204	0	27	3	109	0	0	0	23	4	0	0
OG0002543	285	285	0	0	0	1	0	0	0	0	0	0	0
OG0001675	195	300	0	138	91	253	58	0	18	86	8	0	26
OG0004401	153	153	0	0	0	0	0	0	0	0	0	0	0
OG0005670	96	96	0	0	0	0	0	0	0	0	0	0	0
OG0005475	99	99	0	0	0	0	0	0	0	0	0	0	0
OG0003003	117	117	2	5	1	29	1	2	2	0	2	0	1
OG0003506	96	96	0	0	1	0	1	0	0	0	0	0	0
OG0000496	216	216	0	23	21	22	15	0	6	14	0	0	3
OG0005172	465	465	0	17	7	2	0	0	1	11	1	0	4
OG0004471	93	93	0	0	0	0	0	0	0	0	0	0	0
OG0003907	165	165	2	74	1	87	46	2	0	62	0	0	12
OG0004549	156	156	0	0	0	0	0	0	0	0	0	0	0
OG0004594	297	297	0	9	10	0	17	0	4	2	0	0	3
OG0003528	225	225	3	91	8	24	88	3	56	28	0	0	7
OG0005586	210	210	0	4	0	0	0	0	1	2	0	0	1
OG0005347	168	168	0	0	0	0	0	0	0	0	0	0	0
OG0003486	432	432	0	8	4	7	0	0	3	2	1	0	2
OG0002919	159	159	0	0	0	0	0	0	0	0	0	0	0
OG0000652	150	516	1	272	222	545	346	1	24	219	11	0	18
OG0003931	369	369	0	7	1	1	0	0	4	2	0	0	1
OG0001156	219	219	0	0	4	4	0	0	0	0	0	0	0
OG0002387	345	345	0	12	0	5	0	0	2	9	0	0	1
OG0003258	402	402	0	4	6	0	0	0	1	3	0	0	0
OG0001370	102	102	0	0	0	0	0	0	0	0	0	0	0
OG0003112	162	162	0	0	0	0	0	0	0	0	0	0	0
OG0004903	222	222	20	518	128	1083	1	20	52	450	2	0	14
OG0005520	159	159	0	0	0	0	0	0	0	0	0	0	0
OG0004020	408	408	0	6	3	4	0	0	2	1	0	0	3
OG0002447	108	108	0	0	6	0	0	0	0	0	0	0	0
OG0004709	135	135	0	0	0	3	0	0	0	0	0	0	0
OG0002915	186	186	0	16	26	17	3	0	0	16	0	0	0
OG0001170	117	117	0	0	0	0	0	0	0	0	0	0	0
OG0005207	165	165	2	35	0	3	7	2	21	10	0	0	4
OG0004047	96	96	14	2	0	0	1	12	2	0	0	0	2
OG0005394	99	99	0	0	0	0	0	0	0	0	0	0	0
OG0000792	126	126	1	10	1	0	1	1	3	0	0	0	7
OG0000603	207	333	0	30	53	94	55	0	0	26	0	0	4
OG0000200	171	357	0	4	4	6	4	0	0	4	0	0	0
OG0004222	219	219	0	0	0	0	0	0	0	0	0	0	0
OG0000987	234	234	0	2	0	1	0	0	0	2	0	0	0
OG0000965	279	297	0	4	0	12	0	0	0	4	0	0	0
OG0002329	447	447	0	127	15	41	0	0	22	56	31	0	18
OG0000371	204	225	10	534	186	137	58	10	220	211	2	0	101
OG0005092	108	108	0	0	0	0	0	0	0	0	0	0	0
OG0003178	117	117	2	2	0	0	0	1	2	0	0	0	1
OG0004614	156	156	0	0	0	0	0	0	0	0	0	0	0
OG0001428	162	162	0	0	0	0	0	0	0	0	0	0	0
OG0001850	477	477	0	2	4	1	0	0	0	2	0	0	0
OG0005618	123	123	0	0	0	0	0	0	0	0	0	0	0
OG0003880	198	198	0	0	0	0	0	0	0	0	0	0	0
OG0004967	174	174	0	0	0	0	0	0	0	0	0	0	0
OG0004763	207	207	0	4	4	2	1	0	1	3	0	0	0
OG0003580	150	150	0	0	0	0	0	0	0	0	0	0	0
OG0002896	198	198	0	4	0	3	0	0	1	0	1	0	2
OG0000571	231	231	0	0	0	0	0	0	0	0	0	0	0
OG0004898	222	222	0	0	0	0	0	0	0	0	0	0	0
OG0005240	159	159	12	78	6	15	32	12	38	31	0	0	9
OG0002312	120	120	0	0	0	0	0	0	0	0	0	0	0
OG0004171	108	108	0	0	0	0	0	0	0	0	0	0	0
OG0003187	189	189	0	0	0	1	0	0	0	0	0	0	0
OG0003278	99	99	0	0	0	0	0	0	0	0	0	0	0
OG0004632	189	189	0	0	0	0	0	0	0	0	0	0	0
OG0004674	327	327	0	26	8	3	0	0	2	18	1	0	5
OG0004478	162	162	0	4	0	14	2	0	1	3	0	0	0
OG0004892	99	99	0	0	0	0	0	0	0	0	0	0	0
OG0002651	120	120	2	0	0	2	0	2	0	0	0	0	0
OG0005516	498	498	0	29	0	30	0	0	0	27	0	0	2
OG0001486	96	99	0	0	0	0	0	0	0	0	0	0	0
OG0001910	255	255	0	3	0	2	0	0	1	1	0	0	1
OG0003325	222	222	7	183	5	27	19	7	95	58	1	0	29
OG0004149	192	192	0	0	0	0	0	0	0	0	0	0	0
OG0001242	207	210	0	0	0	3	0	0	0	0	0	0	0
OG0004985	126	126	0	0	0	0	0	0	0	0	0	0	0
OG0003657	147	147	0	0	0	0	0	0	0	0	0	0	0
OG0004210	99	99	39	4	10	26	24	33	0	0	4	3	3
OG0000829	111	111	0	0	0	0	0	0	0	0	0	0	0
OG0005412	189	189	0	2	4	0	0	0	0	2	0	0	0
OG0001936	132	132	0	0	0	0	0	0	0	0	0	0	0
OG0004516	168	168	0	0	0	1	0	0	0	0	0	0	0
OG0003560	108	108	0	2	0	0	0	0	1	0	0	0	1
OG0002797	132	132	0	0	0	0	0	0	0	0	0	0	0
OG0003343	213	213	1	6	2	0	0	1	5	1	0	0	0
OG0004167	267	267	0	0	0	1	0	0	0	0	0	0	0
OG0004818	177	177	0	0	0	0	0	0	0	0	0	0	0
OG0004572	264	264	0	5	0	0	0	0	4	1	0	0	0
OG0003777	333	333	0	27	0	6	0	0	0	18	8	0	1
OG0003445	138	138	0	0	0	0	0	0	0	0	0	0	0
OG0003020	138	138	0	0	0	0	0	0	0	0	0	0	0
OG0002977	99	99	0	0	0	0	0	0	0	0	0	0	0
OG0001593	246	246	0	0	0	1	0	0	0	0	0	0	0
OG0002156	129	129	13	35	15	34	41	12	15	5	7	0	9
OG0001213	183	282	0	4929	730	3067	9	0	0	4798	42	0	89
OG0002760	123	123	0	0	0	0	0	0	0	0	0	0	0
OG0001610	111	123	57	38	46	24	44	40	13	14	3	4	21
OG0001355	273	273	0	2	3	2	0	0	0	0	2	0	0
OG0005555	210	210	0	0	4	2	0	0	0	0	0	0	0
OG0003205	252	252	0	0	1	2	0	0	0	0	0	0	0
OG0001981	414	414	0	22	6	5	0	0	5	10	1	0	6
OG0004555	141	141	0	0	0	0	0	0	0	0	0	0	0
OG0004656	297	297	0	9	0	10	0	0	0	9	0	0	0
OG0004872	558	558	0	80	13	30	0	0	11	54	4	0	11
OG0000477	177	177	4	59	69	225	158	4	12	36	0	0	11
OG0000009	171	390	0	113	81	92	111	0	35	62	0	0	16
OG0005408	150	150	0	0	0	0	0	0	0	0	0	0	0
OG0000327	177	177	3	18	0	7	1	3	3	9	2	0	4
OG0001741	174	252	0	23	9	11	15	0	4	16	0	0	3
OG0002138	213	213	0	0	5	1	0	0	0	0	0	0	0
OG0005224	282	282	0	0	0	0	0	0	0	0	0	0	0
OG0000673	201	201	0	0	0	6	0	0	0	0	0	0	0
OG0005640	123	123	0	0	0	0	0	0	0	0	0	0	0
OG0004692	138	138	0	4	0	200	0	0	0	1	3	0	0
OG0002016	156	156	0	4	0	5	0	0	0	1	0	0	3
OG0000459	117	117	0	0	0	0	0	0	0	0	0	0	0
OG0005011	171	171	0	0	0	5	1	0	0	0	0	0	0
OG0002411	249	249	0	0	0	1	0	0	0	0	0	0	0
OG0000089	144	174	1	840	115	8821	6	1	28	791	0	0	21
OG0004069	111	111	0	1	0	1	0	0	0	0	1	0	0
OG0000702	96	96	3	0	2	0	0	3	0	0	0	0	0
OG0002346	186	186	0	0	0	0	0	0	0	0	0	0	0
OG0000301	102	102	0	0	0	0	0	0	0	0	0	0	0
OG0002560	456	456	0	0	0	0	0	0	0	0	0	0	0
OG0004352	177	177	0	0	0	0	0	0	0	0	0	0	0
OG0004497	351	351	0	6	0	1	0	0	0	6	0	0	0
OG0001195	129	129	0	0	0	0	0	0	0	0	0	0	0
OG0002038	183	183	0	0	2	4	0	0	0	0	0	0	0
OG0002480	372	372	0	5	3	10	0	0	0	2	2	0	1
OG0002360	258	258	0	26	29	11	4	0	10	10	0	0	6
OG0000619	132	186	0	1	0	0	0	0	1	0	0	0	0
OG0001039	141	153	0	0	0	1	0	0	0	0	0	0	0
OG0005545	162	162	0	0	0	0	0	0	0	0	0	0	0
OG0005359	153	153	1	0	0	9	0	1	0	0	0	0	0
OG0000884	333	333	0	37	4	24	0	0	0	36	0	0	1
OG0003389	270	270	0	0	0	0	0	0	0	0	0	0	0
OG0005362	165	165	0	0	0	0	0	0	0	0	0	0	0
OG0002997	216	216	0	5	0	1	0	0	1	4	0	0	0
OG0000699	105	105	26	16	48	59	44	18	1	7	3	5	8
OG0000263	285	372	0	7	2	2	0	0	0	7	0	0	0
OG0000594	156	267	0	59	26	15	26	0	20	30	0	0	9
OG0002083	168	168	0	4	0	1	0	0	3	1	0	0	0
OG0002829	342	342	0	18	2	14	0	0	7	3	0	0	8
OG0003549	345	345	0	24	1	3	0	0	10	8	1	0	5
OG0003166	228	228	0	11	1	6	0	0	0	8	0	0	3
OG0004212	414	414	0	37	1	5	0	0	6	27	0	0	4
OG0004531	159	159	0	0	0	0	0	0	0	0	0	0	0
OG0004944	198	198	0	0	1	2	0	0	0	0	0	0	0
OG0005199	120	120	3	0	3	0	2	2	0	0	0	0	1
OG0004911	147	147	0	0	0	0	0	0	0	0	0	0	0
OG0003286	102	102	0	0	0	0	0	0	0	0	0	0	0
OG0003636	210	210	0	0	0	0	0	0	0	0	0	0	0
OG0004180	393	393	0	3	0	0	0	0	0	3	0	0	0
OG0003969	969	969	0	3	1	4	0	0	0	1	2	0	0
OG0001104	195	225	0	1	3	7	0	0	0	1	0	0	0
OG0001467	138	138	0	0	0	0	0	0	0	0	0	0	0
OG0001819	129	141	0	0	0	42	5	0	0	0	0	0	0
OG0004234	249	249	0	1	0	2	0	0	0	1	0	0	0
OG0001581	117	117	0	0	0	2	0	0	0	0	0	0	0
OG0000536	108	108	4	7	0	3	1	4	0	5	0	0	2
OG0003789	132	132	0	0	0	0	0	0	0	0	0	0	0
OG0004862	300	300	0	264	19	56	63	0	73	149	9	0	33
OG0001263	102	102	0	0	0	0	0	0	0	0	0	0	0
OG0000946	198	201	0	4	1	12	0	0	0	4	0	0	0
OG0003648	300	300	0	10	2	11	1	0	1	6	0	0	3
OG0000859	168	168	0	0	0	0	0	0	0	0	0	0	0
OG0001449	300	303	0	12	2	2	0	0	5	5	1	0	1
OG0001877	240	240	0	6	0	13	0	0	0	6	0	0	0
OG0001899	309	309	0	0	1	2	0	0	0	0	0	0	0
OG0005531	93	93	3	3	0	0	0	3	3	0	0	0	0
OG0001572	117	117	1	0	0	0	0	1	0	0	0	0	0
OG0002873	291	291	0	4	0	0	0	0	0	2	0	0	2
OG0003801	273	273	6	1603	46	431	271	6	18	1507	36	0	42
OG0003709	99	99	0	0	0	0	0	0	0	0	0	0	0
OG0004825	150	150	0	2	0	3	0	0	0	0	2	0	0
OG0004646	129	129	0	0	2	0	0	0	0	0	0	0	0
OG0002215	225	225	0	3	1	6	0	0	0	1	0	0	2
OG0002240	150	150	0	0	0	1	0	0	0	0	0	0	0
OG0003827	240	240	0	1	8	66	45	0	1	0	0	0	0
OG0004111	93	93	0	0	0	0	0	0	0	0	0	0	0
OG0003754	498	498	0	1925	329	778	95	0	412	1207	69	0	237
OG0002117	282	282	0	12	26	7	0	0	0	6	0	0	6
OG0005383	306	306	0	4	0	0	0	0	3	0	0	0	1
OG0005041	198	198	0	4	0	1	0	0	2	1	0	0	1
OG0000046	135	135	0	0	0	5	2	0	0	0	0	0	0
OG0001209	138	144	0	4	1	16	2	0	1	2	0	0	1
OG0004419	312	312	0	3	0	0	0	0	0	2	0	0	1
OG0004422	120	120	0	0	0	1	0	0	0	0	0	0	0
OG0000833	561	633	0	268	23	156	50	0	23	192	25	0	28
OG0002623	168	168	0	0	0	0	0	0	0	0	0	0	0
OG0004505	207	207	0	5	1	4	0	0	3	0	0	0	2
OG0001394	222	261	0	25	46	58	17	0	12	2	6	0	5
OG0002672	126	126	0	0	0	0	0	0	0	0	0	0	0
OG0001094	189	189	0	0	0	4	0	0	0	0	0	0	0
OG0002171	93	93	0	1	0	0	0	0	0	0	1	0	0
OG0001289	378	378	0	21	0	15	1	0	5	14	0	0	2
OG0001673	210	231	0	10	12	176	0	0	1	6	2	0	1
OG0005482	264	264	0	1	3	1	0	0	0	1	0	0	0
OG0005056	438	438	0	0	2	2	0	0	0	0	0	0	0
OG0004542	201	201	0	6	1	24	0	0	0	6	0	0	0
OG0004966	147	147	0	0	0	1	0	0	0	0	0	0	0
OG0003877	258	258	0	5	0	6	0	0	0	2	0	0	3
OG0003905	186	186	0	3	1	10	0	0	2	1	0	0	0
OG0003001	195	195	2	7	1	0	0	2	0	7	0	0	0
OG0000490	303	354	0	3	0	5	0	0	1	1	0	0	1
OG0005174	96	96	25	0	1	18	11	23	0	0	0	0	2
OG0001069	99	99	0	0	1	0	0	0	0	0	0	0	0
OG0002545	96	96	0	0	0	0	0	0	0	0	0	0	0
OG0002912	111	111	0	0	0	0	0	0	0	0	0	0	0
OG0004596	138	138	0	0	1	1	0	0	0	0	0	0	0
OG0002044	126	126	19	20	13	13	33	17	10	5	0	0	7
OG0003735	240	240	0	0	0	0	0	0	0	0	0	0	0
OG0004878	123	123	0	4	17	29	1	0	4	0	0	0	0
OG0005588	321	321	0	12	3	8	0	0	1	6	0	0	5
OG0005345	225	225	0	4	0	0	0	0	0	2	0	0	2
OG0001706	507	519	0	26	21	25	0	0	3	19	1	0	3
OG0003414	99	99	7	0	0	3	0	6	0	0	0	0	1
OG0004022	183	183	0	5	0	0	0	0	3	1	0	0	1
OG0004099	111	111	0	0	0	2	0	0	0	0	0	0	0
OG0002385	120	120	0	0	0	0	0	0	0	0	0	0	0
OG0001376	96	96	14	10	4	8	2	9	5	2	0	0	8
OG0001049	153	153	0	1	0	0	0	0	0	0	0	0	1
OG0000310	165	165	0	1	1	1	0	0	0	1	0	0	0
OG0001172	264	303	0	13	27	21	5	0	1	12	0	0	0
OG0002449	159	159	0	2	0	5	7	0	0	0	2	0	0
OG0000790	642	645	0	4	9	12	0	0	0	3	0	0	1
OG0000348	312	312	0	1	0	0	0	0	0	1	0	0	0
OG0004269	99	99	39	44	27	8	3	32	8	19	0	1	23
OG0004259	156	156	0	1	0	0	0	0	1	0	0	0	0
OG0004740	204	204	1	26	2	13	144	1	5	21	0	0	0
OG0005205	132	132	1	1	177	154	251	1	1	0	0	0	0
OG0005576	138	138	1	11	0	0	0	1	6	2	0	0	3
OG0003484	480	480	0	3	7	2	0	0	0	3	0	0	0
OG0000650	111	111	443	283	33	83	354	389	120	101	0	16	100
OG0000605	96	96	0	0	0	0	0	0	0	0	0	0	0
OG0005621	150	150	0	0	0	0	0	0	0	0	0	0	0
OG0000202	228	228	20	1778	67	598	147	20	288	1306	1	0	183
OG0000985	180	180	0	0	1	20	0	0	0	0	0	0	0
OG0000588	165	165	6	94	5	15	15	6	46	34	0	0	14
OG0000967	165	228	5	45	1	87	16	5	7	30	0	0	8
OG0000555	246	366	0	12	3038	9019	981	0	0	12	0	0	0
OG0001856	252	252	0	0	0	0	0	0	0	0	0	0	0
OG0003673	129	129	0	0	0	0	0	0	0	0	0	0	0
OG0000373	198	318	0	517	135	1892	2	0	3	460	13	0	41
OG0005090	450	450	0	27	16	7	0	0	1	23	1	0	2
OG0001023	420	483	0	189	19	81	100	0	22	163	0	0	4
OG0003241	126	126	0	0	0	0	0	0	0	0	0	0	0
OG0004612	165	165	6	52	5	29	69	6	29	9	4	0	10
OG0003415	339	339	0	5	0	0	0	0	0	5	0	0	0
OG0003264	147	147	0	0	0	3	0	0	0	0	0	0	0
OG0004807	231	231	0	3	1	4	0	0	0	3	0	0	0
OG0005510	210	210	0	9	0	6	0	0	3	4	0	0	2
OG0000228	162	426	0	71	34	44	15	0	7	53	0	0	11
OG0003886	93	93	0	0	0	0	0	0	0	0	0	0	0
OG0003231	291	291	0	0	0	0	0	0	0	0	0	0	0
OG0003185	96	96	0	0	0	0	0	0	0	0	0	0	0
OG0004761	237	237	0	30	2	5	0	0	13	11	0	0	6
OG0002894	207	207	0	0	0	0	0	0	0	0	0	0	0
OG0000577	231	258	0	3	0	2	0	0	0	3	0	0	0
OG0005246	165	165	0	0	0	0	0	0	0	0	0	0	0
OG0002314	99	99	0	0	3	1	13	0	0	0	0	0	0
OG0005535	204	204	0	3	0	0	0	0	0	1	2	0	0
OG0004669	138	138	0	0	0	0	0	0	0	0	0	0	0
OG0005436	177	177	2	22	0	4	0	2	7	12	0	0	3
OG0001838	183	183	0	53	64	10	18	0	39	0	0	0	14
OG0004314	213	213	0	0	0	0	0	0	0	0	0	0	0
OG0002653	108	108	920	691	80	4465	11	756	1	667	4	1	182
OG0000810	357	426	0	127	80	187	55	0	29	85	1	0	12
OG0001480	345	351	0	17	1	3	6	0	3	11	0	0	3
OG0001916	150	150	0	0	0	0	0	0	0	0	0	0	0
OG0003973	447	447	0	32	4	17	10	0	4	22	2	0	4
OG0000508	174	204	0	4	3	4	0	0	0	3	0	0	1
OG0003323	156	156	0	0	0	0	0	0	0	0	0	0	0
OG0004147	156	156	1	3	0	10	0	1	0	1	0	0	2
OG0003655	150	150	0	0	0	0	0	0	0	0	0	0	0
OG0005145	165	165	0	8	0	0	0	0	5	1	1	0	1
OG0005445	159	159	0	5	0	2	0	0	2	3	0	0	0
OG0005410	342	342	0	3	1	5	0	0	1	2	0	0	0
OG0004959	195	195	0	0	0	0	0	0	0	0	0	0	0
OG0004510	402	402	0	10	0	10	0	0	0	9	0	0	1
OG0005557	150	150	0	10	2	1	1	0	5	5	0	0	0
OG0002791	258	258	0	9	0	7	0	0	0	3	3	0	3
OG0004271	345	345	0	77	8	92	0	0	0	75	0	0	2
OG0004161	300	300	0	2	7	180	0	0	0	2	0	0	0
OG0003848	327	327	0	6	0	0	0	0	0	5	0	0	1
OG0002236	219	219	0	8	4	5	0	0	1	4	1	0	2
OG0002639	192	192	0	15	1	19	0	0	0	13	0	0	2
OG0002971	252	252	0	0	0	0	0	0	0	0	0	0	0
OG0000125	282	390	0	97	2	49	76	0	6	88	0	0	3
OG0002285	150	150	2	40	1	1	27	2	32	0	0	0	8
OG0002154	105	105	3	2	0	1	0	3	0	1	0	0	1
OG0002584	105	105	0	0	0	0	0	0	0	0	0	0	0
OG0001240	186	186	0	2	1	22	0	0	0	2	0	0	0
OG0001215	99	105	0	0	0	0	0	0	0	0	0	0	0
OG0002762	399	399	0	30	2	1	0	0	3	19	0	0	8
OG0001612	192	192	0	1	3	0	0	0	0	1	0	0	0
OG0001357	165	165	0	3	0	5	0	0	0	3	0	0	0
OG0001765	291	291	0	6	8	5	5	0	1	4	0	0	1
OG0001983	93	93	26	4	78	31	18	0	0	0	4	18	8
OG0004557	120	120	1	4	0	0	0	1	2	0	0	0	2
OG0004870	237	237	0	11	0	4	0	0	4	1	3	0	3
OG0003022	255	255	0	21	0	15	0	0	4	16	0	0	1
OG0000402	114	114	0	0	0	0	0	0	0	0	0	0	0
OG0000475	102	102	0	0	0	0	0	0	0	0	0	0	0
OG0005035	483	483	0	22	0	3	0	0	1	12	5	0	4
OG0001638	141	141	0	0	0	0	0	0	0	0	0	0	0
OG0005226	288	288	0	6	2	12	0	0	3	2	1	0	0
OG0000759	111	111	0	0	0	1	0	0	0	0	0	0	0
OG0004010	159	159	0	0	9	0	0	0	0	0	0	0	0
OG0005108	162	162	0	0	0	1	0	0	0	0	0	0	0
OG0000325	144	162	0	29	5	3	3	0	22	4	0	0	3
OG0004489	255	255	0	0	0	0	0	0	0	0	0	0	0
OG0001786	102	102	1	0	1	5	0	1	0	0	0	0	0
OG0004690	153	153	0	4	8	2	0	0	0	0	4	0	0
OG0002181	102	102	23	12	1	13	26	16	7	0	1	6	5
OG0005068	225	225	0	0	0	2	0	0	0	0	0	0	0
OG0002844	261	261	0	3	1	0	0	0	0	3	0	0	0
OG0005649	231	231	0	4	1	1	0	0	1	3	0	0	0
OG0002063	165	165	0	3	0	0	0	0	0	2	0	0	1
OG0002014	270	270	0	0	1	0	0	0	0	0	0	0	0
OG0005017	249	249	0	20	1	16	6	0	2	15	0	0	3
OG0005219	402	402	0	21	1	1	0	0	10	7	0	0	4
OG0000704	147	150	0	0	0	2	0	0	0	0	0	0	0
OG0004847	294	294	0	7	6	6	0	0	2	1	3	0	1
OG0005668	129	129	0	0	0	0	0	0	0	0	0	0	0
OG0001000	183	183	0	0	0	10	0	0	0	0	0	0	0
OG0002566	201	201	0	0	0	0	0	0	0	0	0	0	0
OG0002482	216	216	1	14	0	3	3	1	7	5	0	0	2
OG0002439	249	249	0	10	9	111	1	0	0	7	1	0	2
OG0003422	108	108	8	1	0	0	0	6	1	0	0	0	2
OG0004350	402	402	0	9	11	5	1	0	4	0	0	0	5
OG0001738	390	390	0	7	2	10	0	0	0	7	0	0	0
OG0004432	162	162	0	0	0	0	0	0	0	0	0	0	0
OG0005122	123	123	0	0	0	1	0	0	0	0	0	0	0
OG0002344	117	117	0	0	0	1	0	0	0	0	0	0	0
OG0005155	312	312	0	8	1	3	0	0	0	8	0	0	0
OG0005028	123	123	0	0	2	0	0	0	0	0	0	0	0
OG0000631	213	213	0	0	0	0	0	0	0	0	0	0	0
OG0002995	120	120	0	0	0	0	0	0	0	0	0	0	0
OG0000234	150	297	0	19	9	7	4	0	3	13	0	0	3
OG0000261	357	492	0	0	0	0	0	0	0	0	0	0	0
OG0002453	201	201	0	1	0	1	0	0	0	0	0	0	1
OG0004742	177	177	0	0	0	0	0	0	0	0	0	0	0
OG0000999	486	486	0	72	76	505	92	0	2	38	19	0	13
OG0000596	105	138	0	0	0	1	0	0	0	0	0	0	0
OG0003950	402	402	0	35	0	3	0	0	6	26	1	0	2
OG0002085	315	315	0	3	0	3	0	0	0	2	0	0	1
OG0002362	114	114	0	0	0	1	0	0	0	0	0	0	0
OG0004537	228	228	0	4	8	3	0	0	0	3	0	0	1
OG0004942	306	306	0	10	4	1	0	0	4	2	0	0	4
OG0001106	234	234	0	19	1	5	0	0	1	9	7	0	2
OG0004328	135	135	0	3	7	1	0	0	0	1	0	0	2
OG0004186	165	165	1	10	1	4	0	1	3	6	0	0	1
OG0004236	234	234	0	13	6	31	9	0	0	6	6	0	1
OG0000919	213	288	0	148	8	870	0	0	3	141	0	0	4
OG0000882	144	144	0	2	4	66	0	0	0	2	0	0	0
OG0001412	177	381	0	86	110	57	42	0	63	11	0	0	12
OG0001465	324	324	0	4	0	2	0	0	0	4	0	0	0
OG0001817	105	105	4	0	0	0	0	3	0	0	0	1	0
OG0004148	297	297	0	1	1	1	0	0	1	0	0	0	0
OG0001529	120	120	3	2	1	7	7	3	0	1	0	0	1
OG0004391	105	105	0	0	1	2	3	0	0	0	0	0	0
OG0001552	393	393	0	11	65	461	26	0	0	0	9	0	2
OG0001583	96	108	0	0	0	0	0	0	0	0	0	0	0
OG0005287	111	111	0	0	0	0	0	0	0	0	0	0	0
OG0000933	183	237	0	18	20	25	2	0	5	6	0	0	7
OG0000944	180	180	0	0	0	0	0	0	0	0	0	0	0
OG0000534	96	111	15	10	5	3	7	12	7	1	0	0	5
OG0003233	156	156	0	2	0	9	0	0	0	2	0	0	0
OG0003630	102	102	0	0	0	0	0	0	0	0	0	0	0
OG0005285	198	198	0	7	0	1	0	0	1	6	0	0	0
OG0001871	207	258	1	51	11	20	35	1	16	27	2	0	6
OG0003357	264	264	0	3	2	57	2	0	0	1	1	0	1
OG0004420	267	267	0	46	12	8	31	0	1	6	30	0	9
OG0004128	228	228	0	6	0	13	0	0	0	0	5	0	1
OG0004855	366	366	0	14	0	4	0	0	0	0	11	0	3
OG0001574	105	177	0	0	0	1	0	0	0	0	0	0	0
OG0004281	198	198	0	0	0	7	0	0	0	0	0	0	0
OG0004442	228	228	0	0	0	0	0	0	0	0	0	0	0
OG0004648	93	93	0	0	0	0	0	0	0	0	0	0	0
OG0002217	219	219	0	0	0	2	0	0	0	0	0	0	0
OG0005667	297	297	0	18	1	2	0	0	6	9	0	0	3
OG0003829	225	225	0	6	13	1	0	0	1	2	1	0	2
OG0004113	291	291	0	0	0	0	0	0	0	0	0	0	0
OG0002148	132	132	0	0	0	0	0	0	0	0	0	0	0
OG0000044	186	612	0	553	77	363	88	0	22	487	2	0	42
OG0001396	114	114	0	0	0	0	0	0	0	0	0	0	0
OG0002228	93	93	0	0	0	0	0	0	0	0	0	0	0
OG0002670	153	153	0	0	0	0	0	0	0	0	0	0	0
OG0000831	231	231	49	4607	97	743	327	49	1429	2073	142	0	963
OG0002625	378	378	0	8	0	3	0	0	2	5	0	0	1
OG0001944	324	324	0	6	0	0	0	0	5	1	0	0	0
OG0001221	288	288	0	2	0	3	2	0	0	2	0	0	0
OG0005610	207	207	0	0	0	1	0	0	0	0	0	0	0
OG0001624	333	357	0	660	39	895	0	0	2	650	2	0	6
OG0001671	300	504	0	1	0	5	1	0	0	1	0	0	0
OG0005401	315	315	0	15	54	44	4	0	1	9	0	0	5
OG0004799	141	141	0	0	0	0	0	0	0	0	0	0	0
OG0004936	207	207	0	13	0	5	0	0	0	11	0	0	2
OG0000106	129	129	29	53	1	8	81	23	18	24	0	2	15
OG0005381	237	237	1	12	1	7	0	1	0	10	0	0	2
OG0005484	273	273	0	8	0	2	0	0	6	1	0	0	1
OG0002028	297	297	0	1	0	0	0	0	0	1	0	0	0
OG0000425	147	369	0	803	3044	6934	4668	0	30	631	6	0	136
OG0000492	141	393	0	3	0	0	0	0	0	3	0	0	0
OG0005054	357	357	0	13	3	2	0	0	2	10	0	0	1
OG0000091	114	462	21	432	117	259	104	21	177	163	13	0	79
OG0002282	141	141	0	0	0	0	0	0	0	0	0	0	0
OG0002687	366	366	0	12	0	3	0	0	0	11	0	0	1
OG0005006	291	291	0	59	2	53	0	0	0	45	0	0	14
OG0003007	276	276	0	4	150	1275	109	0	2	1	0	0	1
OG0002910	93	93	0	0	0	0	0	0	0	0	0	0	0
OG0005501	186	186	0	0	0	0	0	0	0	0	0	0	0
OG0004590	201	201	0	0	0	0	0	0	0	0	0	0	0
OG0000769	147	246	3	77	13	31	93	3	28	29	1	0	19
OG0000173	147	147	0	0	0	0	0	0	0	0	0	0	0
OG0005176	210	210	0	0	0	1	0	0	0	0	0	0	0
OG0001329	348	348	0	285	38	137	318	0	0	261	4	0	20
OG0001092	180	180	0	0	0	0	0	0	0	0	0	0	0
OG0002173	111	111	0	0	0	0	0	0	0	0	0	0	0
OG0002547	117	117	0	0	0	0	0	0	0	0	0	0	0
OG0002046	165	165	0	0	0	0	0	0	0	0	0	0	0
OG0001152	96	96	0	0	0	0	0	0	0	0	0	0	0
OG0002470	126	126	0	0	0	2	0	0	0	0	0	0	0
OG0001303	198	222	0	0	5	3	0	0	0	0	0	0	0
OG0001374	135	210	0	6	12	3	0	0	3	0	0	0	3
OG0001704	108	108	0	0	0	0	0	0	0	0	0	0	0
OG0003614	99	99	1	1	0	0	0	0	1	0	0	0	1
OG0001129	114	204	11	20	10	56	0	11	7	10	0	0	3
OG0003794	270	270	0	0	0	1	0	0	0	0	0	0	0
OG0004976	189	189	0	0	0	5	0	0	0	0	0	0	0
OG0005203	120	120	0	0	0	0	0	0	0	0	0	0	0
OG0002827	162	162	0	0	0	0	0	0	0	0	0	0	0
OG0003479	162	162	0	3	15	9	41	0	0	3	0	0	0
OG0003482	144	144	0	0	1	8	0	0	0	0	0	0	0
OG0000607	108	249	0	7	58	19	21	0	2	4	0	0	1
OG0005623	105	105	5	2	1	1	0	5	1	0	0	0	1
OG0005096	279	279	0	3	0	1	0	0	0	2	0	0	1
OG0000983	480	480	0	0	0	0	0	0	0	0	0	0	0
OG0003723	213	213	0	0	0	0	0	0	0	0	0	0	0
OG0001854	117	159	0	0	65	20	75	0	0	0	0	0	0
OG0000375	198	198	0	1	2	2	0	0	1	0	0	0	0
OG0003884	492	492	0	30	1	3	0	0	6	20	0	0	4
OG0001021	93	93	11	0	0	0	0	10	0	0	0	0	1
OG0003243	117	117	0	0	0	0	0	0	0	0	0	0	0
OG0004610	195	195	0	3	0	2	0	0	0	2	0	0	1
OG0004300	132	132	0	0	0	2	0	0	0	0	0	0	0
OG0003417	162	162	0	0	0	0	0	0	0	0	0	0	0
OG0004399	144	144	0	0	0	0	0	0	0	0	0	0	0
OG0002316	126	126	0	0	0	0	0	0	0	0	0	0	0
OG0003152	189	189	0	295	2	271	22	0	1	197	0	0	97
OG0004767	303	303	0	30	1	9	7	0	4	21	1	0	4
OG0005502	363	363	0	0	0	1	0	0	0	0	0	0	0
OG0005244	180	180	0	6	0	0	0	0	1	3	0	0	2
OG0004701	393	393	0	24	2	4	0	0	0	18	2	0	4
OG0000557	480	480	0	44	0	5	1	0	3	37	0	0	4
OG0004202	135	135	0	0	0	0	0	0	0	0	0	0	0
OG0005566	324	324	0	9	0	3	0	0	0	2	5	0	2
OG0003470	267	267	0	10	0	6	0	0	0	7	0	0	3
OG0000812	150	249	0	0	0	0	0	0	0	0	0	0	0
OG0001435	105	432	1	4	9	2	0	0	0	4	0	0	1
OG0001482	183	183	0	17	1	113	0	0	0	5	9	0	3
OG0001881	516	516	0	37	2	14	0	0	10	21	1	0	5
OG0001063	96	96	0	0	0	0	0	0	0	0	0	0	0
OG0000240	114	228	0	0	0	1	0	0	0	0	0	0	0
OG0004909	321	321	0	84	2	89	0	0	0	84	0	0	0
OG0001519	174	174	0	2	0	5	2	0	0	2	0	0	0
OG0001963	453	453	0	35	1	18	0	0	1	23	4	0	7
OG0004529	174	174	0	10	1	8	0	0	0	8	0	0	2
OG0001914	216	216	0	9	0	19	1	0	3	5	0	0	1
OG0000575	108	108	2	2	0	0	0	1	1	0	0	0	2
OG0003971	171	171	0	10	0	3	0	0	8	2	0	0	0
OG0001585	237	255	0	0	0	0	0	0	0	0	0	0	0
OG0003374	285	285	0	283	35	262	0	0	0	280	1	0	2
OG0003321	294	294	0	0	0	10	0	0	0	0	0	0	0
OG0004145	231	231	0	3	3	44	1	0	0	0	3	0	0
OG0003270	330	330	0	10	18	21	0	0	0	4	3	0	3
OG0002887	105	105	0	0	3	0	0	0	0	0	0	0	0
OG0001599	432	432	0	396	64	236	0	0	1	380	1	0	14
OG0004989	255	255	0	9	9	11	3	0	4	0	1	0	4
OG0003653	258	258	0	2	2	4	0	0	0	2	0	0	0
OG0003791	270	270	0	1	2	3	0	0	0	0	0	0	1
OG0000127	129	129	0	0	0	0	7	0	0	0	0	0	0
OG0002739	432	432	0	0	3	2	0	0	0	0	0	0	0
OG0002742	114	114	0	0	0	51	0	0	0	0	0	0	0
OG0002793	246	246	0	302	7	109	14	0	12	228	0	0	62
OG0002234	198	198	0	6	2	100	0	0	0	6	0	0	0
OG0002261	237	237	0	1	4	2	0	0	0	1	0	0	0
OG0002586	243	243	0	5	0	0	0	0	2	3	0	0	0
OG0000118	144	144	0	1	0	2	0	0	0	1	0	0	0
OG0002973	285	285	0	2	0	0	0	0	0	0	1	0	1
OG0001217	225	225	6	114	4	30	0	6	16	77	0	0	21
OG0002764	117	117	0	0	3	0	0	0	0	0	0	0	0
OG0003766	414	414	0	18	53	601	358	0	0	13	0	0	5
OG0000198	162	174	9	47	11	7	45	9	24	12	0	0	11
OG0001985	297	297	0	0	3	5	0	0	0	0	0	0	0
OG0000005	141	396	5	1661	68	392	73	5	354	1011	11	0	285
OG0004465	108	108	0	0	0	0	0	0	0	0	0	0	0
OG0003396	123	123	0	0	0	0	0	0	0	0	0	0	0
OG0003024	153	153	0	0	0	0	0	0	0	0	0	0	0
OG0000400	432	465	0	13	32	26	20	0	1	9	0	0	3
OG0000058	105	141	0	0	0	0	0	0	0	0	0	0	0
OG0005220	306	306	0	15	8	1	0	0	6	4	0	0	5
OG0004267	210	210	1	10	4	5	0	1	5	3	0	0	2
OG0003420	144	144	0	0	0	2	0	0	0	0	0	0	0
OG0002183	165	165	0	4	4	113	0	0	2	2	0	0	0
OG0002539	129	129	1	3	0	0	0	0	0	3	0	0	1
OG0002061	228	228	0	3	0	0	0	0	2	1	0	0	0
OG0000063	99	459	16	26446	12570	132362	665	16	13	25985	119	0	329
OG0002846	111	111	2	1	0	0	0	2	0	1	0	0	0
OG0002611	339	339	0	15	21	36	0	0	0	12	2	0	1
OG0001767	264	264	0	1	0	2	0	0	0	0	0	0	1
OG0001002	210	276	0	9	0	1	0	0	3	6	0	0	0
OG0002513	105	105	0	0	0	0	0	0	0	0	0	0	0
OG0002564	204	204	0	0	1	0	0	0	0	0	0	0	0
OG0001650	708	708	0	243	103	206	145	0	0	225	6	0	12
OG0003436	198	198	0	0	0	0	0	0	0	0	0	0	0
OG0000298	177	237	1	52	19	17	50	1	23	19	1	0	9
OG0003915	126	126	0	2	1	2	0	0	1	0	0	0	1
OG0000720	96	96	4	0	1	0	0	3	0	0	0	0	1
OG0001790	147	174	1	13	1	8	2	1	8	2	0	0	3
OG0000323	102	105	0	0	0	2	0	0	0	0	0	0	0
OG0001745	144	144	0	0	0	0	0	0	0	0	0	0	0
OG0000218	195	195	0	0	0	0	0	0	0	0	0	0	0
OG0005592	264	264	5	1320	89	274	983	5	428	681	0	0	211
OG0005355	177	177	0	0	0	0	0	0	0	0	0	0	0
OG0004004	273	273	0	18	11	32	3	0	3	12	2	0	1
OG0000706	207	270	0	31	22	103	24	0	3	23	0	0	5
OG0005120	108	108	2	0	0	0	0	1	0	0	0	0	1
OG0002342	342	342	0	3	1	1	0	0	0	3	0	0	0
OG0000358	177	216	0	0	0	4	0	0	0	0	0	0	0
OG0003458	294	294	0	16	0	4	0	0	1	15	0	0	0
OG0000633	357	387	0	129	18	42	67	0	23	96	0	0	10
OG0002993	132	132	0	0	0	2	0	0	0	0	0	0	0
OG0000236	132	171	0	0	0	0	0	0	0	0	0	0	0
OG0001188	102	102	8	8	1	1	0	8	0	6	0	0	2
OG0003952	123	123	0	1	4	0	0	0	1	0	0	0	0
OG0002087	198	198	0	4	6	2	0	0	3	0	0	0	1
OG0002451	204	204	0	42	5	90	0	0	1	17	23	0	1
OG0003238	243	243	0	57	101	96	6	0	33	9	4	0	11
OG0003391	105	105	0	0	0	0	0	0	0	0	0	0	0
OG0003536	144	144	0	4	0	0	1	0	0	4	0	0	0
OG0002339	276	276	0	108	12	44	27	0	22	70	7	0	9
OG0004535	99	99	1	0	0	0	0	1	0	0	0	0	0
OG0001108	318	318	0	2	0	13	0	0	2	0	0	0	0
OG0004184	351	351	0	3	1	3	0	0	1	0	2	0	0
OG0001815	378	378	0	10	3	3	0	0	4	5	0	0	1
OG0004238	180	180	6	160	6	9	11	6	83	42	4	0	31
OG0000880	102	102	0	0	0	0	0	0	0	0	0	0	0
OG0001410	213	213	0	11	4	24	0	0	0	11	0	0	0
OG0001848	126	126	0	0	0	0	0	0	0	0	0	0	0
OG0005524	168	168	0	0	0	0	0	0	0	0	0	0	0
OG0003195	99	99	0	0	0	0	0	0	0	0	0	0	0
OG0005034	96	96	0	0	0	0	0	0	0	0	0	0	0
OG0003598	147	147	0	0	0	0	0	0	0	0	0	0	0
OG0000931	177	216	0	2	9	3	10	0	0	2	0	0	0
OG0002709	96	96	0	0	0	0	0	0	0	0	0	0	0
OG0000532	150	150	0	8	0	0	0	0	5	2	0	0	1
OG0005278	426	426	0	16	5	10	0	0	1	11	0	0	4
OG0005283	153	153	0	1	0	0	0	0	1	0	0	0	0
OG0001873	273	378	0	26	1	6	0	0	0	20	0	0	6
OG0003260	159	159	0	97	1	37	73	0	39	42	1	0	15
OG0003698	135	135	3	8	6	2	1	1	6	2	0	0	2
OG0003235	186	186	0	0	0	1	0	0	0	0	0	0	0
OG0004671	210	210	0	0	0	8	0	0	0	0	0	0	0
OG0003632	177	177	0	1	12	3	0	0	0	0	0	0	1
OG0000028	357	429	0	2	0	1	0	0	0	1	0	0	1
OG0002789	468	468	0	10	6	2	0	0	8	2	0	0	0
OG0003355	93	93	1	4	0	1	0	0	0	3	0	1	1
OG0003300	156	156	0	0	2	39	0	0	0	0	0	0	0
OG0003805	306	306	0	3	13	4	0	0	3	0	0	0	0
OG0003705	261	261	0	4	14	7	0	0	1	2	0	0	1
OG0004908	129	129	0	0	0	0	0	0	0	0	0	0	0
OG0004283	336	336	0	4	0	4	0	0	1	3	0	0	0
OG0001688	195	216	0	0	3	0	0	0	0	0	0	0	0
OG0004440	141	141	0	1	95	59	24	0	0	1	0	0	0
OG0002211	189	189	0	0	0	2	0	0	0	0	0	0	0
OG0001550	171	171	8	95	37	42	27	8	42	31	1	0	21
OG0001928	249	249	0	6	3	0	0	0	0	1	4	0	1
OG0003618	144	144	0	0	0	0	0	0	0	0	0	0	0
OG0001608	141	141	0	0	0	0	0	0	0	0	0	0	0
OG0003860	174	174	0	4	0	1	0	0	3	0	0	0	1
OG0003727	393	393	0	6	0	27	2	0	0	5	0	0	1
OG0005184	234	234	0	0	0	0	0	0	0	0	0	0	0
OG0003297	201	201	0	0	0	1	0	0	0	0	0	0	0
OG0001390	261	261	0	16	6	6	1	0	7	6	0	0	3
OG0000837	210	231	0	30	2	46	0	0	0	29	0	0	1
OG0002627	183	183	0	1	0	53	0	0	0	0	1	0	0
OG0001576	138	138	9	39	274	36	109	8	19	11	1	0	9
OG0001946	129	129	0	2	0	0	0	0	0	0	1	0	1
OG0000449	141	198	7	63	4	20	52	7	16	30	2	0	15
OG0001223	255	264	0	14	38	42	22	0	9	4	0	0	1
OG0001626	102	102	0	0	0	0	0	0	0	0	0	0	0
OG0005613	345	345	0	7	1	1	0	0	2	2	0	0	3
OG0003989	231	231	0	12	13	0	0	0	5	2	0	0	5
OG0003058	426	426	0	138	86	262	234	0	3	112	3	0	20
OG0002800	204	204	0	8	0	0	0	0	1	5	0	0	2
OG0002969	96	96	0	0	0	0	0	0	0	0	0	0	0
OG0005512	255	255	0	31	2	4	0	0	2	25	1	0	3
OG0003758	135	135	19	89	5	17	17	17	46	22	0	0	23
OG0002113	594	594	0	47	8	9	0	0	0	44	2	0	1
OG0000104	129	132	65	94	9	8	49	60	62	15	0	0	22
OG0000151	165	552	0	15	1	80	73	0	0	14	0	0	1
OG0005486	99	99	0	0	0	0	0	0	0	0	0	0	0
OG0003072	105	105	0	0	0	1	0	0	0	0	0	0	0
OG0003909	96	96	0	0	0	0	0	0	0	0	0	0	0
OG0003005	102	102	6	2	0	0	0	4	2	0	0	0	2
OG0002026	198	198	0	24	111	44	0	0	1	11	9	0	3
OG0000427	438	438	0	11	1	9	0	0	0	11	0	0	0
OG0005052	240	240	0	1	1	0	0	0	1	0	0	0	0
OG0000093	159	159	584	7821	206	1682	995	580	2715	3455	75	4	1576
OG0000391	177	177	0	0	0	4	0	0	0	0	0	0	0
OG0002280	180	180	0	0	1	5	6	0	0	0	0	0	0
OG0005671	159	159	0	0	0	0	0	0	0	0	0	0	0
OG0002685	138	138	3	6	1	1	12	3	5	0	0	0	1
OG0003507	432	432	0	17	2	10	0	0	1	14	0	0	2
OG0004015	93	93	0	0	0	0	0	0	0	0	0	0	0
OG0004040	102	102	0	7	3	16	3	0	0	6	0	0	1
OG0001090	162	162	0	0	0	1	2	0	0	0	0	0	0
OG0002865	138	138	0	0	0	0	0	0	0	0	0	0	0
OG0002040	168	168	0	3	4	0	0	0	0	1	2	0	0
OG0001150	153	153	1	216	80	18	6	1	194	3	0	0	19
OG0004209	141	141	1	8	0	1	0	1	3	3	0	0	2
OG0001301	264	264	0	3	0	0	0	0	1	1	0	0	1
OG0001702	156	156	0	10	0	3	2	0	4	4	1	0	1
OG0003259	195	195	1	3	0	2	0	1	3	0	0	0	0
OG0004810	312	312	0	3	5	2	0	0	3	0	0	0	0
OG0004902	165	165	0	0	0	0	0	0	0	0	0	0	0
OG0005201	117	117	0	0	0	0	0	0	0	0	0	0	0
OG0000458	315	315	0	16	10	21	0	0	0	16	0	0	0
OG0005625	258	258	0	7	1	6	0	0	0	7	0	0	0
OG0004019	216	216	0	4	3	16	0	0	0	2	2	0	0
OG0005320	150	150	0	0	0	15	0	0	0	0	0	0	0
OG0004044	108	108	66	73	12	5	16	57	33	23	0	1	25
OG0002825	222	222	0	38	2	63	0	0	1	25	4	0	8
OG0003477	174	174	0	0	0	0	0	0	0	0	0	0	0
OG0003480	171	171	0	0	0	0	0	0	0	0	0	0	0
OG0002398	192	192	1	32	10	9	0	1	20	9	0	0	3
OG0000377	117	204	39	59	6	59	63	32	27	17	0	0	22
OG0001154	132	132	0	0	0	1	0	0	0	0	0	0	0
OG0004565	309	309	0	10	0	0	0	0	0	9	0	0	1
OG0005094	258	258	0	6	26	117	54	0	0	4	0	0	2
OG0003172	117	117	1	0	2	0	0	1	0	0	0	0	0
OG0004738	93	93	0	0	0	0	0	0	0	0	0	0	0
OG0001027	168	168	0	5	0	4	0	0	2	3	0	0	0
OG0003411	156	156	0	0	0	0	0	0	0	0	0	0	0
OG0001459	252	282	0	39	31	26	16	0	6	26	0	0	7
OG0002318	114	114	1	4	0	0	0	1	3	0	0	0	1
OG0003154	504	504	0	19	0	17	6	0	1	15	0	0	3
OG0000279	123	123	0	0	0	0	0	0	0	0	0	0	0
OG0004638	198	198	0	1	2	0	0	0	0	1	0	0	0
OG0005156	150	150	0	0	0	0	0	0	0	0	0	0	0
OG0005376	135	135	4	13	5	1	3	3	7	2	0	0	5
OG0004176	114	114	3	1	0	0	0	2	1	0	0	1	0
OG0000981	162	162	1	5	0	4	0	1	0	3	0	0	2
OG0000551	360	360	0	27	3	19	0	0	0	27	0	0	0
OG0000814	255	354	0	2	0	0	0	0	0	1	0	0	1
OG0001437	195	231	0	0	0	0	0	0	0	0	0	0	0
OG0001883	180	183	7	27	3	2	0	7	11	14	0	0	2
OG0001961	129	129	0	0	0	0	0	0	0	0	0	0	0
OG0000242	135	255	7	36	26	26	18	7	6	18	4	0	8
OG0004896	135	135	0	0	0	0	0	0	0	0	0	0	0
OG0004143	93	93	0	0	0	0	0	0	0	0	0	0	0
OG0003564	111	111	0	0	0	0	0	0	0	0	0	0	0
OG0003189	135	135	0	1	5	1	0	0	0	1	0	0	0
OG0004765	288	288	0	4	1	12	0	0	0	4	0	0	0
OG0003977	174	174	0	0	0	0	0	0	0	0	0	0	0
OG0003201	150	150	0	5	1	53	30	0	0	3	0	0	2
OG0004652	93	93	28	8	3	2	1	1	0	0	5	23	7
OG0003651	396	396	0	24	0	11	0	0	1	22	0	0	1
OG0005337	309	309	0	2	0	0	0	0	0	2	0	0	0
OG0001597	99	99	0	0	0	0	0	0	0	0	0	0	0
OG0000976	150	150	1	1	8	5	1	1	0	1	0	0	0
OG0002740	147	147	0	0	0	0	0	0	0	0	0	0	0
OG0003349	159	159	0	0	0	0	0	0	0	0	0	0	0
OG0004138	213	213	0	0	0	0	0	0	0	0	0	0	0
OG0004717	231	231	0	11	2	21	0	0	0	10	0	0	1
OG0004421	255	255	0	4	11	8	0	0	0	2	0	0	2
OG0004573	531	531	0	7	0	3	0	0	0	7	0	0	0
OG0002232	378	378	0	11	0	8	0	0	0	9	0	0	2
OG0002580	237	237	0	62	1	78	0	0	0	60	1	0	1
OG0005513	198	198	0	11	0	0	0	0	6	3	0	0	2
OG0002889	168	168	6	205	16	113	208	6	9	153	1	0	42
OG0002766	141	141	0	0	0	1	0	0	0	0	0	0	0
OG0001592	126	126	0	0	0	1	0	0	0	0	0	0	0
OG0004829	93	93	0	0	0	0	0	0	0	0	0	0	0
OG0003426	138	138	0	0	0	0	0	0	0	0	0	0	0
OG0005399	204	204	0	9	0	0	0	0	6	2	0	0	1
OG0001987	177	177	0	0	0	0	0	0	0	0	0	0	0
OG0003855	318	318	0	0	0	1	0	0	0	0	0	0	0
OG0004874	177	177	0	3	22	2	6	0	3	0	0	0	0
OG0003764	291	291	0	0	0	1	0	0	0	0	0	0	0
OG0003204	105	105	0	0	0	2	0	0	0	0	0	0	0
OG0000406	102	102	0	0	0	0	0	0	0	0	0	0	0
OG0000003	117	303	0	198	221	382	402	0	1	149	29	0	19
OG0004467	156	156	0	0	0	0	0	0	0	0	0	0	0
OG0002263	117	117	0	0	0	1	0	0	0	0	0	0	0
OG0004208	117	117	3	6	5	3	1	3	3	3	0	0	0
OG0003091	135	135	0	2	10	1	0	0	0	1	0	0	1
OG0003026	111	111	7	1	0	0	0	4	0	1	0	0	3
OG0002167	117	117	69	144	0	10	16	64	82	32	0	0	35
OG0002185	285	285	0	221	19	59	0	0	58	134	0	0	29
OG0005222	102	102	0	1	0	0	0	0	0	1	0	0	0
OG0001669	156	156	0	0	0	0	0	0	0	0	0	0	0
OG0002840	135	135	0	0	0	0	0	0	0	0	0	0	0
OG0003364	432	432	0	15	2	4	0	0	0	11	0	0	4
OG0002067	129	129	0	10	5	35	9	0	5	4	1	0	0
OG0002613	171	171	0	0	0	15	0	0	0	0	0	0	0
OG0001761	153	153	3	26	1	4	8	3	14	6	1	0	5
OG0001004	261	300	0	3	0	6	0	0	0	3	0	0	0
OG0002511	111	111	0	0	0	0	0	0	0	0	0	0	0
OG0000468	114	174	20	65	403	165	112	19	5	47	0	0	14
OG0001652	135	192	0	0	0	0	0	0	0	0	0	0	0
OG0002819	96	96	1	0	0	0	0	1	0	0	0	0	0
OG0004426	111	111	0	0	0	0	0	0	0	0	0	0	0
OG0003917	228	228	0	9	0	1	0	0	2	5	0	0	2
OG0000726	99	252	24	108	175	74	106	18	2	80	0	0	32
OG0005104	141	141	3	18	0	0	0	3	12	1	0	0	5
OG0001792	162	183	0	0	0	0	0	0	0	0	0	0	0
OG0000321	165	165	1	31	0	6	15	1	16	12	0	0	3
OG0000668	378	633	0	42	17	20	4	0	8	24	2	0	8
OG0000613	114	114	0	0	0	0	0	0	0	0	0	0	0
OG0000216	234	234	0	347	473	139	33	0	150	144	0	0	53
OG0002009	243	243	0	20	1	9	0	0	0	19	0	0	1
OG0005590	273	273	0	13	1	10	0	0	3	9	0	0	1
OG0003579	171	171	0	0	0	0	0	0	0	0	0	0	0
OG0005357	219	219	0	1	0	0	0	0	0	1	0	0	0
OG0001346	489	489	0	10	12	15	0	0	0	9	0	0	1
OG0000971	192	264	9	622	323	288	741	9	164	415	5	0	38
OG0002931	96	96	0	0	0	0	0	0	0	0	0	0	0
OG0000708	159	369	0	23	21	67	31	0	5	4	7	0	7
OG0005126	261	261	0	0	1	1	0	0	0	0	0	0	0
OG0002340	162	162	0	4	0	9	0	0	0	1	2	0	1
OG0005159	177	177	0	0	0	0	0	0	0	0	0	0	0
OG0005368	420	420	0	6	0	1	0	0	1	5	0	0	0
OG0004484	93	93	0	0	0	0	0	0	0	0	0	0	0
OG0004381	519	519	0	11	1	1	0	0	2	5	1	0	3
OG0000635	99	171	0	0	0	0	0	0	0	0	0	0	0
OG0002991	108	108	17	0	0	64	0	17	0	0	0	0	0
OG0000230	162	414	0	146	20	81	17	0	11	105	8	0	22
OG0003954	138	138	0	0	0	0	0	0	0	0	0	0	0
OG0001131	108	108	0	0	0	0	0	0	0	0	0	0	0
OG0002089	537	537	0	38	1	13	1	0	0	35	0	0	3
OG0002457	210	210	0	3	4	2	0	0	0	0	2	0	1
OG0000788	171	186	0	0	0	0	0	0	0	0	0	0	0
OG0003139	153	153	0	0	0	0	0	0	0	0	0	0	0
OG0004263	102	102	0	0	0	0	0	0	0	0	0	0	0
OG0003534	156	156	1	9	1	0	0	1	5	2	0	0	2
OG0005526	126	126	0	1	0	0	0	0	1	0	0	0	0
OG0000915	165	165	0	0	0	0	0	0	0	0	0	0	0
OG0001416	153	153	0	0	2	6	0	0	0	0	0	0	0
OG0001813	144	351	0	5	20	29	55	0	0	5	0	0	0
OG0005088	276	276	0	7	1	7	2	0	0	7	0	0	0
OG0000565	114	114	0	0	0	0	0	0	0	0	0	0	0
OG0000948	456	690	0	52	0	38	2	0	0	28	19	0	5
OG0000530	219	222	10	245	187	95	225	9	17	129	61	1	38
OG0003197	198	198	0	3	1	2	0	0	0	0	0	0	3
OG0000937	174	300	0	23	9	40	13	0	4	14	0	0	5
OG0005276	111	111	0	0	0	0	0	0	0	0	0	0	0
OG0005281	165	165	0	30	19	1	1	0	17	10	0	0	3
OG0004863	273	273	0	0	5	51	16	0	0	0	0	0	0
OG0003237	141	141	0	0	0	5	0	0	0	0	0	0	0
OG0004673	96	96	0	0	0	1	0	0	0	0	0	0	0
OG0005603	207	207	0	41	0	178	0	0	0	40	0	0	1
OG0004446	306	306	0	0	0	0	0	0	0	0	0	0	0
OG0002787	150	150	1	29	2	5	0	1	10	7	6	0	6
OG0003353	132	132	0	0	0	0	0	0	0	0	0	0	0
OG0003302	144	144	0	3	3	0	0	0	3	0	0	0	0
OG0001478	231	231	0	0	0	2	0	0	0	0	0	0	0
OG0004285	285	285	0	2	0	1	0	0	0	2	0	0	0
OG0005474	309	309	0	10	2	0	0	0	1	4	3	0	2
OG0002213	207	207	0	8	4	1	0	0	6	0	1	0	1
OG0000868	300	363	0	48	65	68	41	0	11	25	3	0	9
OG0004826	141	141	0	0	0	0	0	0	0	0	0	0	0
OG0001556	291	291	0	91	4	19	0	0	51	34	0	0	6
OG0001926	141	141	0	0	0	8	0	0	0	0	0	0	0
OG0001278	477	477	0	13	0	8	0	0	0	9	4	0	0
OG0001203	180	180	0	0	1	0	0	0	0	0	0	0	0
OG0001606	240	240	0	21	10	4	2	0	0	15	0	0	6
OG0000842	261	261	0	0	0	0	0	0	0	0	0	0	0
OG0000835	300	360	0	32	0	1	0	0	8	15	0	0	9
OG0005569	390	390	0	4	2	2	0	0	1	3	0	0	0
OG0005040	153	153	0	1	0	9	0	0	0	1	0	0	0
OG0005186	168	168	2	31	1	6	5	2	12	15	0	0	4
OG0003295	144	144	10	10	1	4	0	9	3	5	0	0	3
OG0001392	96	96	0	0	0	0	0	0	0	0	0	0	0
OG0003707	273	273	0	3	3	7	0	0	0	1	1	0	1
OG0002951	96	96	0	0	0	1	0	0	0	0	0	0	0
OG0001578	204	213	0	1	0	0	0	0	0	0	0	0	1
OG0001940	156	156	1	56	11	27	8	1	10	30	4	0	12
OG0000447	171	171	0	0	0	11	0	0	0	0	0	0	0
OG0001225	183	183	0	0	0	0	0	0	0	0	0	0	0
OG0002419	219	219	0	0	0	0	0	0	0	0	0	0	0
OG0001620	366	366	0	9	23	45	19	0	2	5	1	0	1
OG0003670	135	135	0	0	0	0	0	0	0	0	0	0	0
OG0002279	153	153	0	7	1	1	0	0	3	2	0	0	2
OG0000153	105	105	41	22	1	14	42	35	4	15	0	4	5
OG0002967	177	177	3	17	0	5	0	3	2	14	0	0	1
OG0003603	507	507	0	8	2	1	0	0	1	5	0	0	2
OG0003725	276	276	0	9	0	5	0	0	1	7	0	0	1
OG0002144	444	444	0	22	1	2	0	0	5	14	0	0	3
OG0002111	114	114	0	0	0	0	0	0	0	0	0	0	0
OG0000102	126	438	0	74	8	37	25	0	14	46	0	0	14
OG0003070	138	138	0	0	0	0	0	0	0	0	0	0	0
OG0002079	156	156	0	0	0	3	0	0	0	0	0	0	0
OG0002024	126	126	0	4	0	0	0	0	1	1	0	0	2
OG0000421	129	180	3	5	2	2	22	2	4	1	0	1	0
OG0000397	216	222	0	20	6	9	0	0	3	15	0	0	2
OG0004961	99	99	15	1	0	1	5	14	1	0	0	0	1
OG0001325	183	183	0	1	0	1	0	0	0	1	0	0	0
OG0002286	159	159	8	74	56	45	5	8	45	16	0	0	13
OG0003306	114	114	0	0	0	0	0	0	0	0	0	0	0
OG0002683	312	312	0	4	0	2	0	0	1	2	0	0	1
OG0004017	171	171	0	5	15	13	0	0	0	4	0	0	1
OG0004683	111	111	2	1	0	0	0	0	1	0	0	2	0
OG0001755	99	147	0	0	0	3	0	0	0	0	0	0	0
OG0001378	105	105	1	0	0	0	0	1	0	0	0	0	0
OG0001700	465	465	0	16	4	7	0	0	2	9	0	0	5
OG0003852	228	228	0	2	0	4	0	0	0	2	0	0	0
OG0003734	162	162	0	4	0	0	0	0	0	2	0	0	2
OG0004028	198	198	1	6	0	0	0	1	0	5	0	0	1
OG0001307	144	144	0	1	1	36	0	0	0	0	1	0	0
OG0000077	102	270	11	98	35	66	50	11	38	41	0	0	19
OG0005050	246	246	0	8	5	5	0	0	0	6	1	0	1
OG0004375	141	141	0	1	0	0	0	0	1	0	0	0	0
OG0000095	174	174	0	0	0	3	0	0	0	0	0	0	0
OG0000774	129	129	0	0	0	0	0	0	0	0	0	0	0
OG0005167	879	879	0	29	2	26	3	0	0	23	5	0	1
OG0002556	270	270	0	9	46	58	4	0	0	3	3	0	3
OG0003475	99	99	3	3	0	4	2	3	2	0	0	0	1
OG0005627	354	354	0	0	2	1	0	0	0	0	0	0	0
OG0001078	276	276	0	1	0	2	0	0	0	1	0	0	0
OG0002831	201	201	0	0	0	0	0	0	0	0	0	0	0
OG0002042	261	261	0	0	0	2	0	0	0	0	0	0	0
OG0002496	129	129	0	27	11	1629	0	0	0	20	1	0	6
OG0003531	99	99	0	0	0	0	0	0	0	0	0	0	0
OG0002474	219	219	0	4	1	1	0	0	3	1	0	0	0
OG0005571	99	99	1017	1229	11	98	111	853	591	335	1	1	465
OG0002823	261	261	0	1	1	6	0	0	0	1	0	0	0
OG0004082	159	159	2	9	0	0	0	2	8	1	0	0	0
OG0002321	129	129	0	0	0	0	0	0	0	0	0	0	0
OG0000379	195	195	0	39	14	17	7	0	12	17	1	0	9
OG0001052	315	444	0	13	5	10	24	0	0	11	0	0	2
OG0003888	123	123	0	0	0	1	0	0	0	0	0	0	0
OG0001025	120	120	0	0	0	0	0	0	0	0	0	0	0
OG0003150	156	156	0	23	14	125	88	0	0	13	5	0	5
OG0002949	135	135	0	0	0	0	0	0	0	0	0	0	0
OG0004373	240	240	0	0	1	0	0	0	0	0	0	0	0
OG0001178	132	261	0	0	0	1	0	0	0	0	0	0	0
OG0003263	129	129	0	0	0	0	0	0	0	0	0	0	0
OG0001457	234	234	0	35	0	24	0	0	14	14	0	0	7
OG0003232	93	93	0	0	0	0	0	0	0	0	0	0	0
OG0002093	285	285	0	10	0	1	0	0	4	6	0	0	0
OG0005374	270	270	0	1	0	4	0	0	0	1	0	0	0
OG0003170	135	135	2	5	1	4	16	2	1	1	0	0	3
OG0004228	273	273	0	5	0	2	0	0	0	3	2	0	0
OG0000582	117	117	1	0	1	2809	0	1	0	0	0	0	0
OG0003928	162	162	0	0	0	0	0	0	0	0	0	0	0
OG0000553	126	126	0	0	0	0	0	0	0	0	0	0	0
OG0003628	354	354	0	9	1	11	0	0	0	7	0	0	2
OG0000816	159	159	0	0	0	0	0	0	0	0	0	0	0
OG0005389	129	129	0	0	0	0	0	0	0	0	0	0	0
OG0001967	252	252	0	34	8	12	10	0	5	14	11	0	4
OG0004525	174	174	0	0	0	1	0	0	0	0	0	0	0
OG0000244	96	195	0	623	390	4599	3	0	0	474	0	0	149
OG0000579	222	237	0	2	0	0	0	0	0	1	0	0	1
OG0003975	252	252	0	0	0	3	0	0	0	0	0	0	0
OG0001112	213	213	0	12	1	1	0	0	6	4	0	0	2
OG0003370	141	141	0	0	0	0	0	0	0	0	0	0	0
OG0004141	189	189	0	3	0	1	0	0	0	2	0	0	1
OG0003156	96	96	4	609	4125	242	2537	3	0	469	4	0	137
OG0003566	114	114	0	0	0	5	0	0	0	0	0	0	0
OG0003588	114	114	0	0	0	0	0	0	0	0	0	0	0
OG0004923	93	93	0	0	0	0	0	0	0	0	0	0	0
OG0003606	255	255	0	0	0	0	0	0	0	0	0	0	0
OG0003517	138	138	0	0	0	0	0	0	0	0	0	0	0
OG0000123	198	198	12	192	18	26	95	12	136	30	0	0	26
OG0001595	180	180	0	9	0	0	0	0	4	2	0	0	3
OG0005508	120	120	0	0	0	3	0	0	0	0	0	0	0
OG0000974	120	120	0	0	0	1	0	0	0	0	0	0	0
OG0002746	135	135	0	0	0	0	0	0	0	0	0	0	0
OG0001867	132	135	0	0	0	1	0	0	0	0	0	0	0
OG0001885	159	201	0	1	70	24	14	0	0	0	1	0	0
OG0001504	216	291	1	6486	549	24749	27	0	59	5519	551	1	357
OG0001909	108	108	8	4	2	0	6	6	3	1	0	0	2
OG0004270	333	333	0	7	0	1	0	0	4	1	1	0	1
OG0003839	135	135	1	14	0	1	0	0	5	8	0	0	2
OG0002582	102	102	6	8	0	0	5	3	4	0	0	0	7
OG0002768	381	381	0	8	8	8	3	0	0	7	0	0	1
OG0005259	114	114	0	0	0	0	0	0	0	0	0	0	0
OG0005429	258	258	0	391	4	454	0	0	6	382	2	0	1
OG0000194	264	414	0	51	5	4	0	0	6	38	0	0	7
OG0001989	99	99	0	0	0	0	0	0	0	0	0	0	0
OG0003857	144	144	21	85	5	15	100	19	42	18	9	0	18
OG0003762	405	405	0	16	0	8	0	0	0	13	0	0	3
OG0003093	300	300	0	87	6	203	1	0	0	86	0	0	1
OG0000404	120	225	0	0	0	0	0	0	0	0	0	0	0
OG0000054	102	126	10	25	6	21	26	9	13	7	1	0	5
OG0000001	261	348	12	274967	12648	78251	24322	12	92947	143187	201	0	38632
OG0004461	273	273	0	2	0	0	0	0	1	1	0	0	0
OG0002230	108	108	0	0	0	0	0	0	0	0	0	0	0
OG0002648	246	246	0	5	0	0	0	0	2	3	0	0	0
OG0002265	162	162	0	3	1	0	0	0	2	0	0	0	1
OG0002633	126	126	0	6	0	3	0	0	0	6	0	0	0
OG0002165	174	174	0	0	0	1	0	0	0	0	0	0	0
OG0002130	213	213	0	10	0	1	0	0	0	8	0	0	2
OG0002187	180	180	0	4	0	0	0	0	2	2	0	0	0
OG0002535	93	93	0	0	0	0	0	0	0	0	0	0	0
OG0005019	318	318	0	2	1	2	0	0	0	2	0	0	0
OG0002842	162	162	1	10	1	2	0	1	5	4	0	0	1
OG0004545	453	453	0	19	1	12	0	0	0	19	0	0	0
OG0002065	402	402	0	40	3	46	0	0	0	35	4	0	1
OG0002615	114	114	0	0	0	0	0	0	0	0	0	0	0
OG0001763	375	375	0	28	4	15	0	0	3	23	0	0	2
OG0005648	159	159	0	0	0	0	0	0	0	0	0	0	0
OG0001006	204	204	0	1	0	1	0	0	0	1	0	0	0
OG0002517	177	177	0	0	0	0	0	0	0	0	0	0	0
OG0002488	120	120	0	0	0	0	0	0	0	0	0	0	0
OG0001654	120	204	0	1	7	0	0	0	1	0	0	0	0
OG0001749	459	459	0	16	6	8	0	0	2	12	0	0	2
OG0003911	132	132	0	1	2	0	0	0	1	0	0	0	0
OG0002908	144	144	0	0	0	11	0	0	0	0	0	0	0
OG0004588	138	138	0	0	0	3	0	0	0	0	0	0	0
OG0000753	186	282	0	83	38	36	3	0	8	61	0	0	14
OG0000389	126	288	0	0	0	0	0	0	0	0	0	0	0
OG0000724	147	147	0	1	4	1	0	0	0	0	0	0	1
OG0005106	93	93	0	0	0	0	0	0	0	0	0	0	0
OG0001794	486	486	0	4	0	2	0	0	0	4	0	0	0
OG0004716	222	222	0	7	0	0	0	0	4	2	0	0	1
OG0005351	99	99	0	2	0	0	0	0	0	0	0	0	2
OG0000611	96	315	1240	1734	382	263	73	1051	785	544	12	8	574
OG0005659	174	174	2	7	2	27	4	2	3	3	0	0	1
OG0002408	384	384	0	67	14	59	58	0	3	47	1	0	16
OG0005596	165	165	0	2	0	0	0	0	1	0	0	0	1
OG0005124	108	108	0	0	0	0	0	0	0	0	0	0	0
OG0000309	390	390	0	34	18	16	14	0	6	22	0	0	6
OG0001344	186	207	0	0	0	0	0	0	0	0	0	0	0
OG0002568	168	168	0	3	0	0	0	0	0	3	0	0	0
OG0004034	114	114	0	0	0	0	0	0	0	0	0	0	0
OG0004061	270	270	0	16	11	6	0	0	9	5	0	0	2
OG0002422	144	144	1	0	3	24	0	1	0	0	0	0	0
OG0002455	102	102	0	4	0	0	0	0	0	4	0	0	0
OG0004482	132	132	1	10	0	0	0	1	1	6	1	0	2
OG0004383	105	105	5	0	0	0	0	3	0	0	0	2	0
OG0003541	183	183	0	161	20	557	0	0	13	141	4	0	3
OG0003956	108	108	4	3	0	0	0	3	3	0	0	0	1
OG0001133	174	174	0	6	0	0	0	0	4	0	0	0	2
OG0002368	186	186	0	4	5	2	0	0	1	3	0	0	0
OG0000214	210	297	0	190	25	83	37	0	24	96	42	0	28
OG0000917	105	105	0	3	1	0	0	0	0	3	0	0	0
OG0000549	120	120	0	73	90	39	1	0	0	51	0	0	22
OG0000363	213	234	0	1	0	0	0	0	0	0	0	0	1
OG0005260	93	93	4	0	4	0	0	3	0	0	0	0	1
OG0001414	213	267	0	12	16	4	5	0	7	3	0	0	2
OG0001844	120	120	3	1	0	0	0	2	0	1	0	0	1
OG0001811	249	291	0	3	0	2	0	0	0	2	1	0	0
OG0000637	318	318	0	41	2	42	1	0	3	35	1	0	2
OG0000285	207	246	0	14	2	1	0	0	7	6	0	0	1
OG0000232	102	102	0	0	0	0	0	0	0	0	0	0	0
OG0000935	192	192	0	0	0	4	0	0	0	0	0	0	0
OG0000567	321	330	0	14	16	13	39	0	2	11	0	0	1
OG0002302	144	144	0	0	0	0	0	0	0	0	0	0	0
OG0003191	141	141	0	0	0	0	0	0	0	0	0	0	0
OG0001448	102	102	262	109	130	18	27	147	40	3	45	87	49
OG0004675	270	270	0	1	1	8	0	0	0	0	1	0	0
OG0005274	372	372	0	11	1	1	0	0	0	8	0	0	3
OG0004949	393	393	0	6	0	2	0	0	0	4	2	0	0
OG0004129	306	306	0	4	8	8	0	0	0	2	0	0	2
OG0004287	105	105	0	0	6	0	0	0	0	0	0	0	0
OG0003800	156	156	1	5	1	0	1	1	3	1	0	0	1
OG0004444	423	423	0	14	1	6	0	0	1	10	0	0	3
OG0002785	123	123	1	2	0	23	0	1	0	2	0	0	0
OG0000680	186	186	26	223	6	46	141	26	78	119	2	0	24
OG0004428	180	180	0	0	0	6	0	0	0	0	0	0	0
OG0000314	297	303	0	1	0	0	0	0	0	0	0	0	1
OG0001523	144	150	41	124	9	80	72	41	29	68	8	0	19
OG0001979	213	213	0	0	0	0	0	0	0	0	0	0	0
OG0001554	114	114	0	0	0	0	0	0	0	0	0	0	0
OG0001924	93	93	16	4	0	0	0	0	0	0	2	13	5
OG0001201	327	882	0	60	4	34	0	0	0	58	2	0	0
OG0003649	111	111	0	0	0	0	0	0	0	0	0	0	0
[truncated: 3,688 more rows]

## Sheet: late_FB_EU
Orthogroup	Short	Long	Cat1	Cat2	Cat3	Cat4	Cat5	Cata	Catb	Catc	Catd	Cate	noBlast
OG0000767	144	144	2	12	0	0	2	2	5	4	0	0	3
OG0005178	183	183	0	4	0	5	0	0	2	2	0	0	0
OG0000785	99	123	0	0	0	0	0	0	0	0	0	0	0
OG0001728	180	288	0	0	0	4	2	0	0	0	0	0	0
OG0004347	135	135	0	0	0	0	1	0	0	0	0	0	0
OG0002549	282	282	0	0	0	0	0	0	0	0	0	0	0
OG0005232	183	183	0	0	0	4	0	0	0	0	0	0	0
OG0000667	171	171	0	0	2	2	0	0	0	0	0	0	0
OG0005683	645	645	0	2	0	0	0	0	0	2	0	0	0
OG0005652	162	162	3	73	3	9	25	3	29	34	0	0	10
OG0004680	135	135	0	2	0	0	0	0	1	0	0	0	1
OG0002193	249	249	0	6	0	1	0	0	1	5	0	0	0
OG0002051	240	240	0	3	0	0	0	0	0	1	0	0	2
OG0002004	183	183	0	0	0	0	0	0	0	0	0	0	0
OG0000013	102	423	11	273	387	554	800	10	1	262	4	1	6
OG0002401	402	402	0	1	1	4	0	0	0	0	1	0	0
OG0005078	246	246	0	0	0	1	0	0	0	0	0	0	0
OG0004095	360	360	0	4	0	1	0	0	0	4	0	0	0
OG0002389	93	93	0	0	47	3	49	0	0	0	0	0	0
OG0002354	129	129	0	0	0	6	0	0	0	0	0	0	0
OG0000311	252	339	0	19	6	8	31	0	4	11	0	0	4
OG0003118	192	192	0	0	0	0	0	0	0	0	0	0	0
OG0001045	93	93	0	0	0	0	0	0	0	0	0	0	0
OG0001010	150	249	0	4589	147	2235	2987	0	0	4129	14	0	446
OG0002572	222	222	0	0	0	1	0	0	0	0	0	0	0
OG0002807	330	330	0	29	23	9	33	0	9	16	2	0	2
OG0003455	174	174	0	0	0	0	0	0	0	0	0	0	0
OG0005678	132	132	0	0	0	0	0	0	0	0	0	0	0
OG0001185	141	240	0	0	3	0	0	0	0	0	0	0	0
OG0002376	243	243	0	0	0	0	0	0	0	0	0	0	0
OG0002309	159	159	0	0	0	0	0	0	0	0	0	0	0
OG0000609	204	246	0	17	3	3	0	0	2	11	1	0	3
OG0003695	177	177	0	0	0	0	0	0	0	0	0	0	0
OG0000149	117	117	0	0	0	1	0	0	0	0	0	0	0
OG0005349	171	171	0	0	0	0	0	0	0	0	0	0	0
OG0003145	180	180	0	2	0	0	0	0	0	2	0	0	0
OG0004729	177	177	0	0	0	2	0	0	0	0	0	0	0
OG0000540	93	96	0	0	0	0	0	0	0	0	0	0	0
OG0005617	168	168	0	0	0	0	0	0	0	0	0	0	0
OG0003218	105	105	1	0	0	1	0	1	0	0	0	0	0
OG0000863	225	225	0	20	2	9	0	0	4	14	0	0	2
OG0001422	252	444	0	246	871	1285	1014	0	1	219	8	0	18
OG0004397	363	363	0	14	3	1	0	0	7	5	0	0	2
OG0001970	141	141	0	0	0	0	0	0	0	0	0	0	0
OG0000689	126	222	11	30	2	20	64	9	14	9	0	0	9
OG0000257	96	96	0	0	0	0	0	0	0	0	0	0	0
OG0003940	150	150	1	5	0	1	0	1	4	0	0	0	1
OG0001127	207	207	0	0	0	0	0	0	0	0	0	0	0
OG0003211	411	411	0	0	9	5	0	0	0	0	0	0	0
OG0003123	129	129	0	0	0	0	0	0	0	0	0	0	0
OG0003575	393	393	0	15	43	16	0	0	2	11	0	0	2
OG0003198	126	126	5	134	249	37	115	5	95	1	13	0	25
OG0003520	156	156	0	0	1	0	0	0	0	0	0	0	0
OG0003597	144	144	323	1566	47	222	3	304	686	609	3	0	287
OG0003276	414	414	0	7	0	6	0	0	0	5	0	0	2
OG0005189	138	138	0	0	0	7	0	0	0	0	0	0	0
OG0004665	225	225	2	60	1	13	5	2	39	13	0	0	8
OG0003298	312	312	0	0	2	0	0	0	0	0	0	0	0
OG0003640	177	177	0	0	0	0	1	0	0	0	0	0	0
OG0000894	129	129	99	239	14	38	5	93	95	99	0	0	51
OG0003266	213	213	0	0	0	10	0	0	0	0	0	0	0
OG0004801	456	456	0	17	24	9	0	0	0	14	0	0	3
OG0005300	285	285	0	47	7	4	0	0	21	17	1	0	8
OG0002985	153	153	0	0	0	2	0	0	0	0	0	0	0
OG0002958	138	138	0	0	0	0	0	0	0	0	0	0	0
OG0002773	165	165	0	0	0	0	0	0	0	0	0	0	0
OG0003358	540	540	0	8	5	4	0	0	2	4	0	0	2
OG0004192	273	273	0	125	292	241	108	0	44	39	16	0	26
OG0001473	186	186	0	25	0	12	14	0	1	17	3	0	4
OG0001517	174	174	1	4	0	3	0	1	0	4	0	0	0
OG0004008	666	666	0	13	1	2	0	0	0	13	0	0	0
OG0003379	99	99	0	0	0	0	0	0	0	0	0	0	0
OG0000101	93	93	7472	601	51	336	1397	6901	487	2	0	77	606
OG0004838	270	270	0	14	0	4	0	0	4	8	0	0	2
OG0000154	153	303	0	53	33	88	29	0	5	39	0	0	9
OG0001277	144	144	1	77	1	20	1	1	0	67	0	0	10
OG0002898	174	174	0	7	0	45	0	0	2	5	0	0	0
OG0000954	153	153	0	0	0	0	0	0	0	0	0	0	0
OG0000849	204	204	2	88	12	17	35	2	34	35	1	0	18
OG0001803	297	297	0	0	0	0	0	0	0	0	0	0	0
OG0000067	135	135	194	171	31	55	294	185	101	45	3	0	31
OG0005574	153	153	0	0	0	0	0	0	0	0	0	0	0
OG0000187	123	123	0	0	2	8	0	0	0	0	0	0	0
OG0005033	306	306	0	10	1	29	1	0	0	10	0	0	0
OG0003844	126	126	0	0	0	0	0	0	0	0	0	0	0
OG0003811	135	135	7	44	2	3	0	6	21	13	0	0	11
OG0003080	126	126	0	0	0	7	0	0	0	0	0	0	0
OG0000413	156	324	0	669	43	411	1032	0	37	619	0	0	13
OG0005020	177	177	0	8	0	0	0	0	3	2	0	0	3
OG0002867	204	204	0	0	0	2	0	0	0	0	0	0	0
OG0005143	303	303	0	247	62	13	1	0	191	14	1	0	41
OG0002606	108	108	1	0	0	1	0	0	0	0	0	0	1
OG0003746	411	411	0	6	1	0	0	0	0	6	0	0	0
OG0002158	366	366	0	1	2	15	0	0	0	1	0	0	0
OG0002123	99	99	1	0	0	0	0	1	0	0	0	0	0
OG0002526	126	126	66	127	22	1185	0	62	2	96	6	1	26
OG0001219	216	216	0	8	0	9	0	0	2	6	0	0	0
OG0002851	162	162	0	0	0	1	0	0	0	0	0	0	0
OG0002072	138	138	1893	7931	141	1414	0	1714	2388	3969	55	8	1690
OG0001382	582	582	0	13	5	7	0	0	1	8	0	0	4
OG0001787	249	249	0	51	3	21	7	0	12	28	1	0	10
OG0002660	96	96	0	0	0	1	0	0	0	0	0	0	0
OG0001770	114	114	0	0	0	0	0	0	0	0	0	0	0
OG0002105	99	99	0	0	0	0	0	0	0	0	0	0	0
OG0001073	213	375	0	32	7	33	5	0	13	17	0	0	2
OG0002500	168	168	0	0	0	0	0	0	0	0	0	0	0
OG0000479	195	285	1	16	21	35	40	1	5	8	0	0	3
OG0001299	111	141	0	0	0	0	0	0	0	0	0	0	0
OG0001647	351	351	0	10	3	5	0	0	2	2	5	0	1
OG0003312	312	312	0	33	2	2	0	0	7	16	0	0	10
OG0000744	174	357	0	49	40	42	65	0	13	24	1	0	11
OG0000711	240	240	1	33	1	5	0	1	4	28	1	0	0
OG0005115	249	249	0	2	0	3	0	0	0	2	0	0	0
OG0000679	372	372	0	10	0	13	0	0	0	9	0	0	1
OG0000624	174	681	0	1908	41	488	315	0	97	1615	73	0	123
OG0001084	102	102	0	0	0	0	0	0	0	0	0	0	0
OG0003011	198	198	0	29	166	43	11	0	15	4	6	0	4
OG0003512	141	141	0	1	0	0	0	0	1	0	0	0	0
OG0002018	171	171	0	4	0	0	0	0	0	1	0	0	3
OG0000486	204	204	0	0	0	0	0	0	0	0	0	0	0
OG0000083	138	138	1	138	305	56061	41	1	13	100	1	0	24
OG0005133	312	312	0	279	344	363	389	0	66	185	1	0	27
OG0004540	207	207	0	18	0	1	0	0	8	6	0	0	4
OG0004335	474	474	0	35	0	17	0	0	0	35	0	0	0
OG0004009	342	342	0	9	0	9	0	0	0	6	0	0	3
OG0004072	396	396	0	26	0	2	0	0	3	20	0	0	3
OG0002435	189	189	0	0	0	0	0	0	0	0	0	0	0
OG0002098	111	111	1	0	0	0	0	1	0	0	0	0	0
OG0002460	99	99	0	0	0	0	0	0	0	0	0	0	0
OG0005379	99	99	0	0	0	0	0	0	0	0	0	0	0
OG0003496	393	393	0	5	1	1	0	0	3	2	0	0	0
OG0003556	195	195	0	10	0	4	0	0	7	2	0	0	1
OG0004277	303	303	0	127	15	56	35	0	13	82	3	0	29
OG0003923	225	225	0	7	2	1	0	0	1	4	0	0	2
OG0001146	207	261	1	57	1	94	109	1	5	24	28	0	0
OG0004089	273	273	0	303	423	280	368	0	143	102	13	0	45
OG0002395	216	216	0	26	1	7	0	0	7	14	1	0	4
OG0001364	177	177	0	0	0	1	0	0	0	0	0	0	0
OG0001059	249	249	0	66	34	37	6	0	24	33	2	0	7
OG0004054	264	264	0	0	0	3	0	0	0	0	0	0	0
OG0000904	156	156	0	0	2	0	0	0	0	0	0	0	0
OG0001164	192	192	0	0	0	0	0	0	0	0	0	0	0
OG0004644	144	144	0	0	0	2	0	0	0	0	0	0	0
OG0000356	120	213	0	17	27	6	29	0	8	7	0	0	2
OG0003569	186	186	0	0	0	0	0	0	0	0	0	0	0
OG0005215	180	180	0	2	2	0	0	0	0	0	0	0	2
OG0001403	303	303	0	6	1	9	0	0	0	6	0	0	0
OG0000642	249	249	0	18	1	17	0	0	0	18	0	0	0
OG0000296	225	228	0	0	0	1	0	0	0	0	0	0	0
OG0005631	102	102	0	0	0	0	0	0	0	0	0	0	0
OG0000274	129	420	0	67	1	33	1	0	1	61	2	0	3
OG0000995	222	228	0	211	35	83	2	0	2	176	0	0	33
OG0000922	261	453	0	2	4	1	0	0	0	2	0	0	0
OG0000521	108	108	0	0	0	0	0	0	0	0	0	0	0
OG0002337	120	120	0	0	0	0	0	0	0	0	0	0	0
OG0003251	522	522	0	1	0	1	0	0	0	1	0	0	0
OG0004600	315	315	0	1059	114	2075	144	0	111	691	3	0	254
OG0005455	168	168	0	1	0	1	0	0	0	1	0	0	0
OG0003461	150	150	0	0	0	0	0	0	0	0	0	0	0
OG0003894	189	189	0	2	0	0	0	0	0	0	2	0	0
OG0004771	396	396	0	14	4	13	0	0	0	13	1	0	0
OG0004294	549	549	0	478	73	216	8	0	0	74	397	0	7
OG0002886	345	345	0	49	0	10	0	0	24	14	3	0	8
OG0000879	180	429	0	41	0	22	0	0	1	33	5	0	2
OG0005254	93	93	0	0	0	0	0	0	0	0	0	0	0
OG0001469	396	396	0	5	0	2	0	0	0	5	0	0	0
OG0000693	96	300	59	73	21	62	82	47	29	24	8	2	22
OG0004248	213	213	0	0	0	0	0	0	0	0	0	0	0
OG0001534	528	528	0	3	0	7	0	0	0	3	0	0	0
OG0001561	102	102	0	0	0	0	0	0	0	0	0	0	0
OG0005386	99	99	228	82	0	46	91	187	0	64	0	7	52
OG0001269	309	309	0	280	83	100	11	0	32	200	2	0	46
OG0001234	96	96	0	1	0	0	0	0	0	1	0	0	0
OG0000857	219	264	0	7	0	4	2	0	0	6	0	0	1
OG0002647	123	123	2	5	0	0	0	2	5	0	0	0	0
OG0001496	381	474	0	27	2	13	0	0	2	20	0	0	5
OG0001893	234	234	0	1	0	0	0	0	1	0	0	0	0
OG0001951	105	105	2	0	0	0	0	2	0	0	0	0	0
OG0002944	354	354	0	18	0	0	0	0	2	13	0	0	3
OG0001904	294	294	0	16	0	2	0	0	9	2	0	0	5
OG0005193	318	318	0	28	0	34	0	0	0	28	0	0	0
OG0001447	147	147	0	0	0	0	0	0	0	0	0	0	0
OG0003317	501	501	0	10	6	66	0	0	0	7	2	0	1
OG0003712	102	102	0	0	2	12	0	0	0	0	0	0	0
OG0003047	99	99	0	0	0	0	0	0	0	0	0	0	0
OG0004997	345	345	0	32	0	21	0	0	0	30	2	0	0
OG0003661	336	336	0	17	8	4	0	0	11	2	2	0	2
OG0004784	144	144	0	0	0	3	0	0	0	0	0	0	0
OG0000146	270	273	0	17	0	22	0	0	0	17	0	0	0
OG0004562	132	132	0	0	0	1	0	0	0	0	0	0	0
OG0002707	288	288	0	4	0	1	0	0	0	3	0	0	1
OG0003339	402	402	0	6	1	3	0	0	1	3	0	0	2
OG0003787	585	585	0	16	0	8	0	0	0	13	2	0	1
OG0003769	411	411	0	3	0	0	0	0	0	3	0	0	0
OG0002224	414	414	0	12	8	8	0	0	4	6	2	0	0
OG0001334	138	138	37	46	5	7	70	35	27	6	0	0	15
OG0002293	333	333	0	108	59	34	0	0	33	55	1	0	19
OG0002629	93	93	0	0	0	0	0	0	0	0	0	0	0
OG0003061	180	180	0	10	20	5	0	0	0	6	0	0	4
OG0002905	231	231	0	3	0	5	0	0	0	3	0	0	0
OG0000382	114	114	0	0	0	0	0	0	0	0	0	0	0
OG0004859	327	327	0	7	1	0	0	0	2	3	0	0	2
OG0005665	351	351	0	32	1	11	0	0	5	22	0	0	5
OG0002592	219	219	0	0	0	0	0	0	0	0	0	0	0
OG0000168	183	183	0	7	0	36	0	0	0	7	0	0	0
OG0001252	132	132	0	5	0	2	0	0	3	1	0	0	1
OG0001686	123	189	0	8	0	0	0	0	0	5	0	0	3
OG0001664	123	177	0	10	1	4	0	0	1	5	0	0	4
OG0001312	153	153	0	4	0	0	5	0	1	2	0	0	1
OG0001711	123	183	0	2	0	0	0	0	0	2	0	0	0
OG0005488	222	222	3	11	1	5	0	3	1	6	0	0	4
OG0004039	435	435	0	25	32	60	6	0	2	20	0	0	3
OG0003382	399	399	0	25	19	18	0	0	0	23	0	0	2
OG0000430	123	417	0	61	7	124	0	0	0	60	0	0	1
OG0000048	177	177	104	1543	119	280	499	104	652	616	3	0	272
OG0000465	198	426	0	281	70	238	77	0	5	159	98	0	19
OG0000033	108	711	21	437	229	1018	176	19	98	298	4	0	39
OG0000765	240	240	0	2	0	1	0	0	1	0	0	0	1
OG0000730	210	285	0	85	5	134	0	0	1	84	0	0	0
OG0000787	270	270	1	410	16	64	45	1	130	229	4	0	47
OG0000335	336	495	0	592	757	1047	968	0	31	375	136	0	50
OG0004938	213	213	0	0	0	2	0	0	0	0	0	0	0
OG0004851	429	429	0	276	491	246	109	0	8	216	0	0	52
OG0004682	183	183	3	15	1	1	0	3	5	5	0	0	5
OG0002191	663	663	0	97	3	54	0	0	0	94	0	0	3
OG0005230	105	105	1	0	0	0	0	0	0	0	0	0	1
OG0001283	117	132	2	4	0	5	0	2	2	0	0	0	2
OG0004409	138	138	0	3	8	3	0	0	0	2	0	0	1
OG0004473	162	162	0	0	0	0	0	0	0	0	0	0	0
OG0000665	222	231	0	1	0	10	0	0	0	1	0	0	0
OG0005681	222	222	0	0	0	0	0	0	0	0	0	0	0
OG0005004	144	144	0	0	0	0	0	0	0	0	0	0	0
OG0002006	99	99	0	0	0	0	0	0	0	0	0	0	0
OG0000015	93	159	0	0	0	0	0	0	0	0	0	0	0
OG0002403	192	192	0	141	36	882	358	0	2	113	2	0	24
OG0004097	210	210	0	2	0	0	0	0	0	2	0	0	0
OG0000175	255	270	0	0	0	0	0	0	0	0	0	0	0
OG0002356	123	123	0	0	0	0	0	0	0	0	0	0	0
OG0000317	114	186	3	13	53	19	41	3	10	2	0	0	1
OG0000288	117	117	0	0	0	0	0	0	0	0	0	0	0
OG0001047	258	258	0	32	1	32	0	0	0	32	0	0	0
OG0002574	177	177	3	8	0	1	0	3	3	4	0	0	1
OG0002429	246	246	0	0	4	6	14	0	0	0	0	0	0
OG0002809	195	195	0	8	0	0	0	0	0	6	0	0	2
OG0003457	132	132	1	1	0	0	0	0	0	1	0	0	1
OG0001187	174	195	0	0	0	0	0	0	0	0	0	0	0
OG0000208	198	291	2	128	184	406	361	2	54	60	0	0	14
OG0003939	183	183	0	0	0	0	0	0	0	0	0	0	0
OG0000368	114	312	0	5	10	2	0	0	0	5	0	0	0
OG0003796	204	204	0	0	0	15	3	0	0	0	0	0	0
OG0003143	270	270	0	27	0	3	0	0	5	18	0	0	4
OG0004727	114	114	0	0	0	1	0	0	0	0	0	0	0
OG0000222	201	300	0	478	272	327	411	0	207	210	2	0	59
OG0000255	108	150	28	69	96	33	89	28	8	51	0	0	10
OG0003216	177	177	0	0	0	0	0	0	0	0	0	0	0
OG0005316	237	237	0	7	0	1	0	0	4	2	0	0	1
OG0004395	441	441	0	0	0	1	0	0	0	0	0	0	0
OG0001972	126	126	0	0	0	0	0	0	0	0	0	0	0
OG0000140	207	207	0	0	0	6	0	0	0	0	0	0	0
OG0000568	309	735	0	534	73	245	6	0	85	342	32	0	75
OG0001125	147	147	0	0	0	0	0	0	0	0	0	0	0
OG0002374	237	237	0	11	0	3	0	0	4	7	0	0	0
OG0000128	171	225	1	35	73	71	99	1	15	9	3	0	8
OG0004253	225	225	0	0	0	0	0	0	0	0	0	0	0
OG0003522	651	651	0	114	51	89	0	0	0	98	16	0	0
OG0002987	147	147	56	313	9	34	49	55	169	87	1	0	57
OG0004243	132	132	1	3	3	84	2	1	0	2	1	0	0
OG0005612	126	126	0	0	0	0	0	0	0	0	0	0	0
OG0004950	159	159	0	16	0	2	0	0	3	10	0	0	3
OG0004663	108	108	0	1	2	0	0	0	0	0	0	0	1
OG0004194	288	288	0	2	0	8	0	0	0	2	0	0	0
OG0005314	156	156	3	8	1	0	0	3	2	5	0	0	1
OG0002724	327	327	0	17	0	5	0	0	0	15	0	0	2
OG0002771	120	120	0	0	0	0	0	0	0	0	0	0	0
OG0001420	231	231	0	4	0	3	0	0	0	4	0	0	0
OG0001858	279	279	0	0	0	2	0	0	0	0	0	0	0
OG0001475	123	216	0	4	0	1	0	0	0	4	0	0	0
OG0001823	135	135	0	0	0	0	0	0	0	0	0	0	0
OG0004255	99	99	0	0	2	0	0	0	0	0	0	0	0
OG0001515	216	216	0	0	0	0	0	0	0	0	0	0	0
OG0001540	201	201	0	3	2	3	0	0	1	0	0	0	2
OG0001918	141	141	0	4	0	0	0	0	1	1	0	0	2
OG0004200	141	141	0	0	0	0	0	0	0	0	0	0	0
OG0000956	357	939	0	3073	982	1567	2	0	14	2991	20	0	48
OG0000502	111	111	15	8	21	0	0	10	3	1	3	0	6
OG0004312	288	288	0	0	0	1	0	0	0	0	0	0	0
OG0004836	249	249	0	21	0	3	0	0	5	14	0	0	2
OG0001275	192	192	0	5	0	98	0	0	0	5	0	0	0
OG0003642	99	99	0	0	0	0	0	0	0	0	0	0	0
OG0000896	123	123	0	0	0	1	0	0	0	0	0	0	0
OG0005248	195	195	0	4	0	2	0	0	3	0	1	0	0
OG0005295	258	258	0	1	0	0	0	0	0	1	0	0	0
OG0001805	207	207	0	0	0	4	0	0	0	0	0	0	0
OG0004136	144	144	0	0	0	0	0	0	0	0	0	0	0
OG0003813	336	336	0	102	6	39	1	0	2	78	1	0	21
OG0000185	105	273	0	6	5	6	5	0	3	1	0	0	2
OG0001698	165	249	0	8	1	65	0	0	0	7	0	0	1
OG0004470	213	213	0	0	0	2	0	0	0	0	0	0	0
OG0003452	216	216	0	0	0	0	0	0	0	0	0	0	0
OG0003842	123	123	1	0	6	2	14	0	0	0	0	0	1
OG0005539	333	333	0	5	7	3	0	0	4	1	0	0	0
OG0004956	336	336	0	21	0	11	0	0	2	19	0	0	0
OG0003086	582	582	0	15	0	1	0	0	5	9	0	0	1
OG0004450	222	222	1	59	13	50	104	1	7	40	0	0	12
OG0002203	201	201	0	2	0	0	0	0	0	2	0	0	0
OG0002659	201	201	0	2	0	6	0	0	0	2	0	0	0
OG0002274	480	480	0	20	4	4	0	0	8	8	0	0	4
OG0002604	96	96	0	0	0	0	0	0	0	0	0	0	0
OG0003748	270	270	0	13	4	2	0	0	0	10	1	0	2
OG0002121	279	279	0	67	1	19	0	0	24	37	1	0	5
OG0002933	102	102	0	0	0	1	0	0	0	0	0	0	0
OG0001618	312	315	0	0	0	0	0	0	0	0	0	0	0
OG0005473	243	243	0	3	8	44	0	0	0	1	1	0	1
OG0001785	336	339	0	22	0	2	0	0	3	18	0	0	1
OG0002662	228	228	0	16	0	1	0	0	4	8	0	0	4
OG0000821	285	318	0	12	4	24	0	0	0	12	0	0	0
OG0001998	315	315	0	10	4	5	0	0	6	2	1	0	1
OG0001380	474	474	0	416	15	197	0	0	15	270	101	0	30
OG0001632	180	180	0	0	0	1	0	0	0	0	0	0	0
OG0001645	111	126	0	0	0	0	0	0	0	0	0	0	0
OG0003028	291	291	0	12	2	1	0	0	0	9	0	0	3
OG0005560	177	177	0	0	0	0	0	0	0	0	0	0	0
OG0002499	168	168	3	16	0	7	4	3	0	12	1	0	3
OG0000746	270	270	0	77	6	124	0	0	0	75	0	0	2
OG0005113	204	204	0	0	0	0	0	0	0	0	0	0	0
OG0001758	132	132	1	19	0	4	0	1	16	2	0	0	1
OG0000114	111	111	0	2	0	0	0	0	2	0	0	0	0
OG0002524	114	114	0	0	0	0	0	0	0	0	0	0	0
OG0000451	102	192	0	24	3	46	21	0	0	16	0	0	8
OG0000484	180	207	0	79	84	65	79	0	2	61	6	0	10
OG0005062	333	333	0	13	16	7	0	0	0	11	0	0	2
OG0000081	300	363	0	99	10	39	79	0	0	68	21	0	10
OG0003013	492	492	0	13	1	17	0	0	0	10	2	0	1
OG0004070	294	294	0	21	5	1	0	0	3	16	0	0	2
OG0000779	225	339	0	0	0	0	0	0	0	0	0	0	0
OG0005168	108	108	0	0	0	0	0	0	0	0	0	0	0
OG0002107	192	192	0	0	0	29	0	0	0	0	0	0	0
OG0002502	96	96	0	0	0	0	0	0	0	0	0	0	0
OG0002926	177	177	0	6	3	29	0	0	0	6	0	0	0
OG0002030	141	141	0	2	1	0	0	0	2	0	0	0	0
OG0001140	189	189	0	3	0	0	0	0	0	3	0	0	0
OG0002437	174	174	0	0	1	5	0	0	0	0	0	0	0
OG0001366	99	99	0	0	0	0	1	0	0	0	0	0	0
OG0001732	171	288	0	82	8	54	68	0	35	37	1	0	9
OG0003550	96	96	0	0	0	0	0	0	0	0	0	0	0
OG0004056	93	93	2	0	0	0	0	0	0	0	0	0	2
OG0002397	147	147	1	15	39	11	24	1	5	5	1	0	4
OG0000622	315	315	0	3	0	7	1	0	0	3	0	0	0
OG0001086	180	180	0	0	0	6	0	0	0	0	0	0	0
OG0000902	105	105	157	44	9	15	12	133	31	1	0	0	36
OG0000354	114	114	0	0	0	0	0	0	0	0	0	0	0
OG0005217	246	246	0	3	0	0	0	0	3	0	0	0	0
OG0002813	333	333	0	12	3	10	0	0	1	10	0	0	1
OG0003490	114	114	0	0	0	0	0	0	0	0	0	0	0
OG0000294	93	93	0	0	0	0	0	0	0	0	0	0	0
OG0000276	147	198	2	40	6	19	31	2	11	21	0	0	8
OG0003137	102	102	0	0	0	1	0	0	0	0	0	0	0
OG0004748	120	120	4	6	4	73	0	2	0	4	0	2	2
OG0000997	213	213	0	4	0	9	0	0	0	4	0	0	0
OG0000979	354	906	0	3	5	7	0	0	0	3	0	0	0
OG0000523	135	135	0	0	0	0	0	0	0	0	0	0	0
OG0002335	123	123	0	0	0	1	0	0	0	0	0	0	0
OG0005604	186	186	7	60	14	69	36	4	22	16	12	3	10
OG0003896	93	93	3	1	0	0	0	3	0	1	0	0	0
OG0001031	324	348	0	3	1	18	0	0	0	1	1	0	1
OG0004977	171	171	0	0	0	1	0	0	0	0	0	0	0
OG0003685	120	120	0	0	0	0	0	0	0	0	0	0	0
OG0004602	348	348	0	32	16	41	12	0	1	20	3	0	8
OG0002836	132	132	0	6	2	0	0	0	0	2	1	0	3
OG0005563	282	282	0	0	0	1	0	0	0	0	0	0	0
OG0003463	258	258	0	27	0	4	0	0	1	20	0	0	6
OG0003393	255	255	0	2	0	0	0	0	0	1	0	0	1
OG0004773	288	288	0	28	3	2	0	0	14	11	0	0	3
OG0000877	336	501	0	159	61	71	0	0	3	138	0	0	18
OG0005256	237	237	0	0	0	0	0	0	0	0	0	0	0
OG0001536	180	180	0	0	1	4	0	0	0	0	0	0	0
OG0000691	468	468	0	20	0	5	0	0	0	20	0	0	0
OG0004628	621	621	0	1	4	0	0	0	0	1	0	0	0
OG0001441	240	240	0	4	8	9	1	0	1	3	0	0	0
OG0001494	162	162	0	0	0	1	0	0	0	0	0	0	0
OG0001891	426	426	0	134	3	21	0	0	31	77	1	0	25
OG0005191	165	165	0	0	0	0	0	0	0	0	0	0	0
OG0003239	231	231	0	8	0	22	0	0	0	4	2	0	2
OG0000851	117	117	0	0	1	2	0	0	0	0	0	0	0
OG0002645	171	171	0	0	0	2	0	0	0	0	0	0	0
OG0001509	165	174	0	23	32	23	21	0	13	0	7	0	3
OG0004539	123	123	21	5	3	15	0	18	0	4	0	0	4
OG0001906	528	528	0	83	12	44	0	0	10	58	5	0	10
OG0005528	300	300	0	4	0	0	0	0	0	2	0	0	2
OG0003961	207	207	3	10	0	0	2	3	4	5	0	0	1
OG0004882	111	111	0	0	0	0	0	0	0	0	0	0	0
OG0004188	138	138	0	0	0	1	0	0	0	0	0	0	0
OG0003315	267	267	0	57	0	17	0	0	0	50	0	0	7
OG0004155	222	222	0	24	1	29	0	0	7	12	0	0	5
OG0003710	276	276	0	0	0	0	0	0	0	0	0	0	0
OG0004786	237	237	0	1	1	4	0	0	0	1	0	0	0
OG0002248	117	117	0	0	0	0	0	0	0	0	0	0	0
OG0003994	363	363	0	4	9	9	0	0	3	0	0	0	1
OG0005646	102	102	0	0	0	0	0	0	0	0	0	0	0
OG0003045	162	162	0	0	0	1	0	0	0	0	0	0	0
OG0004999	174	174	0	0	0	1	0	0	0	0	0	0	0
OG0003667	381	381	0	31	3	14	0	0	8	17	0	0	6
OG0004108	126	126	0	0	0	0	0	0	0	0	0	0	0
OG0005453	516	516	0	0	0	0	0	0	0	0	0	0	0
OG0000144	111	111	0	0	0	0	0	0	0	0	0	0	0
OG0001589	111	111	0	0	0	0	0	0	0	0	0	0	0
OG0001232	210	210	0	6	0	8	0	0	1	5	0	0	0
OG0002705	177	177	0	3	1	6	1	0	0	1	0	0	2
OG0002750	186	186	0	9	16	168	12	0	0	0	6	0	3
OG0005616	330	330	0	10	4	10	0	0	2	6	0	0	2
OG0004177	204	204	0	0	0	3	0	0	0	0	0	0	0
OG0002226	138	138	0	0	0	0	0	0	0	0	0	0	0
OG0001332	189	189	1	62	2	5	0	1	21	30	0	0	11
OG0002690	204	204	2	16	1	4	0	2	4	10	0	0	2
OG0004570	297	297	0	2	0	0	0	0	0	2	0	0	0
OG0003809	144	144	0	16	17	15	21	0	6	8	0	0	2
OG0003866	309	309	0	15	0	18	0	0	2	13	0	0	0
OG0002168	93	93	428	76	5	42	10	368	4	54	0	9	69
OG0002590	132	132	0	0	0	0	0	0	0	0	0	0	0
OG0001684	243	243	0	8	1	1	0	0	0	4	3	0	1
OG0001666	177	177	0	0	0	0	0	0	0	0	0	0	0
OG0001349	159	222	0	0	0	0	0	0	0	0	0	0	0
OG0001713	93	93	1	6	1	0	2	1	0	5	0	0	1
OG0004251	324	324	0	34	0	3	0	0	15	16	0	0	3
OG0004411	132	132	0	0	0	0	0	0	0	0	0	0	0
OG0003384	255	255	0	0	0	0	0	0	0	0	0	0	0
OG0003063	120	120	0	0	0	0	0	0	0	0	0	0	0
OG0000467	210	282	0	7	1	11	0	0	1	6	0	0	0
OG0000031	234	378	0	35913	1826	111683	738	0	2	21882	10874	0	3155
OG0005236	96	96	0	0	0	0	0	0	0	0	0	0	0
OG0000763	306	306	0	1	0	3	0	0	0	1	0	0	0
OG0000732	273	273	0	0	0	0	0	0	0	0	0	0	0
OG0001067	99	222	0	1	1	0	0	0	0	0	0	0	1
OG0000017	207	282	5	1340	133	374	65	5	320	820	0	0	200
OG0001281	114	114	0	0	0	0	0	0	0	0	0	0	0
OG0002830	213	213	0	8	0	7	0	0	1	7	0	0	0
OG0005673	114	114	2	1	0	2	0	2	0	0	0	0	1
OG0004229	315	315	0	34	1	39	0	0	0	34	0	0	0
OG0002576	207	207	0	15	1	2	0	0	7	5	0	0	3
OG0004091	186	186	1	15	17	9	0	1	7	3	0	0	5
OG0001041	258	258	0	0	0	3	0	0	0	0	0	0	0
OG0005543	108	108	1	6	0	0	0	1	3	2	0	0	1
OG0000337	138	138	1	0	0	11	0	1	0	0	0	0	0
OG0005629	249	249	0	0	0	10	0	0	0	0	0	0	0
OG0005580	279	279	0	3	3	1	0	0	0	1	1	0	1
OG0004816	453	453	0	17	0	6	0	0	0	17	0	0	0
OG0003937	348	348	0	22	13	9	0	0	9	13	0	0	0
OG0002350	252	252	0	0	0	0	0	0	0	0	0	0	0
OG0005147	261	261	0	0	2	0	0	0	0	0	0	0	0
OG0003114	273	273	0	0	0	1	0	0	0	0	0	0	0
OG0003141	132	132	0	0	1	0	0	0	0	0	0	0	0
OG0004725	225	225	0	0	0	0	0	0	0	0	0	0	0
OG0002914	309	309	0	18	5	6	0	0	1	6	7	0	4
OG0000220	192	459	0	69	8	78	3	0	0	67	0	0	2
OG0003249	372	372	0	60	18	17	0	0	23	28	1	0	8
OG0003214	96	96	6	0	0	0	0	3	0	0	0	0	3
OG0004046	180	180	0	1	0	7	0	0	0	1	0	0	0
OG0002441	93	93	0	0	0	0	0	0	0	0	0	0	0
OG0005395	225	225	0	11	0	50	0	0	0	11	0	0	0
OG0005318	312	312	0	6	0	15	0	0	0	6	0	0	0
OG0004393	219	219	0	2	4	26	10	0	0	1	0	0	1
OG0004703	387	387	0	0	1	0	0	0	0	0	0	0	0
OG0004204	387	387	0	12	8	14	0	0	0	8	0	0	4
OG0001123	189	189	0	25	1	3	1	0	13	9	0	0	3
OG0002989	132	132	0	0	0	1	0	0	0	0	0	0	0
OG0004509	243	243	0	1	10	0	0	0	0	1	0	0	0
OG0002726	129	129	0	0	0	0	0	0	0	0	0	0	0
OG0004196	396	396	0	31	0	6	1	0	2	22	4	0	3
OG0004472	186	186	0	0	0	0	0	0	0	0	0	0	0
OG0005098	477	477	0	9	6	8	0	0	2	5	2	0	0
OG0000306	159	294	0	35	58	242	48	0	3	22	0	0	10
OG0001477	123	234	0	3	2	0	0	0	3	0	0	0	0
OG0001821	252	261	0	1157	2563	660	189	0	6	927	11	0	213
OG0004834	255	255	0	0	0	1	0	0	0	0	0	0	0
OG0004170	429	429	0	19	1	5	0	0	0	15	0	0	4
OG0002276	204	204	0	0	0	0	0	0	0	0	0	0	0
OG0001513	324	324	0	1	0	1	0	0	0	1	0	0	0
OG0001542	267	267	0	26	0	4	4	0	9	12	0	0	5
OG0003586	177	177	0	0	0	0	0	0	0	0	0	0	0
OG0002719	141	141	0	0	0	0	0	0	0	0	0	0	0
OG0000958	126	126	0	0	0	1	0	0	0	0	0	0	0
OG0000500	162	396	0	6	8	1	0	0	6	0	0	0	0
OG0005297	111	111	1	2	0	0	0	0	0	2	0	0	1
OG0001807	123	123	21	141	14	22	17	20	34	75	2	0	31
OG0003272	147	147	0	0	0	1	0	0	0	0	0	0	0
OG0004634	123	123	4	32	2	4	3	4	3	23	0	0	6
OG0004661	273	273	17	17757	1775	66537	36	13	780	12181	3946	4	850
OG0003644	522	522	0	17	7	15	0	0	0	13	3	0	1
OG0000898	300	300	0	2	0	0	0	0	0	2	0	0	0
OG0004893	102	102	1	1	0	2	1	1	0	1	0	0	0
OG0003345	276	276	0	2	0	15	0	0	0	1	0	0	1
OG0004812	390	390	0	96	225	137	7	0	37	43	2	0	14
OG0004134	129	129	0	5	4	0	2	0	1	1	0	0	3
OG0003815	93	93	6	3	1	0	0	6	0	2	0	0	1
OG0003771	255	255	0	2	0	0	0	0	0	2	0	0	0
OG0002799	129	129	0	0	0	0	0	0	0	0	0	0	0
OG0002201	243	243	0	182	166	1140	456	0	3	108	40	0	31
OG0000818	276	372	0	12	0	11	5	0	0	3	9	0	0
OG0002602	840	840	0	27	0	6	0	0	0	26	0	0	1
OG0003084	147	147	1	20	3	123	53	1	1	8	3	0	8
OG0004711	123	123	0	0	0	0	0	0	0	0	0	0	0
OG0000078	138	138	0	0	0	0	0	0	0	0	0	0	0
OG0004983	141	141	0	1	0	0	1	0	0	0	0	0	1
OG0001386	261	261	0	10	6	2	0	0	5	4	0	0	1
OG0001783	120	183	2	76	75	19	6	1	0	58	0	0	19
OG0000823	174	174	0	0	0	1	0	0	0	0	0	0	0
OG0004326	108	108	0	0	0	0	0	0	0	0	0	0	0
OG0000178	174	312	1	224	46	153	230	1	120	79	2	0	23
OG0001930	693	693	0	50	7	36	0	0	0	23	25	0	2
OG0000183	168	273	7	139	28	49	27	7	53	53	7	0	26
OG0001630	108	108	0	0	0	0	0	0	0	0	0	0	0
OG0000740	159	159	0	0	0	3	0	0	0	0	0	0	0
OG0005111	366	366	0	15	1	3	0	0	0	9	2	0	4
OG0002127	246	246	0	14	0	5	0	0	3	10	0	0	1
OG0000116	144	270	0	6	9	49	0	0	0	3	2	0	1
OG0002522	297	297	0	4	9	14	0	0	1	3	0	0	0
OG0005498	93	93	0	0	0	0	1	0	0	0	0	0	0
OG0002979	255	255	0	14	1	3	0	0	8	4	1	0	1
OG0000453	249	249	0	0	0	1	0	0	0	0	0	0	0
OG0002417	579	579	0	127	51	91	0	0	13	104	2	0	8
OG0003601	306	306	0	14	1	9	0	0	9	3	1	0	1
OG0003015	225	225	0	0	0	11	0	0	0	0	0	0	0
OG0002924	126	126	0	0	0	1	0	0	0	0	0	0	0
OG0004076	348	348	0	11	1	4	0	0	2	8	0	0	1
OG0005409	147	147	0	3	0	0	0	0	0	2	0	0	1
OG0002109	234	234	0	2	0	0	0	0	1	0	0	0	1
OG0002559	144	144	0	0	0	0	0	0	0	0	0	0	0
OG0001193	243	243	0	28	1	1	0	0	11	14	0	0	3
OG0002032	285	285	0	2	0	3	0	0	0	2	0	0	0
OG0001142	138	138	0	0	0	0	0	0	0	0	0	0	0
OG0002431	156	156	5	99	19	1335	2	5	33	49	6	0	11
OG0001368	192	315	0	5	6	5	0	0	2	3	0	0	0
OG0001730	165	165	0	4	2	22	0	0	0	4	0	0	0
OG0004272	165	165	0	0	0	0	0	0	0	0	0	0	0
OG0002189	147	147	0	0	0	0	0	0	0	0	0	0	0
OG0004058	282	282	0	11	7	2	0	0	2	8	0	0	1
OG0005334	105	105	2	6	0	8	1	2	0	5	1	0	0
OG0000675	186	186	0	87	30	679	1	0	4	82	0	0	1
OG0000620	123	123	0	1	0	0	0	0	1	0	0	0	0
OG0001088	249	249	0	17	1	1	0	0	0	16	0	0	1
OG0000900	141	192	3	48	26	0	45	3	31	7	0	0	10
OG0001168	156	156	0	0	0	13	0	0	0	0	0	0	0
OG0000352	234	234	0	270	3	152	0	0	21	192	2	0	55
OG0002258	555	555	0	49	2	30	0	0	0	45	1	0	3
OG0005211	246	246	0	0	0	3	0	0	0	0	0	0	0
OG0002811	180	180	0	0	0	3	0	0	0	0	0	0	0
OG0004323	141	141	2	10	0	2	0	2	2	4	0	0	4
OG0003492	138	138	0	0	0	0	0	0	0	0	0	0	0
OG0000292	108	135	197	202	407	130	350	165	53	116	1	13	51
OG0003135	135	135	0	0	0	1	0	0	0	0	0	0	0
OG0003160	213	213	0	0	0	1	13	0	0	0	0	0	0
OG0003538	141	141	1	22	0	3	0	1	5	15	0	0	2
OG0000991	141	141	0	0	0	0	0	0	0	0	0	0	0
OG0004345	288	288	0	13	4	6	0	0	5	6	0	0	2
OG0001868	198	369	0	68	4	23	7	0	10	49	3	0	6
OG0002333	93	93	18	32	0	82	88	17	9	8	0	0	16
OG0003898	126	126	3	4	0	0	0	1	0	4	0	0	2
OG0001033	162	162	0	0	1	7	0	0	0	0	0	0	0
OG0003255	303	303	0	0	0	0	1	0	0	0	0	0	0
OG0003687	114	114	293	211	21	2	122	263	168	5	0	1	67
OG0004305	222	222	0	1	3	1	3	0	1	0	0	0	0
OG0003532	222	222	0	0	0	7	0	0	0	0	0	0	0
OG0004775	345	345	0	15	19	15	0	0	0	12	0	0	3
OG0000875	171	171	1	47	6	426	2	1	5	39	2	0	1
OG0005364	105	105	0	0	0	0	0	0	0	0	0	0	0
OG0001530	117	117	99	39	13	41	48	93	0	34	1	0	10
OG0000697	249	255	0	4	1	0	0	0	3	1	0	0	0
OG0003958	417	417	0	1	0	1	0	0	0	1	0	0	0
OG0000525	186	186	0	0	0	0	0	0	0	0	0	0	0
OG0000853	168	168	4	58	2	10	0	4	36	17	0	0	5
OG0004308	114	114	0	0	1	14	0	0	0	0	0	0	0
OG0001443	675	675	0	129	4	50	0	0	0	118	0	0	11
OG0003280	372	372	0	81	18	46	98	0	11	63	0	0	7
OG0003638	192	192	0	9	1	5	0	0	1	5	0	0	3
OG0004157	510	510	0	10	0	3	0	0	2	6	0	0	2
OG0002940	198	198	0	0	0	1	0	0	0	0	0	0	0
OG0004298	330	330	0	27	3	9	0	0	12	13	0	0	2
OG0005551	156	156	0	8	0	0	0	0	7	1	0	0	0
OG0003963	99	99	12	4	0	0	0	11	3	1	0	0	1
OG0004880	171	171	0	0	0	0	0	0	0	0	0	0	0
OG0004640	270	270	0	15	0	7	0	0	7	7	0	0	1
OG0003665	207	207	0	7	1	1	0	0	4	2	0	0	1
OG0004780	246	246	0	5	16	9	0	0	0	4	1	0	0
OG0002246	225	225	1	72	2	20	0	1	20	41	1	0	10
OG0005451	183	183	3	56	1	7	0	3	34	12	0	0	10
OG0004861	129	129	0	1	2	13	4	0	0	0	0	0	1
OG0004566	198	198	0	2	0	3	0	0	0	2	0	0	0
OG0003783	123	123	0	0	0	0	0	0	0	0	0	0	0
OG0003738	183	183	0	3	4	0	0	0	2	0	0	0	1
OG0001265	171	171	0	3	0	6	0	0	0	3	0	0	0
OG0001230	177	177	0	3	0	3	0	0	0	3	0	0	0
OG0002703	363	363	0	33	10	3	0	0	4	24	0	0	5
OG0002752	318	318	0	12	0	0	0	0	2	8	0	0	2
OG0002220	261	261	0	8	0	11	0	0	0	8	0	0	0
OG0001330	183	183	0	0	0	4	0	0	0	0	0	0	0
OG0004824	294	294	0	6	0	1	0	0	0	4	2	0	0
OG0002596	195	195	0	4	1	20	0	0	0	4	0	0	0
OG0002875	213	213	0	3	140	55	37	0	1	0	0	0	2
OG0003996	144	144	0	4	0	2	0	0	4	0	0	0	0
OG0003043	264	264	0	17	4	0	0	0	9	5	0	0	3
OG0001682	129	129	0	0	0	0	0	0	0	0	0	0	0
OG0000142	159	270	25307	55159	7672	32215	34690	25295	25613	27607	51	12	1888
OG0003821	135	135	0	2	4	0	0	0	1	1	0	0	0
OG0003386	237	237	0	0	0	3	0	0	0	0	0	0	0
OG0002953	483	483	0	65	13	18	0	0	0	40	21	0	4
OG0000037	219	237	5	26917	31493	12225	1189	5	102	21762	287	0	4766
OG0004413	366	366	0	5	17	6	0	0	0	4	1	0	0
OG0002692	117	117	0	0	0	0	0	0	0	0	0	0	0
OG0003038	861	861	0	54	3	45	0	0	0	52	1	0	1
OG0005234	261	261	0	2	1	0	0	0	0	2	0	0	0
OG0004598	138	138	0	13	193	41	224	0	0	0	12	0	1
OG0002832	378	378	0	15	8	3	7	0	8	2	0	0	5
OG0005685	396	396	0	2	1	8	0	0	0	1	0	0	1
OG0001065	222	222	0	1	13	4	0	0	0	0	1	0	0
OG0000019	141	264	1125	17874	819	8338	22576	1125	8819	7418	15	0	1622
OG0001287	93	93	0	0	0	0	0	0	0	0	0	0	0
OG0001715	387	387	0	10	0	6	0	0	0	9	1	0	0
OG0003876	189	189	0	12	0	0	0	0	1	7	0	0	4
OG0001043	330	330	0	8	12	6	0	0	0	5	0	0	3
OG0002578	186	186	0	33	38	6	1	0	26	0	0	0	7
OG0000099	147	207	0	1	1	0	0	0	0	1	0	0	0
OG0003903	180	180	7	128	42	51	125	7	62	13	40	0	13
OG0000761	129	129	1	3	0	0	0	1	0	3	0	0	0
OG0000734	189	189	0	0	0	0	0	0	0	0	0	0	0
OG0000331	153	153	39	236	12	16	97	39	118	76	0	0	42
OG0000656	96	108	0	0	0	0	0	0	0	0	0	0	0
OG0004336	150	150	6	8	1	2	0	6	6	1	0	0	1
OG0000204	258	279	0	0	0	4	0	0	0	0	0	0	0
OG0002478	513	513	0	30	7	5	0	0	2	24	0	0	4
OG0005582	171	171	0	69	158	65	16	0	0	26	25	0	18
OG0003576	159	159	197	425	47	81	186	193	127	250	0	4	48
OG0005343	126	126	0	0	0	1	0	0	0	0	0	0	0
OG0003116	114	114	0	0	0	0	0	0	0	0	0	0	0
OG0004723	174	174	1	50	7	46	41	1	8	35	0	0	7
OG0003935	291	291	0	12	3	7	0	0	2	7	0	0	3
OG0004024	285	285	0	0	0	0	0	0	0	0	0	0	0
OG0004093	351	351	0	32	1	1	0	0	7	18	2	0	5
OG0005428	150	150	0	0	6	11	0	0	0	0	0	0	0
OG0002383	138	138	6	13	1	3	0	5	7	4	1	0	2
OG0002352	141	141	0	0	5	0	8	0	0	0	0	0	0
OG0005149	171	171	0	8	0	0	0	0	3	3	0	0	2
OG0003548	234	234	0	1	0	0	0	0	1	0	0	0	0
OG0000226	297	297	0	16	41	27	87	0	0	13	1	0	2
OG0000259	441	441	0	4	0	4	0	0	0	4	0	0	0
OG0003533	123	123	2	4	0	0	0	1	3	0	0	0	2
OG0001174	318	318	0	3489	140	700	767	0	1104	1879	86	0	420
OG0001121	144	144	38	209	18	59	4	33	79	92	0	0	43
OG0002443	495	495	0	18	2	10	0	0	0	18	0	0	0
OG0000796	99	99	66	15	17	7	4	55	10	1	0	0	15
OG0003129	243	243	0	4	0	0	0	0	0	1	3	0	0
OG0004758	426	426	0	12	0	3	0	0	1	8	0	0	3
OG0003247	387	387	0	22	32	7	0	0	9	10	0	0	3
OG0002378	180	180	1	17	12	8	0	1	10	5	1	0	1
OG0002720	93	93	0	0	0	3	4	0	0	0	0	0	0
OG0000961	96	195	0	0	0	0	0	0	0	0	0	0	0
OG0001827	105	105	0	0	0	0	0	0	0	0	0	0	0
OG0003265	96	96	3	0	0	1	0	2	0	0	0	0	1
OG0003850	219	219	0	1	1	0	1	0	1	0	0	0	0
OG0003230	201	201	0	0	0	8	2	0	0	0	0	0	0
OG0003212	135	135	0	0	0	0	0	0	0	0	0	0	0
OG0004618	129	129	0	0	0	0	0	0	0	0	0	0	0
OG0003329	276	276	0	5	0	3	0	0	0	5	0	0	0
OG0004832	240	240	0	12	0	23	0	0	0	12	0	0	0
OG0003183	210	210	0	7	0	3	0	0	0	6	0	0	1
OG0003584	102	102	0	0	0	0	0	0	0	0	0	0	0
OG0002920	258	258	0	10	6	1	0	0	3	5	0	0	2
OG0002892	120	120	0	0	0	0	0	0	0	0	0	0	0
OG0005460	291	291	0	18	5	20	0	0	0	13	1	0	4
OG0005079	192	192	3	214	11	23	64	3	112	64	1	0	37
OG0005291	93	93	0	0	0	0	0	0	0	0	0	0	0
OG0001809	114	114	105	73	4	13	1	93	39	17	0	3	26
OG0000155	126	126	0	0	0	0	0	0	0	0	0	0	0
OG0004636	318	318	0	0	0	2	0	0	0	0	0	0	0
OG0003646	135	135	0	1	1	1	0	0	0	1	0	0	0
OG0002869	144	144	1	1	0	3	0	1	0	0	1	0	0
OG0003347	201	201	0	34	1	0	0	0	22	8	0	0	4
OG0004132	207	207	0	0	0	1	0	0	0	0	0	0	0
OG0004849	144	144	0	0	0	1	0	0	0	0	0	0	0
OG0003773	138	138	0	0	0	0	0	0	0	0	0	0	0
OG0001889	195	195	0	0	0	0	0	0	0	0	0	0	0
OG0005577	129	129	1	3	2	0	0	1	2	1	0	0	0
OG0002207	228	228	0	7	5	4	0	0	4	1	0	0	2
OG0002655	213	213	0	5	2	16	0	0	0	4	0	0	1
OG0002600	306	306	0	31	0	28	0	0	0	29	2	0	0
OG0001511	327	327	0	3	0	1	0	0	0	3	0	0	0
OG0001544	174	174	0	0	0	0	0	0	0	0	0	0	0
OG0001246	174	174	0	0	1	4	0	0	0	0	0	0	0
OG0001614	228	228	0	3	0	4	0	0	0	2	0	0	1
OG0005144	390	390	0	40	4	11	0	0	16	22	0	0	2
OG0004958	597	597	0	25	0	13	0	0	0	25	0	0	0
OG0004981	387	387	0	1	0	3	0	0	0	1	0	0	0
OG0004276	93	93	0	0	0	0	0	0	0	0	0	0	0
OG0001384	270	270	0	8	1	6	0	0	0	8	0	0	0
OG0001781	114	114	32	29	1	9	44	29	7	9	5	3	8
OG0000825	213	213	0	1	0	1	0	0	0	1	0	0	0
OG0005339	291	291	0	32	2	12	0	0	0	21	0	0	11
OG0000176	297	297	0	637	286	380	105	0	210	317	18	0	92
OG0001932	183	183	0	3	0	15	0	0	3	0	0	0	0
OG0000181	165	165	0	0	0	0	0	0	0	0	0	0	0
OG0000408	126	126	66085	101559	2437	14221	235	59353	40241	41869	162	81	25938
OG0000473	99	111	58	4	11	13	25	48	3	0	0	5	6
OG0001636	189	219	0	5	0	1	1	0	1	1	0	0	3
OG0002284	111	111	5741	2373	176	2632	3	4707	83	1779	1	8	1536
OG0001649	207	207	0	4	3	3	0	0	0	1	3	0	0
OG0003365	138	138	2	3	0	1	0	2	3	0	0	0	0
OG0002269	150	150	51	254	3	37	52	30	130	21	56	20	48
OG0000742	117	117	0	0	0	0	0	0	0	0	0	0	0
OG0002152	204	204	0	13	0	0	0	0	4	8	0	0	1
OG0002125	324	324	0	4	1	1	0	0	0	4	0	0	0
OG0000110	132	132	0	0	0	1	0	0	0	0	0	0	0
OG0002520	150	150	3	119	168	77	25	2	64	14	8	1	33
OG0003017	126	126	5	7	4	64	20	5	0	4	0	0	3
OG0002069	150	150	0	0	1	0	0	0	0	0	0	0	0
OG0002012	171	171	1	17	0	8	0	1	8	8	0	0	1
OG0000455	171	219	0	2	1	14	0	0	0	2	0	0	0
OG0000488	132	138	1	11	1	5	0	1	1	5	0	0	5
OG0005066	174	174	0	18	0	24	0	0	3	15	0	0	0
OG0005139	150	150	0	1	2	0	0	0	1	0	0	0	0
OG0001351	351	459	0	80	2	62	76	0	2	69	6	0	3
OG0003515	177	177	0	0	0	0	0	0	0	0	0	0	0
OG0004551	135	135	0	0	0	2	0	0	0	0	0	0	0
OG0004074	504	504	0	66	103	165	68	0	2	35	15	0	14
OG0004547	327	327	0	773	38	128	51	0	239	408	7	0	119
OG0004488	99	99	0	0	0	0	0	0	0	0	0	0	0
OG0004214	99	99	0	0	0	0	0	0	0	0	0	0	0
OG0001191	228	228	1	94	38	63	54	1	29	37	7	0	21
OG0002034	279	279	2	53	1	12	0	2	13	35	0	0	5
OG0004554	225	225	0	0	0	1	0	0	0	0	0	0	0
OG0000728	150	201	0	1	0	4	0	0	0	1	0	0	0
OG0001736	111	111	2	0	1	1	0	2	0	0	0	0	0
OG0005644	153	153	5	30895	257	47236	9391	5	6	26142	119	0	4628
OG0004696	174	174	0	8	0	1	0	0	6	0	0	0	2
OG0005228	108	108	4	4	0	0	0	4	0	2	0	0	2
OG0000677	165	165	0	0	0	0	0	0	0	0	0	0	0
OG0000305	213	369	0	58	26	13	13	0	33	12	1	0	12
OG0004846	156	156	0	2	0	0	0	0	2	0	0	0	0
OG0000350	141	474	0	87	4	33	0	0	3	77	6	0	1
OG0004349	219	219	0	1	0	0	0	0	0	1	0	0	0
OG0005213	480	480	0	85	8	67	0	0	2	81	0	0	2
OG0003617	108	108	0	0	0	0	0	0	0	0	0	0	0
OG0000648	126	132	3	2	2	97	0	1	0	0	1	1	2
OG0000290	654	654	0	30	0	28	0	0	0	30	0	0	0
OG0002484	177	177	0	5	0	4	0	0	1	2	0	0	2
OG0002433	384	384	0	16	0	1	0	0	4	7	0	0	5
OG0002817	285	285	0	10	0	0	0	0	5	2	0	0	3
OG0003441	249	249	0	19	0	6	0	0	6	12	0	0	1
OG0002364	99	99	0	0	0	0	0	0	0	0	0	0	0
OG0002331	381	381	0	22	1	5	0	0	0	21	0	0	1
OG0003133	156	156	0	0	0	1	0	0	0	0	0	0	0
OG0003162	207	207	0	60	1	124	31	0	7	30	8	0	15
OG0003681	315	315	0	19	4	5	2	0	6	7	2	0	4
OG0004307	210	210	0	30	5	3	0	0	0	23	0	0	7
OG0001227	564	564	0	11	0	6	0	0	2	7	0	0	2
OG0001035	258	258	0	4	0	3	1	0	2	1	0	0	1
OG0000888	297	297	0	12	0	14	0	0	0	12	0	0	0
OG0000873	258	258	0	142	1	66	0	0	4	137	0	0	1
OG0001418	258	258	0	0	0	1	0	0	0	0	0	0	0
OG0001463	219	324	0	245	10	321	4	0	10	227	1	0	7
OG0000695	150	150	1	2	4	11	0	1	2	0	0	0	0
OG0000267	129	312	0	514	71	184	43	0	65	369	8	0	72
OG0004206	186	186	0	0	0	0	0	0	0	0	0	0	0
OG0005366	210	210	0	0	0	2	0	0	0	0	0	0	0
OG0001532	117	117	3	2	0	0	0	3	1	0	0	0	1
OG0000993	234	273	277	9059	350	2711	1460	275	129	8361	196	2	373
OG0000928	123	423	0	29	16	42	12	0	0	23	4	0	2
OG0000590	189	189	0	2	0	1	0	0	0	2	0	0	0
OG0000527	204	204	0	9	0	15	0	0	0	8	0	0	1
OG0004679	156	156	0	0	0	1	0	0	0	0	0	0	0
OG0003282	102	102	0	0	0	0	0	0	0	0	0	0	0
OG0000808	339	339	0	14	4	30	0	0	0	9	4	0	1
OG0004249	396	396	0	27	8	11	0	0	2	21	1	0	3
OG0001445	291	306	0	17	1	7	0	0	6	6	4	0	1
OG0001498	315	318	0	37	1	21	0	0	4	10	13	0	10
OG0002942	129	129	0	0	0	3	0	0	0	0	0	0	0
OG0001100	381	447	0	44	4	6	0	0	12	23	0	0	9
OG0003366	96	96	0	3	0	24	1	0	0	1	0	0	2
OG0004151	363	363	0	14	9	8	3	0	0	12	2	0	0
OG0003510	474	474	0	9	0	0	2	0	0	8	1	0	0
OG0004777	258	258	0	3	2	0	0	0	0	2	0	0	1
OG0003965	336	336	0	21	1	4	0	0	3	15	0	0	3
OG0003610	246	246	0	1870	3051	16171	7	0	778	743	90	0	259
OG0002219	318	318	0	20	1	7	0	0	8	10	0	0	2
OG0004782	225	225	0	3	0	0	0	0	1	2	0	0	0
OG0002244	111	111	0	0	0	0	0	0	0	0	0	0	0
OG0005541	210	210	0	6	0	4	3	0	0	6	0	0	0
OG0005325	105	105	0	0	0	0	0	0	0	0	0	0	0
OG0001558	219	219	0	8	1	7	0	0	0	8	0	0	0
OG0004568	228	228	0	0	0	8	0	0	0	0	0	0	0
OG0002701	276	276	0	3	12	4	0	0	0	2	1	0	0
OG0000942	129	147	19	153	158	145	142	19	32	88	2	0	31
OG0002754	447	447	0	95	4	33	0	0	2	87	0	0	6
OG0001267	99	99	12	0	7	266	0	12	0	0	0	0	0
OG0001398	165	165	0	31	2	11	16	0	19	5	0	0	7
OG0003308	300	300	0	1	0	13	0	0	0	1	0	0	0
OG0002594	171	171	0	0	0	3	0	0	0	0	0	0	0
OG0001258	150	285	0	276	30	87	56	0	76	155	0	0	45
OG0001680	543	654	0	39	0	15	0	0	15	22	0	0	2
OG0004448	420	420	0	25	1	4	1	0	1	23	0	0	1
OG0005664	315	315	0	2	6	0	0	0	0	1	0	0	1
OG0003990	117	117	0	0	0	0	0	0	0	0	0	0	0
OG0003041	363	363	0	36	2	5	0	0	18	11	1	0	6
OG0005439	126	126	0	2	0	0	0	0	1	0	0	0	1
OG0003823	123	123	0	0	0	12	0	0	0	0	0	0	0
OG0004868	153	153	9	74	8	20	89	9	25	34	1	0	14
OG0003750	150	150	0	0	0	4	0	0	0	0	0	0	0
OG0000042	153	153	104	430	20	121	608	104	289	93	7	0	41
OG0000035	231	642	0	1981	128	1124	751	0	147	1653	14	0	167
OG0004415	165	165	0	0	0	0	0	0	0	0	0	0	0
OG0002222	165	165	0	0	0	2	0	0	0	0	0	0	0
OG0002676	270	270	0	9	0	6	0	0	5	2	0	0	2
OG0002299	285	285	0	14	0	5	0	0	4	7	0	0	3
OG0002694	447	447	0	64	4	18	0	0	7	51	0	0	6
OG0001098	156	156	1	22	2	1	52	1	10	10	0	0	2
OG0002175	105	105	0	0	0	0	0	0	0	0	0	0	0
OG0004688	105	105	6	1	1	25	10	3	1	0	0	0	3
OG0002541	393	393	0	279	11	95	1	0	43	210	3	0	23
OG0001285	150	234	72	350	219	166	253	69	161	123	3	0	66
OG0001677	129	129	1	0	0	0	0	1	0	0	0	0	0
OG0004403	642	642	0	64	5	13	0	0	8	45	4	0	7
OG0003219	306	306	0	132	3	27	3	0	28	86	0	0	18
OG0003802	102	102	0	0	0	0	0	0	0	0	0	0	0
OG0002059	132	132	0	0	0	0	0	0	0	0	0	0	0
OG0001318	195	195	0	56	46	338	117	0	0	41	4	0	11
OG0001717	159	159	0	0	0	0	0	0	0	0	0	0	0
OG0005007	117	117	0	0	0	0	0	0	0	0	0	0	0
OG0001018	396	396	0	11	32	12	1	0	0	11	0	0	0
OG0005500	111	111	0	0	8	0	0	0	0	0	0	0	0
OG0000494	303	471	0	29	1	11	0	0	0	27	0	0	2
OG0000172	279	279	0	2	0	0	0	0	0	2	0	0	0
OG0004368	249	249	5	31	5	3	0	5	4	19	1	0	7
OG0003901	231	231	0	16	0	0	0	0	0	1	13	0	2
OG0002916	333	333	0	8	4	18	0	0	0	7	0	0	1
OG0004048	282	282	0	8	7	2	0	0	0	7	0	0	1
OG0000399	165	165	0	0	1	5	0	0	0	0	0	0	0
OG0000736	102	102	0	0	0	0	0	0	0	0	0	0	0
OG0005170	435	435	0	6	1	3	4	0	0	5	0	0	1
OG0000333	195	849	0	311	68	186	212	0	26	256	2	0	27
OG0005341	330	330	0	4	0	4	0	0	0	3	0	0	1
OG0003488	141	141	0	0	0	0	0	0	0	0	0	0	0
OG0000654	96	222	6	11	3	11	4	4	2	9	0	0	2
OG0000601	177	177	0	0	0	0	0	0	0	0	0	0	0
OG0000206	93	93	28	10	0	1	12	26	0	5	1	0	6
OG0003933	120	120	0	0	0	0	0	0	0	0	0	0	0
OG0001158	336	336	0	46	8	12	0	0	11	28	0	0	7
OG0005584	105	105	0	0	0	0	0	0	0	0	0	0	0
OG0000319	174	306	4	33	15	25	136	4	9	14	4	0	6
OG0001372	354	354	0	25	0	13	0	0	0	24	1	0	0
OG0003110	114	114	0	0	0	1	0	0	0	0	0	0	0
OG0004721	294	294	0	13	1	2	0	0	11	0	0	0	2
OG0005326	144	144	0	0	0	0	0	0	0	0	0	0	0
OG0004026	279	279	0	21	5	0	0	0	1	17	0	0	3
OG0002381	177	177	0	42	4	123	0	0	1	20	8	0	13
OG0003795	210	210	0	45	2	33	69	0	0	31	0	0	14
OG0004971	345	345	0	7	2	9	0	0	0	2	5	0	0
OG0001176	138	138	2	0	0	14	2	2	0	0	0	0	0
OG0003948	165	165	0	0	1	0	0	0	0	0	0	0	0
OG0002445	192	192	0	0	0	0	0	0	0	0	0	0	0
OG0000794	285	285	0	0	0	0	0	0	0	0	0	0	0
OG0003722	177	177	0	4	0	3	0	0	0	2	0	0	2
OG0002722	114	114	0	0	0	0	0	0	0	0	0	0	0
OG0000963	126	126	0	0	0	0	0	0	0	0	0	0	0
OG0000559	132	132	0	1	1	11	0	0	0	1	0	0	0
OG0004301	141	141	0	0	0	0	0	0	0	0	0	0	0
OG0001852	150	150	1	106	4	10	6	1	49	24	6	0	27
OG0001825	276	276	2	1979	1962	1159	1548	2	1069	692	6	0	212
OG0000224	174	348	0	39	13	21	0	0	0	37	1	0	1
OG0003882	177	177	0	5	1	0	0	0	5	0	0	0	0
OG0004965	144	144	0	0	18	1	3	0	0	0	0	0	0
OG0003210	144	144	0	0	0	0	0	0	0	0	0	0	0
OG0004616	690	690	0	37	2	6	0	0	0	37	0	0	0
OG0002890	276	276	0	1	0	1	0	0	0	1	0	0	0
OG0000573	114	114	0	0	0	0	0	0	0	0	0	0	0
OG0000504	114	114	104	42	7	20	32	80	23	4	0	5	34
OG0003327	240	240	0	15	52	75	4	0	1	4	9	0	1
OG0004830	141	141	0	0	0	0	0	0	0	0	0	0	0
OG0002310	126	126	0	0	0	0	0	0	0	0	0	0	0
OG0004706	588	588	0	3	0	0	0	0	0	3	0	0	0
OG0003181	156	156	26	236	7	63	1	26	24	155	0	0	57
OG0003582	288	288	0	14	0	11	0	0	0	12	1	0	1
OG0004201	360	360	0	14	0	3	0	0	6	6	0	0	2
OG0005561	264	264	0	5	1	4	0	0	0	3	1	0	1
OG0005242	144	144	1	28	0	36	8	1	15	2	6	0	5
OG0005293	195	195	0	0	0	0	0	0	0	0	0	0	0
OG0004630	168	168	0	0	0	0	0	0	0	0	0	0	0
OG0002748	195	195	0	16	11	36	57	0	2	11	2	0	1
OG0002795	288	288	0	6	6	3	0	0	2	3	1	0	0
OG0003341	138	138	134	143	19	45	322	129	91	37	0	1	19
OG0001484	138	174	15	16	2	17	0	11	0	16	0	0	4
OG0002205	255	255	0	17	5	3	0	0	10	7	0	0	0
OG0002657	120	120	0	0	0	0	0	0	0	0	0	0	0
OG0003277	201	201	3	79	19	32	0	3	34	33	6	0	6
OG0001969	117	117	0	0	0	6	0	0	0	0	0	0	0
OG0001546	102	102	111	59	2	3	13	93	23	14	0	0	40
OG0001912	102	102	0	0	0	5	0	0	0	0	0	0	0
OG0004453	105	105	0	3	0	5	0	0	0	3	0	0	0
OG0001244	267	294	0	0	0	12	0	0	0	0	0	0	0
OG0001211	117	135	0	5	13	49	0	0	1	2	0	0	2
OG0001616	237	237	0	3	1	2	5	0	0	3	0	0	0
OG0002668	216	216	0	17	1	1	3	0	4	9	1	0	3
OG0000827	246	246	0	6	2	4	5	0	3	2	0	0	1
OG0004514	195	195	0	0	0	0	0	0	0	0	0	0	0
OG0002934	132	132	17	25	76	138	268	14	0	18	3	0	7
OG0004987	99	99	0	0	0	0	0	0	0	0	0	0	0
OG0005514	102	102	0	0	0	0	0	0	0	0	0	0	0
OG0003797	132	132	1	4	0	3	0	1	3	1	0	0	0
OG0004130	219	219	2	12	1	2	0	2	0	2	8	0	2
OG0003775	111	111	0	0	0	0	0	0	0	0	0	0	0
OG0005449	285	285	0	4	1	6	0	0	0	3	1	0	0
OG0005414	201	201	0	0	0	0	0	0	0	0	0	0	0
OG0001934	108	108	13	1	1	0	1	11	0	0	1	0	2
OG0003099	123	123	0	0	0	0	0	0	0	0	0	0	0
OG0000471	156	561	0	4592	100	2940	2	0	11	4526	24	0	31
OG0005039	399	399	0	14	1	25	0	0	0	13	1	0	0
OG0000112	165	210	0	8	8	22	1	0	0	3	5	0	0
OG0002975	168	168	0	15	2	0	0	0	12	3	0	0	0
OG0004216	117	117	6	7	0	0	0	6	4	2	0	0	1
OG0002150	237	237	0	27	2	2	0	0	9	16	0	0	2
OG0002588	114	114	0	0	0	0	0	0	0	0	0	0	0
OG0003019	408	408	0	45	17	30	124	0	6	23	13	0	3
OG0002928	129	129	0	0	0	0	0	0	0	0	0	0	0
OG0001353	360	360	0	78	9	56	33	0	13	60	2	0	3
OG0001769	180	225	2	40	21	30	9	2	11	18	1	0	10
OG0002508	189	189	0	0	0	33	0	0	0	0	0	0	0
OG0001634	138	138	0	0	0	0	0	0	0	0	0	0	0
OG0004266	342	342	0	42	30	65	32	0	7	24	7	0	4
OG0000329	120	120	0	0	0	0	0	0	0	0	0	0	0
OG0001743	114	114	9	11	6	3	3	7	0	8	0	0	5
OG0001734	246	246	0	16	1	1	0	0	0	13	0	0	3
OG0005553	135	135	83	340	16	67	126	78	145	139	0	0	61
OG0000671	126	126	0	1	0	0	0	0	0	1	0	0	0
OG0005642	117	117	0	1	1	0	0	0	1	0	0	0	0
OG0004694	192	192	0	6	0	1	0	0	0	3	0	0	3
OG0002010	147	147	0	0	0	0	0	0	0	0	0	0	0
OG0000457	120	120	2	2	9	110	0	2	0	0	2	0	0
OG0000065	135	282	1	177	237	191	115	1	3	140	2	0	32
OG0002413	114	114	5	7	0	0	3	5	1	5	0	0	1
OG0005064	180	180	0	0	0	0	0	0	0	0	0	0	0
OG0002848	141	141	5	28	0	10	34	5	4	15	0	0	9
OG0000700	183	195	0	1	0	1	0	0	0	1	0	0	0
OG0002348	387	387	0	89	4	72	0	0	1	86	0	0	2
OG0005151	408	408	0	9	4	3	0	0	5	4	0	0	0
OG0005506	147	147	0	0	0	8	0	0	0	0	0	0	0
OG0002562	159	159	0	16	0	2	0	0	9	5	0	0	2
OG0002815	108	108	0	0	0	0	0	0	0	0	0	0	0
OG0004495	108	108	0	2	3	0	0	0	0	1	0	0	1
OG0005639	147	147	0	0	0	0	0	0	0	0	0	0	0
OG0001197	108	240	0	5	0	0	0	0	0	5	0	0	0
OG0002036	234	234	0	0	1	0	0	0	0	0	0	0	0
OG0002486	147	147	0	0	0	0	0	0	0	0	0	0	0
OG0002468	561	561	0	20	6	4	0	0	0	18	0	0	2
OG0002366	279	279	0	19	5	4	0	0	2	6	10	0	1
OG0004007	93	93	1	0	0	0	0	0	0	0	0	0	1
OG0001037	192	213	0	0	0	6	0	0	0	0	0	0	0
OG0003683	267	267	0	10	0	7	0	0	3	7	0	0	0
OG0003469	267	267	0	0	0	4	0	0	0	0	0	0	0
OG0005426	213	213	0	4	0	12	0	0	0	4	0	0	0
OG0000886	195	195	0	19	2	5	0	0	4	12	0	0	3
OG0000871	165	288	0	110	12	54	0	0	0	93	0	0	17
OG0001461	105	105	211	86	2	13	29	192	39	29	0	0	37
OG0004389	165	165	0	0	0	1	0	0	0	0	0	0	0
OG0003392	138	138	0	2	8	4	4	0	1	0	0	0	1
OG0002999	297	297	0	1	1	0	0	0	1	0	0	0	0
OG0000265	102	147	15	100	39	86	103	14	45	47	0	0	9
OG0001139	162	189	5	71	3	25	126	5	7	53	1	0	10
OG0002081	282	282	0	6	0	10	0	0	0	6	0	0	0
OG0005360	120	120	0	0	0	0	0	0	0	0	0	0	0
OG0003131	153	153	0	1	0	5	0	0	1	0	0	0	0
OG0003164	171	171	0	0	0	0	0	0	0	0	0	0	0
OG0004320	264	264	0	5	0	11	0	0	0	5	0	0	0
OG0005547	93	93	0	0	0	0	0	0	0	0	0	0	0
OG0000592	126	213	0	12	3	5	4	0	8	2	0	0	2
OG0004946	186	186	0	4	1	3	0	0	0	3	0	0	1
OG0003284	180	180	22	109	4	95	0	21	49	38	1	1	21
OG0003634	138	138	0	0	0	0	0	0	0	0	0	0	0
OG0001959	147	147	0	0	0	0	0	0	0	0	0	0	0
OG0004533	216	216	0	2	0	7	0	0	0	1	0	0	1
OG0003967	306	306	0	179	3	29	0	0	46	107	0	0	26
OG0001102	99	99	40	12	5	31	8	33	4	6	0	0	9
OG0004884	102	102	4	4	5	49	1	1	0	0	3	1	3
OG0004182	333	333	0	11	1	4	0	0	2	4	3	0	2
OG0004153	588	588	0	10	5	4	1	0	2	6	0	0	2
OG0004232	399	399	0	18	16	10	0	0	0	15	3	0	0
OG0004779	300	300	0	36	9	26	0	0	7	20	2	0	7
OG0004245	207	207	0	2	1	29	1	0	0	2	0	0	0
OG0001587	114	114	0	1	0	1	0	0	0	1	0	0	0
OG0003616	150	150	0	57	75	239	12	0	1	40	6	0	10
OG0003669	123	123	0	0	0	0	0	0	0	0	0	0	0
OG0004179	234	234	0	5	77	182	145	0	2	1	1	0	1
OG0005327	252	252	0	0	2	0	0	0	0	0	0	0	0
OG0001261	168	168	0	6	0	0	0	0	0	4	0	0	2
OG0000940	279	528	0	43	3	21	6	0	2	39	1	0	1
OG0002756	150	150	0	0	0	0	0	0	0	0	0	0	0
OG0005289	249	249	0	4	0	0	0	0	1	1	0	0	2
OG0001875	105	261	84	249	55	53	7	4	56	104	34	70	65
OG0001570	111	141	1	0	0	0	0	1	0	0	0	0	0
OG0003878	117	117	0	0	0	0	0	0	0	0	0	0	0
OG0003803	249	249	0	0	5	1	0	0	0	0	0	0	0
OG0004367	135	135	0	1	9	0	6	0	1	0	0	0	0
OG0002871	99	99	0	0	0	0	0	0	0	0	0	0	0
OG0002242	108	108	0	0	0	0	0	0	0	0	0	0	0
OG0003861	297	297	0	29	2	7	0	0	9	19	0	0	1
OG0004430	210	210	0	14	0	0	0	0	0	3	9	0	2
OG0003992	99	99	0	0	0	0	0	0	0	0	0	0	0
OG0002119	192	192	0	0	0	0	0	0	0	0	0	0	0
OG0005385	306	306	0	24	2	1	0	0	10	10	0	0	4
OG0005480	168	168	0	0	1	0	0	0	0	0	0	0	0
OG0004417	396	396	0	4	14	23	0	0	0	3	0	0	1
OG0005533	99	99	0	5	0	0	0	0	0	4	0	0	1
OG0003825	225	225	0	4	0	0	0	0	2	2	0	0	0
OG0003756	108	108	17	3	6	153	2	4	0	0	1	13	2
OG0003069	303	303	0	9	0	1	0	0	3	3	0	0	3
OG0005008	102	102	0	0	0	0	0	0	0	0	0	0	0
OG0000438	600	639	0	428	82	192	12	0	98	250	36	0	44
OG0000040	96	111	27	32	1	35	0	21	0	19	3	2	14
OG0002674	390	390	0	10	1	2	0	0	5	3	0	0	2
OG0002621	114	114	38543	2719	273	4661	6430	34031	93	2051	2	294	4791
OG0002696	435	435	0	34	5	3	0	0	8	18	0	0	8
OG0001096	141	141	1	4	880	28047	3	0	1	2	1	0	1
OG0002177	138	138	0	0	0	0	0	0	0	0	0	0	0
OG0001061	102	102	0	1	0	0	0	0	1	0	0	0	0
OG0002199	204	204	0	16	1	60	0	0	0	15	0	0	1
OG0002543	285	285	0	6	0	2	0	0	2	2	2	0	0
OG0001675	195	300	1	301	276	617	129	1	60	148	42	0	51
OG0004401	153	153	0	14	0	4	0	0	0	0	13	0	1
OG0005670	96	96	0	0	0	0	0	0	0	0	0	0	0
OG0005475	99	99	1	0	0	0	0	1	0	0	0	0	0
OG0003003	117	117	1	1	6	60	6	1	0	0	1	0	0
OG0003506	96	96	0	0	3	1	2	0	0	0	0	0	0
OG0000496	216	216	4	71	50	27	51	4	21	34	1	0	15
OG0005172	465	465	0	20	6	5	0	0	5	13	1	0	1
OG0004471	93	93	0	0	0	0	0	0	0	0	0	0	0
OG0003907	165	165	0	15	4	62	31	0	0	15	0	0	0
OG0004549	156	156	0	0	0	2	0	0	0	0	0	0	0
OG0004594	297	297	0	14	23	2	23	0	5	8	0	0	1
OG0003528	225	225	4	128	14	56	164	4	79	38	0	0	11
OG0005586	210	210	0	2	2	0	0	0	0	2	0	0	0
OG0005347	168	168	0	0	0	0	0	0	0	0	0	0	0
OG0003486	432	432	0	12	4	11	0	0	0	10	0	0	2
OG0002919	159	159	0	0	0	0	0	0	0	0	0	0	0
OG0000652	150	516	1	847	460	1090	888	1	69	681	37	0	60
OG0003931	369	369	0	23	5	13	0	0	9	9	0	0	5
OG0001156	219	219	0	1	9	17	1	0	0	0	0	0	1
OG0002387	345	345	0	19	0	6	1	0	6	8	0	0	5
OG0003258	402	402	0	7	6	6	0	0	0	5	0	0	2
OG0001370	102	102	0	0	0	0	0	0	0	0	0	0	0
OG0003112	162	162	0	0	0	4	0	0	0	0	0	0	0
OG0004903	222	222	66	3134	77	4980	4	66	368	2684	10	0	72
OG0005520	159	159	0	0	0	1	0	0	0	0	0	0	0
OG0004020	408	408	0	22	1	1	0	0	7	9	1	0	5
OG0002447	108	108	0	0	1	0	0	0	0	0	0	0	0
OG0004709	135	135	0	0	1	2	2	0	0	0	0	0	0
OG0002915	186	186	1	403	414	302	185	1	0	344	1	0	58
OG0001170	117	117	0	0	0	0	0	0	0	0	0	0	0
OG0005207	165	165	6	51	6	11	8	6	20	23	0	0	8
OG0004047	96	96	132	96	2	5	62	115	67	0	0	2	44
OG0005394	99	99	0	0	0	0	0	0	0	0	0	0	0
OG0000792	126	126	0	12	0	2	0	0	4	5	0	0	3
OG0000603	207	333	0	36	170	247	113	0	0	31	0	0	5
OG0000200	171	357	0	0	3	8	0	0	0	0	0	0	0
OG0004222	219	219	0	0	0	0	0	0	0	0	0	0	0
OG0000987	234	234	0	1	1	0	0	0	0	0	0	0	1
OG0000965	279	297	0	9	2	15	0	0	0	9	0	0	0
OG0002329	447	447	0	52	9	17	6	0	12	18	17	0	5
OG0000371	204	225	4	442	159	119	49	4	185	172	0	0	85
OG0005092	108	108	0	0	0	0	0	0	0	0	0	0	0
OG0003178	117	117	4	9	0	0	0	3	3	2	1	0	4
OG0004614	156	156	0	0	0	0	0	0	0	0	0	0	0
OG0001428	162	162	0	0	0	0	0	0	0	0	0	0	0
OG0001850	477	477	0	19	13	10	0	0	2	11	2	0	4
OG0005618	123	123	0	0	0	0	0	0	0	0	0	0	0
OG0003880	198	198	0	0	0	1	0	0	0	0	0	0	0
OG0004967	174	174	0	0	0	0	0	0	0	0	0	0	0
OG0004763	207	207	0	5	10	9	2	0	1	2	0	0	2
OG0003580	150	150	0	0	0	0	0	0	0	0	0	0	0
OG0002896	198	198	0	10	0	1	0	0	3	3	0	0	4
OG0000571	231	231	0	3	0	0	0	0	2	1	0	0	0
OG0004898	222	222	0	0	0	2	0	0	0	0	0	0	0
OG0005240	159	159	18	178	7	23	50	18	80	65	1	0	32
OG0002312	120	120	0	0	0	0	0	0	0	0	0	0	0
OG0004171	108	108	0	0	0	0	0	0	0	0	0	0	0
OG0003187	189	189	12	117	9	23	0	12	29	69	0	0	19
OG0003278	99	99	0	0	0	0	0	0	0	0	0	0	0
OG0004632	189	189	0	0	0	1	0	0	0	0	0	0	0
OG0004674	327	327	0	23	14	5	0	0	4	14	0	0	5
OG0004478	162	162	2	2	1	8	3	2	0	1	0	0	1
OG0004892	99	99	0	0	0	0	0	0	0	0	0	0	0
OG0002651	120	120	2	0	0	0	0	0	0	0	0	1	1
OG0005516	498	498	0	11	1	7	0	0	0	11	0	0	0
OG0001486	96	99	0	0	0	0	0	0	0	0	0	0	0
OG0001910	255	255	0	12	0	2	0	0	3	7	0	0	2
OG0003325	222	222	10	385	14	48	51	10	168	161	2	0	54
OG0004149	192	192	0	0	0	3	0	0	0	0	0	0	0
OG0001242	207	210	0	0	0	2	0	0	0	0	0	0	0
OG0004985	126	126	0	0	0	0	0	0	0	0	0	0	0
OG0003657	147	147	0	0	0	1	0	0	0	0	0	0	0
OG0004210	99	99	77	27	23	40	60	53	5	14	4	16	12
OG0000829	111	111	0	0	2	0	0	0	0	0	0	0	0
OG0005412	189	189	0	4	6	3	0	0	4	0	0	0	0
OG0001936	132	132	0	0	0	0	0	0	0	0	0	0	0
OG0004516	168	168	0	3	0	9	0	0	0	2	0	0	1
OG0003560	108	108	0	1	0	0	0	0	1	0	0	0	0
OG0002797	132	132	0	0	0	0	0	0	0	0	0	0	0
OG0003343	213	213	1	5	0	1	0	1	2	3	0	0	0
OG0004167	267	267	0	0	0	0	0	0	0	0	0	0	0
OG0004818	177	177	0	0	0	0	0	0	0	0	0	0	0
OG0004572	264	264	0	8	0	3	0	0	2	4	0	0	2
OG0003777	333	333	0	25	3	21	0	0	0	17	8	0	0
OG0003445	138	138	1	7	0	0	0	1	5	1	0	0	1
OG0003020	138	138	0	0	0	0	0	0	0	0	0	0	0
OG0002977	99	99	0	0	0	0	0	0	0	0	0	0	0
OG0001593	246	246	0	2	0	1	0	0	0	2	0	0	0
OG0002156	129	129	12	44	19	75	64	9	15	17	4	3	8
OG0001213	183	282	0	4391	670	3135	11	0	0	4298	33	0	60
OG0002760	123	123	0	0	0	0	0	0	0	0	0	0	0
OG0001610	111	123	149	83	117	41	67	106	40	26	5	22	33
OG0001355	273	273	0	2	3	2	0	0	0	1	1	0	0
OG0005555	210	210	0	2	7	7	2	0	2	0	0	0	0
OG0003205	252	252	0	5	0	5	6	0	1	3	0	0	1
OG0001981	414	414	0	18	4	4	3	0	9	7	0	0	2
OG0004555	141	141	0	0	0	0	0	0	0	0	0	0	0
OG0004656	297	297	0	6	0	5	0	0	0	6	0	0	0
OG0004872	558	558	0	102	11	44	0	0	4	84	3	0	11
OG0000477	177	177	1	39	129	579	221	1	2	28	2	0	7
OG0000009	171	390	0	905	562	499	802	0	279	539	1	0	86
OG0005408	150	150	0	0	0	0	0	0	0	0	0	0	0
OG0000327	177	177	2	64	10	30	0	2	18	27	0	0	19
OG0001741	174	252	0	48	19	31	32	0	9	27	3	0	9
OG0002138	213	213	0	1	5	5	0	0	0	1	0	0	0
OG0005224	282	282	0	0	0	0	0	0	0	0	0	0	0
OG0000673	201	201	0	2	0	4	0	0	0	2	0	0	0
OG0005640	123	123	0	0	0	0	0	0	0	0	0	0	0
OG0004692	138	138	0	1	0	54	0	0	0	0	0	0	1
OG0002016	156	156	0	2	0	9	1	0	0	2	0	0	0
OG0000459	117	117	0	0	0	0	0	0	0	0	0	0	0
OG0005011	171	171	0	3	0	34	9	0	2	0	0	0	1
OG0002411	249	249	0	0	0	0	0	0	0	0	0	0	0
OG0000089	144	174	12	10446	1060	101248	72	12	266	9953	2	0	225
OG0004069	111	111	0	1	0	1	0	0	0	0	1	0	0
OG0000702	96	96	16	1	0	1	0	14	1	0	0	0	2
OG0002346	186	186	0	0	0	0	0	0	0	0	0	0	0
OG0000301	102	102	0	0	1	0	0	0	0	0	0	0	0
OG0002560	456	456	0	0	0	1	0	0	0	0	0	0	0
OG0004352	177	177	0	0	0	0	0	0	0	0	0	0	0
OG0004497	351	351	0	6	0	0	0	0	0	4	0	0	2
OG0001195	129	129	0	0	0	0	0	0	0	0	0	0	0
OG0002038	183	183	0	0	1	3	0	0	0	0	0	0	0
OG0002480	372	372	0	25	1	7	0	0	7	15	2	0	1
OG0002360	258	258	0	13	29	6	8	0	7	2	0	0	4
OG0000619	132	186	0	5	2	0	0	0	2	1	0	0	2
OG0001039	141	153	0	0	0	1	0	0	0	0	0	0	0
OG0005545	162	162	0	7	1	5	0	0	1	5	0	0	1
OG0005359	153	153	0	0	0	0	0	0	0	0	0	0	0
OG0000884	333	333	0	50	0	33	0	0	0	50	0	0	0
OG0003389	270	270	0	0	0	0	0	0	0	0	0	0	0
OG0005362	165	165	0	0	0	0	0	0	0	0	0	0	0
OG0002997	216	216	0	6	0	2	0	0	0	6	0	0	0
OG0000699	105	105	60	53	75	69	28	49	21	13	6	6	18
OG0000263	285	372	0	8	10	4	6	0	0	8	0	0	0
OG0000594	156	267	0	137	33	48	47	0	60	51	0	0	26
OG0002083	168	168	1	5	1	5	0	1	3	2	0	0	0
OG0002829	342	342	0	78	2	11	0	0	27	41	0	0	10
OG0003549	345	345	0	45	0	0	0	0	24	10	2	0	9
OG0003166	228	228	0	15	0	10	0	0	0	12	0	0	3
OG0004212	414	414	0	35	1	5	0	0	3	27	0	0	5
OG0004531	159	159	0	0	1	0	3	0	0	0	0	0	0
OG0004944	198	198	0	3	0	1	0	0	0	3	0	0	0
OG0005199	120	120	8	3	0	1	10	6	3	0	0	0	2
OG0004911	147	147	0	0	0	0	0	0	0	0	0	0	0
OG0003286	102	102	0	0	0	0	0	0	0	0	0	0	0
OG0003636	210	210	0	0	0	0	0	0	0	0	0	0	0
OG0004180	393	393	0	0	0	4	0	0	0	0	0	0	0
OG0003969	969	969	0	6	0	6	0	0	0	0	6	0	0
OG0001104	195	225	0	3	0	13	0	0	0	3	0	0	0
OG0001467	138	138	0	0	0	0	0	0	0	0	0	0	0
OG0001819	129	141	0	0	1	74	3	0	0	0	0	0	0
OG0004234	249	249	0	4	0	3	0	0	0	4	0	0	0
OG0001581	117	117	0	0	0	2	0	0	0	0	0	0	0
OG0000536	108	108	8	9	0	8	3	7	0	6	0	0	4
OG0003789	132	132	0	0	0	0	0	0	0	0	0	0	0
OG0004862	300	300	0	417	20	91	114	0	94	254	21	0	48
OG0001263	102	102	0	0	0	0	0	0	0	0	0	0	0
OG0000946	198	201	0	1	0	4	0	0	0	1	0	0	0
OG0003648	300	300	0	26	13	25	2	0	4	20	0	0	2
OG0000859	168	168	0	1	0	0	0	0	1	0	0	0	0
OG0001449	300	303	0	31	7	7	0	0	7	22	1	0	1
OG0001877	240	240	0	3	1	7	0	0	0	2	0	0	1
OG0001899	309	309	0	4	2	2	3	0	0	4	0	0	0
OG0005531	93	93	58	28	3	4	0	46	4	15	0	0	21
OG0001572	117	117	0	0	0	0	0	0	0	0	0	0	0
OG0002873	291	291	0	13	0	0	0	0	4	6	0	0	3
OG0003801	273	273	4	2131	72	610	338	4	15	1997	49	0	70
OG0003709	99	99	0	0	0	0	0	0	0	0	0	0	0
OG0004825	150	150	0	2	0	0	0	0	0	0	1	0	1
OG0004646	129	129	0	0	1	0	0	0	0	0	0	0	0
OG0002215	225	225	0	7	0	2	0	0	1	5	0	0	1
OG0002240	150	150	0	0	0	1	0	0	0	0	0	0	0
OG0003827	240	240	0	1	2	53	31	0	1	0	0	0	0
OG0004111	93	93	0	0	0	0	0	0	0	0	0	0	0
OG0003754	498	498	0	199	25	396	90	0	23	140	14	0	22
OG0002117	282	282	0	11	20	2	0	0	1	7	0	0	3
OG0005383	306	306	0	6	1	4	7	0	4	2	0	0	0
OG0005041	198	198	0	1	0	0	0	0	0	0	0	0	1
OG0000046	135	135	1	1	3	31	18	1	0	1	0	0	0
OG0001209	138	144	5	102	58	132	131	4	82	2	2	0	17
OG0004419	312	312	0	0	0	0	0	0	0	0	0	0	0
OG0004422	120	120	0	0	0	1	0	0	0	0	0	0	0
OG0000833	561	633	0	573	55	277	67	0	35	440	36	0	62
OG0002623	168	168	0	0	0	0	0	0	0	0	0	0	0
OG0004505	207	207	2	8	5	7	0	2	0	6	0	0	2
OG0001394	222	261	0	52	102	87	28	0	25	10	10	0	7
OG0002672	126	126	0	0	0	0	0	0	0	0	0	0	0
OG0001094	189	189	0	3	4	4	1	0	3	0	0	0	0
OG0002171	93	93	0	0	0	0	0	0	0	0	0	0	0
OG0001289	378	378	0	10	0	7	1	0	0	9	0	0	1
OG0001673	210	231	0	8	4	145	0	0	1	5	0	0	2
OG0005482	264	264	0	1	4	4	0	0	0	1	0	0	0
OG0005056	438	438	0	1	0	0	0	0	0	1	0	0	0
OG0004542	201	201	0	14	18	38	7	0	0	13	0	0	1
OG0004966	147	147	0	0	0	10	0	0	0	0	0	0	0
OG0003877	258	258	0	11	1	4	0	0	4	7	0	0	0
OG0003905	186	186	0	4	0	4	0	0	1	3	0	0	0
OG0003001	195	195	1	20	0	0	1	1	4	13	0	0	3
OG0000490	303	354	0	14	0	5	0	0	0	13	0	0	1
OG0005174	96	96	1	0	0	0	0	1	0	0	0	0	0
OG0001069	99	99	0	0	0	0	0	0	0	0	0	0	0
OG0002545	96	96	0	0	0	0	0	0	0	0	0	0	0
OG0002912	111	111	0	0	0	0	0	0	0	0	0	0	0
OG0004596	138	138	0	0	0	1	0	0	0	0	0	0	0
OG0002044	126	126	20	18	4	13	37	19	10	2	0	0	7
OG0003735	240	240	0	5	0	0	0	0	0	4	0	0	1
OG0004878	123	123	0	10	22	42	3	0	6	0	0	0	4
OG0005588	321	321	0	11	10	2	0	0	4	3	0	0	4
OG0005345	225	225	0	9	0	2	0	0	0	8	0	0	1
OG0001706	507	519	0	40	23	11	2	0	5	25	1	0	9
OG0003414	99	99	9	1	0	0	0	8	0	1	0	0	1
OG0004022	183	183	0	6	0	0	0	0	3	1	0	0	2
OG0004099	111	111	0	0	0	0	0	0	0	0	0	0	0
OG0002385	120	120	0	0	0	0	0	0	0	0	0	0	0
OG0001376	96	96	19	14	3	2	0	17	4	8	0	0	4
OG0001049	153	153	0	5	9	13	0	0	0	4	0	0	1
OG0000310	165	165	0	2	3	5	0	0	0	2	0	0	0
OG0001172	264	303	0	18	33	15	5	0	4	9	0	0	5
OG0002449	159	159	2	1	1	13	7	0	1	0	0	2	0
OG0000790	642	645	0	13	14	34	0	0	0	12	1	0	0
OG0000348	312	312	0	0	0	0	0	0	0	0	0	0	0
OG0004269	99	99	48	35	173	19	0	41	15	11	0	1	15
OG0004259	156	156	0	9	0	0	0	0	2	4	0	0	3
OG0004740	204	204	5	50	9	31	183	5	22	24	0	0	4
OG0005205	132	132	0	4	373	213	507	0	2	2	0	0	0
OG0005576	138	138	0	3	0	2	0	0	1	2	0	0	0
OG0003484	480	480	0	4	9	2	0	0	0	4	0	0	0
OG0000650	111	111	1646	1132	40	318	1262	1515	486	412	0	46	319
OG0000605	96	96	0	0	0	0	0	0	0	0	0	0	0
OG0005621	150	150	0	0	0	0	0	0	0	0	0	0	0
OG0000202	228	228	12	1261	46	469	91	12	181	945	0	0	135
OG0000985	180	180	0	1	2	37	0	0	0	1	0	0	0
OG0000588	165	165	2	116	14	15	21	2	48	37	1	0	30
OG0000967	165	228	0	115	5	171	33	0	7	86	0	0	22
OG0000555	246	366	0	68	4796	14978	1570	0	4	56	2	0	6
OG0001856	252	252	0	0	0	1	0	0	0	0	0	0	0
OG0003673	129	129	0	0	0	0	0	0	0	0	0	0	0
OG0000373	198	318	0	725	116	2175	8	0	4	664	24	0	33
OG0005090	450	450	0	47	6	9	0	0	15	28	0	0	4
OG0001023	420	483	0	94	33	59	80	0	16	77	0	0	1
OG0003241	126	126	0	0	0	0	0	0	0	0	0	0	0
OG0004612	165	165	0	9	1	9	40	0	5	3	0	0	1
OG0003415	339	339	0	3	0	5	0	0	0	3	0	0	0
OG0003264	147	147	0	0	0	4	0	0	0	0	0	0	0
OG0004807	231	231	0	0	0	4	0	0	0	0	0	0	0
OG0005510	210	210	0	6	0	0	0	0	5	1	0	0	0
OG0000228	162	426	0	201	52	73	45	0	31	149	0	0	21
OG0003886	93	93	1	0	0	0	0	1	0	0	0	0	0
OG0003231	291	291	0	1	1	0	0	0	0	1	0	0	0
OG0003185	96	96	0	0	0	0	0	0	0	0	0	0	0
OG0004761	237	237	0	40	0	6	0	0	12	19	0	0	9
OG0002894	207	207	0	0	0	0	0	0	0	0	0	0	0
OG0000577	231	258	0	7	0	11	0	0	0	5	0	0	2
OG0005246	165	165	0	4	0	0	0	0	4	0	0	0	0
OG0002314	99	99	0	2	10	6	13	0	2	0	0	0	0
OG0005535	204	204	0	8	0	2	0	0	2	5	0	0	1
OG0004669	138	138	0	0	0	0	0	0	0	0	0	0	0
OG0005436	177	177	0	14	1	6	0	0	4	9	0	0	1
OG0001838	183	183	1	80	78	19	30	1	51	5	2	0	22
OG0004314	213	213	0	0	0	0	0	0	0	0	0	0	0
OG0002653	108	108	1324	933	116	5336	10	1095	6	893	8	1	254
OG0000810	357	426	0	543	106	323	119	0	136	343	10	0	54
OG0001480	345	351	0	14	0	2	5	0	5	4	0	0	5
OG0001916	150	150	1	2	0	0	0	1	0	2	0	0	0
OG0003973	447	447	0	85	12	41	5	0	16	52	3	0	14
OG0000508	174	204	0	0	3	4	0	0	0	0	0	0	0
OG0003323	156	156	0	0	0	0	0	0	0	0	0	0	0
OG0004147	156	156	0	5	0	5	0	0	0	3	0	0	2
OG0003655	150	150	0	0	0	1	0	0	0	0	0	0	0
OG0005145	165	165	0	8	0	2	0	0	5	1	0	0	2
OG0005445	159	159	0	7	0	1	7	0	1	4	0	0	2
OG0005410	342	342	0	31	1	8	0	0	3	23	1	0	4
OG0004959	195	195	0	0	1	0	0	0	0	0	0	0	0
OG0004510	402	402	0	4	1	1	0	0	0	3	0	0	1
OG0005557	150	150	4	22	0	13	1	4	14	6	0	0	2
OG0002791	258	258	0	20	1	3	0	0	1	18	0	0	1
OG0004271	345	345	0	32	2	24	0	0	0	32	0	0	0
OG0004161	300	300	0	6	5	161	0	0	0	3	3	0	0
OG0003848	327	327	0	26	1	8	0	0	5	16	0	0	5
OG0002236	219	219	0	5	2	10	0	0	4	1	0	0	0
OG0002639	192	192	0	6	0	11	0	0	2	4	0	0	0
OG0002971	252	252	0	0	0	0	0	0	0	0	0	0	0
OG0000125	282	390	0	154	6	66	93	0	6	139	1	0	8
OG0002285	150	150	1	25	2	1	22	1	15	2	0	0	8
OG0002154	105	105	8	0	0	1	0	7	0	0	0	0	1
OG0002584	105	105	0	0	0	0	0	0	0	0	0	0	0
OG0001240	186	186	0	8	0	20	0	0	0	8	0	0	0
OG0001215	99	105	0	0	0	0	0	0	0	0	0	0	0
OG0002762	399	399	0	23	6	8	0	0	8	13	0	0	2
OG0001612	192	192	0	5	5	2	0	0	0	4	0	0	1
OG0001357	165	165	0	0	0	0	0	0	0	0	0	0	0
OG0001765	291	291	0	15	14	15	3	0	5	7	0	0	3
OG0001983	93	93	61	5	235	159	64	0	0	0	5	47	14
OG0004557	120	120	0	10	0	0	0	0	5	4	0	0	1
OG0004870	237	237	0	14	0	4	0	0	0	6	5	0	3
OG0003022	255	255	0	2	0	1	0	0	0	2	0	0	0
OG0000402	114	114	0	0	0	0	0	0	0	0	0	0	0
OG0000475	102	102	0	0	0	0	0	0	0	0	0	0	0
OG0005035	483	483	0	21	1	4	0	0	4	12	2	0	3
OG0001638	141	141	0	0	0	0	0	0	0	0	0	0	0
OG0005226	288	288	0	30	6	9	0	0	13	10	2	0	5
OG0000759	111	111	0	0	0	0	0	0	0	0	0	0	0
OG0004010	159	159	0	0	22	0	0	0	0	0	0	0	0
OG0005108	162	162	0	0	0	0	0	0	0	0	0	0	0
OG0000325	144	162	9	31	9	6	1	9	19	9	0	0	3
OG0004489	255	255	0	0	0	0	0	0	0	0	0	0	0
OG0001786	102	102	1	0	0	0	0	1	0	0	0	0	0
OG0004690	153	153	0	4	4	1	0	0	0	0	4	0	0
OG0002181	102	102	37	11	3	77	91	33	5	1	0	3	6
OG0005068	225	225	0	9	1	6	0	0	0	6	0	0	3
OG0002844	261	261	0	3	0	3	0	0	2	1	0	0	0
OG0005649	231	231	0	12	4	1	0	0	0	9	0	0	3
OG0002063	165	165	0	3	0	0	0	0	0	3	0	0	0
OG0002014	270	270	0	0	0	1	0	0	0	0	0	0	0
OG0005017	249	249	0	47	6	24	8	0	8	36	0	0	3
OG0005219	402	402	0	45	3	9	0	0	27	15	2	0	1
OG0000704	147	150	0	0	0	1	0	0	0	0	0	0	0
OG0004847	294	294	0	27	7	8	0	0	3	5	11	0	8
OG0005668	129	129	0	0	0	0	0	0	0	0	0	0	0
OG0001000	183	183	0	1	0	5	0	0	0	0	1	0	0
OG0002566	201	201	0	0	0	0	0	0	0	0	0	0	0
OG0002482	216	216	3	21	0	4	6	3	7	8	0	0	6
OG0002439	249	249	0	13	2	32	0	0	0	13	0	0	0
OG0003422	108	108	11	0	0	0	0	10	0	0	0	0	1
OG0004350	402	402	0	20	30	24	5	0	5	12	0	0	3
OG0001738	390	390	0	7	4	3	0	0	0	7	0	0	0
OG0004432	162	162	0	0	1	2	0	0	0	0	0	0	0
OG0005122	123	123	0	0	1	0	0	0	0	0	0	0	0
OG0002344	117	117	0	0	0	0	0	0	0	0	0	0	0
OG0005155	312	312	0	13	4	4	0	0	0	12	1	0	0
OG0005028	123	123	0	0	0	0	0	0	0	0	0	0	0
OG0000631	213	213	0	0	0	2	0	0	0	0	0	0	0
OG0002995	120	120	0	0	0	0	0	0	0	0	0	0	0
OG0000234	150	297	0	12	5	3	0	0	2	9	1	0	0
OG0000261	357	492	0	6	0	2	0	0	0	6	0	0	0
OG0002453	201	201	0	0	0	5	0	0	0	0	0	0	0
OG0004742	177	177	0	0	0	0	0	0	0	0	0	0	0
OG0000999	486	486	0	90	130	896	144	0	5	49	20	0	16
OG0000596	105	138	0	0	1	0	3	0	0	0	0	0	0
OG0003950	402	402	0	44	0	3	0	0	3	36	0	0	5
OG0002085	315	315	0	5	0	7	0	0	0	4	0	0	1
OG0002362	114	114	0	3	0	0	0	0	3	0	0	0	0
OG0004537	228	228	0	15	10	4	0	0	0	10	1	0	4
OG0004942	306	306	0	14	4	1	0	0	3	9	0	0	2
OG0001106	234	234	2	25	1	7	0	2	5	6	8	0	6
OG0004328	135	135	0	3	1	2	0	0	0	3	0	0	0
OG0004186	165	165	0	10	0	7	0	0	5	3	0	0	2
OG0004236	234	234	2	14	16	44	26	0	0	6	1	2	7
OG0000919	213	288	0	883	68	5848	2	0	11	853	2	0	17
OG0000882	144	144	2	5	9	86	0	2	0	4	1	0	0
OG0001412	177	381	0	89	87	80	50	0	57	21	0	0	11
OG0001465	324	324	0	3	0	6	0	0	0	3	0	0	0
OG0001817	105	105	1	1	0	0	1	1	0	1	0	0	0
OG0004148	297	297	0	2	11	3	0	0	0	0	2	0	0
OG0001529	120	120	5	4	4	5	14	2	0	4	0	1	2
OG0004391	105	105	0	2	5	2	0	0	0	2	0	0	0
OG0001552	393	393	0	14	120	568	41	0	0	0	10	0	4
OG0001583	96	108	0	0	0	0	0	0	0	0	0	0	0
OG0005287	111	111	0	0	0	0	0	0	0	0	0	0	0
OG0000933	183	237	0	23	29	61	2	0	10	6	0	0	7
OG0000944	180	180	0	0	0	0	0	0	0	0	0	0	0
OG0000534	96	111	16	5	2	3	14	10	4	1	0	2	4
OG0003233	156	156	0	0	0	6	0	0	0	0	0	0	0
OG0003630	102	102	0	0	0	0	0	0	0	0	0	0	0
OG0005285	198	198	0	14	0	0	0	0	4	6	0	0	4
OG0001871	207	258	0	220	23	58	117	0	48	122	17	0	33
OG0003357	264	264	0	0	7	93	2	0	0	0	0	0	0
OG0004420	267	267	0	82	19	22	43	0	0	29	38	0	15
OG0004128	228	228	0	9	1	32	0	0	5	4	0	0	0
OG0004855	366	366	0	27	6	1	0	0	3	11	7	0	6
OG0001574	105	177	0	0	0	0	0	0	0	0	0	0	0
OG0004281	198	198	0	0	0	11	0	0	0	0	0	0	0
OG0004442	228	228	0	0	0	0	0	0	0	0	0	0	0
OG0004648	93	93	0	0	0	0	0	0	0	0	0	0	0
OG0002217	219	219	0	1	3	0	0	0	0	1	0	0	0
OG0005667	297	297	0	32	1	0	1	0	6	22	0	0	4
OG0003829	225	225	0	25	2	8	0	0	3	20	0	0	2
OG0004113	291	291	0	1	6	0	0	0	0	0	1	0	0
OG0002148	132	132	0	0	0	0	0	0	0	0	0	0	0
OG0000044	186	612	0	615	48	381	202	0	53	506	2	0	54
OG0001396	114	114	0	0	0	0	0	0	0	0	0	0	0
OG0002228	93	93	0	0	0	0	0	0	0	0	0	0	0
OG0002670	153	153	0	0	0	0	0	0	0	0	0	0	0
OG0000831	231	231	23	1833	91	196	119	23	585	858	61	0	329
OG0002625	378	378	0	11	1	1	0	0	5	5	0	0	1
OG0001944	324	324	0	15	0	5	0	0	3	11	0	0	1
OG0001221	288	288	0	1	0	3	1	0	0	1	0	0	0
OG0005610	207	207	0	0	0	1	3	0	0	0	0	0	0
OG0001624	333	357	0	4444	263	5584	9	0	16	4361	20	0	47
OG0001671	300	504	0	3	0	6	0	0	0	3	0	0	0
OG0005401	315	315	0	24	92	69	7	0	4	17	0	0	3
OG0004799	141	141	0	0	0	0	0	0	0	0	0	0	0
OG0004936	207	207	0	14	1	5	0	0	0	11	0	0	3
OG0000106	129	129	47	114	10	19	103	43	42	52	0	0	24
OG0005381	237	237	0	15	2	15	0	0	4	10	0	0	1
OG0005484	273	273	0	7	0	4	0	0	3	2	0	0	2
OG0002028	297	297	0	1	0	1	0	0	0	1	0	0	0
OG0000425	147	369	0	351	1270	2549	1768	0	59	240	0	0	52
OG0000492	141	393	0	2	0	3	0	0	0	1	0	0	1
OG0005054	357	357	0	37	3	9	0	0	0	31	1	0	5
OG0000091	114	462	9	808	201	414	224	9	285	381	8	0	134
OG0002282	141	141	1	6	0	0	0	1	4	1	0	0	1
OG0002687	366	366	0	23	0	2	0	0	0	21	0	0	2
OG0005006	291	291	0	7	1	7	0	0	0	6	0	0	1
OG0003007	276	276	0	7	101	1662	100	0	1	3	0	0	3
OG0002910	93	93	0	0	0	0	0	0	0	0	0	0	0
OG0005501	186	186	0	0	0	0	0	0	0	0	0	0	0
OG0004590	201	201	0	2	0	1	1	0	0	1	0	0	1
OG0000769	147	246	3	120	28	37	141	3	51	51	0	0	18
OG0000173	147	147	0	0	0	0	0	0	0	0	0	0	0
OG0005176	210	210	0	2	0	0	0	0	0	1	0	0	1
OG0001329	348	348	0	352	39	198	397	0	0	308	12	0	32
OG0001092	180	180	0	2	0	0	0	0	0	2	0	0	0
OG0002173	111	111	0	0	0	0	0	0	0	0	0	0	0
OG0002547	117	117	0	0	0	0	0	0	0	0	0	0	0
OG0002046	165	165	0	0	0	0	0	0	0	0	0	0	0
OG0001152	96	96	0	0	0	0	0	0	0	0	0	0	0
OG0002470	126	126	0	0	0	4	0	0	0	0	0	0	0
OG0001303	198	222	0	9	8	8	0	0	2	6	0	0	1
OG0001374	135	210	0	27	54	8	0	0	22	0	1	0	4
OG0001704	108	108	0	0	0	0	0	0	0	0	0	0	0
OG0003614	99	99	1	2	0	0	0	1	2	0	0	0	0
OG0001129	114	204	4	9	5	24	0	4	4	4	0	0	1
OG0003794	270	270	0	1	0	1	0	0	0	1	0	0	0
OG0004976	189	189	0	5	0	6	0	0	0	5	0	0	0
OG0005203	120	120	0	3	0	0	0	0	2	0	0	0	1
OG0002827	162	162	0	1	0	0	0	0	0	0	0	0	1
OG0003479	162	162	0	6	27	24	73	0	0	6	0	0	0
OG0003482	144	144	0	0	0	14	0	0	0	0	0	0	0
OG0000607	108	249	3	13	52	12	25	3	3	7	0	0	3
OG0005623	105	105	17	4	0	1	0	16	3	0	0	0	2
OG0005096	279	279	0	25	8	15	0	0	0	22	0	0	3
OG0000983	480	480	0	2	0	1	0	0	0	2	0	0	0
OG0003723	213	213	0	0	0	1	0	0	0	0	0	0	0
OG0001854	117	159	0	0	15	7	20	0	0	0	0	0	0
OG0000375	198	198	0	0	0	3	0	0	0	0	0	0	0
OG0003884	492	492	0	65	4	13	0	0	14	45	0	0	6
OG0001021	93	93	7	1	0	0	0	7	1	0	0	0	0
OG0003243	117	117	0	0	0	0	0	0	0	0	0	0	0
OG0004610	195	195	0	10	0	11	0	0	1	8	0	0	1
OG0004300	132	132	0	1	4	19	0	0	0	0	0	0	1
OG0003417	162	162	0	0	0	0	0	0	0	0	0	0	0
OG0004399	144	144	0	0	0	0	0	0	0	0	0	0	0
OG0002316	126	126	0	0	0	0	0	0	0	0	0	0	0
OG0003152	189	189	0	463	14	166	29	0	1	357	0	0	105
OG0004767	303	303	0	22	2	12	27	0	6	11	0	0	5
OG0005502	363	363	0	0	0	0	0	0	0	0	0	0	0
OG0005244	180	180	0	11	1	0	2	0	4	5	0	0	2
OG0004701	393	393	0	39	0	7	0	0	1	30	1	0	7
OG0000557	480	480	0	53	1	5	0	0	7	39	0	0	7
OG0004202	135	135	0	0	0	0	0	0	0	0	0	0	0
OG0005566	324	324	0	9	1	6	0	0	0	1	7	0	1
OG0003470	267	267	0	8	0	6	0	0	0	8	0	0	0
OG0000812	150	249	0	0	2	0	0	0	0	0	0	0	0
OG0001435	105	432	0	9	24	9	0	0	0	6	3	0	0
OG0001482	183	183	0	6	2	85	0	0	0	3	1	0	2
OG0001881	516	516	0	39	0	25	0	0	9	25	2	0	3
OG0001063	96	96	0	0	0	0	0	0	0	0	0	0	0
OG0000240	114	228	0	0	0	4	0	0	0	0	0	0	0
OG0004909	321	321	0	81	6	90	0	0	0	78	0	0	3
OG0001519	174	174	0	1	0	2	0	0	0	1	0	0	0
OG0001963	453	453	0	73	4	18	0	0	9	47	12	0	5
OG0004529	174	174	0	6	4	15	0	0	0	6	0	0	0
OG0001914	216	216	2	15	6	32	2	2	4	11	0	0	0
OG0000575	108	108	4	0	1	1	0	2	0	0	0	0	2
OG0003971	171	171	3	27	0	2	0	3	16	6	0	0	5
OG0001585	237	255	0	0	0	0	0	0	0	0	0	0	0
OG0003374	285	285	0	321	21	294	0	0	0	321	0	0	0
OG0003321	294	294	0	1	2	19	0	0	0	0	1	0	0
OG0004145	231	231	0	5	2	34	0	0	1	3	1	0	0
OG0003270	330	330	0	18	38	27	1	0	0	15	0	0	3
OG0002887	105	105	4	0	2	0	0	3	0	0	0	0	1
OG0001599	432	432	0	426	4	237	0	0	1	410	3	0	12
OG0004989	255	255	0	13	8	9	0	0	6	1	3	0	3
OG0003653	258	258	0	6	1	0	0	0	0	5	0	0	1
OG0003791	270	270	0	2	3	1	0	0	0	2	0	0	0
OG0000127	129	129	0	0	0	1	1	0	0	0	0	0	0
OG0002739	432	432	0	5	0	6	0	0	0	4	0	0	1
OG0002742	114	114	1	2	0	35	0	1	0	0	1	0	1
OG0002793	246	246	0	104	14	52	34	0	12	68	0	0	24
OG0002234	198	198	0	12	1	65	0	0	1	10	0	0	1
OG0002261	237	237	0	1	2	1	0	0	0	1	0	0	0
OG0002586	243	243	3	0	0	0	0	3	0	0	0	0	0
OG0000118	144	144	0	0	0	1	0	0	0	0	0	0	0
OG0002973	285	285	0	4	0	6	0	0	0	3	0	0	1
OG0001217	225	225	3	111	2	22	0	3	29	62	1	0	19
OG0002764	117	117	2	0	1	0	0	0	0	0	0	1	1
OG0003766	414	414	0	627	1876	5426	4008	0	0	532	0	0	95
OG0000198	162	174	6	70	67	49	161	6	44	14	0	0	12
OG0001985	297	297	0	5	5	0	0	0	4	0	0	0	1
OG0000005	141	396	26	5770	156	1246	109	25	1200	3627	39	0	905
OG0004465	108	108	0	0	0	0	0	0	0	0	0	0	0
OG0003396	123	123	0	0	0	0	0	0	0	0	0	0	0
OG0003024	153	153	0	0	0	0	0	0	0	0	0	0	0
OG0000400	432	465	0	82	71	139	52	0	13	51	6	0	12
OG0000058	105	141	0	0	0	0	0	0	0	0	0	0	0
OG0005220	306	306	0	54	14	14	0	0	12	32	0	0	10
OG0004267	210	210	10	18	9	4	1	10	4	11	0	0	3
OG0003420	144	144	0	0	0	0	0	0	0	0	0	0	0
OG0002183	165	165	0	7	5	55	0	0	7	0	0	0	0
OG0002539	129	129	0	0	2	0	0	0	0	0	0	0	0
OG0002061	228	228	0	2	0	0	0	0	2	0	0	0	0
OG0000063	99	459	31	34235	13512	183217	752	31	17	33581	208	0	429
OG0002846	111	111	1	2	0	0	0	1	0	1	0	0	1
OG0002611	339	339	0	11	15	40	0	0	0	10	0	0	1
OG0001767	264	264	0	0	0	3	0	0	0	0	0	0	0
OG0001002	210	276	0	10	3	3	0	0	1	9	0	0	0
OG0002513	105	105	0	0	1	0	0	0	0	0	0	0	0
OG0002564	204	204	0	3	0	0	0	0	1	2	0	0	0
OG0001650	708	708	0	572	154	371	258	0	1	524	18	0	29
OG0003436	198	198	0	0	0	0	0	0	0	0	0	0	0
OG0000298	177	237	3	85	31	39	66	3	39	26	4	0	16
OG0003915	126	126	0	10	0	2	0	0	6	0	3	0	1
OG0000720	96	96	1	1	0	0	0	1	0	1	0	0	0
OG0001790	147	174	2	29	0	7	1	2	9	14	0	0	6
OG0000323	102	105	0	0	0	0	0	0	0	0	0	0	0
OG0001745	144	144	0	0	0	0	0	0	0	0	0	0	0
OG0000218	195	195	0	2	0	7	0	0	0	2	0	0	0
OG0005592	264	264	0	104	30	102	125	0	68	12	0	0	24
OG0005355	177	177	0	0	0	0	0	0	0	0	0	0	0
OG0004004	273	273	0	14	42	60	10	0	2	10	1	0	1
OG0000706	207	270	0	54	32	157	33	0	3	46	0	0	5
OG0005120	108	108	6	0	0	0	0	6	0	0	0	0	0
OG0002342	342	342	0	6	0	5	0	0	0	4	0	0	2
OG0000358	177	216	0	2	3	6	0	0	0	2	0	0	0
OG0003458	294	294	0	8	0	8	0	0	0	8	0	0	0
OG0000633	357	387	0	156	19	68	102	0	26	107	9	0	14
OG0002993	132	132	0	0	0	1	0	0	0	0	0	0	0
OG0000236	132	171	0	0	0	0	0	0	0	0	0	0	0
OG0001188	102	102	6	2	1	0	0	6	0	0	0	0	2
OG0003952	123	123	0	0	6	1	0	0	0	0	0	0	0
OG0002087	198	198	0	9	2	1	0	0	6	1	0	0	2
OG0002451	204	204	0	55	4	111	0	0	1	26	22	0	6
OG0003238	243	243	0	73	126	139	6	0	34	24	4	0	11
OG0003391	105	105	0	0	0	0	0	0	0	0	0	0	0
OG0003536	144	144	3	16	1	1	1	2	0	11	0	0	6
OG0002339	276	276	0	30	1	12	6	0	6	19	1	0	4
OG0004535	99	99	3	0	0	0	0	2	0	0	0	0	1
OG0001108	318	318	0	2	1	3	0	0	1	1	0	0	0
OG0004184	351	351	0	8	0	4	0	0	1	5	1	0	1
OG0001815	378	378	0	9	3	4	0	0	5	2	0	0	2
OG0004238	180	180	23	225	24	31	9	23	95	85	10	0	35
OG0000880	102	102	0	0	0	1	0	0	0	0	0	0	0
OG0001410	213	213	0	3	0	7	0	0	0	3	0	0	0
OG0001848	126	126	0	0	0	1	0	0	0	0	0	0	0
OG0005524	168	168	0	0	0	0	0	0	0	0	0	0	0
OG0003195	99	99	0	0	0	0	0	0	0	0	0	0	0
OG0005034	96	96	0	0	0	0	0	0	0	0	0	0	0
OG0003598	147	147	0	0	0	0	0	0	0	0	0	0	0
OG0000931	177	216	0	7	18	8	5	0	6	0	0	0	1
OG0002709	96	96	0	0	0	0	0	0	0	0	0	0	0
OG0000532	150	150	1	20	2	1	0	1	12	5	0	0	3
OG0005278	426	426	0	24	7	17	2	0	3	17	1	0	3
OG0005283	153	153	0	0	0	0	0	0	0	0	0	0	0
OG0001873	273	378	0	14	1	5	0	0	0	13	0	0	1
OG0003260	159	159	2	105	11	26	57	2	45	36	8	0	16
OG0003698	135	135	2	15	2	0	0	2	13	1	0	0	1
OG0003235	186	186	0	1	0	2	0	0	0	0	0	0	1
OG0004671	210	210	0	1	0	10	0	0	0	1	0	0	0
OG0003632	177	177	0	5	9	4	0	0	2	1	0	0	2
OG0000028	357	429	0	6	1	3	0	0	0	6	0	0	0
OG0002789	468	468	0	25	1	9	0	0	9	13	2	0	1
OG0003355	93	93	6	0	0	1	0	0	0	0	0	4	2
OG0003300	156	156	0	0	1	56	1	0	0	0	0	0	0
OG0003805	306	306	0	8	13	3	0	0	7	0	0	0	1
OG0003705	261	261	0	20	2	2	0	0	6	11	0	0	3
OG0004908	129	129	0	0	0	1	0	0	0	0	0	0	0
OG0004283	336	336	0	15	3	4	0	0	2	12	0	0	1
OG0001688	195	216	0	4	2	0	0	0	3	1	0	0	0
OG0004440	141	141	0	4	110	60	31	0	3	1	0	0	0
OG0002211	189	189	0	2	0	3	0	0	0	2	0	0	0
OG0001550	171	171	7	63	48	50	37	7	43	7	0	0	13
OG0001928	249	249	0	7	1	1	0	0	0	6	0	0	1
OG0003618	144	144	0	0	0	0	0	0	0	0	0	0	0
OG0001608	141	141	0	0	0	0	0	0	0	0	0	0	0
OG0003860	174	174	0	4	0	1	0	0	2	1	0	0	1
OG0003727	393	393	0	24	4	36	0	0	0	20	4	0	0
OG0005184	234	234	0	0	1	0	0	0	0	0	0	0	0
OG0003297	201	201	0	0	0	1	0	0	0	0	0	0	0
OG0001390	261	261	2	27	16	17	7	2	12	10	0	0	5
OG0000837	210	231	0	21	0	24	0	0	0	21	0	0	0
OG0002627	183	183	0	4	1	108	1	0	0	0	4	0	0
OG0001576	138	138	9	27	1020	91	310	8	11	11	2	0	4
OG0001946	129	129	0	0	0	0	0	0	0	0	0	0	0
OG0000449	141	198	15	89	4	24	43	15	26	41	0	0	22
OG0001223	255	264	0	19	60	83	31	0	3	9	4	0	3
OG0001626	102	102	0	0	0	0	0	0	0	0	0	0	0
OG0005613	345	345	0	9	0	2	0	0	2	5	0	0	2
OG0003989	231	231	0	19	14	11	0	0	9	5	0	0	5
OG0003058	426	426	0	277	8	226	180	0	47	198	2	0	30
OG0002800	204	204	0	15	0	2	0	0	2	11	0	0	2
OG0002969	96	96	0	0	0	0	0	0	0	0	0	0	0
OG0005512	255	255	2	223	4	62	0	2	31	140	29	0	23
OG0003758	135	135	47	182	3	42	27	42	88	57	2	0	40
OG0002113	594	594	0	24	6	8	0	0	0	21	1	0	2
OG0000104	129	132	97	133	20	9	61	83	109	9	2	3	24
OG0000151	165	552	0	27	1	124	102	0	0	24	2	0	1
OG0005486	99	99	0	0	0	0	0	0	0	0	0	0	0
OG0003072	105	105	0	0	0	0	0	0	0	0	0	0	0
OG0003909	96	96	0	0	0	0	0	0	0	0	0	0	0
OG0003005	102	102	5	0	0	2	0	5	0	0	0	0	0
OG0002026	198	198	0	63	197	108	0	0	0	35	14	0	14
OG0000427	438	438	0	7	0	4	0	0	0	7	0	0	0
OG0005052	240	240	0	0	0	0	0	0	0	0	0	0	0
OG0000093	159	159	4565	63428	1956	13713	8536	4554	22172	29263	268	11	11725
OG0000391	177	177	0	0	0	3	0	0	0	0	0	0	0
OG0002280	180	180	0	2	6	1	15	0	1	1	0	0	0
OG0005671	159	159	0	0	0	0	0	0	0	0	0	0	0
OG0002685	138	138	0	23	0	1	15	0	20	0	0	0	3
OG0003507	432	432	0	30	2	14	1	0	1	26	0	0	3
OG0004015	93	93	0	0	0	0	0	0	0	0	0	0	0
OG0004040	102	102	1	0	5	26	10	1	0	0	0	0	0
OG0001090	162	162	0	0	0	0	0	0	0	0	0	0	0
OG0002865	138	138	0	1	0	0	0	0	0	1	0	0	0
OG0002040	168	168	0	0	8	1	0	0	0	0	0	0	0
OG0001150	153	153	1	289	128	17	11	1	269	3	4	0	13
OG0004209	141	141	0	11	1	0	0	0	1	8	0	0	2
OG0001301	264	264	0	5	1	3	0	0	0	5	0	0	0
OG0001702	156	156	0	13	2	19	13	0	4	7	1	0	1
OG0003259	195	195	1	18	0	1	0	1	4	9	0	0	5
OG0004810	312	312	0	15	9	8	0	0	8	5	0	0	2
OG0004902	165	165	0	0	0	0	0	0	0	0	0	0	0
OG0005201	117	117	0	0	0	0	0	0	0	0	0	0	0
OG0000458	315	315	0	16	1	14	0	0	0	16	0	0	0
OG0005625	258	258	0	2	1	8	0	0	0	2	0	0	0
OG0004019	216	216	0	1	10	44	0	0	0	0	1	0	0
OG0005320	150	150	0	0	0	10	0	0	0	0	0	0	0
OG0004044	108	108	122	161	19	18	29	95	58	62	0	1	67
OG0002825	222	222	0	25	1	44	2	0	0	19	4	0	2
OG0003477	174	174	0	0	0	0	0	0	0	0	0	0	0
OG0003480	171	171	0	0	0	0	0	0	0	0	0	0	0
OG0002398	192	192	1	32	29	10	0	1	27	4	0	0	1
OG0000377	117	204	73	55	4	73	42	66	20	23	1	0	18
OG0001154	132	132	0	1	0	1	0	0	0	0	1	0	0
OG0004565	309	309	0	17	2	16	0	0	0	16	0	0	1
OG0005094	258	258	0	1	36	152	71	0	0	1	0	0	0
OG0003172	117	117	0	3	5	0	0	0	3	0	0	0	0
OG0004738	93	93	0	0	0	0	0	0	0	0	0	0	0
OG0001027	168	168	0	8	0	18	0	0	0	7	1	0	0
OG0003411	156	156	0	0	0	0	0	0	0	0	0	0	0
OG0001459	252	282	0	79	38	53	52	0	24	47	0	0	8
OG0002318	114	114	2	0	0	1	0	2	0	0	0	0	0
OG0003154	504	504	0	26	3	20	6	0	0	23	0	0	3
OG0000279	123	123	0	0	2	1	0	0	0	0	0	0	0
OG0004638	198	198	0	7	1	2	0	0	0	4	2	0	1
OG0005156	150	150	0	3	0	0	0	0	1	0	0	0	2
OG0005376	135	135	0	12	8	11	7	0	7	3	0	0	2
OG0004176	114	114	0	1	0	1	1	0	1	0	0	0	0
OG0000981	162	162	1	7	2	6	0	1	0	7	0	0	0
OG0000551	360	360	0	44	10	27	0	0	0	41	0	0	3
OG0000814	255	354	0	4	0	0	0	0	2	0	0	0	2
OG0001437	195	231	0	0	0	0	0	0	0	0	0	0	0
OG0001883	180	183	2	26	0	16	0	2	7	15	0	0	4
OG0001961	129	129	0	0	0	0	0	0	0	0	0	0	0
OG0000242	135	255	82	377	109	231	234	71	121	151	23	1	92
OG0004896	135	135	3	0	0	1	0	0	0	0	0	3	0
OG0004143	93	93	0	0	0	0	0	0	0	0	0	0	0
OG0003564	111	111	0	0	0	0	0	0	0	0	0	0	0
OG0003189	135	135	0	1	0	3	0	0	0	1	0	0	0
OG0004765	288	288	0	9	0	6	0	0	0	9	0	0	0
OG0003977	174	174	0	0	0	0	0	0	0	0	0	0	0
OG0003201	150	150	0	9	6	98	28	0	0	7	0	0	2
OG0004652	93	93	48	14	4	1	7	6	0	0	12	34	10
OG0003651	396	396	0	35	1	21	1	0	3	30	1	0	1
OG0005337	309	309	0	3	0	0	0	0	0	3	0	0	0
OG0001597	99	99	0	0	0	0	0	0	0	0	0	0	0
OG0000976	150	150	0	0	21	3	12	0	0	0	0	0	0
OG0002740	147	147	0	0	0	0	0	0	0	0	0	0	0
OG0003349	159	159	0	0	0	0	0	0	0	0	0	0	0
OG0004138	213	213	0	1	0	5	0	0	0	1	0	0	0
OG0004717	231	231	0	19	1	18	0	0	0	19	0	0	0
OG0004421	255	255	0	2	20	12	0	0	2	0	0	0	0
OG0004573	531	531	0	16	0	9	0	0	0	14	0	0	2
OG0002232	378	378	0	23	6	7	1	0	0	20	0	0	3
OG0002580	237	237	0	28	3	35	0	0	0	25	1	0	2
OG0005513	198	198	1	7	0	0	0	1	5	1	0	0	1
OG0002889	168	168	8	149	16	156	123	8	8	118	2	0	21
OG0002766	141	141	0	0	0	0	0	0	0	0	0	0	0
OG0001592	126	126	0	0	0	2	0	0	0	0	0	0	0
OG0004829	93	93	0	0	0	0	0	0	0	0	0	0	0
OG0003426	138	138	0	0	0	0	0	0	0	0	0	0	0
OG0005399	204	204	0	7	1	0	0	0	7	0	0	0	0
OG0001987	177	177	0	0	0	0	0	0	0	0	0	0	0
OG0003855	318	318	0	2	0	0	0	0	2	0	0	0	0
OG0004874	177	177	0	7	21	8	12	0	4	0	1	0	2
OG0003764	291	291	0	79	2	59	0	0	0	47	21	0	11
OG0003204	105	105	0	0	0	0	0	0	0	0	0	0	0
OG0000406	102	102	0	0	0	4	0	0	0	0	0	0	0
OG0000003	117	303	3	308	426	618	767	3	18	225	40	0	25
OG0004467	156	156	0	1	0	0	0	0	0	1	0	0	0
OG0002263	117	117	0	0	0	0	0	0	0	0	0	0	0
OG0004208	117	117	2	6	17	9	2	2	1	2	1	0	2
OG0003091	135	135	0	1	5	0	0	0	0	0	0	0	1
OG0003026	111	111	3	9	0	0	0	2	0	7	0	0	3
OG0002167	117	117	104	374	4	19	26	97	236	67	1	0	77
OG0002185	285	285	0	350	16	109	0	0	94	209	0	0	47
OG0005222	102	102	0	1	0	0	0	0	1	0	0	0	0
OG0001669	156	156	0	0	0	0	0	0	0	0	0	0	0
OG0002840	135	135	0	0	0	3	0	0	0	0	0	0	0
OG0003364	432	432	0	20	5	6	0	0	0	14	0	0	6
OG0002067	129	129	4	11	5	51	6	4	7	1	0	0	3
OG0002613	171	171	0	0	0	3	0	0	0	0	0	0	0
OG0001761	153	153	6	49	5	2	11	6	17	20	0	0	12
OG0001004	261	300	0	3	0	19	0	0	0	2	0	0	1
OG0002511	111	111	0	0	0	0	0	0	0	0	0	0	0
OG0000468	114	174	38	123	567	288	251	37	5	88	1	0	30
OG0001652	135	192	0	0	0	0	0	0	0	0	0	0	0
OG0002819	96	96	0	0	0	0	0	0	0	0	0	0	0
OG0004426	111	111	0	0	0	0	0	0	0	0	0	0	0
OG0003917	228	228	0	27	1	0	0	0	12	12	0	0	3
OG0000726	99	252	221	505	796	708	319	181	72	331	3	1	138
OG0005104	141	141	1	14	0	1	0	1	9	1	0	0	4
OG0001792	162	183	0	0	0	0	0	0	0	0	0	0	0
OG0000321	165	165	17	121	9	28	55	17	58	46	0	0	17
OG0000668	378	633	0	28	6	18	1	0	5	19	2	0	2
OG0000613	114	114	0	0	0	0	0	0	0	0	0	0	0
OG0000216	234	234	0	305	464	102	30	0	141	107	1	0	56
OG0002009	243	243	1	37	3	15	0	1	0	32	1	0	4
OG0005590	273	273	0	16	0	10	0	0	5	9	0	0	2
OG0003579	171	171	0	0	0	0	0	0	0	0	0	0	0
OG0005357	219	219	0	0	0	0	0	0	0	0	0	0	0
OG0001346	489	489	0	17	22	4	0	0	0	13	2	0	2
OG0000971	192	264	25	2202	1108	1006	2450	25	621	1459	3	0	119
OG0002931	96	96	0	0	0	0	0	0	0	0	0	0	0
OG0000708	159	369	2	123	43	99	70	2	22	66	11	0	24
OG0005126	261	261	0	12	5	2	0	0	4	6	0	0	2
OG0002340	162	162	0	16	0	7	0	0	0	3	8	0	5
OG0005159	177	177	0	0	0	0	0	0	0	0	0	0	0
OG0005368	420	420	0	14	2	1	0	0	1	10	0	0	3
OG0004484	93	93	0	0	0	0	0	0	0	0	0	0	0
OG0004381	519	519	0	17	2	2	0	0	5	8	2	0	2
OG0000635	99	171	0	0	0	0	0	0	0	0	0	0	0
OG0002991	108	108	5	2	0	50	0	5	0	0	2	0	0
OG0000230	162	414	0	173	21	104	32	0	5	133	4	0	31
OG0003954	138	138	0	0	0	0	0	0	0	0	0	0	0
OG0001131	108	108	0	0	0	0	0	0	0	0	0	0	0
OG0002089	537	537	0	25	2	6	0	0	0	24	0	0	1
OG0002457	210	210	0	10	5	6	0	0	0	0	8	0	2
OG0000788	171	186	0	1	0	0	0	0	1	0	0	0	0
OG0003139	153	153	0	0	0	0	0	0	0	0	0	0	0
OG0004263	102	102	0	1	0	0	0	0	0	0	1	0	0
OG0003534	156	156	1	12	2	0	0	1	9	1	0	0	2
OG0005526	126	126	3	2	0	0	0	3	0	0	0	0	2
OG0000915	165	165	0	0	0	0	0	0	0	0	0	0	0
OG0001416	153	153	0	5	3	3	0	0	0	3	0	0	2
OG0001813	144	351	1	31	11	30	57	1	0	27	0	0	4
OG0005088	276	276	0	2	0	3	2	0	0	2	0	0	0
OG0000565	114	114	0	0	0	0	0	0	0	0	0	0	0
OG0000948	456	690	0	89	6	61	1	0	0	49	38	0	2
OG0000530	219	222	3	113	148	40	93	2	1	39	48	1	25
OG0003197	198	198	0	0	0	2	0	0	0	0	0	0	0
OG0000937	174	300	0	31	15	29	25	0	5	17	0	0	9
OG0005276	111	111	0	0	0	0	0	0	0	0	0	0	0
OG0005281	165	165	0	12	9	5	0	0	3	6	0	0	3
OG0004863	273	273	0	1	8	81	48	0	0	1	0	0	0
OG0003237	141	141	0	0	0	0	0	0	0	0	0	0	0
OG0004673	96	96	1	0	0	0	0	1	0	0	0	0	0
OG0005603	207	207	0	6	1	41	0	0	0	3	2	0	1
OG0004446	306	306	0	0	0	1	0	0	0	0	0	0	0
OG0002787	150	150	1	31	7	3	6	1	11	12	0	0	8
OG0003353	132	132	0	0	0	0	0	0	0	0	0	0	0
OG0003302	144	144	0	2	3	0	0	0	2	0	0	0	0
OG0001478	231	231	0	8	0	2	0	0	0	6	0	0	2
OG0004285	285	285	0	1	0	5	0	0	0	1	0	0	0
OG0005474	309	309	0	27	3	8	0	0	1	21	1	0	4
OG0002213	207	207	0	6	3	1	0	0	5	1	0	0	0
OG0000868	300	363	0	78	99	140	112	0	16	47	2	0	13
OG0004826	141	141	0	0	0	0	0	0	0	0	0	0	0
OG0001556	291	291	0	294	22	82	0	0	149	123	1	0	21
OG0001926	141	141	0	0	0	7	0	0	0	0	0	0	0
OG0001278	477	477	0	11	0	7	0	0	0	10	1	0	0
OG0001203	180	180	0	1	0	0	0	0	0	1	0	0	0
OG0001606	240	240	0	17	5	11	15	0	0	14	0	0	3
OG0000842	261	261	0	0	0	0	0	0	0	0	0	0	0
OG0000835	300	360	0	25	1	1	0	0	6	16	0	0	3
OG0005569	390	390	0	8	0	5	0	0	0	6	0	0	2
OG0005040	153	153	0	1	0	6	0	0	0	0	1	0	0
OG0005186	168	168	1	51	1	1	5	1	22	17	0	0	12
OG0003295	144	144	8	32	0	7	0	7	12	11	0	0	10
OG0001392	96	96	0	0	0	0	0	0	0	0	0	0	0
OG0003707	273	273	0	7	3	10	0	0	4	1	1	0	1
OG0002951	96	96	2	0	1	0	0	2	0	0	0	0	0
OG0001578	204	213	0	0	0	0	0	0	0	0	0	0	0
OG0001940	156	156	1	82	8	31	9	1	15	48	5	0	14
OG0000447	171	171	0	1	0	13	0	0	0	1	0	0	0
OG0001225	183	183	0	0	0	0	0	0	0	0	0	0	0
OG0002419	219	219	0	0	0	0	0	0	0	0	0	0	0
OG0001620	366	366	0	100	26	95	93	0	15	64	0	0	21
OG0003670	135	135	0	0	0	1	0	0	0	0	0	0	0
OG0002279	153	153	4	15	0	6	0	4	8	4	0	0	3
OG0000153	105	105	134	52	6	31	105	112	10	31	0	5	28
OG0002967	177	177	0	28	2	5	0	0	4	20	0	0	4
OG0003603	507	507	0	19	4	3	0	0	2	13	0	0	4
OG0003725	276	276	0	19	4	3	0	0	0	14	2	0	3
OG0002144	444	444	0	25	7	8	0	0	0	23	1	0	1
OG0002111	114	114	0	0	0	1	0	0	0	0	0	0	0
OG0000102	126	438	2	230	56	104	103	2	27	170	0	0	33
OG0003070	138	138	1	0	0	0	0	1	0	0	0	0	0
OG0002079	156	156	0	0	0	3	0	0	0	0	0	0	0
OG0002024	126	126	2	1	0	0	0	2	1	0	0	0	0
OG0000421	129	180	1	2	2	3	46	1	2	0	0	0	0
OG0000397	216	222	0	53	10	8	2	0	7	32	2	0	12
OG0004961	99	99	65	0	1	0	15	61	0	0	0	0	4
OG0001325	183	183	0	2	0	4	0	0	0	2	0	0	0
OG0002286	159	159	3	135	112	28	5	3	89	24	0	0	22
OG0003306	114	114	0	0	0	0	0	0	0	0	0	0	0
OG0002683	312	312	0	6	0	3	0	0	1	2	0	0	3
OG0004017	171	171	0	12	0	24	0	0	0	10	0	0	2
OG0004683	111	111	4	7	5	29	5	4	5	0	0	0	2
OG0001755	99	147	0	0	0	2	0	0	0	0	0	0	0
OG0001378	105	105	8	22	0	4	9	8	0	12	3	0	7
OG0001700	465	465	0	31	5	12	0	0	1	27	0	0	3
OG0003852	228	228	1	3	4	1	0	1	1	1	0	0	1
OG0003734	162	162	0	6	0	0	0	0	5	0	0	0	1
OG0004028	198	198	0	6	0	0	0	0	3	1	0	0	2
OG0001307	144	144	1	3	4	38	0	1	0	1	2	0	0
OG0000077	102	270	11	228	81	114	75	11	54	124	1	0	49
OG0005050	246	246	0	18	0	8	0	0	2	9	6	0	1
OG0004375	141	141	0	7	0	0	0	0	1	6	0	0	0
OG0000095	174	174	0	0	0	2	0	0	0	0	0	0	0
OG0000774	129	129	0	0	0	0	0	0	0	0	0	0	0
OG0005167	879	879	0	7	0	4	3	0	0	6	1	0	0
OG0002556	270	270	0	31	70	72	14	0	0	26	0	0	5
OG0003475	99	99	4	3	0	8	1	4	0	2	0	0	1
OG0005627	354	354	0	7	3	1	0	0	0	7	0	0	0
OG0001078	276	276	0	0	0	3	2	0	0	0	0	0	0
OG0002831	201	201	0	0	0	0	0	0	0	0	0	0	0
OG0002042	261	261	0	0	0	0	0	0	0	0	0	0	0
OG0002496	129	129	0	393	213	26222	8	0	0	280	19	0	94
OG0003531	99	99	0	0	0	0	0	0	0	0	0	0	0
OG0002474	219	219	0	18	3	3	0	0	9	6	1	0	2
OG0005571	99	99	2506	2820	18	254	209	2109	1369	828	7	0	1013
OG0002823	261	261	0	1	1	24	0	0	0	1	0	0	0
OG0004082	159	159	1	31	0	4	0	1	17	1	0	0	13
OG0002321	129	129	0	0	0	0	0	0	0	0	0	0	0
OG0000379	195	195	2	37	21	20	21	2	8	21	0	0	8
OG0001052	315	444	0	16	18	8	8	0	1	13	1	0	1
OG0003888	123	123	0	0	0	0	0	0	0	0	0	0	0
OG0001025	120	120	0	0	0	0	0	0	0	0	0	0	0
OG0003150	156	156	0	67	20	193	143	0	0	50	6	0	11
OG0002949	135	135	0	0	0	0	0	0	0	0	0	0	0
OG0004373	240	240	0	0	0	0	0	0	0	0	0	0	0
OG0001178	132	261	0	0	0	0	0	0	0	0	0	0	0
OG0003263	129	129	0	0	0	0	0	0	0	0	0	0	0
OG0001457	234	234	1	47	4	36	0	1	17	21	0	0	9
OG0003232	93	93	0	0	0	0	0	0	0	0	0	0	0
OG0002093	285	285	0	16	1	2	0	0	5	9	1	0	1
OG0005374	270	270	0	0	0	0	0	0	0	0	0	0	0
OG0003170	135	135	11	40	6	3	32	11	17	17	0	0	6
OG0004228	273	273	0	8	0	7	0	0	0	5	1	0	2
OG0000582	117	117	3	1	0	4537	1	3	0	1	0	0	0
OG0003928	162	162	0	0	0	1	0	0	0	0	0	0	0
OG0000553	126	126	0	0	0	0	0	0	0	0	0	0	0
OG0003628	354	354	0	9	3	6	0	0	0	7	0	0	2
OG0000816	159	159	0	0	0	0	0	0	0	0	0	0	0
OG0005389	129	129	0	3	0	0	0	0	1	2	0	0	0
OG0001967	252	252	1	128	39	46	65	0	35	56	23	1	14
OG0004525	174	174	0	0	0	0	0	0	0	0	0	0	0
OG0000244	96	195	0	1449	2058	7447	9	0	3	1139	0	0	307
OG0000579	222	237	0	1	0	1	0	0	0	1	0	0	0
OG0003975	252	252	0	3	0	1	0	0	0	1	1	0	1
OG0001112	213	213	0	10	1	1	0	0	4	2	0	0	4
OG0003370	141	141	0	0	0	1	0	0	0	0	0	0	0
OG0004141	189	189	0	1	0	4	0	0	0	1	0	0	0
OG0003156	96	96	13	5121	33524	1997	20469	12	0	4021	28	0	1073
OG0003566	114	114	0	0	0	1	0	0	0	0	0	0	0
OG0003588	114	114	0	0	0	0	0	0	0	0	0	0	0
OG0004923	93	93	0	0	0	0	0	0	0	0	0	0	0
OG0003606	255	255	0	0	0	0	0	0	0	0	0	0	0
OG0003517	138	138	0	0	0	5	0	0	0	0	0	0	0
OG0000123	198	198	30	279	24	25	119	30	216	31	0	0	32
OG0001595	180	180	0	6	0	0	0	0	2	2	0	0	2
OG0005508	120	120	0	0	0	6	0	0	0	0	0	0	0
OG0000974	120	120	0	0	0	3	0	0	0	0	0	0	0
OG0002746	135	135	0	0	0	0	0	0	0	0	0	0	0
OG0001867	132	135	0	0	0	1	0	0	0	0	0	0	0
OG0001885	159	201	0	0	60	10	8	0	0	0	0	0	0
OG0001504	216	291	5	11100	744	39632	47	5	439	9433	795	0	433
OG0001909	108	108	9	2	0	2	2	8	1	1	0	0	1
OG0004270	333	333	0	14	0	1	0	0	11	2	0	0	1
OG0003839	135	135	2	15	1	5	0	2	6	7	0	0	2
OG0002582	102	102	8	20	0	0	13	8	15	0	0	0	5
OG0002768	381	381	0	15	21	27	3	0	5	7	1	0	2
OG0005259	114	114	0	0	0	0	0	0	0	0	0	0	0
OG0005429	258	258	0	559	16	677	0	0	16	540	2	0	1
OG0000194	264	414	0	12	1	5	0	0	0	10	0	0	2
OG0001989	99	99	0	0	0	0	0	0	0	0	0	0	0
OG0003857	144	144	24	127	7	26	117	22	43	50	9	1	26
OG0003762	405	405	0	23	0	11	0	0	0	20	0	0	3
OG0003093	300	300	0	61	8	100	1	0	0	61	0	0	0
OG0000404	120	225	0	0	0	0	0	0	0	0	0	0	0
OG0000054	102	126	129	350	21	114	396	121	156	139	1	2	60
OG0000001	261	348	24	363764	13975	100240	30789	24	123835	193519	314	0	46096
OG0004461	273	273	0	0	0	0	0	0	0	0	0	0	0
OG0002230	108	108	0	0	0	0	0	0	0	0	0	0	0
OG0002648	246	246	0	2	0	1	0	0	0	2	0	0	0
OG0002265	162	162	2	16	0	0	0	2	8	7	0	0	1
OG0002633	126	126	3	3	0	2	0	2	1	2	0	0	1
OG0002165	174	174	0	0	0	1	0	0	0	0	0	0	0
OG0002130	213	213	0	6	0	0	0	0	1	4	0	0	1
OG0002187	180	180	0	4	0	1	0	0	1	3	0	0	0
OG0002535	93	93	0	0	0	0	0	0	0	0	0	0	0
OG0005019	318	318	0	0	0	2	0	0	0	0	0	0	0
OG0002842	162	162	2	7	0	1	0	2	5	1	0	0	1
OG0004545	453	453	0	12	1	16	0	0	0	12	0	0	0
OG0002065	402	402	0	101	6	54	0	0	0	92	8	0	1
OG0002615	114	114	0	0	0	0	0	0	0	0	0	0	0
OG0001763	375	375	0	18	13	6	0	0	3	11	0	0	4
OG0005648	159	159	0	0	0	0	0	0	0	0	0	0	0
OG0001006	204	204	0	1	0	2	0	0	0	1	0	0	0
OG0002517	177	177	0	0	0	0	0	0	0	0	0	0	0
OG0002488	120	120	0	0	0	0	0	0	0	0	0	0	0
OG0001654	120	204	0	4	2	1	0	0	1	3	0	0	0
OG0001749	459	459	0	33	2	15	0	0	5	23	0	0	5
OG0003911	132	132	0	0	4	0	0	0	0	0	0	0	0
OG0002908	144	144	0	0	0	1	0	0	0	0	0	0	0
OG0004588	138	138	1	1	1	1	0	1	0	1	0	0	0
OG0000753	186	282	0	82	39	43	6	0	16	50	1	0	15
OG0000389	126	288	0	0	0	0	0	0	0	0	0	0	0
OG0000724	147	147	0	0	8	1	0	0	0	0	0	0	0
OG0005106	93	93	0	0	0	0	0	0	0	0	0	0	0
OG0001794	486	486	0	9	1	4	0	0	0	9	0	0	0
OG0004716	222	222	0	12	1	1	0	0	4	6	0	0	2
OG0005351	99	99	0	4	0	0	0	0	0	4	0	0	0
OG0000611	96	315	476	763	442	282	65	404	313	296	1	3	222
OG0005659	174	174	0	18	1	21	0	0	6	8	0	0	4
OG0002408	384	384	0	112	11	65	94	0	12	84	1	0	15
OG0005596	165	165	0	0	0	0	0	0	0	0	0	0	0
OG0005124	108	108	0	0	0	0	0	0	0	0	0	0	0
OG0000309	390	390	0	87	83	91	90	0	15	58	0	0	14
OG0001344	186	207	0	0	0	0	0	0	0	0	0	0	0
OG0002568	168	168	0	1	0	0	0	0	0	0	0	0	1
OG0004034	114	114	0	0	0	0	0	0	0	0	0	0	0
OG0004061	270	270	0	18	10	2	0	0	7	9	0	0	2
OG0002422	144	144	1	0	0	9	0	1	0	0	0	0	0
OG0002455	102	102	2	0	0	0	0	1	0	0	0	0	1
OG0004482	132	132	0	22	1	0	0	0	3	16	0	0	3
OG0004383	105	105	5	0	0	1	0	0	0	0	0	5	0
OG0003541	183	183	2	165	17	722	0	2	15	142	2	0	6
OG0003956	108	108	3	6	0	0	0	3	4	0	0	0	2
OG0001133	174	174	0	4	2	0	0	0	3	0	1	0	0
OG0002368	186	186	0	4	3	1	0	0	1	2	0	0	1
OG0000214	210	297	0	1125	46	388	108	0	208	668	82	0	167
OG0000917	105	105	0	1	0	1	0	0	0	1	0	0	0
OG0000549	120	120	2	109	157	37	0	1	0	86	0	0	24
OG0000363	213	234	0	2	0	3	0	0	0	2	0	0	0
OG0005260	93	93	0	0	1	0	0	0	0	0	0	0	0
OG0001414	213	267	1	45	10	7	7	1	16	21	0	0	8
OG0001844	120	120	9	4	1	1	0	8	2	0	0	0	3
OG0001811	249	291	0	12	0	0	0	0	0	10	0	0	2
OG0000637	318	318	0	25	1	36	1	0	4	20	1	0	0
OG0000285	207	246	0	20	1	3	0	0	10	6	0	0	4
OG0000232	102	102	0	0	0	0	0	0	0	0	0	0	0
OG0000935	192	192	0	0	0	1	0	0	0	0	0	0	0
OG0000567	321	330	0	11	11	12	57	0	1	10	0	0	0
OG0002302	144	144	0	0	0	0	0	0	0	0	0	0	0
OG0003191	141	141	0	0	0	0	0	0	0	0	0	0	0
OG0001448	102	102	1129	313	699	69	152	670	135	28	83	314	212
OG0004675	270	270	0	0	0	1	0	0	0	0	0	0	0
OG0005274	372	372	0	12	0	2	0	0	0	7	3	0	2
OG0004949	393	393	0	15	0	7	1	0	9	3	0	0	3
OG0004129	306	306	0	7	10	11	2	0	5	2	0	0	0
OG0004287	105	105	5	5	1	0	0	2	2	1	0	0	5
OG0003800	156	156	0	6	1	0	1	0	1	5	0	0	0
OG0004444	423	423	0	45	0	10	0	0	4	32	2	0	7
OG0002785	123	123	0	2	0	28	2	0	0	1	0	0	1
OG0000680	186	186	30	342	8	57	154	30	126	165	0	0	51
OG0004428	180	180	0	0	0	2	0	0	0	0	0	0	0
OG0000314	297	303	0	5	0	1	0	0	3	2	0	0	0
OG0001523	144	150	49	188	11	113	90	48	47	105	6	0	31
OG0001979	213	213	0	0	0	0	0	0	0	0	0	0	0
OG0001554	114	114	0	0	0	0	0	0	0	0	0	0	0
OG0001924	93	93	18	3	0	0	2	1	0	0	2	16	2
OG0001201	327	882	0	82	1	71	0	0	2	77	3	0	0
OG0003649	111	111	0	0	0	0	0	0	0	0	0	0	0
[truncated: 3,688 more rows]

## Sheet: late_FB_AF
Orthogroup	Short	Long	Cat1	Cat2	Cat3	Cat4	Cat5	Cata	Catb	Catc	Catd	Cate	noBlast
OG0000767	144	144	3	9	0	0	1	3	4	4	0	0	1
OG0005178	183	183	0	1	0	8	0	0	0	0	1	0	0
OG0000785	99	123	2	0	1	0	2	2	0	0	0	0	0
OG0001728	180	288	0	1	0	11	3	0	0	0	0	0	1
OG0004347	135	135	0	0	1	0	0	0	0	0	0	0	0
OG0002549	282	282	0	3	1	0	0	0	0	0	3	0	0
OG0005232	183	183	0	4	0	7	0	0	0	2	0	0	2
OG0000667	171	171	0	6	1	2	0	0	5	1	0	0	0
OG0005683	645	645	0	9	0	1	0	0	0	9	0	0	0
OG0005652	162	162	9	66	28	22	35	9	22	30	2	0	12
OG0004680	135	135	0	1	0	0	0	0	1	0	0	0	0
OG0002193	249	249	0	0	0	4	0	0	0	0	0	0	0
OG0002051	240	240	0	6	2	0	0	0	1	4	0	0	1
OG0002004	183	183	0	0	0	0	0	0	0	0	0	0	0
OG0000013	102	423	19	207	349	556	630	16	1	197	3	0	9
OG0002401	402	402	0	2	2	1	0	0	0	2	0	0	0
OG0005078	246	246	0	0	6	2	0	0	0	0	0	0	0
OG0004095	360	360	0	1	0	2	0	0	0	1	0	0	0
OG0002389	93	93	0	0	27	6	69	0	0	0	0	0	0
OG0002354	129	129	0	0	0	0	0	0	0	0	0	0	0
OG0000311	252	339	0	11	1	3	9	0	3	7	0	0	1
OG0003118	192	192	0	0	0	0	0	0	0	0	0	0	0
OG0001045	93	93	0	0	0	0	0	0	0	0	0	0	0
OG0001010	150	249	0	4641	148	2606	2955	0	0	4136	15	0	490
OG0002572	222	222	0	0	0	0	0	0	0	0	0	0	0
OG0002807	330	330	0	26	10	10	20	0	4	17	0	0	5
OG0003455	174	174	0	0	0	0	0	0	0	0	0	0	0
OG0005678	132	132	0	0	0	0	0	0	0	0	0	0	0
OG0001185	141	240	0	1	3	0	0	0	0	1	0	0	0
OG0002376	243	243	0	0	1	0	0	0	0	0	0	0	0
OG0002309	159	159	0	0	0	0	0	0	0	0	0	0	0
OG0000609	204	246	0	10	2	2	0	0	4	4	0	0	2
OG0003695	177	177	0	0	0	0	0	0	0	0	0	0	0
OG0000149	117	117	0	0	0	9	0	0	0	0	0	0	0
OG0005349	171	171	0	0	0	0	0	0	0	0	0	0	0
OG0003145	180	180	0	0	0	0	0	0	0	0	0	0	0
OG0004729	177	177	0	3	0	2	0	0	0	3	0	0	0
OG0000540	93	96	0	0	0	0	0	0	0	0	0	0	0
OG0005617	168	168	0	0	0	0	0	0	0	0	0	0	0
OG0003218	105	105	0	0	0	0	0	0	0	0	0	0	0
OG0000863	225	225	1	24	1	5	0	1	5	18	0	0	1
OG0001422	252	444	0	161	664	925	657	0	0	152	2	0	7
OG0004397	363	363	0	12	0	1	0	0	0	8	4	0	0
OG0001970	141	141	0	0	0	0	0	0	0	0	0	0	0
OG0000689	126	222	27	32	5	20	38	18	17	7	0	0	17
OG0000257	96	96	0	0	0	0	0	0	0	0	0	0	0
OG0003940	150	150	0	4	1	1	0	0	4	0	0	0	0
OG0001127	207	207	0	0	0	0	0	0	0	0	0	0	0
OG0003211	411	411	0	4	4	7	0	0	0	3	1	0	0
OG0003123	129	129	0	0	0	0	0	0	0	0	0	0	0
OG0003575	393	393	0	8	20	4	0	0	4	3	0	0	1
OG0003198	126	126	3	14	34	4	15	3	11	0	1	0	2
OG0003520	156	156	0	0	0	2	0	0	0	0	0	0	0
OG0003597	144	144	12	66	1	9	0	9	32	25	0	0	12
OG0003276	414	414	0	3	0	0	0	0	0	3	0	0	0
OG0005189	138	138	0	0	0	3	0	0	0	0	0	0	0
OG0004665	225	225	1	38	1	13	15	1	18	11	1	0	8
OG0003298	312	312	0	3	3	0	0	0	0	1	0	0	2
OG0003640	177	177	0	0	0	0	0	0	0	0	0	0	0
OG0000894	129	129	29	129	24	17	4	26	66	40	0	0	26
OG0003266	213	213	0	0	0	10	0	0	0	0	0	0	0
OG0004801	456	456	0	9	9	12	0	0	0	7	0	0	2
OG0005300	285	285	0	25	2	3	0	0	12	6	1	0	6
OG0002985	153	153	0	0	0	0	0	0	0	0	0	0	0
OG0002958	138	138	0	0	0	0	0	0	0	0	0	0	0
OG0002773	165	165	0	0	0	0	0	0	0	0	0	0	0
OG0003358	540	540	0	2	3	8	0	0	0	2	0	0	0
OG0004192	273	273	0	77	203	187	85	0	35	19	9	0	14
OG0001473	186	186	0	23	2	30	15	0	2	14	4	0	3
OG0001517	174	174	1	8	1	8	0	1	0	8	0	0	0
OG0004008	666	666	0	4	6	10	0	0	0	4	0	0	0
OG0003379	99	99	0	0	0	0	0	0	0	0	0	0	0
OG0000101	93	93	6803	721	36	385	1461	6219	570	6	2	70	657
OG0004838	270	270	0	8	9	2	0	0	2	4	0	0	2
OG0000154	153	303	0	47	11	64	18	0	6	32	1	0	8
OG0001277	144	144	0	43	1	13	4	0	1	33	1	0	8
OG0002898	174	174	0	1	0	5	2	0	0	1	0	0	0
OG0000954	153	153	0	0	0	1	0	0	0	0	0	0	0
OG0000849	204	204	3	44	10	6	20	3	20	15	0	0	9
OG0001803	297	297	0	0	0	0	0	0	0	0	0	0	0
OG0000067	135	135	93	78	11	18	125	87	44	13	0	1	26
OG0005574	153	153	0	0	0	0	0	0	0	0	0	0	0
OG0000187	123	123	0	0	0	14	0	0	0	0	0	0	0
OG0005033	306	306	0	64	5	53	0	0	0	64	0	0	0
OG0003844	126	126	0	0	0	0	0	0	0	0	0	0	0
OG0003811	135	135	24	50	2	16	0	23	26	18	0	0	7
OG0003080	126	126	0	0	3	20	0	0	0	0	0	0	0
OG0000413	156	324	0	914	75	491	1379	0	53	845	1	0	15
OG0005020	177	177	0	0	1	0	0	0	0	0	0	0	0
OG0002867	204	204	0	0	0	2	0	0	0	0	0	0	0
OG0005143	303	303	0	320	49	13	7	0	265	6	1	0	48
OG0002606	108	108	1	1	0	0	0	0	0	0	0	0	2
OG0003746	411	411	0	8	8	0	0	0	0	6	0	0	2
OG0002158	366	366	0	6	4	7	0	0	0	5	1	0	0
OG0002123	99	99	0	0	0	0	0	0	0	0	0	0	0
OG0002526	126	126	34	61	25	766	0	28	0	46	2	4	15
OG0001219	216	216	0	17	1	22	0	0	2	14	0	0	1
OG0002851	162	162	0	0	0	0	0	0	0	0	0	0	0
OG0002072	138	138	2151	9579	190	1725	4	1951	3098	4346	88	7	2240
OG0001382	582	582	0	9	1	3	0	0	0	5	1	0	3
OG0001787	249	249	0	33	0	5	6	0	5	23	1	0	4
OG0002660	96	96	0	0	1	2	0	0	0	0	0	0	0
OG0001770	114	114	0	0	0	0	0	0	0	0	0	0	0
OG0002105	99	99	0	0	0	0	0	0	0	0	0	0	0
OG0001073	213	375	0	34	13	28	9	0	14	18	0	0	2
OG0002500	168	168	0	0	0	0	0	0	0	0	0	0	0
OG0000479	195	285	1	15	9	22	30	1	8	5	0	0	2
OG0001299	111	141	0	0	0	0	0	0	0	0	0	0	0
OG0001647	351	351	0	15	8	32	4	0	5	7	2	0	1
OG0003312	312	312	0	17	5	2	0	0	5	10	0	0	2
OG0000744	174	357	0	15	19	29	36	0	3	8	1	0	3
OG0000711	240	240	0	44	3	3	0	0	14	24	1	0	5
OG0005115	249	249	0	5	0	1	2	0	0	4	0	0	1
OG0000679	372	372	0	1	0	1	0	0	0	1	0	0	0
OG0000624	174	681	0	976	15	193	119	0	58	795	52	0	71
OG0001084	102	102	0	0	0	0	0	0	0	0	0	0	0
OG0003011	198	198	0	33	87	22	7	0	6	10	8	0	9
OG0003512	141	141	0	2	0	0	0	0	1	1	0	0	0
OG0002018	171	171	0	2	0	2	0	0	0	1	0	0	1
OG0000486	204	204	0	1	0	6	0	0	1	0	0	0	0
OG0000083	138	138	3	150	538	51071	39	3	7	116	2	0	25
OG0005133	312	312	0	101	72	155	107	0	19	65	0	0	17
OG0004540	207	207	0	6	0	2	0	0	3	1	0	0	2
OG0004335	474	474	0	11	0	17	0	0	0	11	0	0	0
OG0004009	342	342	0	6	0	2	0	0	0	2	0	0	4
OG0004072	396	396	0	15	0	2	0	0	3	10	0	0	2
OG0002435	189	189	0	0	0	0	0	0	0	0	0	0	0
OG0002098	111	111	0	0	0	0	0	0	0	0	0	0	0
OG0002460	99	99	0	0	0	0	0	0	0	0	0	0	0
OG0005379	99	99	0	0	0	0	0	0	0	0	0	0	0
OG0003496	393	393	0	5	0	1	0	0	3	1	0	0	1
OG0003556	195	195	0	2	1	0	0	0	1	1	0	0	0
OG0004277	303	303	0	175	12	53	31	0	26	122	0	0	27
OG0003923	225	225	0	18	4	5	0	0	11	1	0	0	6
OG0001146	207	261	0	3	0	73	63	0	0	2	1	0	0
OG0004089	273	273	0	106	113	120	126	0	29	42	8	0	27
OG0002395	216	216	3	49	3	7	0	3	12	27	0	0	10
OG0001364	177	177	0	0	0	1	0	0	0	0	0	0	0
OG0001059	249	249	0	18	23	14	4	0	7	10	0	0	1
OG0004054	264	264	0	3	1	2	0	0	0	3	0	0	0
OG0000904	156	156	0	0	0	3	0	0	0	0	0	0	0
OG0001164	192	192	0	0	0	0	0	0	0	0	0	0	0
OG0004644	144	144	0	0	1	0	0	0	0	0	0	0	0
OG0000356	120	213	1	18	72	4	21	0	16	1	0	0	2
OG0003569	186	186	0	0	0	0	0	0	0	0	0	0	0
OG0005215	180	180	0	3	5	0	0	0	1	0	2	0	0
OG0001403	303	303	0	7	0	8	0	0	0	7	0	0	0
OG0000642	249	249	0	7	0	34	0	0	0	7	0	0	0
OG0000296	225	228	0	0	0	1	0	0	0	0	0	0	0
OG0005631	102	102	0	0	0	0	0	0	0	0	0	0	0
OG0000274	129	420	0	39	3	43	0	0	0	35	1	0	3
OG0000995	222	228	0	109	34	31	6	0	2	89	0	0	18
OG0000922	261	453	0	0	1	0	0	0	0	0	0	0	0
OG0000521	108	108	0	0	0	0	0	0	0	0	0	0	0
OG0002337	120	120	0	0	0	0	0	0	0	0	0	0	0
OG0003251	522	522	0	2	0	1	0	0	0	2	0	0	0
OG0004600	315	315	0	1046	188	2757	147	0	101	701	3	0	241
OG0005455	168	168	0	0	0	0	0	0	0	0	0	0	0
OG0003461	150	150	0	0	0	0	0	0	0	0	0	0	0
OG0003894	189	189	0	0	0	0	0	0	0	0	0	0	0
OG0004771	396	396	0	27	0	22	0	0	0	27	0	0	0
OG0004294	549	549	0	487	64	254	2	0	0	69	413	0	5
OG0002886	345	345	0	20	2	1	0	0	10	4	0	0	6
OG0000879	180	429	0	16	3	7	0	0	4	12	0	0	0
OG0005254	93	93	0	0	0	0	0	0	0	0	0	0	0
OG0001469	396	396	0	9	1	0	0	0	0	8	0	0	1
OG0000693	96	300	16	29	14	44	58	15	9	9	2	0	10
OG0004248	213	213	0	3	0	2	0	0	2	1	0	0	0
OG0001534	528	528	0	17	0	6	0	0	0	17	0	0	0
OG0001561	102	102	0	0	0	0	0	0	0	0	0	0	0
OG0005386	99	99	124	75	0	29	59	97	0	61	0	1	40
OG0001269	309	309	0	49	25	36	2	0	3	38	3	0	5
OG0001234	96	96	0	0	0	0	0	0	0	0	0	0	0
OG0000857	219	264	0	2	0	0	0	0	0	1	0	0	1
OG0002647	123	123	0	1	0	0	0	0	1	0	0	0	0
OG0001496	381	474	0	26	0	2	0	0	1	22	0	0	3
OG0001893	234	234	0	1	1	0	0	0	1	0	0	0	0
OG0001951	105	105	0	0	0	0	0	0	0	0	0	0	0
OG0002944	354	354	0	10	0	2	0	0	3	6	0	0	1
OG0001904	294	294	0	9	0	0	0	0	5	2	0	0	2
OG0005193	318	318	0	58	0	37	0	0	0	58	0	0	0
OG0001447	147	147	0	0	0	0	0	0	0	0	0	0	0
OG0003317	501	501	0	10	1	31	0	0	2	3	2	0	3
OG0003712	102	102	1	0	2	7	0	0	0	0	0	1	0
OG0003047	99	99	0	0	0	0	0	0	0	0	0	0	0
OG0004997	345	345	0	90	7	101	3	0	0	88	1	0	1
OG0003661	336	336	0	11	3	2	0	0	8	1	0	0	2
OG0004784	144	144	0	0	0	1	0	0	0	0	0	0	0
OG0000146	270	273	0	19	10	42	0	0	0	17	1	0	1
OG0004562	132	132	0	0	0	0	0	0	0	0	0	0	0
OG0002707	288	288	0	1	1	0	0	0	0	1	0	0	0
OG0003339	402	402	0	3	5	6	0	0	0	3	0	0	0
OG0003787	585	585	0	23	0	5	0	0	0	17	6	0	0
OG0003769	411	411	0	3	0	2	0	0	0	3	0	0	0
OG0002224	414	414	0	19	13	9	0	0	1	14	1	0	3
OG0001334	138	138	195	185	36	66	391	183	148	17	0	0	32
OG0002293	333	333	0	89	63	57	0	0	40	33	0	0	16
OG0002629	93	93	0	1	0	0	0	0	0	1	0	0	0
OG0003061	180	180	0	16	1	0	0	0	6	6	0	0	4
OG0002905	231	231	0	2	0	4	0	0	0	2	0	0	0
OG0000382	114	114	0	0	0	0	0	0	0	0	0	0	0
OG0004859	327	327	0	3	0	0	0	0	3	0	0	0	0
OG0005665	351	351	0	27	4	8	0	0	8	14	0	0	5
OG0002592	219	219	0	1	0	0	0	0	1	0	0	0	0
OG0000168	183	183	0	10	0	36	0	0	0	9	0	0	1
OG0001252	132	132	0	0	0	1	0	0	0	0	0	0	0
OG0001686	123	189	0	10	0	4	0	0	0	8	1	0	1
OG0001664	123	177	0	2	1	1	0	0	0	2	0	0	0
OG0001312	153	153	0	5	0	2	4	0	3	2	0	0	0
OG0001711	123	183	0	1	0	0	0	0	0	1	0	0	0
OG0005488	222	222	0	5	0	2	0	0	1	1	0	0	3
OG0004039	435	435	0	17	42	47	1	0	1	14	0	0	2
OG0003382	399	399	0	8	14	6	0	0	0	7	1	0	0
OG0000430	123	417	0	84	5	130	0	0	0	83	0	0	1
OG0000048	177	177	142	2016	105	369	500	142	797	842	6	0	371
OG0000465	198	426	0	183	33	118	31	0	3	90	77	0	13
OG0000033	108	711	13	1369	465	1788	212	9	160	1082	8	0	123
OG0000765	240	240	0	0	0	5	0	0	0	0	0	0	0
OG0000730	210	285	0	129	9	202	0	0	7	121	0	0	1
OG0000787	270	270	0	142	9	30	14	0	43	81	0	0	18
OG0000335	336	495	0	159	275	395	351	0	6	83	49	0	21
OG0004938	213	213	0	0	0	1	0	0	0	0	0	0	0
OG0004851	429	429	0	105	226	102	27	0	0	88	0	0	17
OG0004682	183	183	0	9	2	0	0	0	7	0	0	0	2
OG0002191	663	663	0	99	3	60	0	0	0	94	0	0	5
OG0005230	105	105	0	0	0	0	0	0	0	0	0	0	0
OG0001283	117	132	0	0	0	5	0	0	0	0	0	0	0
OG0004409	138	138	0	4	2	3	0	0	0	1	0	0	3
OG0004473	162	162	0	0	0	0	0	0	0	0	0	0	0
OG0000665	222	231	0	4	0	9	0	0	1	3	0	0	0
OG0005681	222	222	0	0	0	0	0	0	0	0	0	0	0
OG0005004	144	144	0	0	0	0	0	0	0	0	0	0	0
OG0002006	99	99	0	0	0	0	0	0	0	0	0	0	0
OG0000015	93	159	0	0	0	0	0	0	0	0	0	0	0
OG0002403	192	192	5	366	91	1219	867	5	3	287	8	0	68
OG0004097	210	210	0	4	1	0	0	0	0	4	0	0	0
OG0000175	255	270	0	0	0	0	0	0	0	0	0	0	0
OG0002356	123	123	0	0	0	0	0	0	0	0	0	0	0
OG0000317	114	186	4	22	64	23	27	4	13	2	0	0	7
OG0000288	117	117	0	0	0	0	0	0	0	0	0	0	0
OG0001047	258	258	0	35	1	57	0	0	0	35	0	0	0
OG0002574	177	177	0	3	0	2	0	0	1	2	0	0	0
OG0002429	246	246	0	2	7	5	27	0	0	2	0	0	0
OG0002809	195	195	0	2	0	0	0	0	0	1	0	0	1
OG0003457	132	132	1	1	0	0	0	1	0	0	0	0	1
OG0001187	174	195	0	0	0	0	0	0	0	0	0	0	0
OG0000208	198	291	0	90	90	185	209	0	34	45	0	0	11
OG0003939	183	183	0	0	0	0	0	0	0	0	0	0	0
OG0000368	114	312	0	2	0	4	0	0	0	2	0	0	0
OG0003796	204	204	0	7	1	28	2	0	0	6	0	0	1
OG0003143	270	270	0	10	0	3	0	0	6	4	0	0	0
OG0004727	114	114	0	0	0	7	0	0	0	0	0	0	0
OG0000222	201	300	0	3063	1044	1338	1578	0	1448	1299	4	0	312
OG0000255	108	150	10	35	43	20	45	9	1	26	0	0	9
OG0003216	177	177	0	0	0	0	0	0	0	0	0	0	0
OG0005316	237	237	0	7	0	0	0	0	2	3	0	0	2
OG0004395	441	441	0	0	1	1	0	0	0	0	0	0	0
OG0001972	126	126	0	0	0	0	0	0	0	0	0	0	0
OG0000140	207	207	0	0	1	12	0	0	0	0	0	0	0
OG0000568	309	735	0	270	51	129	7	0	48	155	30	0	37
OG0001125	147	147	0	0	0	0	0	0	0	0	0	0	0
OG0002374	237	237	0	5	2	0	0	0	2	0	1	0	2
OG0000128	171	225	0	71	136	87	164	0	36	25	0	0	10
OG0004253	225	225	0	0	0	1	0	0	0	0	0	0	0
OG0003522	651	651	0	180	150	127	1	0	0	149	27	0	4
OG0002987	147	147	82	479	23	42	2	82	252	123	0	0	104
OG0004243	132	132	0	6	4	118	0	0	0	5	1	0	0
OG0005612	126	126	0	0	0	1	0	0	0	0	0	0	0
OG0004950	159	159	0	12	0	1	0	0	2	10	0	0	0
OG0004663	108	108	10	4	0	1	0	9	0	3	0	1	1
OG0004194	288	288	0	9	0	3	0	0	0	9	0	0	0
OG0005314	156	156	0	6	0	1	0	0	3	2	0	0	1
OG0002724	327	327	0	9	3	0	0	0	3	6	0	0	0
OG0002771	120	120	0	0	0	0	0	0	0	0	0	0	0
OG0001420	231	231	0	0	2	6	0	0	0	0	0	0	0
OG0001858	279	279	0	0	0	3	0	0	0	0	0	0	0
OG0001475	123	216	0	5	4	14	1	0	0	5	0	0	0
OG0001823	135	135	0	0	0	0	0	0	0	0	0	0	0
OG0004255	99	99	0	0	0	0	0	0	0	0	0	0	0
OG0001515	216	216	0	0	0	0	0	0	0	0	0	0	0
OG0001540	201	201	0	0	1	1	1	0	0	0	0	0	0
OG0001918	141	141	0	0	0	0	0	0	0	0	0	0	0
OG0004200	141	141	0	0	0	0	0	0	0	0	0	0	0
OG0000956	357	939	0	2717	1447	1880	1	0	9	2673	12	0	23
OG0000502	111	111	44	24	2	3	0	39	9	5	1	0	14
OG0004312	288	288	0	0	0	1	0	0	0	0	0	0	0
OG0004836	249	249	0	5	1	0	0	0	0	5	0	0	0
OG0001275	192	192	0	15	0	114	0	0	0	15	0	0	0
OG0003642	99	99	0	0	0	0	0	0	0	0	0	0	0
OG0000896	123	123	0	0	0	0	0	0	0	0	0	0	0
OG0005248	195	195	0	4	0	2	1	0	1	2	0	0	1
OG0005295	258	258	0	0	0	2	0	0	0	0	0	0	0
OG0001805	207	207	0	0	0	1	0	0	0	0	0	0	0
OG0004136	144	144	0	0	0	0	0	0	0	0	0	0	0
OG0003813	336	336	0	86	7	55	1	0	1	66	1	0	18
OG0000185	105	273	0	8	7	6	2	0	2	2	0	0	4
OG0001698	165	249	0	17	4	80	0	0	0	17	0	0	0
OG0004470	213	213	0	1	0	5	0	0	0	1	0	0	0
OG0003452	216	216	0	1	0	0	0	0	0	1	0	0	0
OG0003842	123	123	0	1	5	7	8	0	1	0	0	0	0
OG0005539	333	333	0	2	1	1	0	0	1	1	0	0	0
OG0004956	336	336	0	15	0	10	0	0	0	15	0	0	0
OG0003086	582	582	0	4	0	3	0	0	0	4	0	0	0
OG0004450	222	222	0	28	14	44	44	0	6	18	0	0	4
OG0002203	201	201	0	0	0	0	0	0	0	0	0	0	0
OG0002659	201	201	0	0	0	0	0	0	0	0	0	0	0
OG0002274	480	480	0	11	4	8	0	0	6	3	1	0	1
OG0002604	96	96	0	0	0	0	0	0	0	0	0	0	0
OG0003748	270	270	0	4	3	6	0	0	0	2	2	0	0
OG0002121	279	279	0	73	4	14	0	0	14	51	0	0	8
OG0002933	102	102	0	0	0	3	0	0	0	0	0	0	0
OG0001618	312	315	0	0	0	0	0	0	0	0	0	0	0
OG0005473	243	243	0	5	9	77	0	0	0	3	1	0	1
OG0001785	336	339	0	14	2	2	0	0	1	6	1	0	6
OG0002662	228	228	0	5	0	1	0	0	4	1	0	0	0
OG0000821	285	318	0	11	18	35	2	0	0	11	0	0	0
OG0001998	315	315	0	10	1	9	0	0	3	2	1	0	4
OG0001380	474	474	0	301	10	166	0	0	8	146	124	0	23
OG0001632	180	180	0	0	0	5	0	0	0	0	0	0	0
OG0001645	111	126	0	0	0	0	0	0	0	0	0	0	0
OG0003028	291	291	0	2	0	2	0	0	0	1	0	0	1
OG0005560	177	177	0	0	0	0	0	0	0	0	0	0	0
OG0002499	168	168	0	7	1	8	0	0	0	6	1	0	0
OG0000746	270	270	0	85	8	159	0	0	0	83	0	0	2
OG0005113	204	204	0	0	0	0	0	0	0	0	0	0	0
OG0001758	132	132	10	16	7	3	0	10	10	1	0	0	5
OG0000114	111	111	1	2	1	0	0	0	2	0	0	0	1
OG0002524	114	114	0	0	0	0	0	0	0	0	0	0	0
OG0000451	102	192	0	39	3	54	17	0	0	28	0	0	11
OG0000484	180	207	0	40	35	48	43	0	1	28	4	0	7
OG0005062	333	333	0	25	2	6	0	0	6	17	0	0	2
OG0000081	300	363	0	111	12	60	46	0	0	92	13	0	6
OG0003013	492	492	0	30	1	20	0	0	0	25	5	0	0
OG0004070	294	294	0	11	10	6	0	0	4	2	2	0	3
OG0000779	225	339	0	2	1	1	0	0	0	1	0	0	1
OG0005168	108	108	0	0	0	0	0	0	0	0	0	0	0
OG0002107	192	192	0	0	0	28	0	0	0	0	0	0	0
OG0002502	96	96	0	0	0	0	0	0	0	0	0	0	0
OG0002926	177	177	0	21	0	32	0	0	6	15	0	0	0
OG0002030	141	141	0	2	2	0	0	0	1	0	0	0	1
OG0001140	189	189	0	1	0	0	0	0	0	1	0	0	0
OG0002437	174	174	0	0	2	0	0	0	0	0	0	0	0
OG0001366	99	99	0	1	0	0	0	0	0	0	0	0	1
OG0001732	171	288	0	81	10	57	42	0	36	33	1	0	11
OG0003550	96	96	0	0	0	0	0	0	0	0	0	0	0
OG0004056	93	93	0	3	0	0	0	0	3	0	0	0	0
OG0002397	147	147	0	4	13	5	13	0	3	0	0	0	1
OG0000622	315	315	0	1	1	0	0	0	0	1	0	0	0
OG0001086	180	180	0	0	2	21	0	0	0	0	0	0	0
OG0000902	105	105	75	24	3	17	9	67	20	0	0	2	10
OG0000354	114	114	0	0	0	0	0	0	0	0	0	0	0
OG0005217	246	246	0	3	0	0	0	0	0	1	0	0	2
OG0002813	333	333	0	4	0	1	0	0	0	4	0	0	0
OG0003490	114	114	0	0	0	0	0	0	0	0	0	0	0
OG0000294	93	93	0	0	0	0	0	0	0	0	0	0	0
OG0000276	147	198	0	13	5	3	23	0	1	9	0	0	3
OG0003137	102	102	1	0	0	1	0	1	0	0	0	0	0
OG0004748	120	120	4	3	1	131	0	4	0	3	0	0	0
OG0000997	213	213	0	6	1	21	0	0	0	4	0	0	2
OG0000979	354	906	0	7	0	16	0	0	0	4	3	0	0
OG0000523	135	135	0	0	0	0	0	0	0	0	0	0	0
OG0002335	123	123	0	0	0	0	0	0	0	0	0	0	0
OG0005604	186	186	0	35	4	53	16	0	27	2	1	0	5
OG0003896	93	93	0	0	0	0	0	0	0	0	0	0	0
OG0001031	324	348	0	3	2	25	0	0	2	1	0	0	0
OG0004977	171	171	0	1	0	4	0	0	0	1	0	0	0
OG0003685	120	120	0	0	0	0	0	0	0	0	0	0	0
OG0004602	348	348	0	19	20	22	0	0	1	8	3	0	7
OG0002836	132	132	0	3	1	0	0	0	0	0	1	0	2
OG0005563	282	282	0	0	0	2	0	0	0	0	0	0	0
OG0003463	258	258	2	13	1	3	0	2	3	8	0	0	2
OG0003393	255	255	0	0	1	1	0	0	0	0	0	0	0
OG0004773	288	288	0	10	2	1	0	0	5	4	0	0	1
OG0000877	336	501	0	10	0	9	2	0	4	4	0	0	2
OG0005256	237	237	0	2	0	5	0	0	0	1	0	0	1
OG0001536	180	180	0	0	0	4	0	0	0	0	0	0	0
OG0000691	468	468	0	9	0	11	0	0	0	9	0	0	0
OG0004628	621	621	0	2	0	0	0	0	0	1	1	0	0
OG0001441	240	240	0	6	7	1	0	0	1	3	0	0	2
OG0001494	162	162	0	0	0	2	0	0	0	0	0	0	0
OG0001891	426	426	0	145	0	24	0	0	25	97	3	0	20
OG0005191	165	165	0	0	0	0	0	0	0	0	0	0	0
OG0003239	231	231	0	18	0	13	0	0	0	9	3	0	6
OG0000851	117	117	0	0	0	0	0	0	0	0	0	0	0
OG0002645	171	171	0	1	1	3	0	0	1	0	0	0	0
OG0001509	165	174	0	15	22	19	4	0	11	0	1	0	3
OG0004539	123	123	51	28	3	10	0	44	7	15	0	0	13
OG0001906	528	528	0	40	19	29	0	0	8	26	1	0	5
OG0005528	300	300	0	34	0	4	1	0	6	24	0	0	4
OG0003961	207	207	0	3	1	2	0	0	0	3	0	0	0
OG0004882	111	111	0	0	0	0	0	0	0	0	0	0	0
OG0004188	138	138	0	0	0	0	0	0	0	0	0	0	0
OG0003315	267	267	0	46	1	24	0	0	0	36	0	0	10
OG0004155	222	222	0	34	0	28	0	0	16	14	0	0	4
OG0003710	276	276	0	0	1	0	0	0	0	0	0	0	0
OG0004786	237	237	0	0	0	6	0	0	0	0	0	0	0
OG0002248	117	117	0	0	0	0	0	0	0	0	0	0	0
OG0003994	363	363	0	4	7	8	0	0	3	0	0	0	1
OG0005646	102	102	0	0	0	0	0	0	0	0	0	0	0
OG0003045	162	162	0	0	0	5	0	0	0	0	0	0	0
OG0004999	174	174	0	0	0	2	0	0	0	0	0	0	0
OG0003667	381	381	0	13	10	5	0	0	1	9	0	0	3
OG0004108	126	126	0	0	0	0	0	0	0	0	0	0	0
OG0005453	516	516	0	0	0	0	0	0	0	0	0	0	0
OG0000144	111	111	0	0	0	0	0	0	0	0	0	0	0
OG0001589	111	111	0	0	0	0	0	0	0	0	0	0	0
OG0001232	210	210	0	8	0	11	0	0	1	5	0	0	2
OG0002705	177	177	0	2	2	1	3	0	0	1	0	0	1
OG0002750	186	186	0	11	13	184	12	0	0	0	8	0	3
OG0005616	330	330	0	24	4	4	0	0	6	11	4	0	3
OG0004177	204	204	0	0	5	3	0	0	0	0	0	0	0
OG0002226	138	138	0	1	0	0	0	0	0	1	0	0	0
OG0001332	189	189	3	52	18	11	0	3	15	25	2	0	10
OG0002690	204	204	0	25	1	1	0	0	4	18	0	0	3
OG0004570	297	297	0	0	0	0	0	0	0	0	0	0	0
OG0003809	144	144	0	5	25	12	20	0	0	3	1	0	1
OG0003866	309	309	0	6	1	12	0	0	0	6	0	0	0
OG0002168	93	93	265	42	3	14	3	218	2	27	0	6	54
OG0002590	132	132	0	0	0	0	0	0	0	0	0	0	0
OG0001684	243	243	0	15	1	0	0	0	2	7	2	0	4
OG0001666	177	177	0	0	1	0	0	0	0	0	0	0	0
OG0001349	159	222	0	0	0	1	0	0	0	0	0	0	0
OG0001713	93	93	1	0	0	0	0	1	0	0	0	0	0
OG0004251	324	324	0	6	0	2	0	0	1	2	0	0	3
OG0004411	132	132	0	0	0	0	0	0	0	0	0	0	0
OG0003384	255	255	0	3	0	1	0	0	2	1	0	0	0
OG0003063	120	120	0	0	0	2	0	0	0	0	0	0	0
OG0000467	210	282	0	9	2	8	0	0	0	9	0	0	0
OG0000031	234	378	0	37423	1734	121295	754	0	5	24170	10073	0	3175
OG0005236	96	96	0	0	0	0	0	0	0	0	0	0	0
OG0000763	306	306	0	3	2	3	0	0	0	3	0	0	0
OG0000732	273	273	0	0	0	0	0	0	0	0	0	0	0
OG0001067	99	222	0	0	1	0	0	0	0	0	0	0	0
OG0000017	207	282	5	1874	210	530	75	5	497	1075	1	0	301
OG0001281	114	114	0	0	0	3	0	0	0	0	0	0	0
OG0002830	213	213	0	12	0	26	0	0	0	12	0	0	0
OG0005673	114	114	2	5	0	0	0	2	2	2	0	0	1
OG0004229	315	315	0	58	3	56	0	0	0	55	0	0	3
OG0002576	207	207	0	10	0	0	0	0	5	3	0	0	2
OG0004091	186	186	2	50	28	23	5	2	22	18	0	0	10
OG0001041	258	258	0	0	0	1	0	0	0	0	0	0	0
OG0005543	108	108	8	4	0	0	0	7	1	1	0	0	3
OG0000337	138	138	0	2	1	19	0	0	0	2	0	0	0
OG0005629	249	249	0	0	0	23	0	0	0	0	0	0	0
OG0005580	279	279	0	0	0	0	0	0	0	0	0	0	0
OG0004816	453	453	0	35	8	8	0	0	1	33	1	0	0
OG0003937	348	348	0	21	22	18	0	0	4	14	0	0	3
OG0002350	252	252	0	0	0	0	0	0	0	0	0	0	0
OG0005147	261	261	0	0	3	0	0	0	0	0	0	0	0
OG0003114	273	273	0	0	0	1	0	0	0	0	0	0	0
OG0003141	132	132	0	0	13	5	0	0	0	0	0	0	0
OG0004725	225	225	0	0	0	1	0	0	0	0	0	0	0
OG0002914	309	309	0	14	9	5	0	0	2	3	8	0	1
OG0000220	192	459	0	52	13	60	0	0	0	48	1	0	3
OG0003249	372	372	0	40	8	9	0	0	16	17	1	0	6
OG0003214	96	96	0	0	2	0	0	0	0	0	0	0	0
OG0004046	180	180	0	0	0	0	0	0	0	0	0	0	0
OG0002441	93	93	0	0	0	0	0	0	0	0	0	0	0
OG0005395	225	225	0	17	1	55	0	0	1	15	0	0	1
OG0005318	312	312	0	4	1	15	0	0	0	4	0	0	0
OG0004393	219	219	0	6	0	10	4	0	0	4	0	0	2
OG0004703	387	387	0	2	0	0	0	0	0	2	0	0	0
OG0004204	387	387	0	8	3	22	0	0	0	8	0	0	0
OG0001123	189	189	0	10	0	3	0	0	5	4	0	0	1
OG0002989	132	132	0	0	0	1	0	0	0	0	0	0	0
OG0004509	243	243	0	0	3	1	0	0	0	0	0	0	0
OG0002726	129	129	0	0	0	0	0	0	0	0	0	0	0
OG0004196	396	396	0	26	0	8	2	0	2	13	1	0	10
OG0004472	186	186	0	1	0	0	0	0	1	0	0	0	0
OG0005098	477	477	0	1	0	2	0	0	0	1	0	0	0
OG0000306	159	294	0	37	34	150	44	0	6	26	1	0	4
OG0001477	123	234	0	0	1	0	0	0	0	0	0	0	0
OG0001821	252	261	1	338	641	252	71	1	5	269	4	0	60
OG0004834	255	255	0	0	0	0	0	0	0	0	0	0	0
OG0004170	429	429	0	13	1	10	0	0	0	12	0	0	1
OG0002276	204	204	0	0	0	0	0	0	0	0	0	0	0
OG0001513	324	324	0	1	0	3	0	0	0	0	0	0	1
OG0001542	267	267	0	5	0	3	2	0	1	3	0	0	1
OG0003586	177	177	0	0	0	0	0	0	0	0	0	0	0
OG0002719	141	141	0	0	0	0	0	0	0	0	0	0	0
OG0000958	126	126	0	0	0	0	0	0	0	0	0	0	0
OG0000500	162	396	0	8	1	0	2	0	4	3	0	0	1
OG0005297	111	111	3	0	0	0	0	3	0	0	0	0	0
OG0001807	123	123	3	49	5	14	3	2	18	19	1	0	12
OG0003272	147	147	0	0	0	3	0	0	0	0	0	0	0
OG0004634	123	123	15	7	1	3	4	13	1	5	0	0	3
OG0004661	273	273	35	30376	2422	105837	31	13	1038	14810	12969	22	1559
OG0003644	522	522	0	16	6	7	0	0	0	12	0	0	4
OG0000898	300	300	0	1	0	2	0	0	0	1	0	0	0
OG0004893	102	102	0	0	3	0	1	0	0	0	0	0	0
OG0003345	276	276	0	4	0	13	0	0	0	4	0	0	0
OG0004812	390	390	0	71	170	136	3	0	34	21	2	0	14
OG0004134	129	129	0	1	0	0	0	0	0	1	0	0	0
OG0003815	93	93	1	0	3	0	0	1	0	0	0	0	0
OG0003771	255	255	0	0	0	0	0	0	0	0	0	0	0
OG0002799	129	129	0	0	0	0	0	0	0	0	0	0	0
OG0002201	243	243	0	47	55	228	110	0	5	30	1	0	11
OG0000818	276	372	0	16	1	1	4	0	0	3	12	0	1
OG0002602	840	840	0	13	0	6	0	0	0	11	0	0	2
OG0003084	147	147	0	20	1	52	17	0	0	13	3	0	4
OG0004711	123	123	0	0	0	0	0	0	0	0	0	0	0
OG0000078	138	138	0	0	0	0	0	0	0	0	0	0	0
OG0004983	141	141	0	1	0	0	0	0	1	0	0	0	0
OG0001386	261	261	0	27	2	2	0	0	11	7	1	0	8
OG0001783	120	183	0	27	62	16	4	0	0	22	0	0	5
OG0000823	174	174	0	0	0	1	0	0	0	0	0	0	0
OG0004326	108	108	0	0	0	0	0	0	0	0	0	0	0
OG0000178	174	312	0	78	20	47	81	0	41	29	1	0	7
OG0001930	693	693	0	7	0	17	0	0	0	5	2	0	0
OG0000183	168	273	2	111	29	47	27	2	40	51	0	0	20
OG0001630	108	108	0	0	0	1	0	0	0	0	0	0	0
OG0000740	159	159	0	0	0	0	0	0	0	0	0	0	0
OG0005111	366	366	0	14	0	2	0	0	0	8	4	0	2
OG0002127	246	246	0	8	0	2	0	0	1	3	2	0	2
OG0000116	144	270	1	6	11	28	1	1	0	1	4	0	1
OG0002522	297	297	0	33	7	38	0	0	0	28	1	0	4
OG0005498	93	93	0	2	0	0	2	0	0	0	2	0	0
OG0002979	255	255	0	6	0	2	0	0	2	2	2	0	0
OG0000453	249	249	0	4	0	0	0	0	0	4	0	0	0
OG0002417	579	579	0	218	74	189	0	0	16	176	7	0	19
OG0003601	306	306	0	3	2	7	0	0	0	2	0	0	1
OG0003015	225	225	0	0	0	4	0	0	0	0	0	0	0
OG0002924	126	126	0	0	0	0	0	0	0	0	0	0	0
OG0004076	348	348	0	10	2	3	0	0	6	4	0	0	0
OG0005409	147	147	0	2	1	1	0	0	0	2	0	0	0
OG0002109	234	234	0	3	2	1	0	0	0	3	0	0	0
OG0002559	144	144	0	0	0	0	0	0	0	0	0	0	0
OG0001193	243	243	3	37	2	10	0	3	8	24	0	0	5
OG0002032	285	285	0	0	0	4	0	0	0	0	0	0	0
OG0001142	138	138	0	0	0	0	0	0	0	0	0	0	0
OG0002431	156	156	12	118	37	1897	0	12	56	45	5	0	12
OG0001368	192	315	0	1	2	4	1	0	0	0	0	0	1
OG0001730	165	165	0	5	6	19	0	0	0	5	0	0	0
OG0004272	165	165	0	0	0	0	0	0	0	0	0	0	0
OG0002189	147	147	0	0	0	0	0	0	0	0	0	0	0
OG0004058	282	282	0	6	0	5	0	0	1	3	0	0	2
OG0005334	105	105	1	2	0	2	0	1	1	1	0	0	0
OG0000675	186	186	4	99	57	892	12	4	18	72	2	0	7
OG0000620	123	123	0	1	0	0	0	0	1	0	0	0	0
OG0001088	249	249	1	15	0	5	0	1	0	15	0	0	0
OG0000900	141	192	1	29	15	5	17	1	21	3	0	0	5
OG0001168	156	156	0	1	0	13	0	0	0	1	0	0	0
OG0000352	234	234	3	203	11	100	0	3	25	147	0	0	31
OG0002258	555	555	0	67	24	68	0	0	2	63	0	0	2
OG0005211	246	246	0	0	0	2	0	0	0	0	0	0	0
OG0002811	180	180	0	6	1	0	0	0	0	4	0	0	2
OG0004323	141	141	2	12	0	2	0	2	4	8	0	0	0
OG0003492	138	138	0	0	0	0	0	0	0	0	0	0	0
OG0000292	108	135	243	208	568	198	415	204	52	111	0	17	67
OG0003135	135	135	0	0	0	0	0	0	0	0	0	0	0
OG0003160	213	213	0	1	0	1	8	0	0	1	0	0	0
OG0003538	141	141	7	13	2	3	0	7	2	8	0	0	3
OG0000991	141	141	0	0	0	0	0	0	0	0	0	0	0
OG0004345	288	288	0	27	5	8	0	0	8	12	2	0	5
OG0001868	198	369	2	37	4	23	4	2	12	15	4	0	6
OG0002333	93	93	20	17	2	26	52	18	3	10	0	0	6
OG0003898	126	126	3	10	0	0	0	2	2	7	0	1	1
OG0001033	162	162	0	0	1	4	0	0	0	0	0	0	0
OG0003255	303	303	0	3	0	0	0	0	0	2	0	0	1
OG0003687	114	114	234	199	23	26	163	207	165	5	2	3	51
OG0004305	222	222	0	3	0	0	2	0	0	1	0	0	2
OG0003532	222	222	0	9	0	6	0	0	0	9	0	0	0
OG0004775	345	345	0	9	12	5	0	0	0	8	0	0	1
OG0000875	171	171	5	186	47	1027	0	4	20	139	22	1	5
OG0005364	105	105	0	0	0	0	0	0	0	0	0	0	0
OG0001530	117	117	119	66	4	32	47	108	6	45	2	0	24
OG0000697	249	255	0	1	3	1	0	0	0	1	0	0	0
OG0003958	417	417	0	2	0	0	0	0	0	2	0	0	0
OG0000525	186	186	0	0	0	2	0	0	0	0	0	0	0
OG0000853	168	168	1	22	1	3	0	1	17	3	0	0	2
OG0004308	114	114	0	1	0	20	0	0	0	0	1	0	0
OG0001443	675	675	0	35	13	23	0	0	0	35	0	0	0
OG0003280	372	372	0	33	11	29	50	0	3	28	0	0	2
OG0003638	192	192	0	10	0	4	0	0	1	7	0	0	2
OG0004157	510	510	0	3	0	3	0	0	0	2	0	0	1
OG0002940	198	198	0	0	0	1	0	0	0	0	0	0	0
OG0004298	330	330	0	4	6	3	0	0	2	2	0	0	0
OG0005551	156	156	0	3	0	2	0	0	3	0	0	0	0
OG0003963	99	99	11	9	0	0	0	9	6	0	0	0	5
OG0004880	171	171	0	0	0	0	0	0	0	0	0	0	0
OG0004640	270	270	0	11	2	3	0	0	3	8	0	0	0
OG0003665	207	207	0	6	1	1	0	0	1	3	2	0	0
OG0004780	246	246	0	2	16	5	0	0	0	1	1	0	0
OG0002246	225	225	3	88	6	18	0	3	16	59	8	0	5
OG0005451	183	183	1	34	7	10	2	1	17	11	0	0	6
OG0004861	129	129	0	0	5	20	1	0	0	0	0	0	0
OG0004566	198	198	0	1	0	8	0	0	0	1	0	0	0
OG0003783	123	123	0	0	0	0	0	0	0	0	0	0	0
OG0003738	183	183	0	1	0	0	0	0	0	0	0	0	1
OG0001265	171	171	0	1	0	4	0	0	0	1	0	0	0
OG0001230	177	177	0	1	1	3	0	0	0	1	0	0	0
OG0002703	363	363	0	16	9	4	0	0	0	12	0	0	4
OG0002752	318	318	0	2	0	0	0	0	0	1	0	0	1
OG0002220	261	261	0	18	0	16	0	0	0	17	0	0	1
OG0001330	183	183	0	0	0	4	0	0	0	0	0	0	0
OG0004824	294	294	0	3	1	1	0	0	0	2	0	0	1
OG0002596	195	195	0	10	0	28	0	0	0	10	0	0	0
OG0002875	213	213	0	0	31	22	21	0	0	0	0	0	0
OG0003996	144	144	0	8	1	4	0	0	2	4	0	0	2
OG0003043	264	264	0	14	0	5	0	0	7	6	0	0	1
OG0001682	129	129	0	0	0	0	0	0	0	0	0	0	0
OG0000142	159	270	29528	63426	9846	39199	39633	29512	30225	30917	46	16	2238
OG0003821	135	135	0	1	0	0	0	0	0	0	0	0	1
OG0003386	237	237	0	5	0	2	0	0	0	5	0	0	0
OG0002953	483	483	0	4	0	4	0	0	0	3	1	0	0
OG0000037	219	237	5	28366	31325	13378	1109	5	106	22684	373	0	5203
OG0004413	366	366	0	3	13	4	0	0	0	3	0	0	0
OG0002692	117	117	0	0	0	0	0	0	0	0	0	0	0
OG0003038	861	861	0	130	2	77	0	0	0	121	8	0	1
OG0005234	261	261	0	4	0	0	0	0	0	3	0	0	1
OG0004598	138	138	0	2	53	13	88	0	0	0	2	0	0
OG0002832	378	378	0	10	6	1	0	0	5	4	0	0	1
OG0005685	396	396	0	5	1	0	0	0	0	4	0	0	1
OG0001065	222	222	0	6	4	20	0	0	0	5	1	0	0
OG0000019	141	264	1352	20419	892	11393	26738	1351	10108	8597	10	1	1704
OG0001287	93	93	0	0	0	0	0	0	0	0	0	0	0
OG0001715	387	387	0	8	0	4	0	0	0	8	0	0	0
OG0003876	189	189	0	6	0	0	0	0	3	3	0	0	0
OG0001043	330	330	0	4	1	1	0	0	0	3	0	0	1
OG0002578	186	186	0	13	34	9	1	0	12	0	0	0	1
OG0000099	147	207	0	0	0	0	0	0	0	0	0	0	0
OG0003903	180	180	4	46	21	24	69	2	19	5	19	2	3
OG0000761	129	129	4	0	0	0	0	2	0	0	0	0	2
OG0000734	189	189	0	0	1	0	0	0	0	0	0	0	0
OG0000331	153	153	33	134	3	16	45	33	72	43	0	0	19
OG0000656	96	108	0	0	0	0	0	0	0	0	0	0	0
OG0004336	150	150	1	8	0	1	0	1	3	2	0	0	3
OG0000204	258	279	0	0	0	0	0	0	0	0	0	0	0
OG0002478	513	513	0	8	5	4	0	0	1	5	0	0	2
OG0005582	171	171	0	40	79	24	24	0	0	25	7	0	8
OG0003576	159	159	105	235	21	57	98	105	85	117	0	0	33
OG0005343	126	126	0	0	0	1	0	0	0	0	0	0	0
OG0003116	114	114	0	0	0	0	0	0	0	0	0	0	0
OG0004723	174	174	0	17	1	9	20	0	3	10	0	0	4
OG0003935	291	291	0	12	1	1	0	0	4	7	0	0	1
OG0004024	285	285	0	0	0	0	0	0	0	0	0	0	0
OG0004093	351	351	0	16	2	4	0	0	3	8	3	0	2
OG0005428	150	150	1	1	2	24	0	1	0	0	1	0	0
OG0002383	138	138	8	15	0	0	0	8	5	6	0	0	4
OG0002352	141	141	0	0	3	0	2	0	0	0	0	0	0
OG0005149	171	171	0	5	0	2	0	0	2	3	0	0	0
OG0003548	234	234	0	1	1	0	0	0	0	0	0	0	1
OG0000226	297	297	0	6	19	31	59	0	0	5	0	0	1
OG0000259	441	441	0	2	3	1	0	0	0	2	0	0	0
OG0003533	123	123	2	0	0	0	0	1	0	0	0	0	1
OG0001174	318	318	0	1193	49	259	213	0	398	605	30	0	160
OG0001121	144	144	21	87	101	92	14	20	25	53	0	0	10
OG0002443	495	495	0	17	1	13	0	0	0	9	8	0	0
OG0000796	99	99	51	16	1	2	5	44	7	4	0	0	12
OG0003129	243	243	0	2	0	0	0	0	0	1	1	0	0
OG0004758	426	426	0	2	0	6	0	0	0	2	0	0	0
OG0003247	387	387	0	14	14	5	0	0	7	3	1	0	3
OG0002378	180	180	2	15	7	12	0	2	4	4	5	0	2
OG0002720	93	93	0	0	0	1	2	0	0	0	0	0	0
OG0000961	96	195	0	0	0	0	0	0	0	0	0	0	0
OG0001827	105	105	0	0	0	0	0	0	0	0	0	0	0
OG0003265	96	96	1	0	0	0	0	0	0	0	0	0	1
OG0003850	219	219	0	1	1	3	2	0	1	0	0	0	0
OG0003230	201	201	0	0	0	19	0	0	0	0	0	0	0
OG0003212	135	135	0	0	0	0	0	0	0	0	0	0	0
OG0004618	129	129	0	0	0	0	0	0	0	0	0	0	0
OG0003329	276	276	0	3	0	0	0	0	1	2	0	0	0
OG0004832	240	240	0	19	0	39	0	0	3	16	0	0	0
OG0003183	210	210	4	51	2	28	3	4	14	24	3	0	10
OG0003584	102	102	0	0	0	0	0	0	0	0	0	0	0
OG0002920	258	258	1	28	0	5	0	1	6	20	0	0	2
OG0002892	120	120	0	0	0	0	0	0	0	0	0	0	0
OG0005460	291	291	0	0	0	0	0	0	0	0	0	0	0
OG0005079	192	192	4	105	2	8	22	4	55	29	0	0	21
OG0005291	93	93	0	0	0	0	0	0	0	0	0	0	0
OG0001809	114	114	40	23	1	9	0	38	13	4	0	0	8
OG0000155	126	126	0	0	0	0	0	0	0	0	0	0	0
OG0004636	318	318	0	2	0	1	0	0	0	2	0	0	0
OG0003646	135	135	0	0	0	1	0	0	0	0	0	0	0
OG0002869	144	144	1	5	1	2	0	1	3	1	0	0	1
OG0003347	201	201	0	29	0	3	2	0	12	10	0	0	7
OG0004132	207	207	0	0	0	0	0	0	0	0	0	0	0
OG0004849	144	144	0	0	0	0	0	0	0	0	0	0	0
OG0003773	138	138	0	0	0	0	0	0	0	0	0	0	0
OG0001889	195	195	0	0	0	2	0	0	0	0	0	0	0
OG0005577	129	129	2	3	0	3	0	2	3	0	0	0	0
OG0002207	228	228	0	2	3	3	0	0	0	2	0	0	0
OG0002655	213	213	0	3	0	4	0	0	0	3	0	0	0
OG0002600	306	306	0	12	0	31	0	0	0	11	1	0	0
OG0001511	327	327	0	2	0	1	0	0	1	1	0	0	0
OG0001544	174	174	0	0	2	1	0	0	0	0	0	0	0
OG0001246	174	174	0	0	3	6	0	0	0	0	0	0	0
OG0001614	228	228	0	2	0	2	0	0	0	0	0	0	2
OG0005144	390	390	0	35	15	6	0	0	9	18	4	0	4
OG0004958	597	597	0	14	7	13	0	0	0	11	0	0	3
OG0004981	387	387	0	1	0	2	0	0	0	1	0	0	0
OG0004276	93	93	0	0	0	0	0	0	0	0	0	0	0
OG0001384	270	270	0	8	0	12	0	0	0	8	0	0	0
OG0001781	114	114	40	27	2	5	31	36	7	10	2	1	11
OG0000825	213	213	0	0	0	0	0	0	0	0	0	0	0
OG0005339	291	291	0	12	3	4	0	0	1	5	0	0	6
OG0000176	297	297	0	162	157	187	40	0	71	59	4	0	28
OG0001932	183	183	0	23	0	85	0	0	6	16	0	0	1
OG0000181	165	165	0	0	0	0	0	0	0	0	0	0	0
OG0000408	126	126	73786	122353	3017	17616	293	65930	50291	47194	228	123	32373
OG0000473	99	111	70	7	16	20	43	63	3	0	1	3	7
OG0001636	189	219	0	2	0	1	2	0	2	0	0	0	0
OG0002284	111	111	5463	2311	119	2475	13	4348	76	1723	2	11	1614
OG0001649	207	207	0	3	0	1	0	0	0	2	1	0	0
OG0003365	138	138	1	4	0	0	0	1	4	0	0	0	0
OG0002269	150	150	11	86	6	6	24	6	43	10	20	5	13
OG0000742	117	117	0	0	0	0	0	0	0	0	0	0	0
OG0002152	204	204	0	2	0	1	0	0	0	2	0	0	0
OG0002125	324	324	0	0	2	0	0	0	0	0	0	0	0
OG0000110	132	132	0	0	0	1	0	0	0	0	0	0	0
OG0002520	150	150	2	61	40	30	7	2	27	16	6	0	12
OG0003017	126	126	0	4	5	57	7	0	0	3	0	0	1
OG0002069	150	150	0	0	0	1	0	0	0	0	0	0	0
OG0002012	171	171	1	27	0	9	0	1	16	7	0	0	4
OG0000455	171	219	0	6	0	14	0	0	0	6	0	0	0
OG0000488	132	138	0	8	1	3	0	0	0	7	0	0	1
OG0005066	174	174	0	3	0	6	0	0	0	2	0	0	1
OG0005139	150	150	0	1	0	0	0	0	1	0	0	0	0
OG0001351	351	459	0	68	1	58	90	0	0	62	3	0	3
OG0003515	177	177	0	0	0	0	0	0	0	0	0	0	0
OG0004551	135	135	0	0	0	0	0	0	0	0	0	0	0
OG0004074	504	504	0	83	58	142	51	0	3	44	23	0	13
OG0004547	327	327	0	426	36	102	23	0	129	232	6	0	59
OG0004488	99	99	0	0	0	0	0	0	0	0	0	0	0
OG0004214	99	99	0	0	0	0	0	0	0	0	0	0	0
OG0001191	228	228	10	545	104	182	200	10	215	241	4	0	85
OG0002034	279	279	0	65	3	16	0	0	17	38	0	0	10
OG0004554	225	225	0	2	0	0	0	0	2	0	0	0	0
OG0000728	150	201	0	0	0	16	0	0	0	0	0	0	0
OG0001736	111	111	4	1	0	0	0	4	1	0	0	0	0
OG0005644	153	153	5	26453	186	42307	8019	4	8	22046	52	1	4347
OG0004696	174	174	0	0	2	8	0	0	0	0	0	0	0
OG0005228	108	108	0	0	0	0	0	0	0	0	0	0	0
OG0000677	165	165	0	4	0	0	0	0	0	3	0	0	1
OG0000305	213	369	0	58	23	25	21	0	33	14	2	0	9
OG0004846	156	156	1	3	0	0	0	1	3	0	0	0	0
OG0000350	141	474	0	102	5	58	0	0	0	97	3	0	2
OG0004349	219	219	0	3	0	2	0	0	0	2	0	0	1
OG0005213	480	480	0	123	7	62	0	0	3	111	0	0	9
OG0003617	108	108	0	0	0	0	0	0	0	0	0	0	0
OG0000648	126	132	2	3	3	103	0	2	0	1	2	0	0
OG0000290	654	654	0	59	3	26	0	0	0	59	0	0	0
OG0002484	177	177	0	4	0	2	0	0	2	1	0	0	1
OG0002433	384	384	0	29	1	4	0	0	1	22	0	0	6
OG0002817	285	285	0	5	0	0	0	0	2	2	0	0	1
OG0003441	249	249	0	6	1	4	0	0	0	5	0	0	1
OG0002364	99	99	0	0	0	0	0	0	0	0	0	0	0
OG0002331	381	381	0	42	0	7	0	0	0	39	0	0	3
OG0003133	156	156	0	0	0	2	0	0	0	0	0	0	0
OG0003162	207	207	0	31	2	77	18	0	3	10	10	0	8
OG0003681	315	315	0	10	5	2	0	0	0	8	1	0	1
OG0004307	210	210	0	8	3	1	0	0	2	4	0	0	2
OG0001227	564	564	0	17	0	7	0	0	6	9	0	0	2
OG0001035	258	258	0	3	0	3	0	0	0	3	0	0	0
OG0000888	297	297	0	16	0	8	0	0	0	16	0	0	0
OG0000873	258	258	0	159	1	94	0	0	5	153	1	0	0
OG0001418	258	258	0	2	0	0	0	0	0	2	0	0	0
OG0001463	219	324	0	97	4	190	0	0	7	87	0	0	3
OG0000695	150	150	2	0	1	8	0	2	0	0	0	0	0
OG0000267	129	312	0	183	30	88	5	0	31	126	5	0	21
OG0004206	186	186	0	0	0	2	0	0	0	0	0	0	0
OG0005366	210	210	0	0	0	0	0	0	0	0	0	0	0
OG0001532	117	117	0	0	0	0	0	0	0	0	0	0	0
OG0000993	234	273	271	8429	323	2768	1303	270	133	7728	224	1	344
OG0000928	123	423	0	76	44	109	18	0	4	49	13	0	10
OG0000590	189	189	0	1	0	4	0	0	0	0	0	0	1
OG0000527	204	204	0	6	0	24	0	0	0	6	0	0	0
OG0004679	156	156	0	0	0	0	0	0	0	0	0	0	0
OG0003282	102	102	0	0	0	0	0	0	0	0	0	0	0
OG0000808	339	339	0	12	8	16	0	0	0	3	4	0	5
OG0004249	396	396	0	7	9	22	0	0	1	5	0	0	1
OG0001445	291	306	0	5	1	6	0	0	0	4	1	0	0
OG0001498	315	318	0	18	2	9	0	0	3	7	5	0	3
OG0002942	129	129	1	0	0	0	0	1	0	0	0	0	0
OG0001100	381	447	0	17	4	3	0	0	3	10	0	0	4
OG0003366	96	96	0	0	0	3	0	0	0	0	0	0	0
OG0004151	363	363	0	7	13	0	0	0	0	6	0	0	1
OG0003510	474	474	0	6	0	6	0	0	1	3	0	0	2
OG0004777	258	258	0	0	1	1	0	0	0	0	0	0	0
OG0003965	336	336	0	7	0	1	0	0	0	5	1	0	1
OG0003610	246	246	0	1181	1829	11441	0	0	530	427	67	0	157
OG0002219	318	318	0	6	0	3	0	0	0	2	0	0	4
OG0004782	225	225	0	0	0	1	0	0	0	0	0	0	0
OG0002244	111	111	0	0	0	0	0	0	0	0	0	0	0
OG0005541	210	210	0	10	0	3	13	0	0	10	0	0	0
OG0005325	105	105	0	0	0	0	0	0	0	0	0	0	0
OG0001558	219	219	0	28	2	26	0	0	0	25	0	0	3
OG0004568	228	228	0	0	1	2	0	0	0	0	0	0	0
OG0002701	276	276	0	3	9	2	0	0	2	1	0	0	0
OG0000942	129	147	16	142	76	64	85	16	36	77	2	0	27
OG0002754	447	447	0	37	1	42	0	0	0	35	0	0	2
OG0001267	99	99	7	2	6	341	0	7	0	2	0	0	0
OG0001398	165	165	1	39	2	3	20	1	18	5	1	0	15
OG0003308	300	300	0	0	0	26	0	0	0	0	0	0	0
OG0002594	171	171	0	0	0	0	0	0	0	0	0	0	0
OG0001258	150	285	0	132	20	52	33	0	24	90	0	0	18
OG0001680	543	654	0	17	0	8	0	0	3	11	1	0	2
OG0004448	420	420	0	8	4	11	0	0	2	5	0	0	1
OG0005664	315	315	0	3	1	0	0	0	0	3	0	0	0
OG0003990	117	117	0	0	0	0	0	0	0	0	0	0	0
OG0003041	363	363	0	16	0	3	0	0	11	5	0	0	0
OG0005439	126	126	0	2	0	0	0	0	0	0	0	0	2
OG0003823	123	123	0	2	0	3	0	0	0	2	0	0	0
OG0004868	153	153	6	35	6	6	44	6	8	19	0	0	8
OG0003750	150	150	0	0	0	0	0	0	0	0	0	0	0
OG0000042	153	153	10	76	7	44	139	10	41	20	6	0	9
OG0000035	231	642	0	619	46	300	244	0	49	503	5	0	62
OG0004415	165	165	0	0	0	0	0	0	0	0	0	0	0
OG0002222	165	165	0	0	0	0	0	0	0	0	0	0	0
OG0002676	270	270	0	8	0	2	0	0	0	6	0	0	2
OG0002299	285	285	0	7	1	0	0	0	1	5	0	0	1
OG0002694	447	447	0	88	7	45	0	0	17	64	0	0	7
OG0001098	156	156	4	22	0	9	53	4	5	11	1	0	5
OG0002175	105	105	0	0	0	0	0	0	0	0	0	0	0
OG0004688	105	105	5	3	1	4	0	3	1	1	0	0	3
OG0002541	393	393	0	36	3	14	0	0	4	27	1	0	4
OG0001285	150	234	46	255	149	156	193	46	129	82	0	0	44
OG0001677	129	129	0	1	0	1	0	0	0	0	0	0	1
OG0004403	642	642	0	35	2	20	1	0	5	25	2	0	3
OG0003219	306	306	0	25	3	9	0	0	7	13	0	0	5
OG0003802	102	102	0	0	0	0	0	0	0	0	0	0	0
OG0002059	132	132	0	0	0	0	0	0	0	0	0	0	0
OG0001318	195	195	0	38	64	200	89	0	0	29	1	0	8
OG0001717	159	159	0	0	0	0	0	0	0	0	0	0	0
OG0005007	117	117	0	0	0	0	0	0	0	0	0	0	0
OG0001018	396	396	0	7	21	16	0	0	2	4	0	0	1
OG0005500	111	111	0	0	1	0	0	0	0	0	0	0	0
OG0000494	303	471	0	36	12	15	8	0	5	29	0	0	2
OG0000172	279	279	0	17	0	13	0	0	3	12	0	0	2
OG0004368	249	249	1	13	2	5	0	1	8	3	1	0	1
OG0003901	231	231	0	6	1	0	0	0	0	1	4	0	1
OG0002916	333	333	0	5	1	13	0	0	0	4	0	0	1
OG0004048	282	282	0	0	3	2	0	0	0	0	0	0	0
OG0000399	165	165	0	0	0	1	0	0	0	0	0	0	0
OG0000736	102	102	0	0	0	0	0	0	0	0	0	0	0
OG0005170	435	435	0	4	0	3	5	0	0	4	0	0	0
OG0000333	195	849	0	159	32	81	147	0	15	132	2	0	10
OG0005341	330	330	0	7	0	9	0	0	2	4	1	0	0
OG0003488	141	141	0	0	0	0	0	0	0	0	0	0	0
OG0000654	96	222	0	12	2	19	9	0	6	3	0	0	3
OG0000601	177	177	0	0	0	0	0	0	0	0	0	0	0
OG0000206	93	93	41	13	9	6	9	33	1	9	0	0	11
OG0003933	120	120	0	0	0	0	0	0	0	0	0	0	0
OG0001158	336	336	0	60	5	9	0	0	14	39	0	0	7
OG0005584	105	105	0	0	0	0	0	0	0	0	0	0	0
OG0000319	174	306	2	61	24	37	164	2	9	36	6	0	10
OG0001372	354	354	0	6	1	5	0	0	0	5	1	0	0
OG0003110	114	114	0	0	0	0	0	0	0	0	0	0	0
OG0004721	294	294	0	2	0	4	0	0	1	1	0	0	0
OG0005326	144	144	0	0	0	0	0	0	0	0	0	0	0
OG0004026	279	279	0	12	0	1	0	0	0	8	0	0	4
OG0002381	177	177	0	27	3	89	0	0	0	12	5	0	10
OG0003795	210	210	0	30	6	54	115	0	0	24	0	0	6
OG0004971	345	345	0	5	4	4	0	0	0	5	0	0	0
OG0001176	138	138	4	13	0	17	7	4	6	6	0	0	1
OG0003948	165	165	0	0	0	0	0	0	0	0	0	0	0
OG0002445	192	192	0	0	0	0	0	0	0	0	0	0	0
OG0000794	285	285	0	0	0	0	0	0	0	0	0	0	0
OG0003722	177	177	1	3	0	7	0	1	1	1	0	0	1
OG0002722	114	114	0	0	0	0	0	0	0	0	0	0	0
OG0000963	126	126	0	0	0	0	0	0	0	0	0	0	0
OG0000559	132	132	0	0	0	3	0	0	0	0	0	0	0
OG0004301	141	141	0	0	0	1	0	0	0	0	0	0	0
OG0001852	150	150	1	73	2	13	2	1	39	18	2	0	14
OG0001825	276	276	0	600	621	357	453	0	321	204	1	0	74
OG0000224	174	348	0	6	20	30	0	0	0	6	0	0	0
OG0003882	177	177	0	9	1	1	0	0	9	0	0	0	0
OG0004965	144	144	0	2	17	7	4	0	0	0	2	0	0
OG0003210	144	144	0	0	0	0	0	0	0	0	0	0	0
OG0004616	690	690	0	9	1	2	0	0	0	9	0	0	0
OG0002890	276	276	0	0	0	2	0	0	0	0	0	0	0
OG0000573	114	114	0	0	0	0	0	0	0	0	0	0	0
OG0000504	114	114	35	21	0	6	13	30	9	5	0	2	10
OG0003327	240	240	0	15	36	58	9	0	1	8	2	0	4
OG0004830	141	141	0	0	0	3	0	0	0	0	0	0	0
OG0002310	126	126	0	0	0	0	0	0	0	0	0	0	0
OG0004706	588	588	0	1	0	0	0	0	0	1	0	0	0
OG0003181	156	156	30	185	3	53	0	30	25	132	0	0	28
OG0003582	288	288	0	24	3	13	0	0	0	23	0	0	1
OG0004201	360	360	0	3	0	4	0	0	0	3	0	0	0
OG0005561	264	264	0	1	0	5	1	0	0	1	0	0	0
OG0005242	144	144	1	5	0	16	6	1	3	0	0	0	2
OG0005293	195	195	0	0	0	1	0	0	0	0	0	0	0
OG0004630	168	168	0	0	0	0	0	0	0	0	0	0	0
OG0002748	195	195	0	18	7	34	49	0	0	16	1	0	1
OG0002795	288	288	0	9	17	21	0	0	2	7	0	0	0
OG0003341	138	138	63	76	10	31	159	60	51	17	0	0	11
OG0001484	138	174	202	242	22	86	0	163	12	163	0	0	106
OG0002205	255	255	0	14	3	2	0	0	6	5	0	0	3
OG0002657	120	120	0	0	0	0	0	0	0	0	0	0	0
OG0003277	201	201	5	70	38	55	0	5	22	37	1	0	10
OG0001969	117	117	0	0	0	0	0	0	0	0	0	0	0
OG0001546	102	102	626	326	21	29	53	512	128	114	3	2	193
OG0001912	102	102	0	0	1	6	1	0	0	0	0	0	0
OG0004453	105	105	0	0	0	1	0	0	0	0	0	0	0
OG0001244	267	294	0	0	0	3	0	0	0	0	0	0	0
OG0001211	117	135	0	6	29	23	0	0	4	2	0	0	0
OG0001616	237	237	0	2	0	2	11	0	0	2	0	0	0
OG0002668	216	216	0	27	1	4	0	0	11	13	0	0	3
OG0000827	246	246	2	14	1	13	8	2	5	9	0	0	0
OG0004514	195	195	0	0	0	1	0	0	0	0	0	0	0
OG0002934	132	132	0	0	21	55	84	0	0	0	0	0	0
OG0004987	99	99	0	0	0	0	0	0	0	0	0	0	0
OG0005514	102	102	0	0	0	0	0	0	0	0	0	0	0
OG0003797	132	132	6	12	3	3	0	5	7	3	0	0	3
OG0004130	219	219	0	4	0	5	0	0	0	1	3	0	0
OG0003775	111	111	0	0	0	0	0	0	0	0	0	0	0
OG0005449	285	285	0	9	0	0	0	0	2	4	0	0	3
OG0005414	201	201	0	1	0	0	0	0	0	1	0	0	0
OG0001934	108	108	3	6	3	0	0	2	2	0	0	1	4
OG0003099	123	123	0	0	0	0	0	0	0	0	0	0	0
OG0000471	156	561	0	9537	167	5418	0	0	25	9413	53	0	46
OG0005039	399	399	0	6	0	14	0	0	0	6	0	0	0
OG0000112	165	210	0	8	1	13	0	0	0	5	3	0	0
OG0002975	168	168	0	13	2	0	0	0	8	2	0	0	3
OG0004216	117	117	6	4	0	0	0	6	1	3	0	0	0
OG0002150	237	237	2	21	0	2	0	2	8	12	0	0	1
OG0002588	114	114	0	0	0	0	0	0	0	0	0	0	0
OG0003019	408	408	0	44	4	31	98	0	10	17	17	0	0
OG0002928	129	129	0	0	0	1	0	0	0	0	0	0	0
OG0001353	360	360	0	99	4	42	38	0	27	64	3	0	5
OG0001769	180	225	0	43	4	26	10	0	11	27	0	0	5
OG0002508	189	189	0	0	0	20	2	0	0	0	0	0	0
OG0001634	138	138	0	0	0	1	0	0	0	0	0	0	0
OG0004266	342	342	0	31	18	49	21	0	2	21	4	0	4
OG0000329	120	120	0	0	0	0	0	0	0	0	0	0	0
OG0001743	114	114	24	4	6	0	5	19	2	1	0	0	6
OG0001734	246	246	0	1	5	0	0	0	0	0	0	0	1
OG0005553	135	135	79	428	24	64	104	72	186	140	6	0	103
OG0000671	126	126	1	0	0	0	0	1	0	0	0	0	0
OG0005642	117	117	0	1	0	0	0	0	1	0	0	0	0
OG0004694	192	192	0	1	0	0	6	0	0	1	0	0	0
OG0002010	147	147	0	0	0	0	0	0	0	0	0	0	0
OG0000457	120	120	0	4	3	113	0	0	0	1	1	0	2
OG0000065	135	282	0	167	219	146	72	0	0	125	5	0	37
OG0002413	114	114	3	8	0	0	4	3	6	2	0	0	0
OG0005064	180	180	0	2	0	0	0	0	2	0	0	0	0
OG0002848	141	141	9	9	1	14	23	4	1	8	0	5	0
OG0000700	183	195	0	0	0	2	0	0	0	0	0	0	0
OG0002348	387	387	0	112	3	86	1	0	0	112	0	0	0
OG0005151	408	408	0	1	0	2	0	0	1	0	0	0	0
OG0005506	147	147	0	0	0	0	0	0	0	0	0	0	0
OG0002562	159	159	0	0	0	0	0	0	0	0	0	0	0
OG0002815	108	108	0	0	0	0	0	0	0	0	0	0	0
OG0004495	108	108	0	0	1	0	0	0	0	0	0	0	0
OG0005639	147	147	0	0	0	0	0	0	0	0	0	0	0
OG0001197	108	240	0	0	0	1	0	0	0	0	0	0	0
OG0002036	234	234	0	2	0	5	0	0	1	1	0	0	0
OG0002486	147	147	0	0	0	0	0	0	0	0	0	0	0
OG0002468	561	561	0	14	0	1	0	0	2	7	2	0	3
OG0002366	279	279	0	22	13	10	1	0	3	6	13	0	0
OG0004007	93	93	2	1	0	0	0	2	0	1	0	0	0
OG0001037	192	213	0	7	2	5	0	0	0	7	0	0	0
OG0003683	267	267	0	6	2	5	0	0	0	6	0	0	0
OG0003469	267	267	0	0	1	2	0	0	0	0	0	0	0
OG0005426	213	213	0	3	0	10	0	0	0	2	0	0	1
OG0000886	195	195	0	6	3	0	0	0	1	3	0	0	2
OG0000871	165	288	0	92	6	57	0	0	0	77	1	0	14
OG0001461	105	105	776	552	26	71	179	679	240	193	1	0	215
OG0004389	165	165	0	0	0	1	0	0	0	0	0	0	0
OG0003392	138	138	0	0	7	0	2	0	0	0	0	0	0
OG0002999	297	297	0	4	0	2	0	0	0	4	0	0	0
OG0000265	102	147	1	10	38	36	41	1	2	4	0	0	4
OG0001139	162	189	10	82	5	39	134	10	12	63	0	0	7
OG0002081	282	282	0	4	2	2	0	0	0	4	0	0	0
OG0005360	120	120	0	0	0	0	0	0	0	0	0	0	0
OG0003131	153	153	1	4	0	7	0	1	4	0	0	0	0
OG0003164	171	171	0	0	0	0	0	0	0	0	0	0	0
OG0004320	264	264	0	18	1	27	0	0	0	18	0	0	0
OG0005547	93	93	0	0	0	0	0	0	0	0	0	0	0
OG0000592	126	213	0	9	8	2	5	0	9	0	0	0	0
OG0004946	186	186	0	1	1	4	0	0	0	0	0	0	1
OG0003284	180	180	1	5	0	1	0	1	3	1	0	0	1
OG0003634	138	138	0	0	0	0	0	0	0	0	0	0	0
OG0001959	147	147	0	0	0	0	0	0	0	0	0	0	0
OG0004533	216	216	0	0	0	3	0	0	0	0	0	0	0
OG0003967	306	306	0	300	6	45	0	0	96	162	0	0	42
OG0001102	99	99	35	23	2	40	9	28	4	14	0	0	12
OG0004884	102	102	5	2	2	43	0	0	0	0	1	3	3
OG0004182	333	333	0	5	4	3	0	0	1	2	1	0	1
OG0004153	588	588	0	11	2	0	0	0	3	5	0	0	3
OG0004232	399	399	0	34	30	22	0	0	0	25	3	0	6
OG0004779	300	300	0	27	3	22	2	0	4	12	2	0	9
OG0004245	207	207	0	0	0	3	3	0	0	0	0	0	0
OG0001587	114	114	0	0	0	0	0	0	0	0	0	0	0
OG0003616	150	150	0	35	38	174	3	0	0	26	5	0	4
OG0003669	123	123	0	0	0	0	0	0	0	0	0	0	0
OG0004179	234	234	0	5	49	82	61	0	3	1	1	0	0
OG0005327	252	252	0	1	0	0	0	0	1	0	0	0	0
OG0001261	168	168	0	0	0	0	0	0	0	0	0	0	0
OG0000940	279	528	0	37	21	26	2	0	4	30	1	0	2
OG0002756	150	150	0	5	0	0	0	0	0	3	1	0	1
OG0005289	249	249	0	3	0	0	0	0	0	3	0	0	0
OG0001875	105	261	58	126	26	33	3	0	29	54	24	52	25
OG0001570	111	141	0	0	0	0	0	0	0	0	0	0	0
OG0003878	117	117	0	0	0	0	0	0	0	0	0	0	0
OG0003803	249	249	0	1	1	0	0	0	0	0	1	0	0
OG0004367	135	135	0	0	3	0	4	0	0	0	0	0	0
OG0002871	99	99	0	0	0	0	0	0	0	0	0	0	0
OG0002242	108	108	0	0	0	0	0	0	0	0	0	0	0
OG0003861	297	297	0	25	1	7	0	0	5	18	0	0	2
OG0004430	210	210	0	13	3	0	0	0	0	5	6	0	2
OG0003992	99	99	0	0	0	0	0	0	0	0	0	0	0
OG0002119	192	192	0	0	0	0	0	0	0	0	0	0	0
OG0005385	306	306	0	6	0	2	0	0	2	3	0	0	1
OG0005480	168	168	0	0	0	0	0	0	0	0	0	0	0
OG0004417	396	396	0	3	5	4	0	0	2	1	0	0	0
OG0005533	99	99	0	0	0	0	0	0	0	0	0	0	0
OG0003825	225	225	0	1	0	0	0	0	0	1	0	0	0
OG0003756	108	108	24	11	8	206	0	7	1	0	8	16	3
OG0003069	303	303	0	12	2	0	0	0	4	2	4	0	2
OG0005008	102	102	0	0	0	0	0	0	0	0	0	0	0
OG0000438	600	639	0	208	54	143	8	0	51	119	21	0	17
OG0000040	96	111	38	37	0	51	0	28	0	27	4	4	12
OG0002674	390	390	0	9	1	2	0	0	6	2	0	0	1
OG0002621	114	114	49735	2999	361	6616	8694	43765	126	2245	7	374	6217
OG0002696	435	435	0	7	1	6	0	0	2	4	0	0	1
OG0001096	141	141	1	2	565	17215	4	1	0	1	1	0	0
OG0002177	138	138	0	0	0	0	0	0	0	0	0	0	0
OG0001061	102	102	0	7	0	0	1	0	6	0	0	0	1
OG0002199	204	204	0	22	5	113	0	0	0	20	2	0	0
OG0002543	285	285	0	3	0	1	0	0	0	1	1	0	1
OG0001675	195	300	1	150	140	240	51	1	27	88	8	0	27
OG0004401	153	153	0	5	0	0	0	0	0	0	3	0	2
OG0005670	96	96	0	0	0	0	0	0	0	0	0	0	0
OG0005475	99	99	1	0	0	0	0	1	0	0	0	0	0
OG0003003	117	117	3	1	2	45	5	2	1	0	0	0	1
OG0003506	96	96	0	0	0	0	0	0	0	0	0	0	0
OG0000496	216	216	0	16	24	20	18	0	5	8	1	0	2
OG0005172	465	465	0	12	2	3	0	0	0	9	1	0	2
OG0004471	93	93	0	0	0	0	0	0	0	0	0	0	0
OG0003907	165	165	1	65	2	86	26	1	0	51	0	0	14
OG0004549	156	156	0	1	1	3	0	0	0	1	0	0	0
OG0004594	297	297	0	8	18	3	17	0	2	4	0	0	2
OG0003528	225	225	4	94	11	39	91	4	56	28	0	0	10
OG0005586	210	210	1	2	0	0	0	1	2	0	0	0	0
OG0005347	168	168	0	0	0	0	0	0	0	0	0	0	0
OG0003486	432	432	0	6	3	7	0	0	1	5	0	0	0
OG0002919	159	159	0	0	0	2	0	0	0	0	0	0	0
OG0000652	150	516	0	279	194	584	377	0	20	212	20	0	27
OG0003931	369	369	0	9	0	0	0	0	6	1	0	0	2
OG0001156	219	219	0	0	4	5	0	0	0	0	0	0	0
OG0002387	345	345	0	9	1	4	0	0	8	1	0	0	0
OG0003258	402	402	0	8	1	3	0	0	0	8	0	0	0
OG0001370	102	102	0	0	0	0	0	0	0	0	0	0	0
OG0003112	162	162	0	0	0	1	0	0	0	0	0	0	0
OG0004903	222	222	12	1180	147	2173	6	12	111	1038	7	0	24
OG0005520	159	159	0	0	0	1	0	0	0	0	0	0	0
OG0004020	408	408	0	15	0	6	0	0	6	7	0	0	2
OG0002447	108	108	0	2	2	0	0	0	1	0	0	0	1
OG0004709	135	135	0	0	0	0	1	0	0	0	0	0	0
OG0002915	186	186	0	25	24	22	5	0	0	17	0	0	8
OG0001170	117	117	0	0	0	0	0	0	0	0	0	0	0
OG0005207	165	165	2	32	0	13	17	2	6	22	0	0	4
OG0004047	96	96	10	5	0	0	0	8	4	0	0	1	2
OG0005394	99	99	0	0	0	0	0	0	0	0	0	0	0
OG0000792	126	126	0	14	4	0	0	0	11	1	1	0	1
OG0000603	207	333	0	53	72	129	68	0	3	45	0	0	5
OG0000200	171	357	0	3	1	13	0	0	0	3	0	0	0
OG0004222	219	219	0	0	0	0	0	0	0	0	0	0	0
OG0000987	234	234	0	0	1	0	0	0	0	0	0	0	0
OG0000965	279	297	0	12	1	14	0	0	0	12	0	0	0
OG0002329	447	447	0	113	12	29	0	0	31	48	17	0	17
OG0000371	204	225	8	541	234	153	83	8	235	207	1	0	98
OG0005092	108	108	0	0	0	0	0	0	0	0	0	0	0
OG0003178	117	117	3	4	0	0	0	2	0	4	0	0	1
OG0004614	156	156	0	0	0	0	0	0	0	0	0	0	0
OG0001428	162	162	0	0	0	0	0	0	0	0	0	0	0
OG0001850	477	477	0	13	2	2	0	0	3	9	0	0	1
OG0005618	123	123	0	0	0	0	0	0	0	0	0	0	0
OG0003880	198	198	0	0	0	0	0	0	0	0	0	0	0
OG0004967	174	174	0	0	0	0	0	0	0	0	0	0	0
OG0004763	207	207	0	7	7	4	4	0	3	4	0	0	0
OG0003580	150	150	0	0	0	0	0	0	0	0	0	0	0
OG0002896	198	198	0	6	0	2	0	0	5	0	1	0	0
OG0000571	231	231	0	0	0	0	0	0	0	0	0	0	0
OG0004898	222	222	0	0	0	0	0	0	0	0	0	0	0
OG0005240	159	159	17	80	5	21	40	17	41	22	1	0	16
OG0002312	120	120	0	0	0	0	0	0	0	0	0	0	0
OG0004171	108	108	0	0	0	0	0	0	0	0	0	0	0
OG0003187	189	189	0	3	0	1	0	0	0	2	0	0	1
OG0003278	99	99	0	0	0	0	0	0	0	0	0	0	0
OG0004632	189	189	0	0	0	1	0	0	0	0	0	0	0
OG0004674	327	327	0	16	7	10	0	0	1	13	0	0	2
OG0004478	162	162	0	0	0	6	4	0	0	0	0	0	0
OG0004892	99	99	0	0	0	0	0	0	0	0	0	0	0
OG0002651	120	120	2	0	1	1	0	2	0	0	0	0	0
OG0005516	498	498	0	6	0	10	0	0	0	5	0	0	1
OG0001486	96	99	0	0	0	0	0	0	0	0	0	0	0
OG0001910	255	255	0	8	0	2	0	0	4	2	0	0	2
OG0003325	222	222	1	176	3	39	22	1	86	70	0	0	20
OG0004149	192	192	0	0	0	2	0	0	0	0	0	0	0
OG0001242	207	210	0	0	0	0	0	0	0	0	0	0	0
OG0004985	126	126	0	0	0	0	0	0	0	0	0	0	0
OG0003657	147	147	0	0	0	0	0	0	0	0	0	0	0
OG0004210	99	99	34	5	16	30	22	25	0	4	0	5	5
OG0000829	111	111	0	0	0	0	0	0	0	0	0	0	0
OG0005412	189	189	0	1	6	1	0	0	0	1	0	0	0
OG0001936	132	132	0	0	0	0	0	0	0	0	0	0	0
OG0004516	168	168	0	0	0	0	0	0	0	0	0	0	0
OG0003560	108	108	0	0	0	0	0	0	0	0	0	0	0
OG0002797	132	132	0	0	0	0	0	0	0	0	0	0	0
OG0003343	213	213	0	2	1	1	0	0	2	0	0	0	0
OG0004167	267	267	0	0	0	1	0	0	0	0	0	0	0
OG0004818	177	177	0	0	0	0	0	0	0	0	0	0	0
OG0004572	264	264	0	3	0	0	0	0	1	2	0	0	0
OG0003777	333	333	0	20	0	13	0	0	0	17	3	0	0
OG0003445	138	138	0	0	0	0	0	0	0	0	0	0	0
OG0003020	138	138	0	0	0	0	0	0	0	0	0	0	0
OG0002977	99	99	0	0	0	0	0	0	0	0	0	0	0
OG0001593	246	246	0	0	0	2	0	0	0	0	0	0	0
OG0002156	129	129	6	20	19	51	53	5	2	9	4	1	5
OG0001213	183	282	0	5153	871	3702	11	0	0	5036	44	0	73
OG0002760	123	123	0	0	0	0	0	0	0	0	0	0	0
OG0001610	111	123	101	49	59	37	41	69	24	9	6	15	27
OG0001355	273	273	0	3	1	0	0	0	1	1	1	0	0
OG0005555	210	210	0	0	14	6	1	0	0	0	0	0	0
OG0003205	252	252	0	0	0	1	0	0	0	0	0	0	0
OG0001981	414	414	0	12	7	5	1	0	2	9	0	0	1
OG0004555	141	141	0	0	0	0	0	0	0	0	0	0	0
OG0004656	297	297	0	6	1	13	0	0	0	6	0	0	0
OG0004872	558	558	0	136	30	55	0	0	22	98	4	0	12
OG0000477	177	177	4	60	87	266	171	4	10	41	0	0	9
OG0000009	171	390	0	219	110	146	205	0	73	134	0	0	12
OG0005408	150	150	0	0	0	0	0	0	0	0	0	0	0
OG0000327	177	177	1	33	4	8	1	1	8	15	0	0	10
OG0001741	174	252	1	31	24	29	13	1	4	20	0	0	7
OG0002138	213	213	0	0	4	2	0	0	0	0	0	0	0
OG0005224	282	282	0	0	0	0	0	0	0	0	0	0	0
OG0000673	201	201	0	1	0	13	0	0	0	1	0	0	0
OG0005640	123	123	0	0	0	0	0	0	0	0	0	0	0
OG0004692	138	138	0	0	0	102	0	0	0	0	0	0	0
OG0002016	156	156	0	2	0	14	0	0	0	2	0	0	0
OG0000459	117	117	0	0	0	0	0	0	0	0	0	0	0
OG0005011	171	171	0	2	0	11	2	0	0	2	0	0	0
OG0002411	249	249	0	0	0	1	0	0	0	0	0	0	0
OG0000089	144	174	11	9984	904	98991	74	11	229	9517	3	0	235
OG0004069	111	111	0	0	0	0	0	0	0	0	0	0	0
OG0000702	96	96	17	0	0	0	0	16	0	0	0	0	1
OG0002346	186	186	0	1	0	1	0	0	0	1	0	0	0
OG0000301	102	102	0	0	0	1	0	0	0	0	0	0	0
OG0002560	456	456	0	0	0	1	0	0	0	0	0	0	0
OG0004352	177	177	0	0	0	0	0	0	0	0	0	0	0
OG0004497	351	351	0	4	0	0	0	0	0	2	0	0	2
OG0001195	129	129	0	0	0	0	0	0	0	0	0	0	0
OG0002038	183	183	0	0	3	0	0	0	0	0	0	0	0
OG0002480	372	372	0	13	5	10	0	0	4	6	0	0	3
OG0002360	258	258	0	41	47	18	13	0	24	11	0	0	6
OG0000619	132	186	0	1	0	0	0	0	0	0	0	0	1
OG0001039	141	153	0	0	0	1	0	0	0	0	0	0	0
OG0005545	162	162	0	3	0	5	0	0	0	1	1	0	1
OG0005359	153	153	0	0	0	7	0	0	0	0	0	0	0
OG0000884	333	333	0	46	1	39	0	0	0	46	0	0	0
OG0003389	270	270	0	0	0	0	0	0	0	0	0	0	0
OG0005362	165	165	0	0	0	4	0	0	0	0	0	0	0
OG0002997	216	216	0	2	0	1	0	0	0	1	0	0	1
OG0000699	105	105	42	15	60	57	26	36	2	9	1	4	5
OG0000263	285	372	0	9	2	4	0	0	1	8	0	0	0
OG0000594	156	267	0	56	31	19	35	0	18	24	0	0	14
OG0002083	168	168	0	3	0	3	0	0	1	0	0	0	2
OG0002829	342	342	0	49	6	17	0	0	14	28	1	0	6
OG0003549	345	345	0	22	4	3	0	0	13	7	1	0	1
OG0003166	228	228	0	20	0	6	0	0	0	17	0	0	3
OG0004212	414	414	0	22	0	16	0	0	6	12	0	0	4
OG0004531	159	159	0	0	0	0	0	0	0	0	0	0	0
OG0004944	198	198	0	0	0	4	0	0	0	0	0	0	0
OG0005199	120	120	1	4	0	1	2	1	4	0	0	0	0
OG0004911	147	147	0	0	0	0	0	0	0	0	0	0	0
OG0003286	102	102	0	0	0	0	0	0	0	0	0	0	0
OG0003636	210	210	0	0	0	1	0	0	0	0	0	0	0
OG0004180	393	393	0	0	0	0	0	0	0	0	0	0	0
OG0003969	969	969	0	1	0	3	0	0	0	0	1	0	0
OG0001104	195	225	0	11	1	15	0	0	0	9	1	0	1
OG0001467	138	138	0	0	0	0	0	0	0	0	0	0	0
OG0001819	129	141	0	0	0	80	8	0	0	0	0	0	0
OG0004234	249	249	0	6	2	11	0	0	0	6	0	0	0
OG0001581	117	117	0	1	0	0	0	0	0	1	0	0	0
OG0000536	108	108	14	8	2	2	1	12	0	6	0	0	4
OG0003789	132	132	0	0	0	0	0	0	0	0	0	0	0
OG0004862	300	300	0	337	23	98	114	0	70	214	14	0	39
OG0001263	102	102	0	0	0	0	0	0	0	0	0	0	0
OG0000946	198	201	0	5	0	11	0	0	0	5	0	0	0
OG0003648	300	300	0	19	4	16	4	0	6	10	0	0	3
OG0000859	168	168	0	0	0	0	0	0	0	0	0	0	0
OG0001449	300	303	0	47	16	6	1	0	19	22	1	0	5
OG0001877	240	240	0	12	2	3	0	0	0	10	0	0	2
OG0001899	309	309	0	0	1	2	0	0	0	0	0	0	0
OG0005531	93	93	3	3	0	0	0	2	0	2	0	0	2
OG0001572	117	117	0	0	0	1	0	0	0	0	0	0	0
OG0002873	291	291	0	8	0	0	0	0	0	8	0	0	0
OG0003801	273	273	16	2568	101	778	412	16	25	2407	65	0	71
OG0003709	99	99	0	0	0	0	0	0	0	0	0	0	0
OG0004825	150	150	0	3	0	0	0	0	0	0	2	0	1
OG0004646	129	129	0	0	1	0	0	0	0	0	0	0	0
OG0002215	225	225	0	2	0	0	0	0	0	1	0	0	1
OG0002240	150	150	0	0	0	0	0	0	0	0	0	0	0
OG0003827	240	240	0	3	10	215	155	0	1	2	0	0	0
OG0004111	93	93	0	0	0	0	0	0	0	0	0	0	0
OG0003754	498	498	0	1404	200	640	85	0	319	880	53	0	152
OG0002117	282	282	0	4	8	5	0	0	1	1	0	0	2
OG0005383	306	306	0	1	2	1	0	0	0	1	0	0	0
OG0005041	198	198	0	1	3	0	0	0	0	1	0	0	0
OG0000046	135	135	0	0	0	9	5	0	0	0	0	0	0
OG0001209	138	144	0	4	7	20	2	0	2	1	0	0	1
OG0004419	312	312	0	3	0	0	0	0	0	3	0	0	0
OG0004422	120	120	0	0	0	0	0	0	0	0	0	0	0
OG0000833	561	633	0	261	33	140	25	0	16	199	18	0	28
OG0002623	168	168	0	0	0	0	0	0	0	0	0	0	0
OG0004505	207	207	0	8	0	5	0	0	0	6	0	0	2
OG0001394	222	261	0	25	70	60	23	0	14	5	2	0	4
OG0002672	126	126	0	0	0	0	0	0	0	0	0	0	0
OG0001094	189	189	0	2	1	7	2	0	1	1	0	0	0
OG0002171	93	93	0	0	0	0	0	0	0	0	0	0	0
OG0001289	378	378	0	21	0	12	6	0	1	19	0	0	1
OG0001673	210	231	0	10	8	177	0	0	1	8	0	0	1
OG0005482	264	264	0	0	4	1	0	0	0	0	0	0	0
OG0005056	438	438	0	1	0	0	0	0	0	1	0	0	0
OG0004542	201	201	0	4	1	32	3	0	0	4	0	0	0
OG0004966	147	147	0	1	0	9	0	0	0	1	0	0	0
OG0003877	258	258	0	2	0	7	0	0	1	1	0	0	0
OG0003905	186	186	1	6	0	4	0	1	0	4	0	0	2
OG0003001	195	195	1	6	0	0	0	1	0	5	0	0	1
OG0000490	303	354	0	2	1	0	0	0	0	2	0	0	0
OG0005174	96	96	57	1	2	9	20	52	1	0	0	2	3
OG0001069	99	99	0	0	0	0	0	0	0	0	0	0	0
OG0002545	96	96	0	0	0	0	0	0	0	0	0	0	0
OG0002912	111	111	0	0	0	0	0	0	0	0	0	0	0
OG0004596	138	138	0	0	0	1	0	0	0	0	0	0	0
OG0002044	126	126	11	19	14	13	26	11	11	4	0	0	4
OG0003735	240	240	0	8	1	0	0	0	2	6	0	0	0
OG0004878	123	123	0	0	9	31	1	0	0	0	0	0	0
OG0005588	321	321	0	12	9	2	0	0	3	8	0	0	1
OG0005345	225	225	0	2	1	0	0	0	0	2	0	0	0
OG0001706	507	519	0	57	18	21	0	0	8	42	0	0	7
OG0003414	99	99	13	0	0	0	0	12	0	0	0	0	1
OG0004022	183	183	0	2	1	0	0	0	2	0	0	0	0
OG0004099	111	111	0	0	0	2	0	0	0	0	0	0	0
OG0002385	120	120	0	0	0	0	0	0	0	0	0	0	0
OG0001376	96	96	9	8	2	4	0	9	5	2	0	0	1
OG0001049	153	153	0	0	0	0	0	0	0	0	0	0	0
OG0000310	165	165	0	12	4	0	0	0	3	7	0	0	2
OG0001172	264	303	0	14	16	14	8	0	0	10	0	0	4
OG0002449	159	159	0	5	0	1	3	0	0	0	3	0	2
OG0000790	642	645	0	14	9	26	0	0	0	13	1	0	0
OG0000348	312	312	0	0	0	0	0	0	0	0	0	0	0
OG0004269	99	99	29	19	25	12	1	27	8	5	0	1	7
OG0004259	156	156	0	3	0	3	0	0	0	3	0	0	0
OG0004740	204	204	3	13	3	34	110	3	4	8	0	0	1
OG0005205	132	132	4	6	445	295	655	3	5	0	0	1	1
OG0005576	138	138	7	7	0	4	0	7	3	3	0	0	1
OG0003484	480	480	0	2	0	1	0	0	0	2	0	0	0
OG0000650	111	111	429	341	40	85	376	383	123	145	2	12	105
OG0000605	96	96	0	0	0	0	0	0	0	0	0	0	0
OG0005621	150	150	0	0	0	0	0	0	0	0	0	0	0
OG0000202	228	228	50	3493	108	1127	191	50	608	2544	3	0	338
OG0000985	180	180	0	5	3	65	0	0	0	4	0	0	1
OG0000588	165	165	15	183	7	28	29	15	77	74	0	0	32
OG0000967	165	228	1	43	4	90	8	1	1	34	0	0	8
OG0000555	246	366	0	15	4656	14574	1702	0	2	13	0	0	0
OG0001856	252	252	0	0	0	0	0	0	0	0	0	0	0
OG0003673	129	129	0	0	0	0	0	0	0	0	0	0	0
OG0000373	198	318	0	690	164	2820	12	0	4	635	20	0	31
OG0005090	450	450	0	27	24	7	0	0	1	25	0	0	1
OG0001023	420	483	0	216	23	96	125	0	18	179	1	0	18
OG0003241	126	126	0	0	0	0	0	0	0	0	0	0	0
OG0004612	165	165	2	28	0	18	26	2	13	5	5	0	5
OG0003415	339	339	0	6	0	1	0	0	0	6	0	0	0
OG0003264	147	147	0	0	0	3	0	0	0	0	0	0	0
OG0004807	231	231	0	1	1	14	0	0	0	1	0	0	0
OG0005510	210	210	0	4	0	3	0	0	1	2	0	0	1
OG0000228	162	426	0	61	34	31	21	0	12	40	0	0	9
OG0003886	93	93	0	0	0	1	0	0	0	0	0	0	0
OG0003231	291	291	0	0	0	0	1	0	0	0	0	0	0
OG0003185	96	96	0	0	0	0	0	0	0	0	0	0	0
OG0004761	237	237	0	35	0	13	0	0	7	19	2	0	7
OG0002894	207	207	0	0	0	0	0	0	0	0	0	0	0
OG0000577	231	258	0	6	0	3	0	0	0	6	0	0	0
OG0005246	165	165	0	1	0	0	0	0	0	1	0	0	0
OG0002314	99	99	0	0	6	0	12	0	0	0	0	0	0
OG0005535	204	204	0	9	1	5	0	0	2	2	0	0	5
OG0004669	138	138	0	0	0	0	0	0	0	0	0	0	0
OG0005436	177	177	9	22	0	10	0	9	7	11	0	0	4
OG0001838	183	183	0	40	66	11	26	0	33	0	0	0	7
OG0004314	213	213	0	0	0	0	0	0	0	0	0	0	0
OG0002653	108	108	879	601	86	4441	13	718	2	583	0	1	176
OG0000810	357	426	0	112	64	175	51	0	29	68	1	0	14
OG0001480	345	351	0	9	1	1	2	0	2	5	0	0	2
OG0001916	150	150	0	1	0	2	0	0	0	0	0	0	1
OG0003973	447	447	0	56	6	25	3	0	10	36	3	0	7
OG0000508	174	204	0	3	6	0	0	0	0	3	0	0	0
OG0003323	156	156	0	0	0	0	0	0	0	0	0	0	0
OG0004147	156	156	0	1	0	3	0	0	0	1	0	0	0
OG0003655	150	150	0	0	0	0	0	0	0	0	0	0	0
OG0005145	165	165	0	3	0	0	0	0	1	2	0	0	0
OG0005445	159	159	0	0	0	0	5	0	0	0	0	0	0
OG0005410	342	342	0	33	1	4	0	0	14	14	1	0	4
OG0004959	195	195	0	0	1	0	0	0	0	0	0	0	0
OG0004510	402	402	0	4	0	4	0	0	0	3	0	0	1
OG0005557	150	150	2	19	5	3	3	2	8	5	0	0	6
OG0002791	258	258	0	4	0	3	0	0	1	3	0	0	0
OG0004271	345	345	0	41	1	54	0	0	0	41	0	0	0
OG0004161	300	300	0	3	4	137	0	0	0	0	2	0	1
OG0003848	327	327	0	13	0	3	0	0	1	7	0	0	5
OG0002236	219	219	0	5	2	0	0	0	1	1	0	0	3
OG0002639	192	192	0	7	0	20	0	0	0	7	0	0	0
OG0002971	252	252	0	0	0	0	0	0	0	0	0	0	0
OG0000125	282	390	0	114	7	62	78	0	6	100	1	0	7
OG0002285	150	150	2	45	1	4	44	2	36	2	0	0	7
OG0002154	105	105	0	1	0	0	0	0	1	0	0	0	0
OG0002584	105	105	0	0	0	0	0	0	0	0	0	0	0
OG0001240	186	186	0	4	0	18	0	0	0	4	0	0	0
OG0001215	99	105	0	0	0	0	0	0	0	0	0	0	0
OG0002762	399	399	0	15	0	1	0	0	3	10	0	0	2
OG0001612	192	192	0	7	1	1	0	0	0	4	0	0	3
OG0001357	165	165	0	2	0	3	0	0	0	2	0	0	0
OG0001765	291	291	0	10	8	7	7	0	1	6	0	0	3
OG0001983	93	93	42	1	181	94	26	1	0	0	1	34	7
OG0004557	120	120	2	2	0	1	0	1	2	0	0	0	1
OG0004870	237	237	0	7	3	1	0	0	3	2	2	0	0
OG0003022	255	255	0	16	1	13	0	0	4	12	0	0	0
OG0000402	114	114	0	0	2	1	0	0	0	0	0	0	0
OG0000475	102	102	0	0	0	0	0	0	0	0	0	0	0
OG0005035	483	483	0	22	0	2	0	0	2	16	1	0	3
OG0001638	141	141	0	0	0	0	0	0	0	0	0	0	0
OG0005226	288	288	0	27	9	14	0	0	5	11	4	0	7
OG0000759	111	111	0	0	0	3	0	0	0	0	0	0	0
OG0004010	159	159	0	0	1	0	0	0	0	0	0	0	0
OG0005108	162	162	0	0	0	0	0	0	0	0	0	0	0
OG0000325	144	162	4	21	2	1	2	4	7	9	0	0	5
OG0004489	255	255	0	0	0	0	0	0	0	0	0	0	0
OG0001786	102	102	5	2	1	10	0	5	0	2	0	0	0
OG0004690	153	153	0	12	15	3	1	0	0	0	9	0	3
OG0002181	102	102	24	6	2	17	19	21	4	0	0	1	4
OG0005068	225	225	0	1	0	0	0	0	0	1	0	0	0
OG0002844	261	261	0	6	0	1	0	0	5	1	0	0	0
OG0005649	231	231	0	9	3	0	0	0	1	6	0	0	2
OG0002063	165	165	0	2	0	0	0	0	0	1	0	0	1
OG0002014	270	270	0	0	0	0	0	0	0	0	0	0	0
OG0005017	249	249	0	47	4	22	4	0	17	24	3	0	3
OG0005219	402	402	0	14	0	1	0	0	8	5	0	0	1
OG0000704	147	150	0	0	0	0	0	0	0	0	0	0	0
OG0004847	294	294	0	12	4	2	0	0	0	2	6	0	4
OG0005668	129	129	0	0	0	0	0	0	0	0	0	0	0
OG0001000	183	183	0	0	0	9	0	0	0	0	0	0	0
OG0002566	201	201	0	0	0	0	0	0	0	0	0	0	0
OG0002482	216	216	2	10	0	3	7	2	4	5	0	0	1
OG0002439	249	249	0	6	13	159	1	0	0	6	0	0	0
OG0003422	108	108	18	5	1	0	0	16	5	0	0	0	2
OG0004350	402	402	0	6	10	4	11	0	3	2	0	0	1
OG0001738	390	390	0	9	13	8	0	0	0	9	0	0	0
OG0004432	162	162	0	0	0	0	0	0	0	0	0	0	0
OG0005122	123	123	0	0	0	1	0	0	0	0	0	0	0
OG0002344	117	117	0	0	0	1	0	0	0	0	0	0	0
OG0005155	312	312	0	4	2	3	0	0	0	3	0	0	1
OG0005028	123	123	0	0	1	2	0	0	0	0	0	0	0
OG0000631	213	213	0	0	0	2	0	0	0	0	0	0	0
OG0002995	120	120	0	0	0	0	0	0	0	0	0	0	0
OG0000234	150	297	0	8	2	6	0	0	0	7	0	0	1
OG0000261	357	492	0	4	0	1	0	0	0	4	0	0	0
OG0002453	201	201	0	0	0	1	0	0	0	0	0	0	0
OG0004742	177	177	0	0	0	0	0	0	0	0	0	0	0
OG0000999	486	486	0	92	76	712	80	0	6	52	16	0	18
OG0000596	105	138	0	0	2	0	0	0	0	0	0	0	0
OG0003950	402	402	0	36	0	3	0	0	4	25	0	0	7
OG0002085	315	315	0	6	0	3	0	0	0	6	0	0	0
OG0002362	114	114	0	1	0	12	0	0	1	0	0	0	0
OG0004537	228	228	0	1	9	0	0	0	0	1	0	0	0
OG0004942	306	306	0	8	1	1	0	0	0	4	0	0	4
OG0001106	234	234	0	11	0	1	1	0	0	4	3	0	4
OG0004328	135	135	0	0	5	0	0	0	0	0	0	0	0
OG0004186	165	165	1	9	2	3	0	1	3	3	0	0	3
OG0004236	234	234	0	12	12	20	22	0	3	5	2	0	2
OG0000919	213	288	0	312	18	1841	1	0	8	297	0	0	7
OG0000882	144	144	16	15	14	178	0	16	0	13	1	0	1
OG0001412	177	381	0	82	57	64	35	0	48	12	0	0	22
OG0001465	324	324	0	8	0	3	0	0	0	8	0	0	0
OG0001817	105	105	0	0	0	0	0	0	0	0	0	0	0
OG0004148	297	297	0	0	1	0	0	0	0	0	0	0	0
OG0001529	120	120	16	5	5	9	27	12	2	1	0	0	6
OG0004391	105	105	0	1	0	2	0	0	0	1	0	0	0
OG0001552	393	393	0	10	78	343	28	0	0	0	8	0	2
OG0001583	96	108	0	0	0	0	0	0	0	0	0	0	0
OG0005287	111	111	0	0	0	0	0	0	0	0	0	0	0
OG0000933	183	237	0	17	22	34	2	0	6	8	0	0	3
OG0000944	180	180	0	0	0	0	0	0	0	0	0	0	0
OG0000534	96	111	16	2	3	1	8	11	2	0	0	0	5
OG0003233	156	156	0	1	0	2	0	0	0	0	1	0	0
OG0003630	102	102	0	0	0	0	0	0	0	0	0	0	0
OG0005285	198	198	0	4	0	0	0	0	4	0	0	0	0
OG0001871	207	258	0	75	10	27	41	0	25	36	9	0	5
OG0003357	264	264	0	0	2	68	1	0	0	0	0	0	0
OG0004420	267	267	0	51	6	19	28	0	0	11	27	0	13
OG0004128	228	228	0	0	1	8	0	0	0	0	0	0	0
OG0004855	366	366	0	18	3	3	0	0	2	3	10	0	3
OG0001574	105	177	0	0	0	1	0	0	0	0	0	0	0
OG0004281	198	198	0	0	1	6	0	0	0	0	0	0	0
OG0004442	228	228	0	0	0	1	0	0	0	0	0	0	0
OG0004648	93	93	0	0	0	0	0	0	0	0	0	0	0
OG0002217	219	219	0	0	1	2	0	0	0	0	0	0	0
OG0005667	297	297	0	22	2	2	0	0	5	17	0	0	0
OG0003829	225	225	0	3	20	0	0	0	2	0	0	0	1
OG0004113	291	291	0	2	2	0	0	0	0	0	2	0	0
OG0002148	132	132	0	0	0	0	0	0	0	0	0	0	0
OG0000044	186	612	0	303	54	200	57	0	27	234	2	0	40
OG0001396	114	114	0	0	0	0	0	0	0	0	0	0	0
OG0002228	93	93	0	0	0	0	0	0	0	0	0	0	0
OG0002670	153	153	0	0	0	0	0	0	0	0	0	0	0
OG0000831	231	231	89	5040	144	1044	364	89	1599	2358	158	0	925
OG0002625	378	378	0	9	0	4	0	0	3	6	0	0	0
OG0001944	324	324	0	16	1	3	0	0	2	11	2	0	1
OG0001221	288	288	0	1	0	0	2	0	0	0	0	0	1
OG0005610	207	207	0	1	0	0	0	0	0	1	0	0	0
OG0001624	333	357	0	1526	80	1950	3	0	4	1500	8	0	14
OG0001671	300	504	0	3	0	0	0	0	0	3	0	0	0
OG0005401	315	315	0	33	47	51	5	0	3	27	0	0	3
OG0004799	141	141	0	0	0	0	0	0	0	0	0	0	0
OG0004936	207	207	0	7	0	4	0	0	1	4	0	0	2
OG0000106	129	129	24	55	7	20	70	22	19	22	0	1	15
OG0005381	237	237	0	15	1	8	0	0	1	12	0	0	2
OG0005484	273	273	0	9	0	1	0	0	8	1	0	0	0
OG0002028	297	297	0	1	0	1	0	0	0	0	0	0	1
OG0000425	147	369	0	911	3452	8065	5117	0	36	724	3	0	148
OG0000492	141	393	0	1	2	1	0	0	0	1	0	0	0
OG0005054	357	357	0	11	4	5	0	0	0	9	0	0	2
OG0000091	114	462	14	492	107	247	131	14	191	204	10	0	87
OG0002282	141	141	0	2	0	1	0	0	0	1	0	0	1
OG0002687	366	366	0	15	1	5	0	0	0	15	0	0	0
OG0005006	291	291	0	41	0	39	0	0	0	30	0	0	11
OG0003007	276	276	0	8	181	1671	189	0	4	3	0	0	1
OG0002910	93	93	0	0	0	0	0	0	0	0	0	0	0
OG0005501	186	186	0	0	0	0	0	0	0	0	0	0	0
OG0004590	201	201	0	1	1	0	0	0	1	0	0	0	0
OG0000769	147	246	1	64	10	16	80	1	25	36	0	0	3
OG0000173	147	147	0	0	0	0	0	0	0	0	0	0	0
OG0005176	210	210	0	0	2	1	0	0	0	0	0	0	0
OG0001329	348	348	0	564	57	273	566	0	0	498	10	0	56
OG0001092	180	180	0	0	0	2	0	0	0	0	0	0	0
OG0002173	111	111	0	0	0	0	0	0	0	0	0	0	0
OG0002547	117	117	1	0	0	0	0	0	0	0	0	0	1
OG0002046	165	165	0	0	0	0	0	0	0	0	0	0	0
OG0001152	96	96	0	0	0	0	0	0	0	0	0	0	0
OG0002470	126	126	0	0	0	6	0	0	0	0	0	0	0
OG0001303	198	222	0	2	0	3	1	0	0	2	0	0	0
OG0001374	135	210	2	10	12	8	2	2	8	0	0	0	2
OG0001704	108	108	0	0	0	0	0	0	0	0	0	0	0
OG0003614	99	99	4	0	0	0	0	3	0	0	0	0	1
OG0001129	114	204	5	3	2	13	0	5	1	0	1	0	1
OG0003794	270	270	0	0	0	3	0	0	0	0	0	0	0
OG0004976	189	189	0	0	0	1	0	0	0	0	0	0	0
OG0005203	120	120	0	0	0	0	0	0	0	0	0	0	0
OG0002827	162	162	0	0	0	0	0	0	0	0	0	0	0
OG0003479	162	162	0	3	10	25	29	0	0	3	0	0	0
OG0003482	144	144	0	1	1	8	0	0	0	1	0	0	0
OG0000607	108	249	0	13	127	51	20	0	1	10	0	0	2
OG0005623	105	105	6	0	1	0	0	5	0	0	0	0	1
OG0005096	279	279	0	5	2	12	0	0	0	3	2	0	0
OG0000983	480	480	0	0	0	0	0	0	0	0	0	0	0
OG0003723	213	213	0	0	0	2	0	0	0	0	0	0	0
OG0001854	117	159	0	0	27	2	22	0	0	0	0	0	0
OG0000375	198	198	0	3	0	6	0	0	0	3	0	0	0
OG0003884	492	492	0	22	1	12	0	0	9	10	0	0	3
OG0001021	93	93	5	0	1	0	0	4	0	0	0	0	1
OG0003243	117	117	0	0	0	0	0	0	0	0	0	0	0
OG0004610	195	195	0	13	0	19	0	0	3	6	0	0	4
OG0004300	132	132	0	2	1	18	0	0	0	2	0	0	0
OG0003417	162	162	0	0	0	0	0	0	0	0	0	0	0
OG0004399	144	144	0	0	0	0	0	0	0	0	0	0	0
OG0002316	126	126	0	0	0	0	0	0	0	0	0	0	0
OG0003152	189	189	4	297	5	391	55	4	2	228	0	0	67
OG0004767	303	303	0	24	1	10	12	0	2	13	0	0	9
OG0005502	363	363	0	1	3	0	0	0	0	1	0	0	0
OG0005244	180	180	1	6	0	0	0	1	2	1	0	0	3
OG0004701	393	393	0	17	1	5	0	0	0	12	3	0	2
OG0000557	480	480	0	23	0	8	0	0	1	17	0	0	5
OG0004202	135	135	0	0	0	0	0	0	0	0	0	0	0
OG0005566	324	324	0	9	1	3	0	0	0	5	1	0	3
OG0003470	267	267	0	9	0	0	0	0	0	7	0	0	2
OG0000812	150	249	0	0	1	3	0	0	0	0	0	0	0
OG0001435	105	432	0	4	10	6	0	0	1	3	0	0	0
OG0001482	183	183	0	11	3	203	0	0	0	5	3	0	3
OG0001881	516	516	0	57	3	34	0	0	17	34	2	0	4
OG0001063	96	96	0	0	0	0	0	0	0	0	0	0	0
OG0000240	114	228	0	0	0	1	0	0	0	0	0	0	0
OG0004909	321	321	0	104	7	140	0	0	0	103	0	0	1
OG0001519	174	174	0	1	0	6	0	0	0	1	0	0	0
OG0001963	453	453	0	57	1	12	0	0	3	41	9	0	4
OG0004529	174	174	0	15	1	4	0	0	0	11	0	0	4
OG0001914	216	216	0	14	1	12	5	0	4	8	0	0	2
OG0000575	108	108	1	0	0	2	0	0	0	0	0	1	0
OG0003971	171	171	2	9	1	2	0	2	4	5	0	0	0
OG0001585	237	255	0	0	0	0	0	0	0	0	0	0	0
OG0003374	285	285	0	483	31	406	0	0	0	476	1	0	6
OG0003321	294	294	0	1	0	10	0	0	0	0	0	0	1
OG0004145	231	231	0	5	1	37	0	0	1	2	0	0	2
OG0003270	330	330	0	7	12	14	0	0	0	3	2	0	2
OG0002887	105	105	0	0	2	1	0	0	0	0	0	0	0
OG0001599	432	432	0	490	43	303	0	0	2	480	0	0	8
OG0004989	255	255	0	2	4	13	0	0	1	0	1	0	0
OG0003653	258	258	0	2	4	5	1	0	0	2	0	0	0
OG0003791	270	270	0	0	5	0	0	0	0	0	0	0	0
OG0000127	129	129	0	2	2	0	3	0	0	2	0	0	0
OG0002739	432	432	0	3	2	3	0	0	0	3	0	0	0
OG0002742	114	114	1	4	1	78	0	1	0	2	1	0	1
OG0002793	246	246	0	362	8	144	29	0	6	248	0	0	108
OG0002234	198	198	0	30	1	108	0	0	0	28	1	0	1
OG0002261	237	237	0	0	3	0	1	0	0	0	0	0	0
OG0002586	243	243	0	3	1	0	0	0	2	1	0	0	0
OG0000118	144	144	3	0	0	0	0	3	0	0	0	0	0
OG0002973	285	285	0	1	0	1	0	0	0	1	0	0	0
OG0001217	225	225	5	149	4	36	2	5	26	93	0	0	30
OG0002764	117	117	1	0	3	0	0	0	0	0	0	1	0
OG0003766	414	414	0	24	88	835	573	0	0	18	0	0	6
OG0000198	162	174	1	42	17	18	76	1	22	13	0	0	7
OG0001985	297	297	0	7	0	1	0	0	4	2	0	0	1
OG0000005	141	396	6	2143	93	571	94	6	474	1319	19	0	331
OG0004465	108	108	0	0	0	3	0	0	0	0	0	0	0
OG0003396	123	123	0	0	0	0	0	0	0	0	0	0	0
OG0003024	153	153	0	0	0	0	0	0	0	0	0	0	0
OG0000400	432	465	0	13	29	64	25	0	1	7	0	0	5
OG0000058	105	141	0	0	0	1	0	0	0	0	0	0	0
OG0005220	306	306	0	10	4	1	0	0	4	3	0	0	3
OG0004267	210	210	1	21	8	3	0	1	3	9	0	0	9
OG0003420	144	144	0	0	0	0	0	0	0	0	0	0	0
OG0002183	165	165	0	1	1	72	0	0	1	0	0	0	0
OG0002539	129	129	2	3	0	2	0	2	0	3	0	0	0
OG0002061	228	228	0	1	0	0	0	0	0	1	0	0	0
OG0000063	99	459	33	38118	12381	188992	736	31	34	37402	170	0	514
OG0002846	111	111	2	0	0	0	0	1	0	0	0	0	1
OG0002611	339	339	0	55	110	168	6	0	0	47	5	0	3
OG0001767	264	264	0	4	0	0	0	0	1	3	0	0	0
OG0001002	210	276	0	5	2	4	0	0	1	3	0	0	1
OG0002513	105	105	0	0	0	0	0	0	0	0	0	0	0
OG0002564	204	204	0	0	0	0	0	0	0	0	0	0	0
OG0001650	708	708	0	174	99	187	106	0	0	166	1	0	7
OG0003436	198	198	0	0	0	0	0	0	0	0	0	0	0
OG0000298	177	237	1	72	44	33	76	1	22	25	7	0	18
OG0003915	126	126	2	5	0	0	0	2	5	0	0	0	0
OG0000720	96	96	2	0	0	0	0	2	0	0	0	0	0
OG0001790	147	174	0	13	5	8	4	0	7	3	0	0	3
OG0000323	102	105	0	0	0	7	0	0	0	0	0	0	0
OG0001745	144	144	0	0	0	1	0	0	0	0	0	0	0
OG0000218	195	195	0	2	0	6	0	0	0	2	0	0	0
OG0005592	264	264	13	1785	121	307	1223	13	558	941	1	0	285
OG0005355	177	177	0	0	0	0	0	0	0	0	0	0	0
OG0004004	273	273	0	14	15	30	8	0	0	11	1	0	2
OG0000706	207	270	0	46	54	145	21	0	0	34	0	0	12
OG0005120	108	108	0	0	0	0	0	0	0	0	0	0	0
OG0002342	342	342	0	7	1	4	0	0	0	6	0	0	1
OG0000358	177	216	0	2	0	5	0	0	0	2	0	0	0
OG0003458	294	294	0	24	0	22	0	0	0	24	0	0	0
OG0000633	357	387	0	114	4	44	70	0	19	83	3	0	9
OG0002993	132	132	0	0	0	2	0	0	0	0	0	0	0
OG0000236	132	171	0	0	0	0	0	0	0	0	0	0	0
OG0001188	102	102	2	0	0	1	0	2	0	0	0	0	0
OG0003952	123	123	0	5	4	0	0	0	3	0	0	0	2
OG0002087	198	198	0	2	2	1	0	0	0	0	1	0	1
OG0002451	204	204	0	44	6	103	0	0	1	24	16	0	3
OG0003238	243	243	0	60	110	152	0	0	27	15	4	0	14
OG0003391	105	105	0	0	0	0	0	0	0	0	0	0	0
OG0003536	144	144	1	2	0	8	4	1	1	1	0	0	0
OG0002339	276	276	0	46	13	25	16	0	11	31	1	0	3
OG0004535	99	99	1	0	0	0	0	1	0	0	0	0	0
OG0001108	318	318	0	1	1	5	0	0	0	0	0	0	1
OG0004184	351	351	0	4	0	2	0	0	0	1	3	0	0
OG0001815	378	378	0	7	4	1	0	0	1	5	0	0	1
OG0004238	180	180	20	285	10	28	11	20	109	107	10	0	59
OG0000880	102	102	0	0	0	0	0	0	0	0	0	0	0
OG0001410	213	213	0	8	0	21	0	0	0	8	0	0	0
OG0001848	126	126	1	0	0	0	0	1	0	0	0	0	0
OG0005524	168	168	0	0	0	2	0	0	0	0	0	0	0
OG0003195	99	99	0	0	0	0	0	0	0	0	0	0	0
OG0005034	96	96	0	0	0	0	0	0	0	0	0	0	0
OG0003598	147	147	0	0	0	0	0	0	0	0	0	0	0
OG0000931	177	216	0	7	10	8	0	0	3	4	0	0	0
OG0002709	96	96	0	0	0	0	0	0	0	0	0	0	0
OG0000532	150	150	1	13	0	2	0	1	8	3	0	0	2
OG0005278	426	426	0	17	7	8	0	0	2	9	0	0	6
OG0005283	153	153	0	1	0	0	0	0	0	0	0	0	1
OG0001873	273	378	0	23	3	10	0	0	0	20	0	0	3
OG0003260	159	159	12	67	3	30	71	12	28	24	1	0	14
OG0003698	135	135	8	8	7	7	2	6	4	3	0	0	3
OG0003235	186	186	0	2	1	0	0	0	0	2	0	0	0
OG0004671	210	210	0	0	0	8	0	0	0	0	0	0	0
OG0003632	177	177	0	1	11	1	0	0	1	0	0	0	0
OG0000028	357	429	0	1	1	3	0	0	0	1	0	0	0
OG0002789	468	468	0	15	3	8	0	0	9	3	0	0	3
OG0003355	93	93	3	0	0	1	0	0	0	0	0	3	0
OG0003300	156	156	0	2	1	58	6	0	0	0	1	0	1
OG0003805	306	306	0	4	12	2	1	0	4	0	0	0	0
OG0003705	261	261	0	6	4	0	0	0	2	4	0	0	0
OG0004908	129	129	0	0	0	0	0	0	0	0	0	0	0
OG0004283	336	336	0	40	2	11	0	0	12	20	0	0	8
OG0001688	195	216	0	2	1	0	0	0	1	0	0	0	1
OG0004440	141	141	0	4	133	65	61	0	0	0	2	0	2
OG0002211	189	189	0	1	0	1	0	0	0	0	0	0	1
OG0001550	171	171	10	109	41	54	26	10	56	31	3	0	19
OG0001928	249	249	0	5	0	0	0	0	1	2	2	0	0
OG0003618	144	144	0	0	0	0	0	0	0	0	0	0	0
OG0001608	141	141	0	0	0	2	0	0	0	0	0	0	0
OG0003860	174	174	0	1	1	0	0	0	0	1	0	0	0
OG0003727	393	393	0	26	3	43	0	0	0	25	1	0	0
OG0005184	234	234	0	0	0	0	0	0	0	0	0	0	0
OG0003297	201	201	0	0	0	1	0	0	0	0	0	0	0
OG0001390	261	261	0	17	10	16	0	0	5	9	0	0	3
OG0000837	210	231	0	17	1	42	0	0	0	17	0	0	0
OG0002627	183	183	0	2	0	37	0	0	0	0	1	0	1
OG0001576	138	138	7	54	336	37	129	7	21	22	0	0	11
OG0001946	129	129	0	0	0	0	0	0	0	0	0	0	0
OG0000449	141	198	18	98	2	34	59	18	21	56	3	0	18
OG0001223	255	264	0	10	41	58	19	0	6	0	1	0	3
OG0001626	102	102	0	0	0	0	0	0	0	0	0	0	0
OG0005613	345	345	0	4	1	3	0	0	0	4	0	0	0
OG0003989	231	231	2	18	20	6	0	2	9	3	0	0	6
OG0003058	426	426	0	122	71	230	171	0	2	105	3	0	12
OG0002800	204	204	0	4	0	4	0	0	0	4	0	0	0
OG0002969	96	96	0	0	0	0	0	0	0	0	0	0	0
OG0005512	255	255	0	52	1	8	0	0	5	37	0	0	10
OG0003758	135	135	22	124	2	12	15	22	66	32	0	0	26
OG0002113	594	594	0	33	5	7	0	0	0	28	0	0	5
OG0000104	129	132	86	132	22	14	76	75	85	21	0	0	37
OG0000151	165	552	0	27	1	83	52	0	0	25	2	0	0
OG0005486	99	99	0	0	0	0	0	0	0	0	0	0	0
OG0003072	105	105	0	0	0	0	0	0	0	0	0	0	0
OG0003909	96	96	0	0	0	0	0	0	0	0	0	0	0
OG0003005	102	102	0	3	0	0	1	0	3	0	0	0	0
OG0002026	198	198	0	87	329	196	4	0	5	50	12	0	20
OG0000427	438	438	0	6	0	7	0	0	0	6	0	0	0
OG0005052	240	240	0	0	1	0	0	0	0	0	0	0	0
OG0000093	159	159	776	12023	322	3069	1520	769	3936	5696	100	7	2291
OG0000391	177	177	0	0	0	0	0	0	0	0	0	0	0
OG0002280	180	180	0	1	1	0	7	0	0	0	0	0	1
OG0005671	159	159	0	0	0	0	0	0	0	0	0	0	0
OG0002685	138	138	0	3	1	2	4	0	3	0	0	0	0
OG0003507	432	432	0	11	1	5	0	0	0	11	0	0	0
OG0004015	93	93	0	0	0	0	0	0	0	0	0	0	0
OG0004040	102	102	0	0	0	34	4	0	0	0	0	0	0
OG0001090	162	162	0	0	0	0	0	0	0	0	0	0	0
OG0002865	138	138	0	0	0	0	0	0	0	0	0	0	0
OG0002040	168	168	0	0	8	2	0	0	0	0	0	0	0
OG0001150	153	153	0	331	116	32	8	0	295	3	1	0	32
OG0004209	141	141	5	5	0	1	0	3	2	1	0	0	4
OG0001301	264	264	0	1	0	1	0	0	0	1	0	0	0
OG0001702	156	156	1	2	3	8	10	1	1	0	0	0	1
OG0003259	195	195	0	3	0	2	0	0	0	3	0	0	0
OG0004810	312	312	0	4	5	9	0	0	2	1	0	0	1
OG0004902	165	165	0	0	0	0	0	0	0	0	0	0	0
OG0005201	117	117	0	0	0	0	0	0	0	0	0	0	0
OG0000458	315	315	0	12	8	27	0	0	1	11	0	0	0
OG0005625	258	258	0	3	0	13	0	0	0	3	0	0	0
OG0004019	216	216	0	3	9	31	0	0	0	1	2	0	0
OG0005320	150	150	0	0	0	24	0	0	0	0	0	0	0
OG0004044	108	108	100	85	30	10	9	76	29	31	0	5	44
OG0002825	222	222	0	31	2	55	0	0	0	17	6	0	8
OG0003477	174	174	0	0	0	0	0	0	0	0	0	0	0
OG0003480	171	171	0	0	0	0	0	0	0	0	0	0	0
OG0002398	192	192	1	45	4	7	0	1	28	11	2	0	4
OG0000377	117	204	126	191	7	167	154	107	71	77	0	0	62
OG0001154	132	132	0	0	0	1	1	0	0	0	0	0	0
OG0004565	309	309	0	30	1	8	0	0	0	30	0	0	0
OG0005094	258	258	0	5	28	127	70	0	0	1	2	0	2
OG0003172	117	117	1	0	4	0	0	1	0	0	0	0	0
OG0004738	93	93	0	0	0	0	0	0	0	0	0	0	0
OG0001027	168	168	0	5	1	27	0	0	1	4	0	0	0
OG0003411	156	156	0	0	0	0	0	0	0	0	0	0	0
OG0001459	252	282	0	38	46	33	35	0	6	25	0	0	7
OG0002318	114	114	0	3	0	0	0	0	1	1	0	0	1
OG0003154	504	504	0	35	0	16	3	0	0	31	1	0	3
OG0000279	123	123	0	0	0	1	0	0	0	0	0	0	0
OG0004638	198	198	0	3	4	0	0	0	0	2	1	0	0
OG0005156	150	150	0	0	0	0	0	0	0	0	0	0	0
OG0005376	135	135	2	11	9	2	1	2	7	4	0	0	0
OG0004176	114	114	0	3	0	0	0	0	0	2	0	0	1
OG0000981	162	162	0	10	3	4	0	0	0	7	0	0	3
OG0000551	360	360	0	56	2	30	0	0	0	54	0	0	2
OG0000814	255	354	0	3	0	1	0	0	0	3	0	0	0
OG0001437	195	231	0	0	0	0	0	0	0	0	0	0	0
OG0001883	180	183	10	46	3	12	1	10	24	19	0	0	3
OG0001961	129	129	0	0	0	0	0	0	0	0	0	0	0
OG0000242	135	255	12	66	29	45	21	10	29	24	2	0	13
OG0004896	135	135	0	0	0	0	0	0	0	0	0	0	0
OG0004143	93	93	0	0	0	0	0	0	0	0	0	0	0
OG0003564	111	111	0	0	0	0	0	0	0	0	0	0	0
OG0003189	135	135	1	1	3	1	0	1	1	0	0	0	0
OG0004765	288	288	0	5	0	7	0	0	0	5	0	0	0
OG0003977	174	174	0	0	0	0	0	0	0	0	0	0	0
OG0003201	150	150	0	10	3	54	22	0	1	6	0	0	3
OG0004652	93	93	26	6	3	1	10	4	0	0	5	19	4
OG0003651	396	396	0	28	0	16	0	0	2	25	1	0	0
OG0005337	309	309	0	0	0	0	0	0	0	0	0	0	0
OG0001597	99	99	0	0	0	0	0	0	0	0	0	0	0
OG0000976	150	150	1	0	23	19	6	1	0	0	0	0	0
OG0002740	147	147	0	0	0	0	0	0	0	0	0	0	0
OG0003349	159	159	0	0	0	3	0	0	0	0	0	0	0
OG0004138	213	213	0	1	3	21	0	0	0	1	0	0	0
OG0004717	231	231	0	8	1	30	0	0	0	8	0	0	0
OG0004421	255	255	0	0	9	10	0	0	0	0	0	0	0
OG0004573	531	531	0	11	0	5	0	0	0	11	0	0	0
OG0002232	378	378	0	10	0	1	0	0	0	9	0	0	1
OG0002580	237	237	0	48	3	71	0	0	0	48	0	0	0
OG0005513	198	198	3	4	1	0	0	3	4	0	0	0	0
OG0002889	168	168	29	409	19	278	395	29	28	308	2	0	71
OG0002766	141	141	0	0	0	0	0	0	0	0	0	0	0
OG0001592	126	126	0	0	1	2	1	0	0	0	0	0	0
OG0004829	93	93	0	0	0	0	0	0	0	0	0	0	0
OG0003426	138	138	0	0	0	0	0	0	0	0	0	0	0
OG0005399	204	204	0	11	0	0	0	0	6	0	4	0	1
OG0001987	177	177	0	0	0	0	0	0	0	0	0	0	0
OG0003855	318	318	0	1	0	1	0	0	0	0	0	0	1
OG0004874	177	177	0	4	13	5	5	0	3	0	0	0	1
OG0003764	291	291	0	3	0	6	2	0	0	3	0	0	0
OG0003204	105	105	0	0	0	0	0	0	0	0	0	0	0
OG0000406	102	102	0	0	0	0	0	0	0	0	0	0	0
OG0000003	117	303	0	438	476	788	870	0	5	302	97	0	34
OG0004467	156	156	0	2	0	0	0	0	0	2	0	0	0
OG0002263	117	117	0	0	0	0	0	0	0	0	0	0	0
OG0004208	117	117	3	7	5	8	0	3	5	1	0	0	1
OG0003091	135	135	0	3	7	1	0	0	0	3	0	0	0
OG0003026	111	111	3	1	0	0	0	2	0	1	0	0	1
OG0002167	117	117	46	142	3	13	8	44	82	23	0	0	39
OG0002185	285	285	0	533	36	176	0	0	142	316	1	0	74
OG0005222	102	102	0	0	0	0	0	0	0	0	0	0	0
OG0001669	156	156	0	0	0	0	0	0	0	0	0	0	0
OG0002840	135	135	0	0	0	0	0	0	0	0	0	0	0
OG0003364	432	432	0	11	0	5	0	0	3	6	2	0	0
OG0002067	129	129	2	14	4	24	6	2	5	5	3	0	1
OG0002613	171	171	0	0	0	8	0	0	0	0	0	0	0
OG0001761	153	153	1	20	1	4	1	1	12	4	1	0	3
OG0001004	261	300	0	1	0	3	0	0	0	1	0	0	0
OG0002511	111	111	0	0	0	0	0	0	0	0	0	0	0
OG0000468	114	174	32	71	549	203	166	30	5	46	2	0	20
OG0001652	135	192	0	0	0	0	0	0	0	0	0	0	0
OG0002819	96	96	0	0	0	0	0	0	0	0	0	0	0
OG0004426	111	111	0	0	0	0	0	0	0	0	0	0	0
OG0003917	228	228	0	15	0	4	0	0	9	5	0	0	1
OG0000726	99	252	58	128	202	170	93	45	12	90	0	3	36
OG0005104	141	141	1	14	1	2	0	1	10	3	0	0	1
OG0001792	162	183	0	0	0	0	0	0	0	0	0	0	0
OG0000321	165	165	4	25	2	10	16	4	8	15	0	0	2
OG0000668	378	633	0	75	11	26	10	0	16	43	4	0	12
OG0000613	114	114	0	0	0	0	0	0	0	0	0	0	0
OG0000216	234	234	1	428	492	137	44	1	206	140	1	0	81
OG0002009	243	243	0	19	0	10	0	0	0	16	0	0	3
OG0005590	273	273	0	11	5	2	0	0	6	5	0	0	0
OG0003579	171	171	0	0	0	0	0	0	0	0	0	0	0
OG0005357	219	219	0	2	0	0	0	0	0	2	0	0	0
OG0001346	489	489	0	7	13	18	2	0	0	7	0	0	0
OG0000971	192	264	7	699	345	326	692	7	226	418	8	0	47
OG0002931	96	96	0	0	0	0	0	0	0	0	0	0	0
OG0000708	159	369	1	29	28	99	23	1	5	7	10	0	7
OG0005126	261	261	0	11	2	0	0	0	2	8	0	0	1
OG0002340	162	162	1	7	4	4	0	1	0	2	4	0	1
OG0005159	177	177	0	0	0	0	0	0	0	0	0	0	0
OG0005368	420	420	0	7	0	1	0	0	1	6	0	0	0
OG0004484	93	93	0	0	0	0	0	0	0	0	0	0	0
OG0004381	519	519	0	9	1	1	0	0	1	3	3	0	2
OG0000635	99	171	0	0	0	0	0	0	0	0	0	0	0
OG0002991	108	108	8	0	1	57	0	8	0	0	0	0	0
OG0000230	162	414	0	110	16	84	14	0	10	80	3	0	17
OG0003954	138	138	0	0	0	0	0	0	0	0	0	0	0
OG0001131	108	108	0	0	0	0	0	0	0	0	0	0	0
OG0002089	537	537	0	38	0	22	0	0	0	37	0	0	1
OG0002457	210	210	0	4	4	1	0	0	0	0	2	0	2
OG0000788	171	186	0	0	0	0	0	0	0	0	0	0	0
OG0003139	153	153	0	0	0	0	0	0	0	0	0	0	0
OG0004263	102	102	0	0	0	1	0	0	0	0	0	0	0
OG0003534	156	156	1	3	0	1	0	1	0	2	0	0	1
OG0005526	126	126	0	1	0	0	0	0	1	0	0	0	0
OG0000915	165	165	0	0	0	0	0	0	0	0	0	0	0
OG0001416	153	153	0	1	4	12	0	0	0	1	0	0	0
OG0001813	144	351	0	8	19	28	34	0	0	7	1	0	0
OG0005088	276	276	0	8	0	1	1	0	0	8	0	0	0
OG0000565	114	114	0	0	0	0	0	0	0	0	0	0	0
OG0000948	456	690	0	154	6	100	2	0	4	95	52	0	3
OG0000530	219	222	10	174	90	59	183	10	9	103	38	0	24
OG0003197	198	198	0	2	0	0	0	0	0	2	0	0	0
OG0000937	174	300	1	45	12	34	11	1	13	28	0	0	4
OG0005276	111	111	0	0	0	0	0	0	0	0	0	0	0
OG0005281	165	165	1	29	4	6	2	1	8	13	0	0	8
OG0004863	273	273	0	0	5	22	15	0	0	0	0	0	0
OG0003237	141	141	0	0	0	0	0	0	0	0	0	0	0
OG0004673	96	96	0	0	0	0	0	0	0	0	0	0	0
OG0005603	207	207	0	67	4	224	0	0	0	57	4	0	6
OG0004446	306	306	0	0	0	2	0	0	0	0	0	0	0
OG0002787	150	150	4	40	9	5	0	1	21	2	9	3	8
OG0003353	132	132	0	0	0	0	0	0	0	0	0	0	0
OG0003302	144	144	0	6	4	2	0	0	3	3	0	0	0
OG0001478	231	231	0	2	0	4	0	0	0	2	0	0	0
OG0004285	285	285	0	0	0	2	0	0	0	0	0	0	0
OG0005474	309	309	0	7	1	4	1	0	0	5	1	0	1
OG0002213	207	207	0	8	3	1	0	0	4	2	1	0	1
OG0000868	300	363	0	50	47	70	58	0	10	29	0	0	11
OG0004826	141	141	0	0	0	0	0	0	0	0	0	0	0
OG0001556	291	291	0	481	31	100	0	0	264	185	0	0	32
OG0001926	141	141	0	0	0	22	0	0	0	0	0	0	0
OG0001278	477	477	0	16	0	4	0	0	0	15	1	0	0
OG0001203	180	180	0	0	4	1	0	0	0	0	0	0	0
OG0001606	240	240	0	26	4	2	4	0	0	17	1	0	8
OG0000842	261	261	0	2	0	1	0	0	0	2	0	0	0
OG0000835	300	360	0	22	0	1	0	0	4	16	0	0	2
OG0005569	390	390	0	5	0	1	0	0	0	3	0	0	2
OG0005040	153	153	0	0	0	8	0	0	0	0	0	0	0
OG0005186	168	168	3	39	4	2	4	3	19	12	0	0	8
OG0003295	144	144	9	16	0	4	0	8	7	6	0	0	4
OG0001392	96	96	0	0	0	0	0	0	0	0	0	0	0
OG0003707	273	273	0	6	7	15	0	0	1	2	2	0	1
OG0002951	96	96	0	0	0	1	0	0	0	0	0	0	0
OG0001578	204	213	0	1	1	1	0	0	0	1	0	0	0
OG0001940	156	156	7	77	17	43	7	7	22	43	4	0	8
OG0000447	171	171	0	0	0	20	0	0	0	0	0	0	0
OG0001225	183	183	0	0	0	0	0	0	0	0	0	0	0
OG0002419	219	219	0	0	0	0	0	0	0	0	0	0	0
OG0001620	366	366	0	18	14	48	37	0	3	10	1	0	4
OG0003670	135	135	1	0	0	1	0	1	0	0	0	0	0
OG0002279	153	153	0	2	0	5	0	0	2	0	0	0	0
OG0000153	105	105	52	25	2	13	58	45	7	13	0	3	9
OG0002967	177	177	0	16	3	1	0	0	2	10	0	0	4
OG0003603	507	507	0	8	6	1	0	0	1	5	0	0	2
OG0003725	276	276	0	2	0	3	0	0	0	2	0	0	0
OG0002144	444	444	0	21	1	15	0	0	3	17	0	0	1
OG0002111	114	114	0	0	0	0	0	0	0	0	0	0	0
OG0000102	126	438	0	106	24	47	44	0	17	75	0	0	14
OG0003070	138	138	0	0	0	0	0	0	0	0	0	0	0
OG0002079	156	156	0	0	0	3	0	0	0	0	0	0	0
OG0002024	126	126	0	1	0	0	0	0	0	0	0	0	1
OG0000421	129	180	2	10	8	6	38	2	7	2	0	0	1
OG0000397	216	222	3	18	2	5	1	3	3	13	0	0	2
OG0004961	99	99	11	1	2	0	7	11	1	0	0	0	0
OG0001325	183	183	0	0	1	2	0	0	0	0	0	0	0
OG0002286	159	159	4	161	155	69	1	4	115	12	0	0	34
OG0003306	114	114	0	0	0	0	0	0	0	0	0	0	0
OG0002683	312	312	0	5	3	2	0	0	2	1	2	0	0
OG0004017	171	171	0	3	5	10	0	0	0	2	0	0	1
OG0004683	111	111	0	3	3	1	0	0	3	0	0	0	0
OG0001755	99	147	0	0	0	1	0	0	0	0	0	0	0
OG0001378	105	105	4	2	0	0	2	4	0	2	0	0	0
OG0001700	465	465	0	23	9	2	0	0	1	19	1	0	2
OG0003852	228	228	0	4	0	0	0	0	0	3	0	0	1
OG0003734	162	162	0	0	0	0	0	0	0	0	0	0	0
OG0004028	198	198	0	10	0	3	0	0	1	6	0	0	3
OG0001307	144	144	1	5	6	100	0	1	0	0	2	0	3
OG0000077	102	270	8	149	44	120	71	8	65	62	2	0	20
OG0005050	246	246	0	5	2	19	0	0	0	4	0	0	1
OG0004375	141	141	0	1	0	0	0	0	0	1	0	0	0
OG0000095	174	174	0	0	0	2	0	0	0	0	0	0	0
OG0000774	129	129	0	0	0	0	0	0	0	0	0	0	0
OG0005167	879	879	0	18	3	14	0	0	0	16	1	0	1
OG0002556	270	270	0	11	48	54	10	0	0	6	5	0	0
OG0003475	99	99	3	2	0	5	5	3	0	1	1	0	0
OG0005627	354	354	0	21	6	10	0	0	0	20	1	0	0
OG0001078	276	276	0	6	0	6	0	0	0	6	0	0	0
OG0002831	201	201	0	0	0	0	0	0	0	0	0	0	0
OG0002042	261	261	0	0	0	0	0	0	0	0	0	0	0
OG0002496	129	129	0	771	307	35199	13	0	1	634	21	0	115
OG0003531	99	99	0	0	0	0	0	0	0	0	0	0	0
OG0002474	219	219	1	19	4	6	0	1	6	7	0	0	6
OG0005571	99	99	1454	1742	7	136	169	1205	887	452	2	2	648
OG0002823	261	261	0	0	0	11	0	0	0	0	0	0	0
OG0004082	159	159	0	6	0	0	0	0	5	0	0	0	1
OG0002321	129	129	0	0	0	0	0	0	0	0	0	0	0
OG0000379	195	195	0	29	13	21	8	0	3	20	0	0	6
OG0001052	315	444	0	15	9	7	0	0	1	11	1	0	2
OG0003888	123	123	0	0	0	0	0	0	0	0	0	0	0
OG0001025	120	120	0	0	0	0	0	0	0	0	0	0	0
OG0003150	156	156	0	33	10	137	101	0	0	25	4	0	4
OG0002949	135	135	0	0	0	0	0	0	0	0	0	0	0
OG0004373	240	240	0	0	2	1	0	0	0	0	0	0	0
OG0001178	132	261	0	4	0	0	0	0	3	0	0	0	1
OG0003263	129	129	0	0	0	0	0	0	0	0	0	0	0
OG0001457	234	234	6	42	3	30	0	6	11	23	0	0	8
OG0003232	93	93	0	0	0	0	0	0	0	0	0	0	0
OG0002093	285	285	0	20	1	2	0	0	9	7	2	0	2
OG0005374	270	270	0	7	0	10	0	0	0	7	0	0	0
OG0003170	135	135	2	10	1	2	5	1	5	3	0	0	3
OG0004228	273	273	0	1	0	3	0	0	0	0	0	0	1
OG0000582	117	117	0	1	4	2759	2	0	0	0	0	0	1
OG0003928	162	162	0	0	0	0	0	0	0	0	0	0	0
OG0000553	126	126	0	0	0	0	0	0	0	0	0	0	0
OG0003628	354	354	0	10	10	5	0	0	0	10	0	0	0
OG0000816	159	159	0	0	0	0	0	0	0	0	0	0	0
OG0005389	129	129	0	0	0	0	0	0	0	0	0	0	0
OG0001967	252	252	2	33	9	10	17	2	3	14	9	0	7
OG0004525	174	174	0	0	0	0	0	0	0	0	0	0	0
OG0000244	96	195	0	934	1077	10259	3	0	0	718	0	0	216
OG0000579	222	237	0	3	0	3	0	0	0	0	0	0	3
OG0003975	252	252	0	6	0	6	0	0	0	6	0	0	0
OG0001112	213	213	0	10	1	0	0	0	4	4	0	0	2
OG0003370	141	141	0	0	0	0	0	0	0	0	0	0	0
OG0004141	189	189	0	2	0	0	0	0	0	2	0	0	0
OG0003156	96	96	1	900	6286	529	3638	1	0	706	8	0	186
OG0003566	114	114	0	0	1	4	0	0	0	0	0	0	0
OG0003588	114	114	0	0	0	0	0	0	0	0	0	0	0
OG0004923	93	93	0	0	0	0	0	0	0	0	0	0	0
OG0003606	255	255	0	0	0	0	0	0	0	0	0	0	0
OG0003517	138	138	0	0	0	6	0	0	0	0	0	0	0
OG0000123	198	198	17	236	27	30	78	17	162	53	0	0	21
OG0001595	180	180	0	2	0	1	0	0	1	1	0	0	0
OG0005508	120	120	0	0	0	6	0	0	0	0	0	0	0
OG0000974	120	120	0	0	0	4	0	0	0	0	0	0	0
OG0002746	135	135	0	0	0	0	0	0	0	0	0	0	0
OG0001867	132	135	0	0	0	0	0	0	0	0	0	0	0
OG0001885	159	201	0	1	106	28	11	0	0	0	0	0	1
OG0001504	216	291	8	18497	1504	71792	93	8	194	15694	1776	0	833
OG0001909	108	108	4	0	1	0	4	4	0	0	0	0	0
OG0004270	333	333	0	3	0	2	0	0	2	1	0	0	0
OG0003839	135	135	0	27	3	2	0	0	4	16	0	0	7
OG0002582	102	102	15	17	0	1	22	14	15	0	0	0	3
OG0002768	381	381	0	8	3	6	3	0	0	8	0	0	0
OG0005259	114	114	0	0	0	0	0	0	0	0	0	0	0
OG0005429	258	258	0	758	21	911	2	0	17	729	7	0	5
OG0000194	264	414	0	67	3	34	0	0	3	56	0	0	8
OG0001989	99	99	1	0	0	2	0	1	0	0	0	0	0
OG0003857	144	144	20	122	7	15	106	17	56	35	10	3	21
OG0003762	405	405	0	15	0	6	0	0	0	14	0	0	1
OG0003093	300	300	0	304	25	538	0	0	0	301	0	0	3
OG0000404	120	225	0	0	0	0	0	0	0	0	0	0	0
OG0000054	102	126	10	61	1	36	84	9	17	31	0	0	14
OG0000001	261	348	19	415243	19984	119260	32537	19	143359	215503	301	0	56080
OG0004461	273	273	0	3	1	0	0	0	0	2	0	0	1
OG0002230	108	108	0	0	0	0	0	0	0	0	0	0	0
OG0002648	246	246	0	3	0	0	0	0	0	2	1	0	0
OG0002265	162	162	0	7	2	2	0	0	4	1	0	0	2
OG0002633	126	126	1	5	1	2	0	1	1	3	0	0	1
OG0002165	174	174	0	1	0	1	0	0	0	1	0	0	0
OG0002130	213	213	0	0	0	0	0	0	0	0	0	0	0
OG0002187	180	180	0	6	0	0	0	0	2	2	0	0	2
OG0002535	93	93	0	0	0	0	0	0	0	0	0	0	0
OG0005019	318	318	0	3	1	4	0	0	0	3	0	0	0
OG0002842	162	162	0	17	3	3	0	0	9	7	0	0	1
OG0004545	453	453	0	28	3	23	0	0	0	28	0	0	0
OG0002065	402	402	0	105	1	90	0	0	4	76	18	0	7
OG0002615	114	114	0	0	0	0	0	0	0	0	0	0	0
OG0001763	375	375	0	24	16	17	0	0	4	14	0	0	6
OG0005648	159	159	0	0	0	0	0	0	0	0	0	0	0
OG0001006	204	204	0	6	0	3	0	0	0	6	0	0	0
OG0002517	177	177	0	0	0	0	0	0	0	0	0	0	0
OG0002488	120	120	0	0	0	0	0	0	0	0	0	0	0
OG0001654	120	204	0	0	4	2	0	0	0	0	0	0	0
OG0001749	459	459	0	16	10	10	0	0	2	13	0	0	1
OG0003911	132	132	0	4	1	1	0	0	3	0	0	0	1
OG0002908	144	144	0	0	0	0	0	0	0	0	0	0	0
OG0004588	138	138	0	0	1	2	0	0	0	0	0	0	0
OG0000753	186	282	0	61	23	26	3	0	12	39	0	0	10
OG0000389	126	288	0	0	0	0	0	0	0	0	0	0	0
OG0000724	147	147	0	0	4	0	0	0	0	0	0	0	0
OG0005106	93	93	0	0	0	0	0	0	0	0	0	0	0
OG0001794	486	486	0	8	0	8	0	0	0	6	0	0	2
OG0004716	222	222	0	10	0	1	0	0	4	2	0	0	4
OG0005351	99	99	0	0	0	0	2	0	0	0	0	0	0
OG0000611	96	315	1298	2167	371	308	48	1153	1040	648	16	1	607
OG0005659	174	174	0	6	2	9	1	0	0	3	0	0	3
OG0002408	384	384	0	92	6	72	49	0	4	74	0	0	14
OG0005596	165	165	0	0	0	0	0	0	0	0	0	0	0
OG0005124	108	108	0	0	0	0	0	0	0	0	0	0	0
OG0000309	390	390	0	33	13	36	17	0	8	21	0	0	4
OG0001344	186	207	0	0	0	0	0	0	0	0	0	0	0
OG0002568	168	168	0	2	0	0	0	0	0	2	0	0	0
OG0004034	114	114	0	0	0	0	0	0	0	0	0	0	0
OG0004061	270	270	0	9	3	6	0	0	4	4	0	0	1
OG0002422	144	144	1	0	1	21	0	1	0	0	0	0	0
OG0002455	102	102	1	0	0	0	0	1	0	0	0	0	0
OG0004482	132	132	0	8	0	0	0	0	2	4	0	0	2
OG0004383	105	105	0	0	0	0	0	0	0	0	0	0	0
OG0003541	183	183	0	226	18	779	0	0	9	209	2	0	6
OG0003956	108	108	4	6	0	1	0	4	1	4	0	0	1
OG0001133	174	174	0	7	1	0	0	0	4	1	0	0	2
OG0002368	186	186	0	3	4	0	0	0	2	0	0	0	1
OG0000214	210	297	1	265	25	122	25	1	46	143	36	0	40
OG0000917	105	105	0	2	0	0	0	0	0	2	0	0	0
OG0000549	120	120	1	87	140	16	0	1	0	68	0	0	19
OG0000363	213	234	0	0	0	0	0	0	0	0	0	0	0
OG0005260	93	93	5	0	4	2	0	4	0	0	0	0	1
OG0001414	213	267	0	32	13	13	0	0	11	11	0	0	10
OG0001844	120	120	3	1	0	0	0	3	1	0	0	0	0
OG0001811	249	291	0	4	0	0	0	0	0	3	0	0	1
OG0000637	318	318	0	77	11	41	6	0	7	64	3	0	3
OG0000285	207	246	0	21	2	0	0	0	8	9	0	0	4
OG0000232	102	102	0	0	0	0	0	0	0	0	0	0	0
OG0000935	192	192	0	0	0	7	0	0	0	0	0	0	0
OG0000567	321	330	0	19	7	22	43	0	1	17	0	0	1
OG0002302	144	144	0	0	0	2	0	0	0	0	0	0	0
OG0003191	141	141	0	0	0	0	0	0	0	0	0	0	0
OG0001448	102	102	405	138	192	23	56	226	52	8	42	131	84
OG0004675	270	270	0	0	0	4	0	0	0	0	0	0	0
OG0005274	372	372	0	7	0	3	0	0	0	4	3	0	0
OG0004949	393	393	0	8	0	6	0	0	1	3	1	0	3
OG0004129	306	306	0	5	5	4	0	0	1	3	0	0	1
OG0004287	105	105	0	2	2	0	0	0	2	0	0	0	0
OG0003800	156	156	0	7	0	1	0	0	0	5	0	0	2
OG0004444	423	423	0	16	0	6	0	0	2	10	0	0	4
OG0002785	123	123	2	1	0	22	1	2	0	0	0	0	1
OG0000680	186	186	49	353	10	72	193	49	133	179	0	0	41
OG0004428	180	180	0	0	0	2	0	0	0	0	0	0	0
OG0000314	297	303	0	2	0	1	0	0	0	2	0	0	0
OG0001523	144	150	23	116	10	93	83	23	25	73	1	0	17
OG0001979	213	213	0	1	0	0	0	0	0	1	0	0	0
OG0001554	114	114	0	0	0	0	0	0	0	0	0	0	0
OG0001924	93	93	21	3	0	2	2	2	0	0	2	15	5
OG0001201	327	882	0	110	6	71	0	0	1	99	7	0	3
OG0003649	111	111	0	0	0	0	0	0	0	0	0	0	0
[truncated: 3,688 more rows]

## Sheet: WP_FB_EU
Orthogroup	Short	Long	Cat1	Cat2	Cat3	Cat4	Cat5	Cata	Catb	Catc	Catd	Cate	noBlast
OG0000767	144	144	2	21	2	1	1	2	7	12	0	0	2
OG0005178	183	183	0	0	0	10	0	0	0	0	0	0	0
OG0000785	99	123	0	0	0	0	0	0	0	0	0	0	0
OG0001728	180	288	0	6	0	3	1	0	4	2	0	0	0
OG0004347	135	135	0	0	0	0	0	0	0	0	0	0	0
OG0002549	282	282	0	3	1	0	2	0	0	0	2	0	1
OG0005232	183	183	0	0	4	10	0	0	0	0	0	0	0
OG0000667	171	171	0	2	0	2	0	0	1	1	0	0	0
OG0005683	645	645	0	0	0	1	0	0	0	0	0	0	0
OG0005652	162	162	4	84	1	25	26	4	24	46	0	0	14
OG0004680	135	135	1	0	0	0	0	1	0	0	0	0	0
OG0002193	249	249	0	1	0	1	0	0	1	0	0	0	0
OG0002051	240	240	0	4	0	1	0	0	0	3	0	0	1
OG0002004	183	183	0	0	0	0	0	0	0	0	0	0	0
OG0000013	102	423	18	286	413	535	832	13	3	274	2	1	11
OG0002401	402	402	0	4	1	3	0	0	0	2	2	0	0
OG0005078	246	246	0	0	0	1	0	0	0	0	0	0	0
OG0004095	360	360	0	1	0	1	0	0	0	1	0	0	0
OG0002389	93	93	1	0	33	2	51	0	0	0	0	0	1
OG0002354	129	129	0	0	0	1	0	0	0	0	0	0	0
OG0000311	252	339	0	4	5	10	26	0	0	4	0	0	0
OG0003118	192	192	0	0	0	0	0	0	0	0	0	0	0
OG0001045	93	93	0	0	0	0	0	0	0	0	0	0	0
OG0001010	150	249	1	5166	156	2543	3416	1	0	4617	16	0	533
OG0002572	222	222	0	0	0	0	0	0	0	0	0	0	0
OG0002807	330	330	0	32	8	10	18	0	4	19	5	0	4
OG0003455	174	174	0	0	0	0	0	0	0	0	0	0	0
OG0005678	132	132	0	0	0	0	1	0	0	0	0	0	0
OG0001185	141	240	0	1	5	0	0	0	0	1	0	0	0
OG0002376	243	243	0	0	0	0	0	0	0	0	0	0	0
OG0002309	159	159	0	0	0	0	0	0	0	0	0	0	0
OG0000609	204	246	1	11	0	1	0	1	6	3	1	0	1
OG0003695	177	177	0	0	0	0	0	0	0	0	0	0	0
OG0000149	117	117	0	0	0	1	1	0	0	0	0	0	0
OG0005349	171	171	0	0	0	0	0	0	0	0	0	0	0
OG0003145	180	180	0	0	0	0	0	0	0	0	0	0	0
OG0004729	177	177	0	1	0	2	0	0	0	1	0	0	0
OG0000540	93	96	0	0	0	0	0	0	0	0	0	0	0
OG0005617	168	168	0	0	0	1	0	0	0	0	0	0	0
OG0003218	105	105	0	0	0	0	0	0	0	0	0	0	0
OG0000863	225	225	0	34	0	1	0	0	7	20	0	0	7
OG0001422	252	444	0	202	899	1090	920	0	1	184	6	0	11
OG0004397	363	363	0	12	2	1	0	0	2	7	0	0	3
OG0001970	141	141	0	0	0	0	0	0	0	0	0	0	0
OG0000689	126	222	16	19	4	13	46	15	11	5	0	1	3
OG0000257	96	96	0	0	0	0	0	0	0	0	0	0	0
OG0003940	150	150	0	3	0	0	0	0	3	0	0	0	0
OG0001127	207	207	0	0	0	0	0	0	0	0	0	0	0
OG0003211	411	411	0	0	5	5	0	0	0	0	0	0	0
OG0003123	129	129	0	0	0	0	0	0	0	0	0	0	0
OG0003575	393	393	0	13	29	11	0	0	2	7	0	0	4
OG0003198	126	126	28	221	437	60	175	25	164	0	16	1	43
OG0003520	156	156	0	0	0	3	0	0	0	0	0	0	0
OG0003597	144	144	297	1499	50	215	1	291	691	560	2	0	252
OG0003276	414	414	0	1	0	1	0	0	0	1	0	0	0
OG0005189	138	138	0	0	0	9	0	0	0	0	0	0	0
OG0004665	225	225	1	48	1	11	1	1	19	20	1	0	8
OG0003298	312	312	0	1	7	2	0	0	1	0	0	0	0
OG0003640	177	177	0	0	0	0	0	0	0	0	0	0	0
OG0000894	129	129	80	277	10	27	6	76	112	110	0	1	58
OG0003266	213	213	0	0	0	6	0	0	0	0	0	0	0
OG0004801	456	456	0	7	10	6	0	0	1	5	0	0	1
OG0005300	285	285	0	34	8	8	0	0	24	5	2	0	3
OG0002985	153	153	0	0	0	0	0	0	0	0	0	0	0
OG0002958	138	138	0	0	0	0	0	0	0	0	0	0	0
OG0002773	165	165	0	0	0	0	0	0	0	0	0	0	0
OG0003358	540	540	0	8	5	9	0	0	2	6	0	0	0
OG0004192	273	273	0	90	217	213	113	0	33	28	11	0	18
OG0001473	186	186	2	25	3	15	24	2	4	11	7	0	3
OG0001517	174	174	0	0	0	3	0	0	0	0	0	0	0
OG0004008	666	666	0	4	0	2	0	0	0	4	0	0	0
OG0003379	99	99	0	0	0	0	0	0	0	0	0	0	0
OG0000101	93	93	8277	810	38	428	1579	7565	635	8	5	89	785
OG0004838	270	270	0	8	0	0	0	0	0	8	0	0	0
OG0000154	153	303	0	29	22	66	18	0	1	22	3	0	3
OG0001277	144	144	0	44	6	12	1	0	0	31	2	0	11
OG0002898	174	174	0	0	0	5	0	0	0	0	0	0	0
OG0000954	153	153	0	0	0	0	0	0	0	0	0	0	0
OG0000849	204	204	2	64	6	11	28	1	23	31	1	1	9
OG0001803	297	297	0	0	0	0	0	0	0	0	0	0	0
OG0000067	135	135	149	99	12	46	274	141	64	23	0	0	20
OG0005574	153	153	0	0	0	0	0	0	0	0	0	0	0
OG0000187	123	123	0	0	0	6	0	0	0	0	0	0	0
OG0005033	306	306	0	14	0	22	0	0	0	14	0	0	0
OG0003844	126	126	0	0	0	0	0	0	0	0	0	0	0
OG0003811	135	135	19	46	4	11	0	18	21	16	2	0	8
OG0003080	126	126	0	1	0	13	0	0	0	1	0	0	0
OG0000413	156	324	0	771	52	351	1229	0	39	705	4	0	23
OG0005020	177	177	0	3	0	0	0	0	2	1	0	0	0
OG0002867	204	204	0	0	0	5	0	0	0	0	0	0	0
OG0005143	303	303	0	208	35	12	2	0	178	0	0	0	30
OG0002606	108	108	1	1	1	0	0	1	0	1	0	0	0
OG0003746	411	411	0	2	0	2	0	0	1	1	0	0	0
OG0002158	366	366	0	0	1	5	0	0	0	0	0	0	0
OG0002123	99	99	0	0	0	0	0	0	0	0	0	0	0
OG0002526	126	126	32	23	11	372	2	32	0	14	4	0	5
OG0001219	216	216	0	10	0	6	0	0	0	10	0	0	0
OG0002851	162	162	0	0	0	2	0	0	0	0	0	0	0
OG0002072	138	138	1337	5690	103	875	0	1224	1753	2732	48	7	1263
OG0001382	582	582	0	15	3	3	0	0	1	13	0	0	1
OG0001787	249	249	0	44	0	6	5	0	10	27	1	0	6
OG0002660	96	96	0	0	0	5	0	0	0	0	0	0	0
OG0001770	114	114	0	1	0	0	0	0	0	0	0	0	1
OG0002105	99	99	0	0	0	0	0	0	0	0	0	0	0
OG0001073	213	375	1	34	6	20	7	1	19	11	0	0	4
OG0002500	168	168	0	0	0	0	0	0	0	0	0	0	0
OG0000479	195	285	0	20	14	31	26	0	8	9	3	0	0
OG0001299	111	141	0	0	0	2	0	0	0	0	0	0	0
OG0001647	351	351	0	11	3	7	1	0	2	9	0	0	0
OG0003312	312	312	0	21	0	1	0	0	6	12	0	0	3
OG0000744	174	357	3	43	34	25	75	3	5	29	3	0	6
OG0000711	240	240	0	24	1	6	0	0	2	19	1	0	2
OG0005115	249	249	0	9	0	0	0	0	0	6	0	0	3
OG0000679	372	372	0	3	1	9	0	0	0	3	0	0	0
OG0000624	174	681	0	1792	44	419	267	0	103	1481	88	0	120
OG0001084	102	102	0	0	0	0	0	0	0	0	0	0	0
OG0003011	198	198	1	33	112	26	7	1	1	9	14	0	9
OG0003512	141	141	1	0	0	0	0	0	0	0	0	0	1
OG0002018	171	171	0	4	0	0	0	0	0	3	1	0	0
OG0000486	204	204	0	5	1	3	0	0	2	2	1	0	0
OG0000083	138	138	10	289	824	91842	57	9	29	208	10	0	43
OG0005133	312	312	0	412	518	492	543	0	96	252	1	0	63
OG0004540	207	207	0	9	1	1	0	0	8	1	0	0	0
OG0004335	474	474	0	30	0	17	0	0	0	30	0	0	0
OG0004009	342	342	0	1	0	2	0	0	0	1	0	0	0
OG0004072	396	396	0	22	1	4	0	0	2	18	0	0	2
OG0002435	189	189	0	0	0	0	0	0	0	0	0	0	0
OG0002098	111	111	1	0	0	0	0	0	0	0	0	0	1
OG0002460	99	99	0	0	0	0	0	0	0	0	0	0	0
OG0005379	99	99	0	0	0	0	0	0	0	0	0	0	0
OG0003496	393	393	0	1	0	2	0	0	0	0	0	0	1
OG0003556	195	195	0	12	0	3	0	0	8	3	0	0	1
OG0004277	303	303	0	102	22	37	30	0	11	70	0	0	21
OG0003923	225	225	0	8	0	3	0	0	3	3	0	0	2
OG0001146	207	261	0	71	6	113	137	0	14	27	26	0	4
OG0004089	273	273	0	221	372	232	311	0	101	77	15	0	28
OG0002395	216	216	1	28	4	10	0	1	9	13	1	0	5
OG0001364	177	177	0	1	0	0	0	0	0	0	0	0	1
OG0001059	249	249	0	37	22	27	5	0	9	19	2	0	7
OG0004054	264	264	0	0	0	0	0	0	0	0	0	0	0
OG0000904	156	156	0	1	0	0	0	0	1	0	0	0	0
OG0001164	192	192	0	0	0	0	0	0	0	0	0	0	0
OG0004644	144	144	0	0	1	1	0	0	0	0	0	0	0
OG0000356	120	213	2	21	7	5	27	2	18	2	0	0	1
OG0003569	186	186	0	0	0	0	0	0	0	0	0	0	0
OG0005215	180	180	0	2	4	0	0	0	1	0	0	0	1
OG0001403	303	303	0	1	0	1	0	0	0	1	0	0	0
OG0000642	249	249	0	4	3	22	0	0	0	4	0	0	0
OG0000296	225	228	0	0	0	0	0	0	0	0	0	0	0
OG0005631	102	102	0	0	0	0	0	0	0	0	0	0	0
OG0000274	129	420	0	42	8	53	5	0	0	40	1	0	1
OG0000995	222	228	0	146	27	32	4	0	4	115	0	0	27
OG0000922	261	453	0	0	0	0	0	0	0	0	0	0	0
OG0000521	108	108	0	0	0	0	0	0	0	0	0	0	0
OG0002337	120	120	0	0	0	0	0	0	0	0	0	0	0
OG0003251	522	522	0	1	0	6	3	0	1	0	0	0	0
OG0004600	315	315	0	1194	123	2439	150	0	134	808	4	0	248
OG0005455	168	168	0	0	0	2	0	0	0	0	0	0	0
OG0003461	150	150	0	0	0	0	0	0	0	0	0	0	0
OG0003894	189	189	0	2	0	1	0	0	0	2	0	0	0
OG0004771	396	396	0	13	0	11	0	0	0	13	0	0	0
OG0004294	549	549	0	616	67	250	5	0	0	77	528	0	11
OG0002886	345	345	0	19	0	4	0	0	7	5	3	0	4
OG0000879	180	429	0	39	1	14	0	0	10	21	0	0	8
OG0005254	93	93	0	0	0	0	0	0	0	0	0	0	0
OG0001469	396	396	0	1	0	0	0	0	1	0	0	0	0
OG0000693	96	300	39	58	18	53	76	29	24	19	5	1	19
OG0004248	213	213	0	1	0	2	0	0	0	1	0	0	0
OG0001534	528	528	0	28	0	8	0	0	0	28	0	0	0
OG0001561	102	102	0	0	0	0	0	0	0	0	0	0	0
OG0005386	99	99	259	99	2	32	88	234	0	80	0	4	40
OG0001269	309	309	0	295	58	107	21	0	45	218	6	0	26
OG0001234	96	96	0	0	0	0	0	0	0	0	0	0	0
OG0000857	219	264	0	7	0	0	0	0	0	6	0	0	1
OG0002647	123	123	1	6	2	0	0	1	3	0	0	0	3
OG0001496	381	474	0	23	1	5	0	0	2	19	0	0	2
OG0001893	234	234	0	4	0	0	0	0	3	1	0	0	0
OG0001951	105	105	0	0	0	0	0	0	0	0	0	0	0
OG0002944	354	354	0	18	0	1	0	0	1	14	0	0	3
OG0001904	294	294	0	15	0	2	0	0	12	1	0	0	2
OG0005193	318	318	0	42	1	24	0	0	0	41	0	0	1
OG0001447	147	147	0	0	0	0	0	0	0	0	0	0	0
OG0003317	501	501	0	8	1	46	0	0	3	4	0	0	1
OG0003712	102	102	0	0	0	5	0	0	0	0	0	0	0
OG0003047	99	99	0	0	0	0	0	0	0	0	0	0	0
OG0004997	345	345	0	31	1	25	0	0	0	30	1	0	0
OG0003661	336	336	0	4	4	5	0	0	3	0	0	0	1
OG0004784	144	144	0	0	0	1	0	0	0	0	0	0	0
OG0000146	270	273	0	17	1	25	0	0	1	16	0	0	0
OG0004562	132	132	0	0	0	0	0	0	0	0	0	0	0
OG0002707	288	288	0	8	0	1	0	0	0	8	0	0	0
OG0003339	402	402	0	3	1	3	0	0	0	3	0	0	0
OG0003787	585	585	0	9	1	4	0	0	0	8	1	0	0
OG0003769	411	411	0	5	0	1	0	0	0	5	0	0	0
OG0002224	414	414	0	21	16	27	0	0	0	15	1	0	5
OG0001334	138	138	43	34	5	12	62	40	28	4	0	1	4
OG0002293	333	333	0	119	65	51	0	0	45	56	0	0	18
OG0002629	93	93	2	0	0	0	0	2	0	0	0	0	0
OG0003061	180	180	0	8	19	1	0	0	2	5	0	0	1
OG0002905	231	231	0	1	0	2	0	0	0	0	0	0	1
OG0000382	114	114	1	0	0	0	0	1	0	0	0	0	0
OG0004859	327	327	0	5	0	1	0	0	2	3	0	0	0
OG0005665	351	351	0	29	1	17	0	0	5	21	0	0	3
OG0002592	219	219	0	1	0	0	0	0	1	0	0	0	0
OG0000168	183	183	0	4	0	49	0	0	0	4	0	0	0
OG0001252	132	132	2	1	0	1	0	2	0	0	0	0	1
OG0001686	123	189	0	6	0	1	0	0	0	5	0	0	1
OG0001664	123	177	0	8	1	0	0	0	1	7	0	0	0
OG0001312	153	153	0	4	0	1	3	0	1	3	0	0	0
OG0001711	123	183	0	2	0	0	0	0	1	0	0	0	1
OG0005488	222	222	0	11	2	2	0	0	1	8	0	0	2
OG0004039	435	435	0	11	24	36	1	0	4	7	0	0	0
OG0003382	399	399	0	16	17	11	0	0	2	9	0	0	5
OG0000430	123	417	0	74	4	119	0	0	0	73	1	0	0
OG0000048	177	177	135	1761	99	285	483	135	689	750	1	0	321
OG0000465	198	426	0	210	39	177	72	0	4	91	91	0	24
OG0000033	108	711	24	387	195	1677	246	20	83	271	0	1	36
OG0000765	240	240	0	4	0	4	0	0	0	4	0	0	0
OG0000730	210	285	0	263	20	270	0	0	3	258	0	0	2
OG0000787	270	270	0	331	10	59	35	0	97	193	0	0	41
OG0000335	336	495	0	451	492	748	807	0	28	276	105	0	42
OG0004938	213	213	0	0	0	0	0	0	0	0	0	0	0
OG0004851	429	429	0	188	375	212	89	0	2	160	0	0	26
OG0004682	183	183	2	8	2	0	0	2	7	0	0	0	1
OG0002191	663	663	0	161	1	84	0	0	0	152	0	0	9
OG0005230	105	105	0	0	0	0	0	0	0	0	0	0	0
OG0001283	117	132	2	5	0	7	0	2	4	0	0	0	1
OG0004409	138	138	0	0	6	0	0	0	0	0	0	0	0
OG0004473	162	162	0	0	0	0	0	0	0	0	0	0	0
OG0000665	222	231	0	7	2	15	0	0	0	6	1	0	0
OG0005681	222	222	0	0	0	0	0	0	0	0	0	0	0
OG0005004	144	144	0	0	0	0	0	0	0	0	0	0	0
OG0002006	99	99	0	0	0	0	0	0	0	0	0	0	0
OG0000015	93	159	0	0	0	0	0	0	0	0	0	0	0
OG0002403	192	192	0	169	39	1011	409	0	1	125	11	0	32
OG0004097	210	210	0	5	0	4	0	0	0	4	0	0	1
OG0000175	255	270	0	0	0	2	0	0	0	0	0	0	0
OG0002356	123	123	0	0	0	0	0	0	0	0	0	0	0
OG0000317	114	186	11	9	60	17	28	7	5	1	1	2	4
OG0000288	117	117	0	0	0	0	0	0	0	0	0	0	0
OG0001047	258	258	0	14	1	36	0	0	1	12	0	0	1
OG0002574	177	177	4	11	0	7	0	4	5	5	0	0	1
OG0002429	246	246	0	0	4	8	10	0	0	0	0	0	0
OG0002809	195	195	0	4	0	0	0	0	0	3	0	0	1
OG0003457	132	132	1	1	0	0	0	1	0	0	0	0	1
OG0001187	174	195	0	0	0	1	0	0	0	0	0	0	0
OG0000208	198	291	0	130	130	215	278	0	56	52	2	0	20
OG0003939	183	183	0	0	0	0	0	0	0	0	0	0	0
OG0000368	114	312	0	7	0	4	0	0	0	7	0	0	0
OG0003796	204	204	0	2	0	18	0	0	0	1	1	0	0
OG0003143	270	270	0	17	0	2	0	0	7	10	0	0	0
OG0004727	114	114	0	0	0	2	0	0	0	0	0	0	0
OG0000222	201	300	0	497	242	267	505	0	224	214	1	0	58
OG0000255	108	150	19	36	87	27	53	18	2	26	0	0	9
OG0003216	177	177	0	0	0	1	0	0	0	0	0	0	0
OG0005316	237	237	0	6	0	2	0	0	4	1	0	0	1
OG0004395	441	441	0	1	0	2	0	0	0	0	0	0	1
OG0001972	126	126	0	0	0	0	0	0	0	0	0	0	0
OG0000140	207	207	0	0	1	6	0	0	0	0	0	0	0
OG0000568	309	735	0	395	58	182	9	0	51	271	21	0	52
OG0001125	147	147	0	0	0	0	0	0	0	0	0	0	0
OG0002374	237	237	0	10	0	1	1	0	3	7	0	0	0
OG0000128	171	225	0	24	48	49	55	0	15	6	1	0	2
OG0004253	225	225	0	0	0	0	0	0	0	0	0	0	0
OG0003522	651	651	0	120	43	71	1	0	0	106	14	0	0
OG0002987	147	147	46	292	12	40	35	45	156	80	0	0	57
OG0004243	132	132	1	1	1	80	0	1	0	0	1	0	0
OG0005612	126	126	0	0	0	0	0	0	0	0	0	0	0
OG0004950	159	159	0	19	2	3	0	0	3	14	0	0	2
OG0004663	108	108	0	0	4	2	0	0	0	0	0	0	0
OG0004194	288	288	0	4	1	4	0	0	0	4	0	0	0
OG0005314	156	156	0	10	0	0	0	0	1	7	0	0	2
OG0002724	327	327	0	9	0	2	0	0	0	8	0	0	1
OG0002771	120	120	0	0	0	0	0	0	0	0	0	0	0
OG0001420	231	231	0	0	0	7	0	0	0	0	0	0	0
OG0001858	279	279	0	1	2	7	0	0	0	0	1	0	0
OG0001475	123	216	0	4	2	1	0	0	0	4	0	0	0
OG0001823	135	135	0	0	0	0	0	0	0	0	0	0	0
OG0004255	99	99	0	0	0	0	0	0	0	0	0	0	0
OG0001515	216	216	0	0	0	1	0	0	0	0	0	0	0
OG0001540	201	201	0	0	4	4	1	0	0	0	0	0	0
OG0001918	141	141	0	1	0	0	0	0	0	0	0	0	1
OG0004200	141	141	0	0	0	0	0	0	0	0	0	0	0
OG0000956	357	939	0	2159	726	1140	2	0	7	2084	11	0	57
OG0000502	111	111	12	6	7	2	0	9	1	0	2	0	6
OG0004312	288	288	0	1	0	0	0	0	0	1	0	0	0
OG0004836	249	249	0	11	0	8	0	0	2	9	0	0	0
OG0001275	192	192	0	7	0	100	0	0	0	7	0	0	0
OG0003642	99	99	0	0	0	0	0	0	0	0	0	0	0
OG0000896	123	123	0	0	0	0	0	0	0	0	0	0	0
OG0005248	195	195	0	12	0	2	0	0	4	4	0	0	4
OG0005295	258	258	0	3	0	0	0	0	0	3	0	0	0
OG0001805	207	207	0	0	0	1	0	0	0	0	0	0	0
OG0004136	144	144	0	0	0	0	0	0	0	0	0	0	0
OG0003813	336	336	0	103	1	42	1	0	5	87	0	0	11
OG0000185	105	273	0	11	8	1	1	0	5	1	1	0	4
OG0001698	165	249	0	21	1	61	1	0	0	19	1	0	1
OG0004470	213	213	0	0	0	2	0	0	0	0	0	0	0
OG0003452	216	216	0	2	0	0	0	0	0	2	0	0	0
OG0003842	123	123	0	0	8	4	5	0	0	0	0	0	0
OG0005539	333	333	0	12	6	3	0	0	5	4	0	0	3
OG0004956	336	336	0	15	1	14	0	0	0	14	0	0	1
OG0003086	582	582	0	4	0	0	0	0	1	3	0	0	0
OG0004450	222	222	0	37	19	64	89	0	9	21	2	0	5
OG0002203	201	201	0	0	0	1	0	0	0	0	0	0	0
OG0002659	201	201	0	0	0	3	0	0	0	0	0	0	0
OG0002274	480	480	0	14	1	3	0	0	4	7	0	0	3
OG0002604	96	96	0	0	0	0	0	0	0	0	0	0	0
OG0003748	270	270	0	12	0	1	0	0	0	9	0	0	3
OG0002121	279	279	0	49	3	12	0	0	14	31	0	0	4
OG0002933	102	102	0	0	0	0	0	0	0	0	0	0	0
OG0001618	312	315	0	0	0	0	0	0	0	0	0	0	0
OG0005473	243	243	0	3	12	51	0	0	0	1	0	0	2
OG0001785	336	339	0	18	0	6	0	0	3	13	0	0	2
OG0002662	228	228	0	12	0	1	0	0	1	11	0	0	0
OG0000821	285	318	0	16	2	22	0	0	2	13	0	0	1
OG0001998	315	315	0	3	4	3	0	0	0	1	2	0	0
OG0001380	474	474	0	381	12	163	0	0	19	244	86	0	32
OG0001632	180	180	0	1	0	0	0	0	0	1	0	0	0
OG0001645	111	126	0	0	0	0	0	0	0	0	0	0	0
OG0003028	291	291	0	0	0	4	0	0	0	0	0	0	0
OG0005560	177	177	0	0	0	0	0	0	0	0	0	0	0
OG0002499	168	168	2	7	0	3	0	2	1	3	2	0	1
OG0000746	270	270	0	112	8	170	0	0	2	109	0	0	1
OG0005113	204	204	0	1	0	0	0	0	0	0	0	0	1
OG0001758	132	132	1	19	1	5	0	1	10	4	0	0	5
OG0000114	111	111	3	1	0	0	0	2	1	0	0	0	1
OG0002524	114	114	0	0	0	0	0	0	0	0	0	0	0
OG0000451	102	192	0	32	6	53	18	0	0	28	1	0	3
OG0000484	180	207	0	53	47	39	69	0	0	43	0	0	10
OG0005062	333	333	0	12	15	8	0	0	1	8	0	0	3
OG0000081	300	363	0	97	4	32	55	0	3	57	29	0	8
OG0003013	492	492	0	16	3	22	0	0	0	14	2	0	0
OG0004070	294	294	0	16	4	1	0	0	3	12	0	0	1
OG0000779	225	339	0	1	0	1	0	0	0	0	0	0	1
OG0005168	108	108	0	0	0	0	0	0	0	0	0	0	0
OG0002107	192	192	0	1	0	22	0	0	0	1	0	0	0
OG0002502	96	96	0	0	0	0	0	0	0	0	0	0	0
OG0002926	177	177	0	13	4	32	0	0	3	10	0	0	0
OG0002030	141	141	0	5	2	0	0	0	1	0	3	0	1
OG0001140	189	189	0	0	0	0	0	0	0	0	0	0	0
OG0002437	174	174	0	2	4	4	0	0	0	2	0	0	0
OG0001366	99	99	0	0	0	1	1	0	0	0	0	0	0
OG0001732	171	288	0	51	8	48	45	0	12	22	7	0	10
OG0003550	96	96	0	0	0	0	0	0	0	0	0	0	0
OG0004056	93	93	2	1	0	0	0	1	0	0	0	0	2
OG0002397	147	147	0	10	19	5	27	0	7	0	1	0	2
OG0000622	315	315	0	2	0	1	0	0	0	2	0	0	0
OG0001086	180	180	0	2	0	3	0	0	1	1	0	0	0
OG0000902	105	105	120	37	1	22	16	105	25	1	1	1	24
OG0000354	114	114	0	0	0	0	0	0	0	0	0	0	0
OG0005217	246	246	0	3	0	0	0	0	0	3	0	0	0
OG0002813	333	333	0	5	1	11	0	0	0	5	0	0	0
OG0003490	114	114	0	0	0	1	0	0	0	0	0	0	0
OG0000294	93	93	0	0	0	0	0	0	0	0	0	0	0
OG0000276	147	198	1	48	11	19	49	1	14	27	0	0	7
OG0003137	102	102	1	0	0	0	0	0	0	0	0	1	0
OG0004748	120	120	3	3	4	102	0	2	0	3	0	0	1
OG0000997	213	213	0	13	2	28	0	0	0	12	0	0	1
OG0000979	354	906	0	4	3	12	0	0	0	3	1	0	0
OG0000523	135	135	0	0	0	0	0	0	0	0	0	0	0
OG0002335	123	123	0	0	0	0	0	0	0	0	0	0	0
OG0005604	186	186	4	49	15	70	32	2	18	17	2	2	12
OG0003896	93	93	2	2	0	0	0	1	1	0	0	0	2
OG0001031	324	348	0	5	5	14	0	0	0	4	0	0	1
OG0004977	171	171	0	0	0	4	0	0	0	0	0	0	0
OG0003685	120	120	0	0	0	0	0	0	0	0	0	0	0
OG0004602	348	348	0	26	15	41	6	0	2	14	3	0	7
OG0002836	132	132	0	7	0	2	0	0	3	1	2	0	1
OG0005563	282	282	0	0	0	1	0	0	0	0	0	0	0
OG0003463	258	258	0	13	0	2	0	0	1	11	0	0	1
OG0003393	255	255	0	0	0	0	0	0	0	0	0	0	0
OG0004773	288	288	0	19	1	0	0	0	10	9	0	0	0
OG0000877	336	501	0	145	60	46	0	0	2	127	0	0	16
OG0005256	237	237	0	0	0	0	0	0	0	0	0	0	0
OG0001536	180	180	0	0	0	5	0	0	0	0	0	0	0
OG0000691	468	468	0	11	1	5	0	0	0	11	0	0	0
OG0004628	621	621	0	3	0	3	0	0	0	3	0	0	0
OG0001441	240	240	0	4	5	5	0	0	2	1	0	0	1
OG0001494	162	162	0	0	0	5	0	0	0	0	0	0	0
OG0001891	426	426	0	138	0	31	0	0	35	92	0	0	11
OG0005191	165	165	0	0	0	1	0	0	0	0	0	0	0
OG0003239	231	231	0	7	1	26	0	0	2	3	1	0	1
OG0000851	117	117	0	0	0	0	0	0	0	0	0	0	0
OG0002645	171	171	0	0	0	2	0	0	0	0	0	0	0
OG0001509	165	174	0	19	50	28	14	0	14	1	1	0	3
OG0004539	123	123	19	3	0	9	0	14	1	1	0	0	6
OG0001906	528	528	0	51	11	37	0	0	5	34	8	0	4
OG0005528	300	300	0	2	0	2	0	0	2	0	0	0	0
OG0003961	207	207	0	3	0	0	1	0	1	0	0	0	2
OG0004882	111	111	0	0	0	0	0	0	0	0	0	0	0
OG0004188	138	138	0	0	0	0	0	0	0	0	0	0	0
OG0003315	267	267	0	41	0	18	0	0	0	38	0	0	3
OG0004155	222	222	0	24	4	25	0	0	6	15	0	0	3
OG0003710	276	276	0	0	0	0	0	0	0	0	0	0	0
OG0004786	237	237	0	1	0	6	0	0	0	1	0	0	0
OG0002248	117	117	1	1	0	0	0	1	1	0	0	0	0
OG0003994	363	363	0	6	5	9	0	0	3	0	2	0	1
OG0005646	102	102	0	0	0	0	0	0	0	0	0	0	0
OG0003045	162	162	0	0	0	1	0	0	0	0	0	0	0
OG0004999	174	174	0	0	0	1	0	0	0	0	0	0	0
OG0003667	381	381	0	18	4	8	0	0	4	10	0	0	4
OG0004108	126	126	0	0	0	0	0	0	0	0	0	0	0
OG0005453	516	516	0	0	0	0	0	0	0	0	0	0	0
OG0000144	111	111	0	0	0	0	0	0	0	0	0	0	0
OG0001589	111	111	0	0	0	0	0	0	0	0	0	0	0
OG0001232	210	210	0	9	3	12	0	0	3	4	0	0	2
OG0002705	177	177	0	4	5	4	1	0	0	2	2	0	0
OG0002750	186	186	0	6	20	207	24	0	0	0	4	0	2
OG0005616	330	330	0	18	2	4	0	0	6	7	1	0	4
OG0004177	204	204	0	0	2	4	3	0	0	0	0	0	0
OG0002226	138	138	0	1	0	0	0	0	0	1	0	0	0
OG0001332	189	189	3	48	0	5	0	3	26	15	0	0	7
OG0002690	204	204	0	22	1	1	0	0	8	11	0	0	3
OG0004570	297	297	0	1	0	0	0	0	0	1	0	0	0
OG0003809	144	144	0	15	19	26	16	0	5	7	0	0	3
OG0003866	309	309	0	20	0	18	0	0	0	20	0	0	0
OG0002168	93	93	355	50	9	20	4	309	2	40	0	3	51
OG0002590	132	132	0	0	0	0	0	0	0	0	0	0	0
OG0001684	243	243	0	8	0	0	0	0	1	4	3	0	0
OG0001666	177	177	0	0	0	3	0	0	0	0	0	0	0
OG0001349	159	222	0	0	0	0	0	0	0	0	0	0	0
OG0001713	93	93	6	0	0	1	3	4	0	0	0	0	2
OG0004251	324	324	0	11	1	7	0	0	2	8	0	0	1
OG0004411	132	132	0	0	0	0	0	0	0	0	0	0	0
OG0003384	255	255	0	1	0	2	0	0	0	0	0	0	1
OG0003063	120	120	0	0	0	0	0	0	0	0	0	0	0
OG0000467	210	282	0	7	1	24	0	0	0	6	0	0	1
OG0000031	234	378	0	113206	6535	249029	406	0	9	107218	3979	0	2000
OG0005236	96	96	0	0	0	0	0	0	0	0	0	0	0
OG0000763	306	306	0	5	0	8	0	0	0	5	0	0	0
OG0000732	273	273	0	0	0	0	0	0	0	0	0	0	0
OG0001067	99	222	0	0	0	0	0	0	0	0	0	0	0
OG0000017	207	282	2	1509	185	388	57	2	420	886	0	0	203
OG0001281	114	114	0	0	0	0	0	0	0	0	0	0	0
OG0002830	213	213	0	6	0	12	0	0	0	6	0	0	0
OG0005673	114	114	0	5	0	2	0	0	0	4	0	0	1
OG0004229	315	315	0	60	3	44	2	0	0	60	0	0	0
OG0002576	207	207	0	12	0	2	0	0	5	3	0	0	4
OG0004091	186	186	1	21	23	4	1	1	12	7	0	0	2
OG0001041	258	258	0	0	0	3	0	0	0	0	0	0	0
OG0005543	108	108	2	5	0	2	0	1	3	2	0	0	1
OG0000337	138	138	0	0	1	14	0	0	0	0	0	0	0
OG0005629	249	249	0	0	1	11	0	0	0	0	0	0	0
OG0005580	279	279	0	0	1	3	0	0	0	0	0	0	0
OG0004816	453	453	0	21	0	4	0	0	0	19	1	0	1
OG0003937	348	348	0	33	8	7	0	0	4	27	0	0	2
OG0002350	252	252	0	3	0	0	0	0	1	2	0	0	0
OG0005147	261	261	0	0	0	0	0	0	0	0	0	0	0
OG0003114	273	273	0	1	0	2	0	0	0	0	0	0	1
OG0003141	132	132	0	0	8	1	0	0	0	0	0	0	0
OG0004725	225	225	0	0	0	0	0	0	0	0	0	0	0
OG0002914	309	309	0	10	3	7	0	0	0	3	7	0	0
OG0000220	192	459	0	46	4	73	1	0	1	43	2	0	0
OG0003249	372	372	0	47	4	8	0	0	18	22	0	0	7
OG0003214	96	96	4	0	0	2	0	4	0	0	0	0	0
OG0004046	180	180	0	0	0	1	0	0	0	0	0	0	0
OG0002441	93	93	0	0	0	0	0	0	0	0	0	0	0
OG0005395	225	225	0	7	0	43	0	0	0	5	2	0	0
OG0005318	312	312	0	4	0	20	0	0	0	4	0	0	0
OG0004393	219	219	0	4	8	21	10	0	0	4	0	0	0
OG0004703	387	387	0	1	0	0	0	0	0	1	0	0	0
OG0004204	387	387	0	12	4	12	0	0	0	9	2	0	1
OG0001123	189	189	0	23	2	2	0	0	18	4	0	0	1
OG0002989	132	132	0	0	0	1	0	0	0	0	0	0	0
OG0004509	243	243	0	3	7	0	0	0	0	3	0	0	0
OG0002726	129	129	0	0	0	0	0	0	0	0	0	0	0
OG0004196	396	396	0	32	0	5	0	0	7	17	2	0	6
OG0004472	186	186	0	1	1	0	0	0	1	0	0	0	0
OG0005098	477	477	0	3	0	7	0	0	0	2	1	0	0
OG0000306	159	294	0	42	42	171	35	0	2	31	0	0	9
OG0001477	123	234	0	2	0	0	0	0	1	0	0	0	1
OG0001821	252	261	0	950	2551	596	197	0	0	775	8	0	167
OG0004834	255	255	0	1	0	0	0	0	0	1	0	0	0
OG0004170	429	429	0	8	0	4	0	0	2	4	0	0	2
OG0002276	204	204	0	1	0	0	0	0	0	0	0	0	1
OG0001513	324	324	0	6	0	2	0	0	0	6	0	0	0
OG0001542	267	267	0	15	0	0	3	0	6	5	0	0	4
OG0003586	177	177	0	0	0	0	0	0	0	0	0	0	0
OG0002719	141	141	0	0	0	0	0	0	0	0	0	0	0
OG0000958	126	126	0	0	0	0	0	0	0	0	0	0	0
OG0000500	162	396	0	6	5	0	0	0	1	3	0	0	2
OG0005297	111	111	1	0	0	0	0	1	0	0	0	0	0
OG0001807	123	123	16	98	8	17	16	14	23	57	0	0	20
OG0003272	147	147	0	0	0	2	0	0	0	0	0	0	0
OG0004634	123	123	11	21	2	1	5	11	1	18	0	0	2
OG0004661	273	273	10	10577	1018	38512	20	7	458	7572	2014	3	533
OG0003644	522	522	0	18	8	2	0	0	0	13	2	0	3
OG0000898	300	300	0	1	0	0	0	0	0	1	0	0	0
OG0004893	102	102	1	1	6	0	1	0	0	0	1	0	1
OG0003345	276	276	0	1	1	6	0	0	0	1	0	0	0
OG0004812	390	390	0	78	180	136	4	0	23	39	0	0	16
OG0004134	129	129	0	2	2	0	1	0	1	1	0	0	0
OG0003815	93	93	1	0	2	1	0	0	0	0	0	0	1
OG0003771	255	255	0	0	2	1	0	0	0	0	0	0	0
OG0002799	129	129	0	0	0	0	0	0	0	0	0	0	0
OG0002201	243	243	0	204	190	1297	467	0	6	129	39	0	30
OG0000818	276	372	0	17	0	5	4	0	0	4	11	0	2
OG0002602	840	840	0	29	2	13	0	0	0	26	0	0	3
OG0003084	147	147	1	29	1	84	18	1	0	18	2	0	9
OG0004711	123	123	0	0	0	0	0	0	0	0	0	0	0
OG0000078	138	138	0	0	0	0	0	0	0	0	0	0	0
OG0004983	141	141	0	0	0	0	1	0	0	0	0	0	0
OG0001386	261	261	1	38	11	8	0	1	14	21	0	0	3
OG0001783	120	183	0	60	53	19	15	0	0	50	0	0	10
OG0000823	174	174	0	0	0	0	0	0	0	0	0	0	0
OG0004326	108	108	0	0	0	0	0	0	0	0	0	0	0
OG0000178	174	312	2	207	40	142	222	2	98	88	2	0	19
OG0001930	693	693	0	22	6	16	0	0	0	14	7	0	1
OG0000183	168	273	0	103	24	51	28	0	40	39	6	0	18
OG0001630	108	108	0	0	0	0	0	0	0	0	0	0	0
OG0000740	159	159	0	0	0	5	0	0	0	0	0	0	0
OG0005111	366	366	0	10	0	8	0	0	2	3	3	0	2
OG0002127	246	246	0	8	1	4	0	0	5	3	0	0	0
OG0000116	144	270	2	1	3	17	1	0	0	0	0	2	1
OG0002522	297	297	0	6	3	16	0	0	0	5	1	0	0
OG0005498	93	93	0	0	0	0	0	0	0	0	0	0	0
OG0002979	255	255	0	8	1	2	0	0	4	3	1	0	0
OG0000453	249	249	0	0	0	0	0	0	0	0	0	0	0
OG0002417	579	579	0	108	52	67	0	0	13	83	5	0	7
OG0003601	306	306	0	12	6	1	0	0	3	7	0	0	2
OG0003015	225	225	0	0	0	1	0	0	0	0	0	0	0
OG0002924	126	126	0	0	0	0	0	0	0	0	0	0	0
OG0004076	348	348	0	16	1	2	0	0	6	8	0	0	2
OG0005409	147	147	0	2	1	0	0	0	0	2	0	0	0
OG0002109	234	234	0	2	2	0	0	0	0	2	0	0	0
OG0002559	144	144	0	0	0	1	0	0	0	0	0	0	0
OG0001193	243	243	3	19	1	2	0	3	3	13	0	0	3
OG0002032	285	285	0	0	2	2	0	0	0	0	0	0	0
OG0001142	138	138	0	0	0	0	0	0	0	0	0	0	0
OG0002431	156	156	9	122	40	1637	1	9	62	42	5	0	13
OG0001368	192	315	0	3	5	8	0	0	2	1	0	0	0
OG0001730	165	165	0	2	4	10	0	0	1	1	0	0	0
OG0004272	165	165	0	0	0	0	0	0	0	0	0	0	0
OG0002189	147	147	0	0	0	0	0	0	0	0	0	0	0
OG0004058	282	282	0	2	8	4	0	0	0	2	0	0	0
OG0005334	105	105	1	6	0	6	0	1	0	2	0	0	4
OG0000675	186	186	0	60	37	664	2	0	1	54	2	0	3
OG0000620	123	123	0	0	0	0	0	0	0	0	0	0	0
OG0001088	249	249	0	15	0	1	0	0	1	11	0	0	3
OG0000900	141	192	3	26	10	10	7	3	18	4	0	0	4
OG0001168	156	156	0	3	0	12	0	0	1	2	0	0	0
OG0000352	234	234	1	301	2	97	0	1	13	233	0	0	55
OG0002258	555	555	0	69	2	42	0	0	4	59	0	0	6
OG0005211	246	246	0	0	1	4	0	0	0	0	0	0	0
OG0002811	180	180	0	8	0	4	0	0	4	2	0	0	2
OG0004323	141	141	2	8	0	2	0	2	3	2	0	0	3
OG0003492	138	138	0	0	0	0	0	0	0	0	0	0	0
OG0000292	108	135	225	224	531	184	396	197	47	126	1	16	62
OG0003135	135	135	0	0	0	0	0	0	0	0	0	0	0
OG0003160	213	213	0	0	0	0	10	0	0	0	0	0	0
OG0003538	141	141	4	15	0	4	0	4	5	8	0	0	2
OG0000991	141	141	0	0	0	0	0	0	0	0	0	0	0
OG0004345	288	288	0	10	0	0	0	0	2	5	1	0	2
OG0001868	198	369	2	44	5	17	7	2	5	25	0	0	14
OG0002333	93	93	21	31	3	81	76	12	5	19	0	3	13
OG0003898	126	126	4	2	0	2	0	4	0	1	0	0	1
OG0001033	162	162	0	1	0	8	0	0	0	1	0	0	0
OG0003255	303	303	0	2	0	0	0	0	0	2	0	0	0
OG0003687	114	114	263	253	32	5	159	234	210	1	0	2	69
OG0004305	222	222	0	0	1	0	7	0	0	0	0	0	0
OG0003532	222	222	0	0	0	1	0	0	0	0	0	0	0
OG0004775	345	345	0	18	18	19	0	0	0	16	0	0	2
OG0000875	171	171	0	76	7	540	0	0	10	54	8	0	4
OG0005364	105	105	0	0	0	0	0	0	0	0	0	0	0
OG0001530	117	117	74	35	15	43	33	73	1	27	4	0	4
OG0000697	249	255	0	3	0	1	0	0	0	3	0	0	0
OG0003958	417	417	0	1	0	1	0	0	0	1	0	0	0
OG0000525	186	186	0	1	0	0	0	0	0	0	1	0	0
OG0000853	168	168	4	39	0	3	0	4	24	11	0	0	4
OG0004308	114	114	0	0	1	14	0	0	0	0	0	0	0
OG0001443	675	675	0	89	5	33	0	0	0	82	0	0	7
OG0003280	372	372	0	54	5	35	82	0	7	40	2	0	5
OG0003638	192	192	2	13	0	2	0	2	2	9	0	0	2
OG0004157	510	510	0	5	1	0	0	0	1	4	0	0	0
OG0002940	198	198	0	0	0	1	0	0	0	0	0	0	0
OG0004298	330	330	0	11	6	0	0	0	2	9	0	0	0
OG0005551	156	156	0	6	0	0	0	0	4	1	0	0	1
OG0003963	99	99	3	3	0	0	0	2	0	1	0	0	3
OG0004880	171	171	0	0	0	0	0	0	0	0	0	0	0
OG0004640	270	270	0	8	0	0	0	0	1	5	0	0	2
OG0003665	207	207	0	8	1	1	0	0	2	2	0	0	4
OG0004780	246	246	0	5	16	4	0	0	0	2	0	0	3
OG0002246	225	225	5	158	2	16	0	5	36	104	2	0	16
OG0005451	183	183	0	30	1	2	0	0	21	4	0	0	5
OG0004861	129	129	0	0	1	18	4	0	0	0	0	0	0
OG0004566	198	198	0	1	1	6	0	0	0	0	0	0	1
OG0003783	123	123	0	0	0	0	0	0	0	0	0	0	0
OG0003738	183	183	0	1	4	0	0	0	1	0	0	0	0
OG0001265	171	171	0	2	0	3	0	0	0	2	0	0	0
OG0001230	177	177	0	0	0	0	0	0	0	0	0	0	0
OG0002703	363	363	0	7	18	7	0	0	3	2	0	0	2
OG0002752	318	318	0	7	0	2	0	0	0	6	0	0	1
OG0002220	261	261	0	5	1	9	0	0	0	5	0	0	0
OG0001330	183	183	0	0	0	6	0	0	0	0	0	0	0
OG0004824	294	294	0	4	6	2	0	0	0	0	2	0	2
OG0002596	195	195	0	6	1	36	0	0	0	6	0	0	0
OG0002875	213	213	0	1	179	46	23	0	0	1	0	0	0
OG0003996	144	144	0	4	0	2	0	0	2	1	0	0	1
OG0003043	264	264	0	11	2	6	0	0	8	2	0	0	1
OG0001682	129	129	0	0	0	0	0	0	0	0	0	0	0
OG0000142	159	270	28961	62633	8552	38521	37837	28947	29505	30861	44	14	2223
OG0003821	135	135	1	5	0	0	0	1	3	2	0	0	0
OG0003386	237	237	0	2	0	0	0	0	0	1	1	0	0
OG0002953	483	483	0	39	8	23	0	0	2	21	12	0	4
OG0000037	219	237	1	30445	35357	13567	1195	0	102	24636	326	1	5381
OG0004413	366	366	0	2	7	4	0	0	0	2	0	0	0
OG0002692	117	117	0	0	0	0	0	0	0	0	0	0	0
OG0003038	861	861	0	111	1	74	0	0	0	107	3	0	1
OG0005234	261	261	0	1	1	1	0	0	0	1	0	0	0
OG0004598	138	138	0	16	124	27	189	0	0	0	14	0	2
OG0002832	378	378	0	13	4	3	1	0	10	2	0	0	1
OG0005685	396	396	0	9	1	6	0	0	0	5	0	0	4
OG0001065	222	222	0	1	12	15	1	0	0	0	1	0	0
OG0000019	141	264	1425	20137	954	10339	26371	1425	9697	8645	14	0	1781
OG0001287	93	93	0	0	0	0	0	0	0	0	0	0	0
OG0001715	387	387	0	5	0	4	0	0	0	4	0	0	1
OG0003876	189	189	0	11	0	0	0	0	1	9	0	0	1
OG0001043	330	330	0	8	5	0	0	0	0	7	0	0	1
OG0002578	186	186	0	30	28	6	2	0	23	1	0	0	6
OG0000099	147	207	0	0	0	0	0	0	0	0	0	0	0
OG0003903	180	180	5	85	29	38	127	4	41	8	29	1	7
OG0000761	129	129	0	4	2	0	0	0	0	3	0	0	1
OG0000734	189	189	0	1	1	0	0	0	0	0	0	0	1
OG0000331	153	153	42	221	9	28	79	42	119	66	0	0	36
OG0000656	96	108	0	0	0	0	0	0	0	0	0	0	0
OG0004336	150	150	5	11	0	2	0	5	6	3	0	0	2
OG0000204	258	279	0	0	0	1	0	0	0	0	0	0	0
OG0002478	513	513	0	18	2	6	0	0	0	14	0	0	4
OG0005582	171	171	2	51	110	42	9	2	2	16	21	0	12
OG0003576	159	159	117	333	22	71	144	117	96	210	3	0	24
OG0005343	126	126	0	0	0	0	0	0	0	0	0	0	0
OG0003116	114	114	0	0	0	0	0	0	0	0	0	0	0
OG0004723	174	174	1	33	6	28	47	1	5	23	0	0	5
OG0003935	291	291	0	19	4	3	0	0	1	16	0	0	2
OG0004024	285	285	0	0	0	0	0	0	0	0	0	0	0
OG0004093	351	351	0	22	1	2	0	0	4	12	5	0	1
OG0005428	150	150	0	0	0	8	0	0	0	0	0	0	0
OG0002383	138	138	3	9	1	1	0	3	3	5	0	0	1
OG0002352	141	141	0	4	2	0	3	0	4	0	0	0	0
OG0005149	171	171	1	14	0	1	0	1	7	4	0	0	3
OG0003548	234	234	0	1	2	0	0	0	0	1	0	0	0
OG0000226	297	297	0	9	24	34	109	0	0	6	0	0	3
OG0000259	441	441	0	12	1	4	0	0	0	12	0	0	0
OG0003533	123	123	0	1	0	0	0	0	1	0	0	0	0
OG0001174	318	318	0	3007	128	592	629	0	913	1683	57	0	354
OG0001121	144	144	39	206	16	69	2	36	61	109	0	1	38
OG0002443	495	495	0	12	1	5	0	0	0	12	0	0	0
OG0000796	99	99	56	16	6	5	5	50	10	3	0	0	9
OG0003129	243	243	0	2	0	0	0	0	0	2	0	0	0
OG0004758	426	426	0	24	2	2	0	0	0	18	1	0	5
OG0003247	387	387	0	16	13	10	0	0	7	6	1	0	2
OG0002378	180	180	0	11	13	1	0	0	5	4	0	0	2
OG0002720	93	93	2	1	0	1	0	1	1	0	0	1	0
OG0000961	96	195	0	0	0	0	0	0	0	0	0	0	0
OG0001827	105	105	0	0	0	0	0	0	0	0	0	0	0
OG0003265	96	96	2	3	0	0	0	2	0	3	0	0	0
OG0003850	219	219	0	0	2	5	3	0	0	0	0	0	0
OG0003230	201	201	0	0	0	10	2	0	0	0	0	0	0
OG0003212	135	135	0	0	0	0	0	0	0	0	0	0	0
OG0004618	129	129	0	0	0	0	0	0	0	0	0	0	0
OG0003329	276	276	0	3	0	0	0	0	1	2	0	0	0
OG0004832	240	240	0	15	1	14	0	0	0	15	0	0	0
OG0003183	210	210	0	27	1	13	0	0	7	17	0	0	3
OG0003584	102	102	0	0	0	0	0	0	0	0	0	0	0
OG0002920	258	258	0	15	1	6	1	0	3	9	0	0	3
OG0002892	120	120	0	0	0	0	0	0	0	0	0	0	0
OG0005460	291	291	0	6	1	5	0	0	0	4	0	0	2
OG0005079	192	192	7	131	10	18	25	7	67	35	0	0	29
OG0005291	93	93	0	0	0	0	0	0	0	0	0	0	0
OG0001809	114	114	69	73	2	20	0	63	33	22	0	0	24
OG0000155	126	126	0	0	0	0	0	0	0	0	0	0	0
OG0004636	318	318	0	3	0	1	0	0	0	3	0	0	0
OG0003646	135	135	0	1	0	4	0	0	0	1	0	0	0
OG0002869	144	144	0	1	2	2	0	0	1	0	0	0	0
OG0003347	201	201	2	20	0	4	0	2	6	10	0	0	4
OG0004132	207	207	0	0	0	0	0	0	0	0	0	0	0
OG0004849	144	144	0	0	0	0	0	0	0	0	0	0	0
OG0003773	138	138	0	0	0	0	0	0	0	0	0	0	0
OG0001889	195	195	0	0	0	2	0	0	0	0	0	0	0
OG0005577	129	129	0	3	3	0	0	0	2	0	0	0	1
OG0002207	228	228	0	1	3	3	0	0	0	1	0	0	0
OG0002655	213	213	0	6	0	6	0	0	0	6	0	0	0
OG0002600	306	306	0	31	1	36	0	0	1	27	3	0	0
OG0001511	327	327	0	5	0	5	0	0	0	3	0	0	2
OG0001544	174	174	0	0	0	0	0	0	0	0	0	0	0
OG0001246	174	174	0	1	1	3	0	0	0	0	1	0	0
OG0001614	228	228	0	7	0	0	0	0	1	5	0	0	1
OG0005144	390	390	0	31	1	12	0	0	6	14	6	0	5
OG0004958	597	597	0	21	1	21	0	0	0	19	1	0	1
OG0004981	387	387	0	7	1	2	0	0	0	5	2	0	0
OG0004276	93	93	0	0	0	0	0	0	0	0	0	0	0
OG0001384	270	270	0	8	0	6	0	0	0	8	0	0	0
OG0001781	114	114	31	18	3	6	31	28	5	7	2	1	6
OG0000825	213	213	0	1	0	0	0	0	1	0	0	0	0
OG0005339	291	291	0	24	1	4	0	0	0	23	0	0	1
OG0000176	297	297	0	600	220	323	74	0	194	306	8	0	92
OG0001932	183	183	0	4	1	8	0	0	2	1	0	0	1
OG0000181	165	165	0	0	0	0	0	0	0	0	0	0	0
OG0000408	126	126	74526	115884	2694	16249	272	66697	46230	47244	252	114	29873
OG0000473	99	111	59	5	14	28	38	47	3	1	0	2	11
OG0001636	189	219	0	2	0	1	3	0	0	2	0	0	0
OG0002284	111	111	1829	837	69	855	3	1471	27	619	2	2	545
OG0001649	207	207	0	3	0	4	0	0	1	2	0	0	0
OG0003365	138	138	4	5	0	0	0	4	1	4	0	0	0
OG0002269	150	150	37	181	4	24	38	23	85	13	51	14	32
OG0000742	117	117	0	0	0	0	0	0	0	0	0	0	0
OG0002152	204	204	0	3	0	0	0	0	0	3	0	0	0
OG0002125	324	324	0	0	4	0	0	0	0	0	0	0	0
OG0000110	132	132	1	0	0	2	0	0	0	0	0	1	0
OG0002520	150	150	4	104	125	62	23	4	66	12	8	0	18
OG0003017	126	126	3	5	1	63	16	3	1	4	0	0	0
OG0002069	150	150	0	0	1	0	0	0	0	0	0	0	0
OG0002012	171	171	4	24	2	4	0	4	11	10	0	0	3
OG0000455	171	219	0	3	2	6	0	0	0	3	0	0	0
OG0000488	132	138	0	29	1	5	0	0	0	22	0	0	7
OG0005066	174	174	0	2	0	3	0	0	0	2	0	0	0
OG0005139	150	150	0	0	0	0	0	0	0	0	0	0	0
OG0001351	351	459	0	47	3	53	57	0	0	36	8	0	3
OG0003515	177	177	0	0	0	0	0	0	0	0	0	0	0
OG0004551	135	135	0	0	0	2	0	0	0	0	0	0	0
OG0004074	504	504	0	68	56	126	59	0	0	33	20	0	15
OG0004547	327	327	0	681	33	120	36	0	214	369	6	0	92
OG0004488	99	99	0	0	0	0	0	0	0	0	0	0	0
OG0004214	99	99	0	0	0	0	0	0	0	0	0	0	0
OG0001191	228	228	0	87	27	50	60	0	27	31	8	0	21
OG0002034	279	279	0	26	2	10	0	0	7	16	1	0	2
OG0004554	225	225	0	2	0	0	0	0	2	0	0	0	0
OG0000728	150	201	0	3	0	1	0	0	0	3	0	0	0
OG0001736	111	111	0	1	0	0	0	0	1	0	0	0	0
OG0005644	153	153	3	31970	290	51225	9945	3	7	26659	253	0	5051
OG0004696	174	174	1	9	0	2	0	1	3	3	0	0	3
OG0005228	108	108	8	0	0	0	0	6	0	0	0	0	2
OG0000677	165	165	0	0	0	0	0	0	0	0	0	0	0
OG0000305	213	369	0	37	11	11	16	0	20	12	1	0	4
OG0004846	156	156	0	0	1	0	1	0	0	0	0	0	0
OG0000350	141	474	0	72	2	43	0	0	0	61	11	0	0
OG0004349	219	219	0	3	0	0	0	0	0	3	0	0	0
OG0005213	480	480	0	155	7	94	0	0	4	142	1	0	8
OG0003617	108	108	0	0	0	0	0	0	0	0	0	0	0
OG0000648	126	132	1	1	1	35	0	1	0	0	1	0	0
OG0000290	654	654	0	40	2	26	0	0	0	38	1	0	1
OG0002484	177	177	1	9	4	6	0	1	4	3	0	0	2
OG0002433	384	384	0	15	0	1	0	0	2	13	0	0	0
OG0002817	285	285	0	7	3	4	0	0	1	4	0	0	2
OG0003441	249	249	0	14	0	13	0	0	0	11	0	0	3
OG0002364	99	99	0	0	0	0	0	0	0	0	0	0	0
OG0002331	381	381	0	25	0	5	0	0	0	25	0	0	0
OG0003133	156	156	0	0	0	1	0	0	0	0	0	0	0
OG0003162	207	207	1	26	1	95	29	0	4	11	8	1	3
OG0003681	315	315	0	8	5	4	0	0	2	6	0	0	0
OG0004307	210	210	0	21	1	1	0	0	1	17	0	0	3
OG0001227	564	564	0	24	2	8	0	0	1	20	0	0	3
OG0001035	258	258	0	9	0	4	1	0	4	1	0	0	4
OG0000888	297	297	0	14	0	9	0	0	0	14	0	0	0
OG0000873	258	258	0	157	3	87	0	0	13	143	0	0	1
OG0001418	258	258	0	1	0	0	0	0	0	0	0	0	1
OG0001463	219	324	2	101	4	155	0	2	5	93	2	0	1
OG0000695	150	150	2	1	2	9	0	2	0	0	0	0	1
OG0000267	129	312	3	629	67	169	38	1	110	430	6	1	84
OG0004206	186	186	0	0	0	0	0	0	0	0	0	0	0
OG0005366	210	210	0	0	0	0	0	0	0	0	0	0	0
OG0001532	117	117	2	0	2	0	0	2	0	0	0	0	0
OG0000993	234	273	287	9950	397	3054	1660	286	151	9206	212	1	381
OG0000928	123	423	0	38	10	64	11	0	0	22	7	0	9
OG0000590	189	189	0	0	0	2	0	0	0	0	0	0	0
OG0000527	204	204	0	9	0	17	0	0	2	7	0	0	0
OG0004679	156	156	0	1	0	0	0	0	1	0	0	0	0
OG0003282	102	102	0	0	0	0	0	0	0	0	0	0	0
OG0000808	339	339	0	15	2	20	2	0	1	2	9	0	3
OG0004249	396	396	0	31	5	2	0	0	5	24	0	0	2
OG0001445	291	306	0	13	0	5	0	0	1	7	4	0	1
OG0001498	315	318	0	20	0	9	2	0	4	9	6	0	1
OG0002942	129	129	0	3	0	1	0	0	3	0	0	0	0
OG0001100	381	447	0	35	1	3	0	0	8	23	0	0	4
OG0003366	96	96	0	5	0	15	3	0	0	4	0	0	1
OG0004151	363	363	0	6	20	0	1	0	0	3	1	0	2
OG0003510	474	474	0	5	0	3	3	0	0	1	2	0	2
OG0004777	258	258	0	0	0	0	0	0	0	0	0	0	0
OG0003965	336	336	0	7	3	3	0	0	0	4	0	0	3
OG0003610	246	246	0	1767	2360	11983	10	0	807	638	74	0	248
OG0002219	318	318	0	12	1	8	0	0	1	11	0	0	0
OG0004782	225	225	0	0	1	1	0	0	0	0	0	0	0
OG0002244	111	111	0	0	0	0	0	0	0	0	0	0	0
OG0005541	210	210	0	14	0	2	9	0	2	10	0	0	2
OG0005325	105	105	0	0	0	0	0	0	0	0	0	0	0
OG0001558	219	219	0	9	0	6	0	0	0	9	0	0	0
OG0004568	228	228	0	2	0	1	0	0	0	2	0	0	0
OG0002701	276	276	0	5	4	0	0	0	1	2	2	0	0
OG0000942	129	147	7	111	152	143	115	7	24	67	0	0	20
OG0002754	447	447	0	33	2	16	0	0	0	29	1	0	3
OG0001267	99	99	23	1	5	539	0	23	0	0	1	0	0
OG0001398	165	165	1	22	4	6	17	1	13	5	0	0	4
OG0003308	300	300	0	0	0	20	0	0	0	0	0	0	0
OG0002594	171	171	0	0	0	9	0	0	0	0	0	0	0
OG0001258	150	285	0	248	26	49	43	0	58	146	0	0	44
OG0001680	543	654	0	26	2	9	0	0	4	20	0	0	2
OG0004448	420	420	0	27	0	5	0	0	6	17	0	0	4
OG0005664	315	315	0	3	3	1	0	0	0	3	0	0	0
OG0003990	117	117	0	0	0	0	0	0	0	0	0	0	0
OG0003041	363	363	0	25	3	2	0	0	8	17	0	0	0
OG0005439	126	126	1	4	2	0	0	1	0	3	0	0	1
OG0003823	123	123	0	0	0	7	0	0	0	0	0	0	0
OG0004868	153	153	11	56	4	22	37	11	20	23	2	0	11
OG0003750	150	150	0	0	0	0	0	0	0	0	0	0	0
OG0000042	153	153	150	467	22	141	691	149	305	114	1	1	47
OG0000035	231	642	0	1910	102	1243	617	0	128	1638	13	0	131
OG0004415	165	165	0	0	0	0	0	0	0	0	0	0	0
OG0002222	165	165	0	0	0	1	0	0	0	0	0	0	0
OG0002676	270	270	0	5	0	2	0	0	4	1	0	0	0
OG0002299	285	285	0	23	0	4	0	0	11	9	0	0	3
OG0002694	447	447	0	80	9	28	0	0	14	62	1	0	3
OG0001098	156	156	2	9	0	6	48	2	2	5	0	0	2
OG0002175	105	105	0	0	0	0	0	0	0	0	0	0	0
OG0004688	105	105	6	0	1	5	9	3	0	0	0	0	3
OG0002541	393	393	0	541	20	154	1	0	90	385	7	0	59
OG0001285	150	234	70	335	182	129	220	70	151	124	0	0	60
OG0001677	129	129	1	1	0	0	0	0	0	1	0	0	1
OG0004403	642	642	0	37	1	9	0	0	5	29	1	0	2
OG0003219	306	306	0	122	2	34	1	0	7	95	0	0	20
OG0003802	102	102	0	0	0	0	0	0	0	0	0	0	0
OG0002059	132	132	0	0	0	0	0	0	0	0	0	0	0
OG0001318	195	195	0	41	60	291	115	0	0	26	5	0	10
OG0001717	159	159	0	0	0	0	0	0	0	0	0	0	0
OG0005007	117	117	0	0	0	0	0	0	0	0	0	0	0
OG0001018	396	396	0	7	20	2	1	0	0	7	0	0	0
OG0005500	111	111	0	0	8	0	0	0	0	0	0	0	0
OG0000494	303	471	0	29	1	14	0	0	0	22	0	0	7
OG0000172	279	279	0	6	0	3	0	0	0	5	1	0	0
OG0004368	249	249	5	12	6	4	0	5	3	5	2	0	2
OG0003901	231	231	0	9	0	0	0	0	0	1	7	0	1
OG0002916	333	333	0	14	1	20	1	0	0	11	2	0	1
OG0004048	282	282	0	1	7	0	0	0	0	0	0	0	1
OG0000399	165	165	0	0	0	3	0	0	0	0	0	0	0
OG0000736	102	102	0	0	1	0	0	0	0	0	0	0	0
OG0005170	435	435	0	6	2	3	4	0	0	4	0	0	2
OG0000333	195	849	0	297	78	170	157	0	23	257	1	0	16
OG0005341	330	330	0	0	0	2	0	0	0	0	0	0	0
OG0003488	141	141	0	0	0	0	0	0	0	0	0	0	0
OG0000654	96	222	4	3	9	21	3	2	0	3	0	1	1
OG0000601	177	177	0	0	0	0	0	0	0	0	0	0	0
OG0000206	93	93	18	3	1	2	6	15	0	2	0	0	4
OG0003933	120	120	0	0	0	0	0	0	0	0	0	0	0
OG0001158	336	336	0	38	1	7	2	0	8	24	0	0	6
OG0005584	105	105	0	0	0	0	0	0	0	0	0	0	0
OG0000319	174	306	0	30	10	15	85	0	11	13	3	0	3
OG0001372	354	354	0	7	2	8	0	0	0	5	0	0	2
OG0003110	114	114	1	1	0	0	0	0	0	0	0	0	2
OG0004721	294	294	0	3	0	1	0	0	2	0	1	0	0
OG0005326	144	144	0	0	0	0	0	0	0	0	0	0	0
OG0004026	279	279	0	14	2	3	0	0	2	11	0	0	1
OG0002381	177	177	0	30	4	90	2	0	1	22	4	0	3
OG0003795	210	210	0	21	7	29	47	0	0	17	0	0	4
OG0004971	345	345	0	12	0	6	0	0	0	8	4	0	0
OG0001176	138	138	1	4	0	4	5	1	0	1	0	0	3
OG0003948	165	165	0	2	1	0	0	0	1	1	0	0	0
OG0002445	192	192	0	0	0	0	0	0	0	0	0	0	0
OG0000794	285	285	0	0	1	0	0	0	0	0	0	0	0
OG0003722	177	177	0	3	0	5	0	0	0	3	0	0	0
OG0002722	114	114	0	0	0	0	0	0	0	0	0	0	0
OG0000963	126	126	0	0	0	0	0	0	0	0	0	0	0
OG0000559	132	132	1	0	0	12	0	1	0	0	0	0	0
OG0004301	141	141	0	0	0	0	0	0	0	0	0	0	0
OG0001852	150	150	0	69	8	22	7	0	29	20	1	0	19
OG0001825	276	276	0	1775	1701	1061	1302	0	901	695	9	0	170
OG0000224	174	348	0	28	7	17	0	0	0	27	0	0	1
OG0003882	177	177	0	3	0	0	1	0	2	1	0	0	0
OG0004965	144	144	0	0	9	2	5	0	0	0	0	0	0
OG0003210	144	144	0	0	0	1	0	0	0	0	0	0	0
OG0004616	690	690	0	19	0	8	1	0	0	17	0	0	2
OG0002890	276	276	0	0	0	4	0	0	0	0	0	0	0
OG0000573	114	114	0	0	0	0	0	0	0	0	0	0	0
OG0000504	114	114	75	59	4	11	26	61	28	19	0	4	22
OG0003327	240	240	0	23	26	56	3	0	3	5	12	0	3
OG0004830	141	141	0	0	0	1	0	0	0	0	0	0	0
OG0002310	126	126	0	0	0	0	0	0	0	0	0	0	0
OG0004706	588	588	0	1	1	1	0	0	0	0	0	0	1
OG0003181	156	156	27	271	10	69	0	27	28	195	1	0	47
OG0003582	288	288	0	14	1	19	0	0	0	13	0	0	1
OG0004201	360	360	0	6	1	1	0	0	2	2	0	0	2
OG0005561	264	264	0	1	2	3	1	0	0	0	0	0	1
OG0005242	144	144	6	10	0	19	7	6	3	0	3	0	4
OG0005293	195	195	0	0	0	0	0	0	0	0	0	0	0
OG0004630	168	168	0	0	0	0	0	0	0	0	0	0	0
OG0002748	195	195	0	16	7	24	57	0	0	14	0	0	2
OG0002795	288	288	0	5	8	3	0	0	4	1	0	0	0
OG0003341	138	138	125	161	11	53	358	116	105	35	0	2	28
OG0001484	138	174	17	32	5	24	0	12	0	24	0	0	13
OG0002205	255	255	0	20	7	3	0	0	8	10	0	0	2
OG0002657	120	120	0	0	0	0	0	0	0	0	0	0	0
OG0003277	201	201	4	65	12	15	0	4	33	20	4	0	8
OG0001969	117	117	0	0	0	7	0	0	0	0	0	0	0
OG0001546	102	102	141	58	0	3	9	124	29	22	0	0	24
OG0001912	102	102	0	0	0	0	0	0	0	0	0	0	0
OG0004453	105	105	3	0	0	1	0	1	0	0	0	0	2
OG0001244	267	294	0	0	0	8	0	0	0	0	0	0	0
OG0001211	117	135	0	6	13	28	0	0	1	5	0	0	0
OG0001616	237	237	0	4	3	2	1	0	0	3	0	0	1
OG0002668	216	216	0	22	0	4	0	0	11	9	0	0	2
OG0000827	246	246	1	7	0	4	7	1	3	4	0	0	0
OG0004514	195	195	0	0	0	0	0	0	0	0	0	0	0
OG0002934	132	132	11	14	71	83	161	11	0	9	2	0	3
OG0004987	99	99	0	0	0	1	0	0	0	0	0	0	0
OG0005514	102	102	0	0	0	0	0	0	0	0	0	0	0
OG0003797	132	132	1	4	0	6	0	1	3	1	0	0	0
OG0004130	219	219	0	1	0	3	0	0	0	0	1	0	0
OG0003775	111	111	0	0	0	0	0	0	0	0	0	0	0
OG0005449	285	285	0	3	1	11	0	0	0	1	0	0	2
OG0005414	201	201	0	1	0	0	0	0	1	0	0	0	0
OG0001934	108	108	3	2	0	3	0	3	2	0	0	0	0
OG0003099	123	123	0	0	0	0	0	0	0	0	0	0	0
OG0000471	156	561	0	4421	111	2658	6	0	24	4305	40	0	52
OG0005039	399	399	0	10	0	17	0	0	0	10	0	0	0
OG0000112	165	210	0	7	2	25	2	0	0	7	0	0	0
OG0002975	168	168	2	10	0	0	0	2	5	3	0	0	2
OG0004216	117	117	6	3	0	0	0	5	0	3	0	0	1
OG0002150	237	237	1	24	4	0	0	1	7	13	0	0	4
OG0002588	114	114	0	0	0	0	0	0	0	0	0	0	0
OG0003019	408	408	0	48	10	36	79	0	8	26	13	0	1
OG0002928	129	129	0	0	0	0	0	0	0	0	0	0	0
OG0001353	360	360	0	105	8	30	21	0	21	69	6	0	9
OG0001769	180	225	1	57	7	27	12	1	10	38	0	0	9
OG0002508	189	189	0	0	0	19	0	0	0	0	0	0	0
OG0001634	138	138	0	0	0	0	0	0	0	0	0	0	0
OG0004266	342	342	0	38	19	56	20	0	7	20	4	0	7
OG0000329	120	120	0	0	0	0	0	0	0	0	0	0	0
OG0001743	114	114	12	2	9	0	0	9	1	1	0	0	3
OG0001734	246	246	0	7	1	0	0	0	0	6	0	0	1
OG0005553	135	135	54	246	8	39	78	50	125	75	0	0	50
OG0000671	126	126	0	0	0	0	0	0	0	0	0	0	0
OG0005642	117	117	0	1	0	0	0	0	1	0	0	0	0
OG0004694	192	192	0	0	0	0	0	0	0	0	0	0	0
OG0002010	147	147	0	0	0	1	0	0	0	0	0	0	0
OG0000457	120	120	1	0	3	89	0	1	0	0	0	0	0
OG0000065	135	282	0	161	224	125	61	0	3	126	2	0	30
OG0002413	114	114	8	3	0	0	0	8	2	1	0	0	0
OG0005064	180	180	0	2	0	0	0	0	2	0	0	0	0
OG0002848	141	141	18	19	5	16	21	18	5	9	0	0	5
OG0000700	183	195	0	1	0	7	1	0	0	1	0	0	0
OG0002348	387	387	0	115	8	82	1	0	3	112	0	0	0
OG0005151	408	408	0	5	0	1	0	0	2	3	0	0	0
OG0005506	147	147	0	0	0	5	0	0	0	0	0	0	0
OG0002562	159	159	0	7	0	0	0	0	5	0	0	0	2
OG0002815	108	108	0	0	0	0	0	0	0	0	0	0	0
OG0004495	108	108	0	6	2	0	0	0	0	2	2	0	2
OG0005639	147	147	0	0	0	0	0	0	0	0	0	0	0
OG0001197	108	240	0	2	0	0	0	0	2	0	0	0	0
OG0002036	234	234	0	2	0	2	0	0	0	2	0	0	0
OG0002486	147	147	0	0	0	0	0	0	0	0	0	0	0
OG0002468	561	561	0	19	1	2	0	0	1	16	0	0	2
OG0002366	279	279	0	16	15	9	0	0	0	9	5	0	2
OG0004007	93	93	1	2	0	0	0	0	1	0	0	0	2
OG0001037	192	213	0	0	2	5	0	0	0	0	0	0	0
OG0003683	267	267	0	7	1	6	0	0	0	7	0	0	0
OG0003469	267	267	0	4	0	2	0	0	0	4	0	0	0
OG0005426	213	213	0	1	0	5	0	0	0	1	0	0	0
OG0000886	195	195	1	11	1	2	0	1	1	5	0	0	5
OG0000871	165	288	0	157	43	105	0	0	2	136	0	0	19
OG0001461	105	105	153	91	3	11	31	135	39	33	0	0	37
OG0004389	165	165	0	0	0	2	0	0	0	0	0	0	0
OG0003392	138	138	0	7	2	2	3	0	1	5	0	0	1
OG0002999	297	297	0	0	0	0	0	0	0	0	0	0	0
OG0000265	102	147	111	296	41	190	223	111	119	138	0	0	39
OG0001139	162	189	1	45	1	20	99	1	6	31	3	0	5
OG0002081	282	282	0	3	0	1	0	0	0	3	0	0	0
OG0005360	120	120	0	0	0	0	0	0	0	0	0	0	0
OG0003131	153	153	0	0	0	1	0	0	0	0	0	0	0
OG0003164	171	171	0	0	0	0	0	0	0	0	0	0	0
OG0004320	264	264	0	17	0	5	0	0	0	16	0	0	1
OG0005547	93	93	1	0	0	0	0	0	0	0	0	0	1
OG0000592	126	213	0	9	6	9	6	0	4	4	0	0	1
OG0004946	186	186	0	3	2	1	0	0	1	1	0	0	1
OG0003284	180	180	12	99	2	47	0	12	49	35	1	0	14
OG0003634	138	138	0	0	0	0	0	0	0	0	0	0	0
OG0001959	147	147	0	0	0	0	0	0	0	0	0	0	0
OG0004533	216	216	0	0	0	7	0	0	0	0	0	0	0
OG0003967	306	306	0	213	5	55	0	0	72	116	0	0	25
OG0001102	99	99	26	8	5	17	1	25	6	2	0	0	1
OG0004884	102	102	3	0	0	22	0	2	0	0	0	1	0
OG0004182	333	333	0	15	0	2	0	0	3	7	2	0	3
OG0004153	588	588	0	17	4	6	2	0	6	6	3	0	2
OG0004232	399	399	0	26	16	18	0	0	0	23	0	0	3
OG0004779	300	300	0	35	9	17	2	0	4	24	0	0	7
OG0004245	207	207	0	0	0	21	1	0	0	0	0	0	0
OG0001587	114	114	0	0	0	0	0	0	0	0	0	0	0
OG0003616	150	150	0	32	63	259	16	0	0	18	5	0	9
OG0003669	123	123	0	0	0	0	0	0	0	0	0	0	0
OG0004179	234	234	0	3	57	130	102	0	2	0	0	0	1
OG0005327	252	252	0	0	2	0	0	0	0	0	0	0	0
OG0001261	168	168	0	0	0	0	0	0	0	0	0	0	0
OG0000940	279	528	0	49	12	32	6	0	1	39	1	0	8
OG0002756	150	150	0	3	0	0	0	0	0	1	2	0	0
OG0005289	249	249	0	0	0	0	0	0	0	0	0	0	0
OG0001875	105	261	50	193	52	45	8	2	42	85	24	44	46
OG0001570	111	141	0	3	0	0	0	0	1	1	0	0	1
OG0003878	117	117	0	0	0	1	0	0	0	0	0	0	0
OG0003803	249	249	0	3	1	0	0	0	0	1	0	0	2
OG0004367	135	135	0	1	2	0	15	0	1	0	0	0	0
OG0002871	99	99	0	0	0	0	0	0	0	0	0	0	0
OG0002242	108	108	0	1	1	1	0	0	0	1	0	0	0
OG0003861	297	297	0	16	0	10	0	0	7	9	0	0	0
OG0004430	210	210	0	13	1	1	0	0	3	1	7	0	2
OG0003992	99	99	0	0	0	0	0	0	0	0	0	0	0
OG0002119	192	192	0	0	0	0	0	0	0	0	0	0	0
OG0005385	306	306	0	16	0	1	0	0	7	6	0	0	3
OG0005480	168	168	0	0	1	0	0	0	0	0	0	0	0
OG0004417	396	396	0	3	9	13	0	0	0	3	0	0	0
OG0005533	99	99	0	1	0	0	0	0	0	1	0	0	0
OG0003825	225	225	0	1	0	2	0	0	0	1	0	0	0
OG0003756	108	108	18	7	5	148	0	5	1	1	4	13	1
OG0003069	303	303	0	6	0	0	0	0	2	3	1	0	0
OG0005008	102	102	0	0	0	1	0	0	0	0	0	0	0
OG0000438	600	639	0	309	75	141	13	0	76	178	25	0	30
OG0000040	96	111	32	29	2	33	0	22	1	15	6	2	15
OG0002674	390	390	0	11	0	4	0	0	3	6	0	0	2
OG0002621	114	114	45867	3182	355	5288	7884	40528	109	2394	10	342	5666
OG0002696	435	435	0	24	2	4	0	0	2	15	1	0	6
OG0001096	141	141	8	23	290	7389	1	3	3	11	2	1	11
OG0002177	138	138	0	0	0	0	0	0	0	0	0	0	0
OG0001061	102	102	0	2	0	0	0	0	2	0	0	0	0
OG0002199	204	204	0	22	1	42	0	0	0	20	0	0	2
OG0002543	285	285	0	4	0	3	0	0	0	2	1	0	1
OG0001675	195	300	1	235	188	540	120	1	34	116	39	0	46
OG0004401	153	153	0	1	0	6	0	0	0	0	1	0	0
OG0005670	96	96	0	0	0	0	0	0	0	0	0	0	0
OG0005475	99	99	0	0	0	1	0	0	0	0	0	0	0
OG0003003	117	117	0	4	5	60	2	0	1	2	1	0	0
OG0003506	96	96	0	1	1	1	2	0	0	0	0	0	1
OG0000496	216	216	0	28	48	20	35	0	6	14	0	0	8
OG0005172	465	465	0	9	1	1	0	0	1	7	0	0	1
OG0004471	93	93	0	0	0	0	0	0	0	0	0	0	0
OG0003907	165	165	0	19	1	30	25	0	0	16	0	0	3
OG0004549	156	156	0	0	0	4	0	0	0	0	0	0	0
OG0004594	297	297	0	2	16	0	24	0	1	0	0	0	1
OG0003528	225	225	3	127	10	55	121	3	76	46	0	0	5
OG0005586	210	210	0	9	0	1	0	0	5	2	0	0	2
OG0005347	168	168	0	0	0	2	0	0	0	0	0	0	0
OG0003486	432	432	0	6	0	5	0	0	2	2	0	0	2
OG0002919	159	159	0	0	0	2	0	0	0	0	0	0	0
OG0000652	150	516	2	717	367	860	709	2	72	587	21	0	37
OG0003931	369	369	0	13	0	3	0	0	3	6	0	0	4
OG0001156	219	219	0	0	4	13	0	0	0	0	0	0	0
OG0002387	345	345	0	16	1	6	0	0	8	7	0	0	1
OG0003258	402	402	0	8	3	14	0	0	0	8	0	0	0
OG0001370	102	102	0	0	0	0	0	0	0	0	0	0	0
OG0003112	162	162	0	0	0	4	0	0	0	0	0	0	0
OG0004903	222	222	46	1591	42	2531	2	46	184	1359	9	0	39
OG0005520	159	159	0	0	0	0	0	0	0	0	0	0	0
OG0004020	408	408	0	18	2	2	0	0	9	5	2	0	2
OG0002447	108	108	0	0	1	0	0	0	0	0	0	0	0
OG0004709	135	135	0	0	0	1	0	0	0	0	0	0	0
OG0002915	186	186	0	402	341	303	181	0	0	330	0	0	72
OG0001170	117	117	0	0	0	0	0	0	0	0	0	0	0
OG0005207	165	165	6	42	1	19	16	6	17	11	0	0	14
OG0004047	96	96	109	85	4	3	90	94	66	0	0	3	31
OG0005394	99	99	0	0	0	0	0	0	0	0	0	0	0
OG0000792	126	126	1	19	1	1	9	1	10	6	0	0	3
OG0000603	207	333	0	49	125	223	131	0	1	44	0	0	4
OG0000200	171	357	0	1	3	9	1	0	0	1	0	0	0
OG0004222	219	219	0	1	0	0	0	0	0	1	0	0	0
OG0000987	234	234	0	0	0	0	0	0	0	0	0	0	0
OG0000965	279	297	0	12	4	20	0	0	1	11	0	0	0
OG0002329	447	447	0	59	5	7	1	0	22	24	8	0	5
OG0000371	204	225	8	315	98	115	58	8	116	132	0	0	67
OG0005092	108	108	0	0	0	0	0	0	0	0	0	0	0
OG0003178	117	117	4	1	0	0	0	3	0	1	0	0	1
OG0004614	156	156	0	0	0	0	0	0	0	0	0	0	0
OG0001428	162	162	0	0	0	0	0	0	0	0	0	0	0
OG0001850	477	477	0	11	2	7	0	0	1	8	1	0	1
OG0005618	123	123	0	0	0	0	0	0	0	0	0	0	0
OG0003880	198	198	0	0	0	0	0	0	0	0	0	0	0
OG0004967	174	174	0	0	0	0	0	0	0	0	0	0	0
OG0004763	207	207	0	3	3	2	7	0	1	1	0	0	1
OG0003580	150	150	0	0	0	0	0	0	0	0	0	0	0
OG0002896	198	198	0	4	0	3	0	0	3	0	0	0	1
OG0000571	231	231	0	0	0	0	0	0	0	0	0	0	0
OG0004898	222	222	0	1	0	0	0	0	0	1	0	0	0
OG0005240	159	159	34	142	3	22	49	34	62	47	1	0	32
OG0002312	120	120	0	0	0	0	0	0	0	0	0	0	0
OG0004171	108	108	0	0	0	0	0	0	0	0	0	0	0
OG0003187	189	189	6	104	3	13	0	6	39	47	0	0	18
OG0003278	99	99	0	0	0	0	0	0	0	0	0	0	0
OG0004632	189	189	0	0	0	0	0	0	0	0	0	0	0
OG0004674	327	327	0	28	5	5	0	0	4	22	0	0	2
OG0004478	162	162	0	5	0	5	6	0	0	4	0	0	1
OG0004892	99	99	0	0	0	0	0	0	0	0	0	0	0
OG0002651	120	120	0	2	0	4	0	0	0	0	2	0	0
OG0005516	498	498	0	5	0	5	0	0	0	5	0	0	0
OG0001486	96	99	0	0	0	0	0	0	0	0	0	0	0
OG0001910	255	255	0	3	0	0	0	0	2	0	0	0	1
OG0003325	222	222	9	292	9	49	43	9	132	126	0	0	34
OG0004149	192	192	0	0	0	4	0	0	0	0	0	0	0
OG0001242	207	210	0	0	0	2	0	0	0	0	0	0	0
OG0004985	126	126	0	0	1	0	0	0	0	0	0	0	0
OG0003657	147	147	0	0	0	0	0	0	0	0	0	0	0
OG0004210	99	99	75	24	21	45	55	62	2	19	0	7	9
OG0000829	111	111	0	0	0	0	0	0	0	0	0	0	0
OG0005412	189	189	0	8	3	3	0	0	4	2	0	0	2
OG0001936	132	132	0	0	0	0	0	0	0	0	0	0	0
OG0004516	168	168	0	1	0	3	0	0	0	1	0	0	0
OG0003560	108	108	3	0	0	0	0	3	0	0	0	0	0
OG0002797	132	132	0	0	0	0	0	0	0	0	0	0	0
OG0003343	213	213	0	7	0	0	0	0	5	1	0	0	1
OG0004167	267	267	0	0	0	0	0	0	0	0	0	0	0
OG0004818	177	177	0	0	0	0	0	0	0	0	0	0	0
OG0004572	264	264	0	9	0	0	0	0	2	4	0	0	3
OG0003777	333	333	0	20	1	18	0	0	0	15	5	0	0
OG0003445	138	138	2	1	0	0	0	2	0	1	0	0	0
OG0003020	138	138	0	0	0	0	0	0	0	0	0	0	0
OG0002977	99	99	0	0	0	0	0	0	0	0	0	0	0
OG0001593	246	246	0	2	0	0	0	0	0	2	0	0	0
OG0002156	129	129	12	34	13	57	51	10	18	6	1	2	9
OG0001213	183	282	0	4132	710	2950	16	0	2	4032	43	0	55
OG0002760	123	123	0	0	0	0	0	0	0	0	0	0	0
OG0001610	111	123	116	52	89	45	65	87	32	11	2	7	29
OG0001355	273	273	0	4	2	0	0	0	0	1	3	0	0
OG0005555	210	210	0	3	4	4	1	0	3	0	0	0	0
OG0003205	252	252	0	0	1	5	0	0	0	0	0	0	0
OG0001981	414	414	0	16	6	11	1	0	11	4	0	0	1
OG0004555	141	141	0	0	0	0	0	0	0	0	0	0	0
OG0004656	297	297	0	8	2	13	0	0	0	8	0	0	0
OG0004872	558	558	0	173	18	52	0	0	16	132	14	0	11
OG0000477	177	177	1	38	115	677	316	1	4	26	1	0	7
OG0000009	171	390	0	1228	680	585	1047	0	374	749	4	0	101
OG0005408	150	150	0	0	0	0	0	0	0	0	0	0	0
OG0000327	177	177	8	81	12	22	1	8	18	44	0	0	19
OG0001741	174	252	0	32	22	33	18	0	4	20	1	0	7
OG0002138	213	213	0	0	2	5	0	0	0	0	0	0	0
OG0005224	282	282	0	0	0	0	0	0	0	0	0	0	0
OG0000673	201	201	0	1	0	11	0	0	0	1	0	0	0
OG0005640	123	123	0	0	0	1	0	0	0	0	0	0	0
OG0004692	138	138	0	0	0	42	0	0	0	0	0	0	0
OG0002016	156	156	3	13	0	17	1	3	0	13	0	0	0
OG0000459	117	117	0	0	0	0	0	0	0	0	0	0	0
OG0005011	171	171	2	1	0	26	9	2	0	1	0	0	0
OG0002411	249	249	0	1	0	0	0	0	0	1	0	0	0
OG0000089	144	174	15	17145	1667	167299	176	15	428	16259	5	0	453
OG0004069	111	111	0	0	0	0	0	0	0	0	0	0	0
OG0000702	96	96	19	2	2	0	0	14	1	0	0	0	6
OG0002346	186	186	0	0	0	0	0	0	0	0	0	0	0
OG0000301	102	102	0	0	0	0	0	0	0	0	0	0	0
OG0002560	456	456	0	0	0	1	0	0	0	0	0	0	0
OG0004352	177	177	0	0	0	0	0	0	0	0	0	0	0
OG0004497	351	351	0	0	0	0	0	0	0	0	0	0	0
OG0001195	129	129	0	0	0	2	0	0	0	0	0	0	0
OG0002038	183	183	0	0	1	3	0	0	0	0	0	0	0
OG0002480	372	372	0	3	2	4	0	0	1	2	0	0	0
OG0002360	258	258	0	21	17	7	11	0	12	3	0	0	6
OG0000619	132	186	0	3	0	0	0	0	1	2	0	0	0
OG0001039	141	153	0	0	0	1	0	0	0	0	0	0	0
OG0005545	162	162	0	3	0	3	0	0	1	1	1	0	0
OG0005359	153	153	0	0	0	5	0	0	0	0	0	0	0
OG0000884	333	333	0	41	0	35	0	0	0	41	0	0	0
OG0003389	270	270	0	0	0	0	0	0	0	0	0	0	0
OG0005362	165	165	0	0	0	2	0	0	0	0	0	0	0
OG0002997	216	216	0	11	0	0	0	0	0	10	0	0	1
OG0000699	105	105	38	36	55	44	24	32	10	16	3	1	12
OG0000263	285	372	0	11	5	13	0	0	0	11	0	0	0
OG0000594	156	267	0	116	25	34	31	0	48	47	0	0	21
OG0002083	168	168	0	2	0	8	0	0	1	1	0	0	0
OG0002829	342	342	0	85	11	9	0	0	38	36	0	0	11
OG0003549	345	345	0	22	1	8	0	0	9	9	1	0	3
OG0003166	228	228	0	16	0	2	0	0	3	10	0	0	3
OG0004212	414	414	0	24	0	5	0	0	2	17	0	0	5
OG0004531	159	159	0	0	2	0	0	0	0	0	0	0	0
OG0004944	198	198	0	0	1	0	0	0	0	0	0	0	0
OG0005199	120	120	5	5	2	1	6	4	3	1	0	0	2
OG0004911	147	147	0	0	0	0	0	0	0	0	0	0	0
OG0003286	102	102	0	0	0	0	0	0	0	0	0	0	0
OG0003636	210	210	0	2	1	0	0	0	0	2	0	0	0
OG0004180	393	393	0	1	1	0	0	0	0	1	0	0	0
OG0003969	969	969	0	4	0	4	0	0	0	0	4	0	0
OG0001104	195	225	0	8	2	15	0	0	0	8	0	0	0
OG0001467	138	138	0	0	0	0	0	0	0	0	0	0	0
OG0001819	129	141	0	0	0	82	6	0	0	0	0	0	0
OG0004234	249	249	0	0	0	1	0	0	0	0	0	0	0
OG0001581	117	117	0	1	0	1	0	0	0	0	0	0	1
OG0000536	108	108	7	12	0	1	3	6	0	8	0	0	5
OG0003789	132	132	0	0	0	0	0	0	0	0	0	0	0
OG0004862	300	300	0	390	20	97	91	0	103	226	17	0	44
OG0001263	102	102	0	0	0	0	0	0	0	0	0	0	0
OG0000946	198	201	0	2	0	3	0	0	0	2	0	0	0
OG0003648	300	300	0	17	8	11	2	0	4	10	0	0	3
OG0000859	168	168	0	0	0	0	0	0	0	0	0	0	0
OG0001449	300	303	0	63	13	16	0	0	26	33	0	0	4
OG0001877	240	240	0	6	1	3	0	0	0	5	0	0	1
OG0001899	309	309	0	7	0	0	1	0	0	6	0	0	1
OG0005531	93	93	95	51	4	12	1	75	13	20	0	2	36
OG0001572	117	117	0	0	0	2	0	0	0	0	0	0	0
OG0002873	291	291	0	7	0	1	0	0	3	4	0	0	0
OG0003801	273	273	13	2354	81	685	379	13	27	2217	47	0	63
OG0003709	99	99	0	0	0	0	0	0	0	0	0	0	0
OG0004825	150	150	0	0	0	0	0	0	0	0	0	0	0
OG0004646	129	129	0	0	5	0	0	0	0	0	0	0	0
OG0002215	225	225	0	9	1	3	0	0	0	8	0	0	1
OG0002240	150	150	0	0	0	0	0	0	0	0	0	0	0
OG0003827	240	240	0	0	2	46	14	0	0	0	0	0	0
OG0004111	93	93	0	0	0	0	0	0	0	0	0	0	0
OG0003754	498	498	0	560	132	662	181	0	144	314	26	0	76
OG0002117	282	282	0	14	8	4	0	0	2	9	0	0	3
OG0005383	306	306	0	7	0	0	1	0	2	4	0	0	1
OG0005041	198	198	0	1	3	1	0	0	1	0	0	0	0
OG0000046	135	135	2	7	2	20	9	2	3	4	0	0	0
OG0001209	138	144	10	78	52	102	117	10	66	3	2	0	7
OG0004419	312	312	0	2	0	0	0	0	0	2	0	0	0
OG0004422	120	120	0	0	0	3	0	0	0	0	0	0	0
OG0000833	561	633	0	383	44	209	53	0	34	276	33	0	40
OG0002623	168	168	0	0	0	0	0	0	0	0	0	0	0
OG0004505	207	207	1	7	4	8	0	1	0	4	0	0	3
OG0001394	222	261	0	34	61	55	17	0	17	1	10	0	6
OG0002672	126	126	0	0	0	0	0	0	0	0	0	0	0
OG0001094	189	189	0	1	5	9	8	0	1	0	0	0	0
OG0002171	93	93	0	0	0	0	0	0	0	0	0	0	0
OG0001289	378	378	0	26	1	12	0	0	3	20	1	0	2
OG0001673	210	231	0	16	13	100	0	0	1	12	0	0	3
OG0005482	264	264	0	3	4	2	0	0	0	3	0	0	0
OG0005056	438	438	0	1	0	1	0	0	0	1	0	0	0
OG0004542	201	201	0	16	10	38	2	0	0	15	1	0	0
OG0004966	147	147	0	0	0	17	0	0	0	0	0	0	0
OG0003877	258	258	0	7	0	7	0	0	3	2	0	0	2
OG0003905	186	186	0	8	0	2	1	0	2	3	1	0	2
OG0003001	195	195	0	9	0	1	2	0	1	8	0	0	0
OG0000490	303	354	0	6	2	7	1	0	0	5	0	0	1
OG0005174	96	96	1	0	0	0	0	1	0	0	0	0	0
OG0001069	99	99	0	0	0	0	0	0	0	0	0	0	0
OG0002545	96	96	0	0	0	0	0	0	0	0	0	0	0
OG0002912	111	111	0	0	0	0	0	0	0	0	0	0	0
OG0004596	138	138	0	0	0	2	0	0	0	0	0	0	0
OG0002044	126	126	14	16	1	12	24	12	11	4	0	1	2
OG0003735	240	240	0	8	0	0	0	0	4	3	0	0	1
OG0004878	123	123	0	6	28	23	0	0	4	0	1	0	1
OG0005588	321	321	0	6	3	4	0	0	3	2	0	0	1
OG0005345	225	225	0	4	0	0	0	0	3	0	0	0	1
OG0001706	507	519	0	41	15	25	2	0	3	29	2	0	7
OG0003414	99	99	1	4	0	0	0	1	0	2	0	0	2
OG0004022	183	183	0	7	0	0	0	0	2	3	0	0	2
OG0004099	111	111	0	0	0	1	0	0	0	0	0	0	0
OG0002385	120	120	0	0	0	1	0	0	0	0	0	0	0
OG0001376	96	96	15	12	0	4	1	12	9	2	0	0	4
OG0001049	153	153	0	2	3	8	0	0	0	1	0	0	1
OG0000310	165	165	0	0	2	5	0	0	0	0	0	0	0
OG0001172	264	303	0	10	26	14	17	0	3	6	0	0	1
OG0002449	159	159	0	1	2	11	2	0	0	0	1	0	0
OG0000790	642	645	0	13	6	20	0	0	0	8	4	0	1
OG0000348	312	312	0	1	0	0	0	0	0	1	0	0	0
OG0004269	99	99	47	30	128	15	0	32	9	9	0	0	27
OG0004259	156	156	0	1	0	0	0	0	0	1	0	0	0
OG0004740	204	204	3	45	1	28	203	3	9	35	0	0	1
OG0005205	132	132	2	0	474	269	585	2	0	0	0	0	0
OG0005576	138	138	1	1	2	0	0	1	0	1	0	0	0
OG0003484	480	480	0	2	6	0	0	0	0	2	0	0	0
OG0000650	111	111	1412	942	43	291	1017	1290	369	388	0	44	263
OG0000605	96	96	0	0	0	0	0	0	0	0	0	0	0
OG0005621	150	150	0	0	0	0	0	0	0	0	0	0	0
OG0000202	228	228	11	1464	73	562	106	11	277	1019	5	0	163
OG0000985	180	180	0	3	2	34	0	0	0	3	0	0	0
OG0000588	165	165	1	96	3	15	15	1	30	48	0	0	18
OG0000967	165	228	0	58	3	131	13	0	3	41	0	0	14
OG0000555	246	366	0	50	5232	16456	1683	0	8	36	0	0	6
OG0001856	252	252	0	0	0	0	0	0	0	0	0	0	0
OG0003673	129	129	0	0	0	0	0	0	0	0	0	0	0
OG0000373	198	318	0	752	120	2212	6	0	6	709	6	0	31
OG0005090	450	450	0	34	6	8	0	0	6	23	1	0	4
OG0001023	420	483	0	83	18	53	86	0	8	71	1	0	3
OG0003241	126	126	0	0	0	3	0	0	0	0	0	0	0
OG0004612	165	165	0	11	0	11	27	0	5	2	4	0	0
OG0003415	339	339	0	2	0	0	0	0	0	2	0	0	0
OG0003264	147	147	0	0	0	0	0	0	0	0	0	0	0
OG0004807	231	231	0	6	0	10	0	0	0	6	0	0	0
OG0005510	210	210	1	8	0	3	0	1	2	4	0	0	2
OG0000228	162	426	0	169	37	41	56	0	40	101	3	0	25
OG0003886	93	93	2	0	0	0	1	2	0	0	0	0	0
OG0003231	291	291	0	0	0	1	0	0	0	0	0	0	0
OG0003185	96	96	0	0	0	0	0	0	0	0	0	0	0
OG0004761	237	237	0	29	1	6	0	0	3	21	0	0	5
OG0002894	207	207	0	0	0	0	0	0	0	0	0	0	0
OG0000577	231	258	0	12	0	5	0	0	1	10	0	0	1
OG0005246	165	165	0	1	0	0	0	0	0	1	0	0	0
OG0002314	99	99	0	0	7	0	10	0	0	0	0	0	0
OG0005535	204	204	0	4	1	4	0	0	1	1	0	0	2
OG0004669	138	138	0	0	0	0	0	0	0	0	0	0	0
OG0005436	177	177	1	22	0	0	0	1	4	12	0	0	6
OG0001838	183	183	1	90	73	10	26	1	66	5	1	0	18
OG0004314	213	213	0	0	0	0	0	0	0	0	0	0	0
OG0002653	108	108	412	282	38	1740	4	318	1	268	1	0	106
OG0000810	357	426	0	534	61	339	78	0	109	370	13	0	42
OG0001480	345	351	0	14	0	1	5	0	7	6	0	0	1
OG0001916	150	150	0	3	0	1	0	0	0	2	0	0	1
OG0003973	447	447	0	71	10	30	14	0	6	54	3	0	8
OG0000508	174	204	0	4	4	2	0	0	0	2	0	0	2
OG0003323	156	156	0	0	0	0	0	0	0	0	0	0	0
OG0004147	156	156	0	4	1	0	0	0	1	2	0	0	1
OG0003655	150	150	0	0	0	0	0	0	0	0	0	0	0
OG0005145	165	165	0	6	0	1	0	0	0	4	0	0	2
OG0005445	159	159	0	3	0	0	2	0	1	1	0	0	1
OG0005410	342	342	0	16	1	6	0	0	4	11	0	0	1
OG0004959	195	195	0	0	0	1	0	0	0	0	0	0	0
OG0004510	402	402	0	5	0	9	0	0	0	5	0	0	0
OG0005557	150	150	0	21	1	4	0	0	16	3	0	0	2
OG0002791	258	258	0	6	0	3	0	0	0	4	0	0	2
OG0004271	345	345	0	39	2	23	0	0	0	38	0	0	1
OG0004161	300	300	0	1	0	50	0	0	0	1	0	0	0
OG0003848	327	327	0	47	0	20	0	0	10	29	0	0	8
OG0002236	219	219	0	4	7	4	0	0	0	3	1	0	0
OG0002639	192	192	0	3	0	4	0	0	0	3	0	0	0
OG0002971	252	252	0	0	0	0	0	0	0	0	0	0	0
OG0000125	282	390	0	128	9	45	92	0	1	122	0	0	5
OG0002285	150	150	1	16	1	2	6	1	12	0	0	0	4
OG0002154	105	105	5	0	0	0	0	4	0	0	0	0	1
OG0002584	105	105	0	0	0	0	0	0	0	0	0	0	0
OG0001240	186	186	0	11	0	18	0	0	0	11	0	0	0
OG0001215	99	105	0	0	0	0	0	0	0	0	0	0	0
OG0002762	399	399	0	22	0	3	0	0	6	13	0	0	3
OG0001612	192	192	0	10	2	0	0	0	0	8	0	0	2
OG0001357	165	165	0	0	0	0	0	0	0	0	0	0	0
OG0001765	291	291	0	16	8	6	7	0	6	4	0	0	6
OG0001983	93	93	50	4	193	115	27	2	0	0	4	44	4
OG0004557	120	120	2	4	0	0	0	2	2	2	0	0	0
OG0004870	237	237	0	10	1	0	0	0	1	5	2	0	2
OG0003022	255	255	0	1	0	1	0	0	1	0	0	0	0
OG0000402	114	114	0	0	0	1	0	0	0	0	0	0	0
OG0000475	102	102	0	0	0	0	0	0	0	0	0	0	0
OG0005035	483	483	0	11	1	1	0	0	4	5	1	0	1
OG0001638	141	141	0	0	0	0	0	0	0	0	0	0	0
OG0005226	288	288	0	25	4	4	0	0	14	7	2	0	2
OG0000759	111	111	0	0	0	0	0	0	0	0	0	0	0
OG0004010	159	159	0	0	7	0	0	0	0	0	0	0	0
OG0005108	162	162	0	0	0	1	0	0	0	0	0	0	0
OG0000325	144	162	2	29	5	5	5	2	19	5	1	0	4
OG0004489	255	255	0	0	0	0	0	0	0	0	0	0	0
OG0001786	102	102	1	0	0	3	0	1	0	0	0	0	0
OG0004690	153	153	0	2	5	1	0	0	0	0	2	0	0
OG0002181	102	102	34	9	3	96	75	27	2	4	2	5	3
OG0005068	225	225	0	10	2	5	0	0	1	7	0	0	2
OG0002844	261	261	0	6	0	0	0	0	4	2	0	0	0
OG0005649	231	231	0	8	5	2	0	0	2	4	0	0	2
OG0002063	165	165	0	0	0	0	0	0	0	0	0	0	0
OG0002014	270	270	0	0	0	0	0	0	0	0	0	0	0
OG0005017	249	249	0	17	6	18	3	0	4	9	0	0	4
OG0005219	402	402	0	27	1	5	0	0	13	8	6	0	0
OG0000704	147	150	0	0	0	0	0	0	0	0	0	0	0
OG0004847	294	294	0	10	16	3	0	0	1	2	7	0	0
OG0005668	129	129	0	0	0	0	0	0	0	0	0	0	0
OG0001000	183	183	0	0	1	9	0	0	0	0	0	0	0
OG0002566	201	201	0	0	0	0	0	0	0	0	0	0	0
OG0002482	216	216	3	12	0	6	2	3	2	9	0	0	1
OG0002439	249	249	0	23	0	31	0	0	0	18	1	0	4
OG0003422	108	108	8	0	0	0	0	7	0	0	0	0	1
OG0004350	402	402	0	10	16	13	2	0	1	6	0	0	3
OG0001738	390	390	0	13	3	7	0	0	0	13	0	0	0
OG0004432	162	162	0	0	0	1	0	0	0	0	0	0	0
OG0005122	123	123	0	0	0	0	0	0	0	0	0	0	0
OG0002344	117	117	0	0	0	0	0	0	0	0	0	0	0
OG0005155	312	312	0	8	3	8	0	0	0	5	0	0	3
OG0005028	123	123	0	0	8	0	0	0	0	0	0	0	0
OG0000631	213	213	0	0	0	2	0	0	0	0	0	0	0
OG0002995	120	120	0	0	0	0	0	0	0	0	0	0	0
OG0000234	150	297	0	5	3	7	4	0	2	3	0	0	0
OG0000261	357	492	0	0	1	2	0	0	0	0	0	0	0
OG0002453	201	201	0	0	0	7	0	0	0	0	0	0	0
OG0004742	177	177	0	0	0	0	0	0	0	0	0	0	0
OG0000999	486	486	0	108	114	696	93	0	2	60	19	0	27
OG0000596	105	138	0	0	2	1	0	0	0	0	0	0	0
OG0003950	402	402	0	25	5	9	0	0	4	19	0	0	2
OG0002085	315	315	0	2	0	2	0	0	0	2	0	0	0
OG0002362	114	114	0	0	0	0	0	0	0	0	0	0	0
OG0004537	228	228	0	4	8	0	0	0	0	2	0	0	2
OG0004942	306	306	0	10	0	1	0	0	1	8	0	0	1
OG0001106	234	234	1	13	2	9	0	1	1	6	2	0	4
OG0004328	135	135	0	2	6	1	0	0	0	2	0	0	0
OG0004186	165	165	1	19	0	4	0	1	9	6	0	0	4
OG0004236	234	234	0	15	19	40	15	0	3	9	1	0	2
OG0000919	213	288	0	511	35	3065	0	0	11	492	2	0	6
OG0000882	144	144	4	3	4	124	0	4	0	3	0	0	0
OG0001412	177	381	0	49	65	45	60	0	34	11	0	0	4
OG0001465	324	324	0	4	0	7	0	0	0	4	0	0	0
OG0001817	105	105	1	1	0	0	0	0	0	0	0	0	2
OG0004148	297	297	0	0	2	0	2	0	0	0	0	0	0
OG0001529	120	120	9	5	3	4	12	9	0	5	0	0	0
OG0004391	105	105	1	0	1	2	3	0	0	0	0	0	1
OG0001552	393	393	0	13	80	596	40	0	0	0	13	0	0
OG0001583	96	108	0	0	0	2	0	0	0	0	0	0	0
OG0005287	111	111	0	0	0	0	0	0	0	0	0	0	0
OG0000933	183	237	0	18	21	49	0	0	5	9	0	0	4
OG0000944	180	180	0	0	0	0	0	0	0	0	0	0	0
OG0000534	96	111	16	1	9	1	2	10	1	0	0	1	5
OG0003233	156	156	0	1	0	3	0	0	0	1	0	0	0
OG0003630	102	102	0	0	0	0	0	0	0	0	0	0	0
OG0005285	198	198	1	17	0	2	0	1	9	4	0	0	4
OG0001871	207	258	8	204	34	58	79	8	50	107	15	0	32
OG0003357	264	264	0	3	7	64	2	0	0	2	1	0	0
OG0004420	267	267	0	52	23	16	36	0	0	22	18	0	12
OG0004128	228	228	0	2	2	12	0	0	1	1	0	0	0
OG0004855	366	366	0	24	4	3	0	0	3	10	4	0	7
OG0001574	105	177	0	0	0	1	0	0	0	0	0	0	0
OG0004281	198	198	0	1	0	2	0	0	0	1	0	0	0
OG0004442	228	228	0	0	0	0	0	0	0	0	0	0	0
OG0004648	93	93	0	0	0	0	0	0	0	0	0	0	0
OG0002217	219	219	0	4	3	0	0	0	0	3	0	0	1
OG0005667	297	297	0	12	1	2	0	0	2	9	0	0	1
OG0003829	225	225	0	22	4	12	0	0	5	11	0	0	6
OG0004113	291	291	0	0	1	0	0	0	0	0	0	0	0
OG0002148	132	132	0	0	0	0	0	0	0	0	0	0	0
OG0000044	186	612	0	646	68	395	202	0	76	505	4	0	61
OG0001396	114	114	0	0	0	0	0	0	0	0	0	0	0
OG0002228	93	93	0	0	0	0	0	0	0	0	0	0	0
OG0002670	153	153	0	0	0	0	0	0	0	0	0	0	0
OG0000831	231	231	24	1867	72	239	120	24	558	928	63	0	318
OG0002625	378	378	0	3	1	2	0	0	1	2	0	0	0
OG0001944	324	324	0	9	0	7	1	0	2	7	0	0	0
OG0001221	288	288	0	1	0	6	4	0	0	1	0	0	0
OG0005610	207	207	0	0	0	0	0	0	0	0	0	0	0
OG0001624	333	357	0	2491	93	3016	7	0	3	2454	12	0	22
OG0001671	300	504	0	1	1	0	0	0	0	1	0	0	0
OG0005401	315	315	0	9	76	53	7	0	3	3	1	0	2
OG0004799	141	141	0	0	0	0	0	0	0	0	0	0	0
OG0004936	207	207	0	14	0	2	0	0	0	12	0	0	2
OG0000106	129	129	58	83	4	16	82	55	25	49	0	0	12
OG0005381	237	237	0	18	0	9	0	0	3	13	0	0	2
OG0005484	273	273	0	11	0	4	0	0	9	2	0	0	0
OG0002028	297	297	0	0	1	1	0	0	0	0	0	0	0
OG0000425	147	369	0	391	1293	2891	2025	0	43	282	2	0	64
OG0000492	141	393	0	0	1	0	0	0	0	0	0	0	0
OG0005054	357	357	0	22	1	5	0	0	0	19	1	0	2
OG0000091	114	462	16	634	156	368	177	16	214	302	14	0	104
OG0002282	141	141	0	3	0	0	0	0	2	1	0	0	0
OG0002687	366	366	0	15	0	7	0	0	0	12	0	0	3
OG0005006	291	291	0	1	1	12	0	0	0	1	0	0	0
OG0003007	276	276	0	6	128	1778	142	0	1	4	0	0	1
OG0002910	93	93	0	0	0	0	0	0	0	0	0	0	0
OG0005501	186	186	0	0	0	0	0	0	0	0	0	0	0
OG0004590	201	201	1	2	0	0	2	1	1	0	0	0	1
OG0000769	147	246	1	89	8	30	117	1	37	39	1	0	12
OG0000173	147	147	0	0	0	0	0	0	0	0	0	0	0
OG0005176	210	210	0	4	1	0	0	0	0	4	0	0	0
OG0001329	348	348	0	367	38	189	465	0	0	325	11	0	31
OG0001092	180	180	0	0	0	0	0	0	0	0	0	0	0
OG0002173	111	111	0	0	0	0	0	0	0	0	0	0	0
OG0002547	117	117	0	0	0	0	0	0	0	0	0	0	0
OG0002046	165	165	0	0	0	0	0	0	0	0	0	0	0
OG0001152	96	96	0	0	0	1	0	0	0	0	0	0	0
OG0002470	126	126	0	0	0	1	0	0	0	0	0	0	0
OG0001303	198	222	0	11	3	4	0	0	2	7	0	0	2
OG0001374	135	210	0	32	49	17	0	0	22	2	3	0	5
OG0001704	108	108	5	0	0	0	0	4	0	0	0	0	1
OG0003614	99	99	2	0	0	0	2	2	0	0	0	0	0
OG0001129	114	204	1	4	2	9	1	1	4	0	0	0	0
OG0003794	270	270	0	1	0	0	0	0	0	1	0	0	0
[truncated: 4,239 more rows]

## Sheet: WP_FB_AF
Orthogroup	Short	Long	Cat1	Cat2	Cat3	Cat4	Cat5	Cata	Catb	Catc	Catd	Cate	noBlast
[truncated: 5,687 more rows]

[truncated: 16 more sheets: WB15_EU_F, WB15_EU_M, WB15_AF_F, WB15_AF_M, WB28_EU_F, WB28_EU_M, WB28_AF_F, WB28_AF_M, MT_EU_F, MT_EU_M, MT_AF_F, MT_AF_M, BR_EU_F, BR_EU_M, BR_AF_F, BR_AF_M]
