# Supplementary material for: Expression of De Novo Open Reading Frames in Natural Populations of Drosophila melanogaster
Source: J Exp Zool B Mol Dev Evol. 2025 Apr 15;344(7):415–27. doi: 10.1002/jez.b.23297 (PMC12576379; doi:10.1002/jez.b.23297)
Supplement: Supplementary file 10 — Data S4 Counts and statistics for the analysis of differential expression of neORFs based on their frequency in the original lines used for annotation. [file JEZ-344-415-s010.xlsx]

## Sheet: ProportionExpressed
Proportion of expressed neORFs based on the number of lines they were expressed in in Grandchamp et al (2023)
NumberLines	WB	BR	MT	FB
1	0.630208	0.638145	0.550347	0.584821
2	0.794969	0.766038	0.733333	0.646541
3	0.844193	0.818697	0.76204	0.643059
4	0.876652	0.828194	0.84141	0.700441
5	0.818182	0.848485	0.80303	0.651515
6	0.853659	0.817073	0.878049	0.682927
7	0.924242	0.878788	0.878788	0.80303

## Sheet: ProportionDEPopulation
Proportion of differentially expressed neORFs between populations based on the number of lines they were expressed in in Grandchamp et al (2023)
NumberLines	WB	BR	MT	FB
1	0.312082	0.0979401	0.112213	0.195081
2	0.352848	0.137931	0.164666	0.287938
3	0.355705	0.131488	0.152416	0.378855
4	0.38191	0.159574	0.183246	0.320755
5	0.462963	0.169643	0.198113	0.453488
6	0.528571	0.223881	0.263889	0.517857
7	0.606557	0.413793	0.327586	0.566038

## Sheet: ProportionDESex
Proportion of differentially expressed neORFs between sexes based on the number of lines they were expressed in in Grandchamp et al (2023)
NumberLines	WB	BR	MT
1	0.706808	0.00427517	0.0310951
2	0.737342	0.00492611	0.0463122
3	0.795302	0.00346021	0.0669145
4	0.763819	0	0.052356
5	0.796296	0.00892857	0.0471698
6	0.8	0	0.0277778
7	0.934426	0	0.0862069

## Sheet: Summary_DE_numberLines
TissueType	Comparison	Number Lines	DE	All
WB	population	1	793	2541
WB	population	2	223	632
WB	population	3	106	298
WB	population	4	76	199
WB	population	5	50	108
WB	population	6	37	70
WB	population	7	37	61
WB	sex	1	1796	2541
WB	sex	2	466	632
WB	sex	3	237	298
WB	sex	4	152	199
WB	sex	5	86	108
WB	sex	6	56	70
WB	sex	7	57	61
MT	population	1	249	1430
MT	population	2	96	440
MT	population	3	41	216
MT	population	4	35	151
MT	population	5	21	88
MT	population	6	19	58
MT	population	7	19	55
MT	sex	1	69	2016
MT	sex	2	27	545
MT	sex	3	18	258
MT	sex	4	10	181
MT	sex	5	5	103
MT	sex	6	2	68
MT	sex	7	5	57
BR	population	1	252	2573
BR	population	2	84	609
BR	population	3	38	289
BR	population	4	30	188
BR	population	5	19	112
BR	population	6	15	67
BR	population	7	24	58
BR	sex	1	11	1661
BR	sex	2	3	489
BR	sex	3	1	236
BR	sex	4	0	166
BR	sex	5	1	95
BR	sex	6	0	61
BR	sex	7	0	54
FB	population	1	460	2358
FB	population	2	148	514
FB	population	3	86	227
FB	population	4	51	159
FB	population	5	39	86
FB	population	6	29	56
FB	population	7	30	53

## Sheet: Chisq_BR
Brain _populations					Brain_sexes
Dimension	Value	DE	NotDE		Dimension	Value	DE	NotDE
1	Residuals	-5.55802	5.55802		1	Residuals	0.705654	-0.705654
1	p values	0	0		1	p values	1	1
2	Residuals	1.60786	-1.60786		2	Residuals	0.109873	-0.109873
2	p values	0.755055	0.755055		2	p values	1	1
3	Residuals	0.705232	-0.705232		3	Residuals	-0.329281	0.329281
3	p values	1	1		3	p values	1	1
4	Residuals	1.782	-1.782		4	Residuals	-1.01443	1.01443
4	p values	0.523243	0.523243		4	p values	1	1
5	Residuals	1.69597	-1.69597		5	Residuals	0.618657	-0.618657
5	p values	0.629237	0.629237		5	p values	1	1
6	Residuals	2.68918	-2.68918		6	Residuals	-0.602871	0.602871
6	p values	0.05014	0.05014		6	p values	1	1
7	Residuals	7.00648	-7.00648		7	Residuals	-0.566492	0.566492
7	p values	0	0		7	p values	1	1

## Sheet: Chisq_FB
Pop								Fat-Body Populations
Dimension	Value	DE	NotDE					Dimension	Value	DE	NotDE
1	Residuals	-9.84711	9.84711					1	Residuals	-9.84711	9.84711
1	p values	0	0					1	p values	0	0
2	Residuals	2.50575	-2.50575					2	Residuals	2.50575	-2.50575
2	p values	0.085533	0.085533					2	p values	0.085533	0.085533
3	Residuals	4.88844	-4.88844					3	Residuals	4.88844	-4.88844
3	p values	7e-06	7e-06					3	p values	7e-06	7e-06
4	Residuals	2.30269	-2.30269					4	Residuals	2.30269	-2.30269
4	p values	0.149075	0.149075					4	p values	0.149075	0.149075
5	Residuals	4.57686	-4.57686					5	Residuals	4.57686	-4.57686
5	p values	3.3e-05	3.3e-05					5	p values	3.3e-05	3.3e-05
6	Residuals	4.80747	-4.80747					6	Residuals	4.80747	-4.80747
6	p values	1.1e-05	1.1e-05					6	p values	1.1e-05	1.1e-05
7	Residuals	5.49773	-5.49773					7	Residuals	5.49773	-5.49773
7	p values	0	0					7	p values	0	0

## Sheet: Chisq_MT
Malpighian tubule populations					Malpighian tubule sexes
Dimension	Value	DE	NotDE		Dimension	Value	DE	NotDE
1	Residuals	-3.36568	3.36568		1	Residuals	-2.88347	2.88347
1	p values	0.005345	0.005345		1	p values	0.027532	0.027532
2	Residuals	1.24112	-1.24112		2	Residuals	0.944525	-0.944525
2	p values	1	1		2	p values	1	1
3	Residuals	-0.273632	0.273632		3	Residuals	2.30367	-2.30367
3	p values	1	1		3	p values	0.14869	0.14869
4	Residuals	1.11371	-1.11371		4	Residuals	0.904186	-0.904186
4	p values	1	1		4	p values	1	1
5	Residuals	1.00329	-1.00329		5	Residuals	0.329246	-0.329246
5	p values	1	1		5	p values	1	1
6	Residuals	2.53359	-2.53359		6	Residuals	-0.52771	0.52771
6	p values	0.07903	0.07903		6	p values	1	1
7	Residuals	2.80272	-2.80272		7	Residuals	1.72862	-1.72862
7	p values	0.035472	0.035472		7	p values	0.587135	0.587135

## Sheet: Chisq_WB
Whole-body Populations					Whole-body sexes
Dimension	Value	DE	NotDE		Dimension	Value	DE	NotDE
1	Residuals	-4.70311	4.70311		1	Residuals	-4.27141	4.27141
1	p values	1.8e-05	1.8e-05		1	p values	0.000136	0.000136
2	Residuals	0.850485	-0.850485		2	Residuals	0.509998	-0.509998
2	p values	1	1		2	p values	1	1
3	Residuals	0.66479	-0.66479		3	Residuals	2.67597	-2.67597
3	p values	1	1		3	p values	0.05216	0.05216
4	Residuals	1.33801	-1.33801		4	Residuals	1.13162	-1.13162
4	p values	1	1		4	p values	1	1
5	Residuals	2.77942	-2.77942		5	Residuals	1.59376	-1.59376
5	p values	0.038119	0.038119		5	p values	0.776933	0.776933
6	Residuals	3.39735	-3.39735		6	Residuals	1.34709	-1.34709
6	p values	0.004763	0.004763		6	p values	1	1
7	Residuals	4.46535	-4.46535		7	Residuals	3.63704	-3.63704
7	p values	5.6e-05	5.6e-05		7	p values	0.001931	0.001931
