# Supplementary material for: Expression of De Novo Open Reading Frames in Natural Populations of Drosophila melanogaster
Source: J Exp Zool B Mol Dev Evol. 2025 Apr 15;344(7):415–27. doi: 10.1002/jez.b.23297 (PMC12576379; doi:10.1002/jez.b.23297)
Supplement: Supplementary file 11 — Data S5 Frequency of neORFs in original lines used for annotation, pN / pS of analyzed neORFs, and protein coding genes neighboring neORFs. [file JEZ-344-415-s007.xlsx]

## Sheet: Neighboring_genes
Orthogroup	neORF_Name	Chromosome	Start_neORF	End_neORF	Strand_neORF	FlybaseTranscriptID	FlybaseGeneID	Start_Gene	End_Gene	Strand_Gene	Category	DistanceGene_neORF
OG0005178	ZI_STRG.13525.13_2_41_220	3R_Chromosome	10868872	10869053	-	FBtr0273347	FBgn0267376	10863355	10868642	-	GeneWithin1000nt	230
OG0005178	ZI_STRG.13525.13_2_41_220	3R_Chromosome	10868872	10869053	-	FBtr0082292	FBgn0267376	10863355	10868642	-	GeneWithin1000nt	230
OG0005178	ZI_STRG.13525.13_2_41_220	3R_Chromosome	10868872	10869053	-	FBtr0082291	FBgn0267376	10863355	10868642	-	GeneWithin1000nt	230
OG0005178	ZI_STRG.13525.13_2_41_220	3R_Chromosome	10868872	10869053	-	FBtr0082294	FBgn0267376	10863355	10868290	-	GeneWithin1000nt	582
OG0005178	ZI_STRG.13525.13_2_41_220	3R_Chromosome	10868872	10869053	-	FBtr0082295	FBgn0267376	10863355	10868290	-	GeneWithin1000nt	582
OG0005178	ZI_STRG.13525.13_2_41_220	3R_Chromosome	10868872	10869053	-	FBtr0273346	FBgn0267376	10863887	10868642	-	GeneWithin1000nt	230
OG0005178	ZI_STRG.13525.13_2_41_220	3R_Chromosome	10868872	10869053	-	FBtr0273345	FBgn0267376	10863887	10868642	-	GeneWithin1000nt	230
OG0005178	ZI_STRG.13525.13_2_41_220	3R_Chromosome	10868872	10869053	-	FBtr0306641	FBgn0267376	10863887	10868290	-	GeneWithin1000nt	582
OG0005178	ZI_STRG.13525.13_2_41_220	3R_Chromosome	10868872	10869053	-	FBtr0082288	FBgn0037848	10868708	10870555	+	GeneOverlap	0
OG0005178	ZI_STRG.13525.13_2_41_220	3R_Chromosome	10868872	10869053	-	FBtr0330150	FBgn0037848	10868708	10870555	+	GeneOverlap	0
OG0005178	ZI_STRG.13525.13_2_41_220	3R_Chromosome	10868872	10869053	-	FBtr0306640	FBgn0037848	10868708	10870165	+	GeneOverlap	0
OG0004347	UA_STRG.11680.1_2_638_769	X_Chromosome	15550782	15550917	-	FBtr0332497	FBgn0022710	15511237	15554278	-	GeneOverlap	0
OG0002549	DK_STRG.10563.2_7_2874_3152	X_Chromosome	8647495	8647780	-	FBtr0331738	FBgn0004102	8630159	8650681	-	GeneOverlap	0
OG0002549	DK_STRG.10563.2_7_2874_3152	X_Chromosome	8647495	8647780	-	FBtr0474137	FBgn0004102	8630159	8650681	-	GeneOverlap	0
OG0002549	DK_STRG.10563.2_7_2874_3152	X_Chromosome	8647495	8647780	-	FBtr0300106	FBgn0004102	8630159	8650681	-	GeneOverlap	0
OG0002549	DK_STRG.10563.2_7_2874_3152	X_Chromosome	8647495	8647780	-	FBtr0331737	FBgn0004102	8630159	8650681	-	GeneOverlap	0
OG0002549	DK_STRG.10563.2_7_2874_3152	X_Chromosome	8647495	8647780	-	FBtr0331306	FBgn0004102	8630159	8650488	-	GeneOverlap	0
OG0005232	ZI_STRG.16382.1_1_140_319	Y_Chromosome	358746	358920	-	FBtr0346771	FBgn0267432	336381	563165	+	GeneOverlap	0
OG0004680	TR_STRG.12604.2_2_403_534	4_Chromosome	788720	788853	-	FBtr0089253	FBgn0039923	778516	788978	-	GeneOverlap	0
OG0002004	FI_STRG.10879.1_8_2415_2594	X_Chromosome	3488312	3488493	-	FBtr0331610	FBgn0029666	3485650	3488905	+	GeneOverlap	0
OG0002004	FI_STRG.10879.1_8_2415_2594	X_Chromosome	3488312	3488493	-	FBtr0331611	FBgn0029666	3485650	3488905	+	GeneOverlap	0
OG0002004	FI_STRG.10879.1_8_2415_2594	X_Chromosome	3488312	3488493	-	FBtr0070569	FBgn0029666	3485650	3488905	+	GeneOverlap	0
OG0002004	FI_STRG.10879.1_8_2415_2594	X_Chromosome	3488312	3488493	-	FBtr0332285	FBgn0029666	3485650	3490915	+	GeneOverlap	0
OG0002004	FI_STRG.10879.1_8_2415_2594	X_Chromosome	3488312	3488493	-	FBtr0331612	FBgn0029666	3485650	3490915	+	GeneOverlap	0
OG0002401	DK_STRG.10899.1_67_16319_16717	X_Chromosome	12204142	12204541	-	FBtr0346335	FBgn0267001	12043698	12332165	+	GeneOverlap	0
OG0002401	DK_STRG.10899.1_67_16319_16717	X_Chromosome	12204142	12204541	-	FBtr0346129	FBgn0267001	12128286	12335214	+	GeneOverlap	0
OG0002401	DK_STRG.10899.1_67_16319_16717	X_Chromosome	12204142	12204541	-	FBtr0300203	FBgn0267001	12128286	12332165	+	GeneOverlap	0
OG0002401	DK_STRG.10899.1_67_16319_16717	X_Chromosome	12204142	12204541	-	FBtr0299860	FBgn0267001	12128286	12332165	+	GeneOverlap	0
OG0002401	DK_STRG.10899.1_67_16319_16717	X_Chromosome	12204142	12204541	-	FBtr0299859	FBgn0267001	12128286	12332165	+	GeneOverlap	0
OG0002401	DK_STRG.10899.1_67_16319_16717	X_Chromosome	12204142	12204541	-	FBtr0310078	FBgn0267001	12203798	12335214	+	GeneOverlap	0
OG0002401	DK_STRG.10899.1_67_16319_16717	X_Chromosome	12204142	12204541	-	FBtr0308223	FBgn0267001	12203798	12332165	+	GeneOverlap	0
OG0002401	DK_STRG.10899.1_67_16319_16717	X_Chromosome	12204142	12204541	-	FBtr0308222	FBgn0267001	12203798	12332165	+	GeneOverlap	0
OG0002401	DK_STRG.10899.1_67_16319_16717	X_Chromosome	12204142	12204541	-	FBtr0308221	FBgn0267001	12203798	12332165	+	GeneOverlap	0
OG0004095	UA_STRG.9986.1_2_22_378	X_Chromosome	893502	893860	+	FBtr0070164	FBgn0029539	894482	895200	+	GeneWithin1000nt	622
OG0004095	UA_STRG.9986.1_2_22_378	X_Chromosome	893502	893860	+	FBtr0310165	FBgn0029539	894484	895200	+	GeneWithin1000nt	624
OG0004095	UA_STRG.9986.1_2_22_378	X_Chromosome	893502	893860	+	FBtr0343358	FBgn0264449	808217	909194	-	GeneOverlap	0
OG0004095	UA_STRG.9986.1_2_22_378	X_Chromosome	893502	893860	+	FBtr0332604	FBgn0264449	808217	909194	-	GeneOverlap	0
OG0004095	UA_STRG.9986.1_2_22_378	X_Chromosome	893502	893860	+	FBtr0343359	FBgn0264449	808217	909194	-	GeneOverlap	0
OG0004095	UA_STRG.9986.1_2_22_378	X_Chromosome	893502	893860	+	FBtr0332611	FBgn0264449	808217	899272	-	GeneOverlap	0
OG0004095	UA_STRG.9986.1_2_22_378	X_Chromosome	893502	893860	+	FBtr0332612	FBgn0264449	808217	927975	-	GeneOverlap	0
OG0002354	FI_STRG.12241.1_1_533_658	X_Chromosome	15593061	15593188	-	FBtr0074064	FBgn0030662	15585289	15593534	-	GeneOverlap	0
OG0002354	FI_STRG.12241.1_1_533_658	X_Chromosome	15593061	15593188	-	FBtr0340347	FBgn0030662	15585289	15593151	-	GeneOverlap	0
OG0003455	SE_STRG.10773.1_1_251_421	X_Chromosome	8631404	8631578	-	FBtr0331738	FBgn0004102	8630159	8650681	-	GeneOverlap	0
OG0003455	SE_STRG.10773.1_1_251_421	X_Chromosome	8631404	8631578	-	FBtr0474137	FBgn0004102	8630159	8650681	-	GeneOverlap	0
OG0003455	SE_STRG.10773.1_1_251_421	X_Chromosome	8631404	8631578	-	FBtr0300106	FBgn0004102	8630159	8650681	-	GeneOverlap	0
OG0003455	SE_STRG.10773.1_1_251_421	X_Chromosome	8631404	8631578	-	FBtr0331737	FBgn0004102	8630159	8650681	-	GeneOverlap	0
OG0003455	SE_STRG.10773.1_1_251_421	X_Chromosome	8631404	8631578	-	FBtr0331306	FBgn0004102	8630159	8650488	-	GeneOverlap	0
OG0003455	SE_STRG.10773.1_1_251_421	X_Chromosome	8631404	8631578	-	FBtr0331305	FBgn0004102	8630159	8643176	-	GeneOverlap	0
OG0001185	FI_STRG.8720.2_1_85_222	2L_Chromosome	10943085	10943224	+	FBtr0340553	FBgn0261871	10917015	10964153	-	GeneOverlap	0
OG0001185	FI_STRG.8720.2_1_85_222	2L_Chromosome	10943085	10943224	+	FBtr0340554	FBgn0261871	10917692	10964153	-	GeneOverlap	0
OG0003145	ES_STRG.8656.1_1_195_371	2L_Chromosome	14157096	14157274	-	FBtr0445730	FBgn0283651	14104090	14160587	+	GeneOverlap	0
OG0003145	ES_STRG.8656.1_1_195_371	2L_Chromosome	14157096	14157274	-	FBtr0445729	FBgn0283651	14134472	14160587	+	GeneOverlap	0
OG0000863	DK_STRG.12833.5_12_2878_3099	3R_Chromosome	5670611	5670834	-	FBtr0334946	FBgn0037363	5669713	5679930	+	GeneOverlap	0
OG0000863	DK_STRG.12833.5_12_2878_3099	3R_Chromosome	5670611	5670834	-	FBtr0078716	FBgn0037363	5669713	5679930	+	GeneOverlap	0
OG0004397	UA_STRG.4004.1_5_553_912	3L_Chromosome	6442315	6442676	-	FBtr0303270	FBgn0261801	6400590	6485964	+	GeneOverlap	0
OG0000257	FI_STRG.11549.1_1_498_590	X_Chromosome	8601449	8601543	-	FBtr0071219	FBgn0025864	8592031	8601231	+	GeneWithin1000nt	218
OG0000257	FI_STRG.11549.1_1_498_590	X_Chromosome	8601449	8601543	-	FBtr0071220	FBgn0025864	8592031	8601231	+	GeneWithin1000nt	218
OG0000257	FI_STRG.11549.1_1_498_590	X_Chromosome	8601449	8601543	-	FBtr0071228	FBgn0030054	8602137	8606304	-	GeneWithin1000nt	594
OG0000257	FI_STRG.11549.1_1_498_590	X_Chromosome	8601449	8601543	-	FBtr0343356	FBgn0025864	8592031	8602036	+	GeneOverlap	0
OG0003940	UA_STRG.656.5_7_1217_1363	2R_Chromosome	7955262	7955410	+	FBtr0305127	FBgn0033236	7951729	7955882	-	GeneOverlap	0
OG0003940	UA_STRG.656.5_7_1217_1363	2R_Chromosome	7955262	7955410	+	FBtr0305126	FBgn0033240	7956150	7958254	+	GeneWithin1000nt	740
OG0003940	UA_STRG.656.5_7_1217_1363	2R_Chromosome	7955262	7955410	+	FBtr0113052	FBgn0033240	7956150	7958254	+	GeneWithin1000nt	740
OG0003940	UA_STRG.656.5_7_1217_1363	2R_Chromosome	7955262	7955410	+	FBtr0088880	FBgn0033236	7942043	7955882	-	GeneOverlap	0
OG0003940	UA_STRG.656.5_7_1217_1363	2R_Chromosome	7955262	7955410	+	FBtr0339128	FBgn0033236	7942043	7954477	-	GeneWithin1000nt	785
OG0005189	ZI_STRG.7063.1_1_101_235	2L_Chromosome	3068002	3068138	-	FBtr0077659	FBgn0283427	3056598	3068177	+	GeneOverlap	0
OG0005189	ZI_STRG.7063.1_1_101_235	2L_Chromosome	3068002	3068138	-	FBtr0335387	FBgn0283427	3056989	3068177	+	GeneOverlap	0
OG0005189	ZI_STRG.7063.1_1_101_235	2L_Chromosome	3068002	3068138	-	FBtr0077662	FBgn0015600	3068345	3144786	-	GeneWithin1000nt	207
OG0005189	ZI_STRG.7063.1_1_101_235	2L_Chromosome	3068002	3068138	-	FBtr0335389	FBgn0015600	3068345	3108142	-	GeneWithin1000nt	207
OG0005189	ZI_STRG.7063.1_1_101_235	2L_Chromosome	3068002	3068138	-	FBtr0110903	FBgn0015600	3068345	3108142	-	GeneWithin1000nt	207
OG0005189	ZI_STRG.7063.1_1_101_235	2L_Chromosome	3068002	3068138	-	FBtr0329907	FBgn0015600	3068345	3108142	-	GeneWithin1000nt	207
OG0005189	ZI_STRG.7063.1_1_101_235	2L_Chromosome	3068002	3068138	-	FBtr0077665	FBgn0015600	3068345	3090911	-	GeneWithin1000nt	207
OG0005189	ZI_STRG.7063.1_1_101_235	2L_Chromosome	3068002	3068138	-	FBtr0329906	FBgn0015600	3068345	3086491	-	GeneWithin1000nt	207
OG0004665	TR_STRG.16691.1_3_416_637	2R_Chromosome	23614005	23614228	+	FBtr0336928	FBgn0034883	23603722	23616754	-	GeneOverlap	0
OG0004665	TR_STRG.16691.1_3_416_637	2R_Chromosome	23614005	23614228	+	FBtr0072102	FBgn0034885	23607592	23614710	-	GeneOverlap	0
OG0004665	TR_STRG.16691.1_3_416_637	2R_Chromosome	23614005	23614228	+	FBtr0072103	FBgn0034885	23607592	23614710	-	GeneOverlap	0
OG0004665	TR_STRG.16691.1_3_416_637	2R_Chromosome	23614005	23614228	+	FBtr0072104	FBgn0034885	23607592	23614710	-	GeneOverlap	0
OG0003298	ES_STRG.7705.1_10_4613_4921	2L_Chromosome	6869767	6870076	+	FBtr0079373	FBgn0031865	6860905	6870389	-	GeneOverlap	0
OG0003298	ES_STRG.7705.1_10_4613_4921	2L_Chromosome	6869767	6870076	+	FBtr0079374	FBgn0031865	6860921	6870389	-	GeneOverlap	0
OG0003640	SE_STRG.14103.1_1_74_247	3R_Chromosome	12767674	12767849	+	FBtr0473583	FBgn0038084	12746036	12783216	-	GeneOverlap	0
OG0000894	UA_STRG.46.1_1_99_224	3R_Chromosome	1810284	1810411	-	FBtr0392909	FBgn0267431	567076	2532932	+	GeneOverlap	0
OG0002985	ES_STRG.11043.1_1_148_297	X_Chromosome	8436494	8436645	+	FBtr0071246	FBgn0030037	8433923	8436801	-	GeneOverlap	0
OG0002985	ES_STRG.11043.1_1_148_297	X_Chromosome	8436494	8436645	+	FBtr0300383	FBgn0030037	8434391	8436801	-	GeneOverlap	0
OG0002985	ES_STRG.11043.1_1_148_297	X_Chromosome	8436494	8436645	+	FBtr0345986	FBgn0030037	8433923	8437820	-	GeneOverlap	0
OG0002985	ES_STRG.11043.1_1_148_297	X_Chromosome	8436494	8436645	+	FBtr0339438	FBgn0030038	8437057	8441264	+	GeneWithin1000nt	412
OG0002985	ES_STRG.11043.1_1_148_297	X_Chromosome	8436494	8436645	+	FBtr0071197	FBgn0030038	8437057	8440936	+	GeneWithin1000nt	412
OG0003358	ES_STRG.11439.6_8_1377_1913	X_Chromosome	12738275	12738815	-	FBtr0333767	FBgn0265523	12684203	12742444	-	GeneOverlap	0
OG0003358	ES_STRG.11439.6_8_1377_1913	X_Chromosome	12738275	12738815	-	FBtr0333768	FBgn0265523	12684203	12742444	-	GeneOverlap	0
OG0003358	ES_STRG.11439.6_8_1377_1913	X_Chromosome	12738275	12738815	-	FBtr0333765	FBgn0265523	12686001	12742618	-	GeneOverlap	0
OG0003358	ES_STRG.11439.6_8_1377_1913	X_Chromosome	12738275	12738815	-	FBtr0333766	FBgn0265523	12686001	12742070	-	GeneOverlap	0
OG0001517	ES_STRG.7236.2_3_1326_1496	2L_Chromosome	3359976	3360148	+	FBtr0332409	FBgn0085423	3358640	3373372	-	GeneOverlap	0
OG0001517	ES_STRG.7236.2_3_1326_1496	2L_Chromosome	3359976	3360148	+	FBtr0112638	FBgn0085423	3358640	3373372	-	GeneOverlap	0
OG0001517	ES_STRG.7236.2_3_1326_1496	2L_Chromosome	3359976	3360148	+	FBtr0306333	FBgn0085423	3358640	3371362	-	GeneOverlap	0
OG0001517	ES_STRG.7236.2_3_1326_1496	2L_Chromosome	3359976	3360148	+	FBtr0112639	FBgn0085423	3358640	3369234	-	GeneOverlap	0
OG0001517	ES_STRG.7236.2_3_1326_1496	2L_Chromosome	3359976	3360148	+	FBtr0112641	FBgn0085423	3358640	3369234	-	GeneOverlap	0
OG0001517	ES_STRG.7236.2_3_1326_1496	2L_Chromosome	3359976	3360148	+	FBtr0306335	FBgn0085423	3358640	3365219	-	GeneOverlap	0
OG0003379	ES_STRG.8498.1_1_150_245	2L_Chromosome	13012935	13013032	-	FBtr0080428	FBgn0032467	13013276	13019434	-	GeneWithin1000nt	244
OG0003379	ES_STRG.8498.1_1_150_245	2L_Chromosome	13012935	13013032	-	FBtr0301247	FBgn0032467	13013388	13019147	-	GeneWithin1000nt	356
OG0003379	ES_STRG.8498.1_1_150_245	2L_Chromosome	13012935	13013032	-	FBtr0336615	FBgn0021796	13004480	13013197	+	GeneOverlap	0
OG0003379	ES_STRG.8498.1_1_150_245	2L_Chromosome	13012935	13013032	-	FBtr0080422	FBgn0021796	13004480	13013197	+	GeneOverlap	0
OG0000954	SE_STRG.10840.1_1_119_268	X_Chromosome	9257273	9257424	+	FBtr0346166	FBgn0028292	9256168	9259202	+	GeneOverlap	0
OG0000954	SE_STRG.10840.1_1_119_268	X_Chromosome	9257273	9257424	+	FBtr0071317	FBgn0028292	9256168	9258670	+	GeneOverlap	0
OG0000849	DK_STRG.2208.2_3_422_622	3L_Chromosome	22761808	22762010	-	FBtr0078533	FBgn0052451	22749444	22787631	+	GeneOverlap	0
OG0000849	DK_STRG.2208.2_3_422_622	3L_Chromosome	22761808	22762010	-	FBtr0332105	FBgn0052451	22759977	22785235	+	GeneOverlap	0
OG0000849	DK_STRG.2208.2_3_422_622	3L_Chromosome	22761808	22762010	-	FBtr0113437	FBgn0052451	22759977	22785235	+	GeneOverlap	0
OG0003811	UA_STRG.14250.1_1_380_511	3R_Chromosome	12280530	12280663	-	FBtr0082562	FBgn0003651	12258737	12302785	+	GeneOverlap	0
OG0003811	UA_STRG.14250.1_1_380_511	3R_Chromosome	12280530	12280663	-	FBtr0082563	FBgn0003651	12281110	12296138	+	GeneWithin1000nt	447
OG0003811	UA_STRG.14250.1_1_380_511	3R_Chromosome	12280530	12280663	-	FBtr0479795	FBgn0003651	12281152	12302785	+	GeneWithin1000nt	489
OG0003811	UA_STRG.14250.1_1_380_511	3R_Chromosome	12280530	12280663	-	FBtr0082564	FBgn0003651	12281152	12302785	+	GeneWithin1000nt	489
OG0003811	UA_STRG.14250.1_1_380_511	3R_Chromosome	12280530	12280663	-	FBtr0331183	FBgn0003651	12281152	12302785	+	GeneWithin1000nt	489
OG0000413	DK_STRG.14295.1_2_723_875	3R_Chromosome	1656505	1656660	+	FBtr0392909	FBgn0267431	567076	2532932	+	GeneOverlap	0
OG0001219	FI_STRG.16441.2_1_275_487	3R_Chromosome	25661059	25661273	+	FBtr0084898	FBgn0261986	25661795	25665640	+	GeneWithin1000nt	522
OG0001219	FI_STRG.16441.2_1_275_487	3R_Chromosome	25661059	25661273	+	FBtr0084890	FBgn0027508	25653091	25661286	-	GeneOverlap	0
OG0001219	FI_STRG.16441.2_1_275_487	3R_Chromosome	25661059	25661273	+	FBtr0330383	FBgn0027508	25653091	25661286	-	GeneOverlap	0
OG0002851	DK_STRG.10346.1_1_163_321	X_Chromosome	6694116	6694276	+	FBtr0070988	FBgn0029893	6689296	6695001	-	GeneOverlap	0
OG0002851	DK_STRG.10346.1_1_163_321	X_Chromosome	6694116	6694276	+	FBtr0339493	FBgn0029893	6689320	6695007	-	GeneOverlap	0
OG0002851	DK_STRG.10346.1_1_163_321	X_Chromosome	6694116	6694276	+	FBtr0339491	FBgn0029893	6689320	6695007	-	GeneOverlap	0
OG0002851	DK_STRG.10346.1_1_163_321	X_Chromosome	6694116	6694276	+	FBtr0300772	FBgn0029893	6689320	6695001	-	GeneOverlap	0
OG0002851	DK_STRG.10346.1_1_163_321	X_Chromosome	6694116	6694276	+	FBtr0339492	FBgn0029893	6691682	6695007	-	GeneOverlap	0
OG0002105	FI_STRG.1040.2_1_138_233	2R_Chromosome	9718736	9718833	+	FBtr0310326	FBgn0259678	9716348	9748121	-	GeneOverlap	0
OG0002105	FI_STRG.1040.2_1_138_233	2R_Chromosome	9718736	9718833	+	FBtr0299930	FBgn0259678	9716348	9745273	-	GeneOverlap	0
OG0002105	FI_STRG.1040.2_1_138_233	2R_Chromosome	9718736	9718833	+	FBtr0299929	FBgn0259678	9718657	9745273	-	GeneOverlap	0
OG0000479	FI_STRG.193.1_1_224_505	2R_Chromosome	2806788	2807072	-	FBtr0334937	FBgn0085638	2770380	2846661	-	GeneOverlap	0
OG0000479	FI_STRG.193.1_1_224_505	2R_Chromosome	2806788	2807072	-	FBtr0301792	FBgn0085638	2770419	2846708	-	GeneOverlap	0
OG0000479	FI_STRG.193.1_1_224_505	2R_Chromosome	2806788	2807072	-	FBtr0301791	FBgn0085638	2770419	2846661	-	GeneOverlap	0
OG0000479	FI_STRG.193.1_1_224_505	2R_Chromosome	2806788	2807072	-	FBtr0301790	FBgn0085638	2770419	2846661	-	GeneOverlap	0
OG0000744	FI_STRG.5627.1_3_418_588	3R_Chromosome	2700139	2700311	-	FBtr0445191	FBgn0267430	2554162	3263582	-	GeneOverlap	0
OG0000711	FI_STRG.7215.3_1_21_257	2L_Chromosome	1129563	1129801	-	FBtr0077987	FBgn0016926	1114654	1128953	-	GeneWithin1000nt	610
OG0000711	FI_STRG.7215.3_1_21_257	2L_Chromosome	1129563	1129801	-	FBtr0077956	FBgn0031304	1129316	1132411	+	GeneOverlap	0
OG0002018	FI_STRG.2990.1_1_227_394	2R_Chromosome	23840406	23840576	-	FBtr0475051	FBgn0286876	23840995	23841504	+	GeneWithin1000nt	419
OG0002018	FI_STRG.2990.1_1_227_394	2R_Chromosome	23840406	23840576	-	FBtr0072237	FBgn0003401	23841461	23843286	-	GeneWithin1000nt	885
OG0002018	FI_STRG.2990.1_1_227_394	2R_Chromosome	23840406	23840576	-	FBtr0301162	FBgn0034911	23820354	23839864	+	GeneWithin1000nt	542
OG0004072	UA_STRG.2630.1_3_271_663	2R_Chromosome	22383276	22383670	-	FBtr0342989	FBgn0034723	22383134	22394015	+	GeneOverlap	0
OG0004072	UA_STRG.2630.1_3_271_663	2R_Chromosome	22383276	22383670	-	FBtr0071822	FBgn0034723	22383134	22394015	+	GeneOverlap	0
OG0004072	UA_STRG.2630.1_3_271_663	2R_Chromosome	22383276	22383670	-	FBtr0071821	FBgn0025878	22379637	22382675	+	GeneWithin1000nt	601
OG0002460	DK_STRG.13243.6_1_19_114	3R_Chromosome	9746190	9746287	+	FBtr0331694	FBgn0085438	9742877	9746367	-	GeneOverlap	0
OG0002460	DK_STRG.13243.6_1_19_114	3R_Chromosome	9746190	9746287	+	FBtr0345176	FBgn0037739	9746167	9747744	-	GeneOverlap	0
OG0002460	DK_STRG.13243.6_1_19_114	3R_Chromosome	9746190	9746287	+	FBtr0082167	FBgn0037739	9746167	9747506	-	GeneOverlap	0
OG0004089	UA_STRG.6658.1_1_127_396	3L_Chromosome	25640013	25640284	+	FBtr0346768	FBgn0267429	25236940	25670980	-	GeneOverlap	0
OG0001059	ZI_STRG.12391.1_2_1053_1298	3R_Chromosome	14242306	14242553	+	FBtr0347150	FBgn0262983	14234984	14244677	-	GeneOverlap	0
OG0001059	ZI_STRG.12391.1_2_1053_1298	3R_Chromosome	14242306	14242553	+	FBtr0306819	FBgn0262983	14236534	14244677	-	GeneOverlap	0
OG0000904	ES_STRG.4535.2_2_173_325	3L_Chromosome	9048996	9049150	+	FBtr0076523	FBgn0035957	9047439	9048724	+	GeneWithin1000nt	272
OG0000904	ES_STRG.4535.2_2_173_325	3L_Chromosome	9048996	9049150	+	FBtr0345030	FBgn0000116	9048781	9050356	-	GeneOverlap	0
OG0000904	ES_STRG.4535.2_2_173_325	3L_Chromosome	9048996	9049150	+	FBtr0076546	FBgn0000116	9048812	9051901	-	GeneOverlap	0
OG0000904	ES_STRG.4535.2_2_173_325	3L_Chromosome	9048996	9049150	+	FBtr0076545	FBgn0000116	9048880	9057581	-	GeneOverlap	0
OG0000904	ES_STRG.4535.2_2_173_325	3L_Chromosome	9048996	9049150	+	FBtr0331550	FBgn0000116	9048880	9053561	-	GeneOverlap	0
OG0000904	ES_STRG.4535.2_2_173_325	3L_Chromosome	9048996	9049150	+	FBtr0076544	FBgn0000116	9048812	9062948	-	GeneOverlap	0
OG0000904	ES_STRG.4535.2_2_173_325	3L_Chromosome	9048996	9049150	+	FBtr0112791	FBgn0000116	9048880	9066027	-	GeneOverlap	0
OG0000904	ES_STRG.4535.2_2_173_325	3L_Chromosome	9048996	9049150	+	FBtr0076543	FBgn0000116	9048880	9066027	-	GeneOverlap	0
OG0003569	SE_STRG.16411.1_2_736_918	Y_Chromosome	336610	336794	-	FBtr0346771	FBgn0267432	336381	563165	+	GeneOverlap	0
OG0001403	DK_STRG.13695.3_2_78_377	3R_Chromosome	14324842	14325143	+	FBtr0310001	FBgn0038223	14320191	14326689	-	GeneOverlap	0
OG0001403	DK_STRG.13695.3_2_78_377	3R_Chromosome	14324842	14325143	+	FBtr0310000	FBgn0038223	14321077	14326689	-	GeneOverlap	0
OG0001403	DK_STRG.13695.3_2_78_377	3R_Chromosome	14324842	14325143	+	FBtr0474641	FBgn0038223	14321077	14326689	-	GeneOverlap	0
OG0001403	DK_STRG.13695.3_2_78_377	3R_Chromosome	14324842	14325143	+	FBtr0273391	FBgn0038223	14321379	14326689	-	GeneOverlap	0
OG0000642	ES_STRG.5415.2_4_1118_1363	3L_Chromosome	15819732	15819979	+	FBtr0304975	FBgn0036534	15818734	15826423	-	GeneOverlap	0
OG0000995	UA_STRG.12846.2_1_183_407	3L_Chromosome	24183399	24183625	-	FBtr0111143	FBgn0011288	24074180	24299205	+	GeneOverlap	0
OG0000995	UA_STRG.12846.2_1_183_407	3L_Chromosome	24183399	24183625	-	FBtr0304625	FBgn0011288	24074180	24299205	+	GeneOverlap	0
OG0000521	FI_STRG.7946.2_1_739_843	2L_Chromosome	6481074	6481180	-	FBtr0345753	FBgn0086357	6477182	6480575	-	GeneWithin1000nt	499
OG0000521	FI_STRG.7946.2_1_739_843	2L_Chromosome	6481074	6481180	-	FBtr0079266	FBgn0086357	6477182	6480466	-	GeneWithin1000nt	608
OG0000521	FI_STRG.7946.2_1_739_843	2L_Chromosome	6481074	6481180	-	FBtr0079260	FBgn0031820	6480929	6487576	+	GeneOverlap	0
OG0000521	FI_STRG.7946.2_1_739_843	2L_Chromosome	6481074	6481180	-	FBtr0344764	FBgn0031820	6480929	6487166	+	GeneOverlap	0
OG0003461	SE_STRG.13361.1_1_410_556	3R_Chromosome	7072015	7072162	-	FBtr0334667	FBgn0037466	7067401	7071624	+	GeneWithin1000nt	391
OG0003461	SE_STRG.13361.1_1_410_556	3R_Chromosome	7072015	7072162	-	FBtr0305315	FBgn0037466	7067401	7071624	+	GeneWithin1000nt	391
OG0003461	SE_STRG.13361.1_1_410_556	3R_Chromosome	7072015	7072162	-	FBtr0081634	FBgn0037466	7067401	7071624	+	GeneWithin1000nt	391
OG0003461	SE_STRG.13361.1_1_410_556	3R_Chromosome	7072015	7072162	-	FBtr0305316	FBgn0037467	7071624	7074452	-	GeneOverlap	0
OG0003461	SE_STRG.13361.1_1_410_556	3R_Chromosome	7072015	7072162	-	FBtr0081643	FBgn0037467	7071624	7074452	-	GeneOverlap	0
OG0003894	UA_STRG.9207.1_2_714_899	2L_Chromosome	18257143	18257331	+	FBtr0343819	FBgn0051788	18257494	18257978	-	GeneWithin1000nt	163
OG0003894	UA_STRG.9207.1_2_714_899	2L_Chromosome	18257143	18257331	+	FBtr0081056	FBgn0051788	18257494	18257902	-	GeneWithin1000nt	163
OG0003894	UA_STRG.9207.1_2_714_899	2L_Chromosome	18257143	18257331	+	FBtr0343817	FBgn0261804	18159811	18275770	-	GeneOverlap	0
OG0003894	UA_STRG.9207.1_2_714_899	2L_Chromosome	18257143	18257331	+	FBtr0303280	FBgn0261804	18160421	18275770	-	GeneOverlap	0
OG0004771	TR_STRG.8068.1_8_1742_2134	2L_Chromosome	9760154	9760548	-	FBtr0079865	FBgn0270924	9758342	9762375	+	GeneOverlap	0
OG0002886	DK_STRG.13172.1_22_5592_5933	3R_Chromosome	9184726	9185070	+	FBtr0333667	FBgn0003165	9066343	9237025	-	GeneOverlap	0
OG0002886	DK_STRG.13172.1_22_5592_5933	3R_Chromosome	9184726	9185070	+	FBtr0081993	FBgn0003165	9067578	9226840	-	GeneOverlap	0
OG0002886	DK_STRG.13172.1_22_5592_5933	3R_Chromosome	9184726	9185070	+	FBtr0081991	FBgn0003165	9069757	9237682	-	GeneOverlap	0
OG0002886	DK_STRG.13172.1_22_5592_5933	3R_Chromosome	9184726	9185070	+	FBtr0081990	FBgn0003165	9069757	9237682	-	GeneOverlap	0
OG0002886	DK_STRG.13172.1_22_5592_5933	3R_Chromosome	9184726	9185070	+	FBtr0081992	FBgn0003165	9069757	9237025	-	GeneOverlap	0
OG0004248	UA_STRG.10158.4_2_155_364	X_Chromosome	2340522	2340733	-	FBtr0344007	FBgn0003079	2295466	2343870	+	GeneOverlap	0
OG0004248	UA_STRG.10158.4_2_155_364	X_Chromosome	2340522	2340733	-	FBtr0070401	FBgn0003079	2340298	2343870	+	GeneOverlap	0
OG0001234	DK_STRG.7769.3_1_105_197	2L_Chromosome	12108905	12108999	+	FBtr0345717	FBgn0263234	12109417	12110664	+	GeneWithin1000nt	418
OG0001234	DK_STRG.7769.3_1_105_197	2L_Chromosome	12108905	12108999	+	FBtr0080334	FBgn0263234	12109619	12110522	+	GeneWithin1000nt	620
OG0001234	DK_STRG.7769.3_1_105_197	2L_Chromosome	12108905	12108999	+	FBtr0346437	FBgn0015797	12107221	12109116	-	GeneOverlap	0
OG0001234	DK_STRG.7769.3_1_105_197	2L_Chromosome	12108905	12108999	+	FBtr0080361	FBgn0015797	12107287	12109116	-	GeneOverlap	0
OG0002647	DK_STRG.6431.1_1_415_534	2L_Chromosome	3975922	3976043	-	FBtr0308125	FBgn0051774	3902928	3991713	-	GeneOverlap	0
OG0002647	DK_STRG.6431.1_1_415_534	2L_Chromosome	3975922	3976043	-	FBtr0308126	FBgn0051774	3905524	3991713	-	GeneOverlap	0
OG0002647	DK_STRG.6431.1_1_415_534	2L_Chromosome	3975922	3976043	-	FBtr0308127	FBgn0051774	3905524	3991713	-	GeneOverlap	0
OG0001496	ES_STRG.10164.1_3_69_539	X_Chromosome	2468784	2469256	-	FBtr0070457	FBgn0040388	2444167	2470043	-	GeneOverlap	0
OG0001496	ES_STRG.10164.1_3_69_539	X_Chromosome	2468784	2469256	-	FBtr0334883	FBgn0040388	2444167	2470043	-	GeneOverlap	0
OG0001496	ES_STRG.10164.1_3_69_539	X_Chromosome	2468784	2469256	-	FBtr0303886	FBgn0040388	2444167	2470043	-	GeneOverlap	0
OG0001496	ES_STRG.10164.1_3_69_539	X_Chromosome	2468784	2469256	-	FBtr0303887	FBgn0040388	2444167	2470043	-	GeneOverlap	0
OG0002944	ES_STRG.13947.1_2_116_466	3R_Chromosome	8577284	8577636	-	FBtr0339322	FBgn0261929	8578205	8629996	+	GeneWithin1000nt	569
OG0002944	ES_STRG.13947.1_2_116_466	3R_Chromosome	8577284	8577636	-	FBtr0330144	FBgn0261929	8578205	8627677	+	GeneWithin1000nt	569
OG0002944	ES_STRG.13947.1_2_116_466	3R_Chromosome	8577284	8577636	-	FBtr0303603	FBgn0261929	8578205	8627677	+	GeneWithin1000nt	569
OG0001904	FI_STRG.8257.1_2_469_759	3R_Chromosome	15054757	15055048	+	FBtr0346114	FBgn0038282	15054930	15077206	-	GeneOverlap	0
OG0005193	ZI_STRG.13362.4_2_2_316	3R_Chromosome	9559249	9559565	+	FBtr0082114	FBgn0024833	9557712	9559525	-	GeneOverlap	0
OG0005193	ZI_STRG.13362.4_2_2_316	3R_Chromosome	9559249	9559565	+	FBtr0334654	FBgn0027950	9559760	9561533	+	GeneWithin1000nt	195
OG0005193	ZI_STRG.13362.4_2_2_316	3R_Chromosome	9559249	9559565	+	FBtr0082069	FBgn0027950	9559760	9561533	+	GeneWithin1000nt	195
OG0005193	ZI_STRG.13362.4_2_2_316	3R_Chromosome	9559249	9559565	+	FBtr0082068	FBgn0027950	9559760	9561533	+	GeneWithin1000nt	195
OG0001447	DK_STRG.6320.1_2_222_365	2L_Chromosome	3268426	3268572	+	FBtr0301033	FBgn0031513	3269437	3271806	+	GeneWithin1000nt	865
OG0003712	SE_STRG.16244.1_1_266_364	3R_Chromosome	31217451	31217551	+	FBtr0085772	FBgn0039830	31216145	31219630	-	GeneOverlap	0
OG0003712	SE_STRG.16244.1_1_266_364	3R_Chromosome	31217451	31217551	+	FBtr0305121	FBgn0039830	31216145	31219559	-	GeneOverlap	0
OG0003712	SE_STRG.16244.1_1_266_364	3R_Chromosome	31217451	31217551	+	FBtr0085773	FBgn0039830	31216145	31219559	-	GeneOverlap	0
OG0003712	SE_STRG.16244.1_1_266_364	3R_Chromosome	31217451	31217551	+	FBtr0085774	FBgn0039830	31216145	31219051	-	GeneOverlap	0
OG0003712	SE_STRG.16244.1_1_266_364	3R_Chromosome	31217451	31217551	+	FBtr0306237	FBgn0039830	31216770	31219051	-	GeneOverlap	0
OG0004997	TR_STRG.10972.5_3_375_716	X_Chromosome	8904739	8905080	+	FBtr0346163	FBgn0030067	8901699	8903761	+	GeneWithin1000nt	978
OG0004997	TR_STRG.10972.5_3_375_716	X_Chromosome	8904739	8905080	+	FBtr0071267	FBgn0011586	8904144	8906248	-	GeneOverlap	0
OG0004997	TR_STRG.10972.5_3_375_716	X_Chromosome	8904739	8905080	+	FBtr0333604	FBgn0011586	8904359	8905990	-	GeneOverlap	0
OG0004997	TR_STRG.10972.5_3_375_716	X_Chromosome	8904739	8905080	+	FBtr0310067	FBgn0011586	8904359	8905990	-	GeneOverlap	0
OG0004997	TR_STRG.10972.5_3_375_716	X_Chromosome	8904739	8905080	+	FBtr0333605	FBgn0011586	8904359	8905990	-	GeneOverlap	0
OG0004997	TR_STRG.10972.5_3_375_716	X_Chromosome	8904739	8905080	+	FBtr0071266	FBgn0011586	8904728	8906248	-	GeneOverlap	0
OG0000146	FI_STRG.13967.2_8_1854_2123	3R_Chromosome	5612496	5612767	+	FBtr0078741	FBgn0017550	5607275	5613112	-	GeneOverlap	0
OG0000146	FI_STRG.13967.2_8_1854_2123	3R_Chromosome	5612496	5612767	+	FBtr0078742	FBgn0017550	5607343	5613112	-	GeneOverlap	0
OG0000146	FI_STRG.13967.2_8_1854_2123	3R_Chromosome	5612496	5612767	+	FBtr0345140	FBgn0017550	5607343	5612810	-	GeneOverlap	0
OG0000146	FI_STRG.13967.2_8_1854_2123	3R_Chromosome	5612496	5612767	+	FBtr0078704	FBgn0019637	5613358	5615939	+	GeneWithin1000nt	591
OG0002707	DK_STRG.10900.2_8_1205_1489	X_Chromosome	12228766	12229052	-	FBtr0346335	FBgn0267001	12043698	12332165	+	GeneOverlap	0
OG0002707	DK_STRG.10900.2_8_1205_1489	X_Chromosome	12228766	12229052	-	FBtr0346129	FBgn0267001	12128286	12335214	+	GeneOverlap	0
OG0002707	DK_STRG.10900.2_8_1205_1489	X_Chromosome	12228766	12229052	-	FBtr0300203	FBgn0267001	12128286	12332165	+	GeneOverlap	0
OG0002707	DK_STRG.10900.2_8_1205_1489	X_Chromosome	12228766	12229052	-	FBtr0299860	FBgn0267001	12128286	12332165	+	GeneOverlap	0
OG0002707	DK_STRG.10900.2_8_1205_1489	X_Chromosome	12228766	12229052	-	FBtr0299859	FBgn0267001	12128286	12332165	+	GeneOverlap	0
OG0002707	DK_STRG.10900.2_8_1205_1489	X_Chromosome	12228766	12229052	-	FBtr0310078	FBgn0267001	12203798	12335214	+	GeneOverlap	0
OG0002707	DK_STRG.10900.2_8_1205_1489	X_Chromosome	12228766	12229052	-	FBtr0308223	FBgn0267001	12203798	12332165	+	GeneOverlap	0
OG0002707	DK_STRG.10900.2_8_1205_1489	X_Chromosome	12228766	12229052	-	FBtr0308222	FBgn0267001	12203798	12332165	+	GeneOverlap	0
OG0002707	DK_STRG.10900.2_8_1205_1489	X_Chromosome	12228766	12229052	-	FBtr0308221	FBgn0267001	12203798	12332165	+	GeneOverlap	0
OG0002707	DK_STRG.10900.2_8_1205_1489	X_Chromosome	12228766	12229052	-	FBtr0300201	FBgn0267001	12229923	12332165	+	GeneWithin1000nt	871
OG0002707	DK_STRG.10900.2_8_1205_1489	X_Chromosome	12228766	12229052	-	FBtr0299858	FBgn0267001	12230028	12332165	+	GeneWithin1000nt	976
OG0003339	ES_STRG.16668.2_4_818_1216	3R_Chromosome	29788935	29789339	-	FBtr0290076	FBgn0001297	29788936	29794113	+	GeneOverlap	0
OG0003339	ES_STRG.16668.2_4_818_1216	3R_Chromosome	29788935	29789339	-	FBtr0099988	FBgn0001297	29765995	29794113	+	GeneOverlap	0
OG0003339	ES_STRG.16668.2_4_818_1216	3R_Chromosome	29788935	29789339	-	FBtr0339165	FBgn0001297	29772892	29794113	+	GeneOverlap	0
OG0003339	ES_STRG.16668.2_4_818_1216	3R_Chromosome	29788935	29789339	-	FBtr0099989	FBgn0001297	29772892	29794113	+	GeneOverlap	0
OG0003339	ES_STRG.16668.2_4_818_1216	3R_Chromosome	29788935	29789339	-	FBtr0099990	FBgn0001297	29782609	29794113	+	GeneOverlap	0
OG0003787	SE_STRG.16303.1_17_3379_3960	3R_Chromosome	31660684	31661267	-	FBtr0085821	FBgn0039862	31622136	31664646	+	GeneOverlap	0
OG0003787	SE_STRG.16303.1_17_3379_3960	3R_Chromosome	31660684	31661267	-	FBtr0330107	FBgn0039862	31622136	31664646	+	GeneOverlap	0
OG0003769	SE_STRG.11978.1_3_293_700	X_Chromosome	19899329	19899738	-	FBtr0332993	FBgn0052529	19866146	19908108	+	GeneOverlap	0
OG0003769	SE_STRG.11978.1_3_293_700	X_Chromosome	19899329	19899738	-	FBtr0074800	FBgn0052529	19866146	19906687	+	GeneOverlap	0
OG0003769	SE_STRG.11978.1_3_293_700	X_Chromosome	19899329	19899738	-	FBtr0306520	FBgn0052529	19866194	19906687	+	GeneOverlap	0
OG0003769	SE_STRG.11978.1_3_293_700	X_Chromosome	19899329	19899738	-	FBtr0306521	FBgn0052529	19875749	19906687	+	GeneOverlap	0
OG0003769	SE_STRG.11978.1_3_293_700	X_Chromosome	19899329	19899738	-	FBtr0100839	FBgn0052529	19887353	19908108	+	GeneOverlap	0
OG0003769	SE_STRG.11978.1_3_293_700	X_Chromosome	19899329	19899738	-	FBtr0306522	FBgn0052529	19887353	19906687	+	GeneOverlap	0
OG0003769	SE_STRG.11978.1_3_293_700	X_Chromosome	19899329	19899738	-	FBtr0074801	FBgn0052529	19892142	19906687	+	GeneOverlap	0
OG0003769	SE_STRG.11978.1_3_293_700	X_Chromosome	19899329	19899738	-	FBtr0306523	FBgn0052529	19893829	19906687	+	GeneOverlap	0
OG0001334	DK_STRG.10463.1_1_46_180	3R_Chromosome	1388149	1388285	+	FBtr0392909	FBgn0267431	567076	2532932	+	GeneOverlap	0
OG0002629	DK_STRG.11497.2_1_138_227	X_Chromosome	16063867	16063958	-	FBtr0074260	FBgn0030722	16061902	16062898	-	GeneWithin1000nt	969
OG0002629	DK_STRG.11497.2_1_138_227	X_Chromosome	16063867	16063958	-	FBtr0074206	FBgn0030723	16063738	16070304	+	GeneOverlap	0
OG0003061	ES_STRG.15763.1_1_44_220	3R_Chromosome	22649662	22649840	-	FBtr0344409	FBgn0266418	22639808	22682176	+	GeneOverlap	0
OG0003061	ES_STRG.15763.1_1_44_220	3R_Chromosome	22649662	22649840	-	FBtr0344408	FBgn0266418	22639808	22682176	+	GeneOverlap	0
OG0002905	ES_STRG.3954.2_2_101_328	3L_Chromosome	5769277	5769506	-	FBtr0077100	FBgn0260936	5769002	5776271	+	GeneOverlap	0
OG0002905	ES_STRG.3954.2_2_101_328	3L_Chromosome	5769277	5769506	-	FBtr0307975	FBgn0260936	5769123	5775845	+	GeneOverlap	0
OG0002905	ES_STRG.3954.2_2_101_328	3L_Chromosome	5769277	5769506	-	FBtr0307976	FBgn0260936	5769123	5775845	+	GeneOverlap	0
OG0002905	ES_STRG.3954.2_2_101_328	3L_Chromosome	5769277	5769506	-	FBtr0077120	FBgn0035632	5767017	5768794	-	GeneWithin1000nt	483
OG0000382	FI_STRG.11214.1_1_24_134	X_Chromosome	6103831	6103943	-	FBtr0343930	FBgn0029843	6091205	6103971	+	GeneOverlap	0
OG0000382	FI_STRG.11214.1_1_24_134	X_Chromosome	6103831	6103943	-	FBtr0070872	FBgn0029843	6091770	6103971	+	GeneOverlap	0
OG0000382	FI_STRG.11214.1_1_24_134	X_Chromosome	6103831	6103943	-	FBtr0070873	FBgn0029843	6093869	6103971	+	GeneOverlap	0
OG0000382	FI_STRG.11214.1_1_24_134	X_Chromosome	6103831	6103943	-	FBtr0340032	FBgn0029843	6094586	6103971	+	GeneOverlap	0
OG0000382	FI_STRG.11214.1_1_24_134	X_Chromosome	6103831	6103943	-	FBtr0334984	FBgn0264386	6104085	6192483	-	GeneWithin1000nt	142
OG0004859	TR_STRG.9126.1_8_2049_2372	2L_Chromosome	17757816	17758141	-	FBtr0081015	FBgn0015609	17647053	17778340	-	GeneOverlap	0
OG0005665	ZI_STRG.7432.2_1_519_866	2L_Chromosome	5981938	5982287	-	FBtr0307068	FBgn0001942	5981764	5985909	+	GeneOverlap	0
OG0005665	ZI_STRG.7432.2_1_519_866	2L_Chromosome	5981938	5982287	-	FBtr0079175	FBgn0001942	5981764	5985579	+	GeneOverlap	0
OG0005665	ZI_STRG.7432.2_1_519_866	2L_Chromosome	5981938	5982287	-	FBtr0079176	FBgn0001942	5981764	5985559	+	GeneOverlap	0
OG0005665	ZI_STRG.7432.2_1_519_866	2L_Chromosome	5981938	5982287	-	FBtr0079178	FBgn0001942	5982363	5985579	+	GeneWithin1000nt	76
OG0005665	ZI_STRG.7432.2_1_519_866	2L_Chromosome	5981938	5982287	-	FBtr0331201	FBgn0001942	5982594	5985793	+	GeneWithin1000nt	307
OG0005665	ZI_STRG.7432.2_1_519_866	2L_Chromosome	5981938	5982287	-	FBtr0079177	FBgn0001942	5982594	5985579	+	GeneWithin1000nt	307
OG0005665	ZI_STRG.7432.2_1_519_866	2L_Chromosome	5981938	5982287	-	FBtr0079236	FBgn0000308	5972115	5981018	-	GeneWithin1000nt	920
OG0005665	ZI_STRG.7432.2_1_519_866	2L_Chromosome	5981938	5982287	-	FBtr0079233	FBgn0000308	5973203	5981018	-	GeneWithin1000nt	920
OG0005665	ZI_STRG.7432.2_1_519_866	2L_Chromosome	5981938	5982287	-	FBtr0309212	FBgn0000308	5973324	5981018	-	GeneWithin1000nt	920
OG0001686	SE_STRG.7333.5_1_16_201	2L_Chromosome	5042726	5042913	+	FBtr0301907	FBgn0031673	5040648	5044712	-	GeneOverlap	0
OG0001686	SE_STRG.7333.5_1_16_201	2L_Chromosome	5042726	5042913	+	FBtr0079033	FBgn0031673	5040648	5044008	-	GeneOverlap	0
OG0001686	SE_STRG.7333.5_1_16_201	2L_Chromosome	5042726	5042913	+	FBtr0301906	FBgn0031673	5040648	5043158	-	GeneOverlap	0
OG0001686	SE_STRG.7333.5_1_16_201	2L_Chromosome	5042726	5042913	+	FBtr0333539	FBgn0031673	5040648	5043158	-	GeneOverlap	0
OG0001686	SE_STRG.7333.5_1_16_201	2L_Chromosome	5042726	5042913	+	FBtr0079035	FBgn0031673	5040648	5043158	-	GeneOverlap	0
OG0001686	SE_STRG.7333.5_1_16_201	2L_Chromosome	5042726	5042913	+	FBtr0301905	FBgn0031673	5040648	5043158	-	GeneOverlap	0
OG0001686	SE_STRG.7333.5_1_16_201	2L_Chromosome	5042726	5042913	+	FBtr0079034	FBgn0031673	5040648	5043158	-	GeneOverlap	0
OG0001686	SE_STRG.7333.5_1_16_201	2L_Chromosome	5042726	5042913	+	FBtr0100049	FBgn0053995	5043270	5048365	+	GeneWithin1000nt	357
OG0001686	SE_STRG.7333.5_1_16_201	2L_Chromosome	5042726	5042913	+	FBtr0100048	FBgn0053995	5043270	5048365	+	GeneWithin1000nt	357
OG0001686	SE_STRG.7333.5_1_16_201	2L_Chromosome	5042726	5042913	+	FBtr0334124	FBgn0264743	5043270	5048365	+	GeneWithin1000nt	357
OG0001686	SE_STRG.7333.5_1_16_201	2L_Chromosome	5042726	5042913	+	FBtr0334127	FBgn0264743	5043270	5048365	+	GeneWithin1000nt	357
OG0001686	SE_STRG.7333.5_1_16_201	2L_Chromosome	5042726	5042913	+	FBtr0334125	FBgn0264743	5043270	5048365	+	GeneWithin1000nt	357
OG0001686	SE_STRG.7333.5_1_16_201	2L_Chromosome	5042726	5042913	+	FBtr0334121	FBgn0264742	5043270	5048365	+	GeneWithin1000nt	357
OG0001686	SE_STRG.7333.5_1_16_201	2L_Chromosome	5042726	5042913	+	FBtr0334123	FBgn0264742	5043270	5048365	+	GeneWithin1000nt	357
OG0001686	SE_STRG.7333.5_1_16_201	2L_Chromosome	5042726	5042913	+	FBtr0334119	FBgn0264742	5043270	5048365	+	GeneWithin1000nt	357
OG0001711	UA_STRG.4368.5_1_276_395	3L_Chromosome	8733146	8733267	+	FBtr0076574	FBgn0000356	8731944	8732599	+	GeneWithin1000nt	547
OG0001711	UA_STRG.4368.5_1_276_395	3L_Chromosome	8733146	8733267	+	FBtr0076593	FBgn0003149	8732858	8745310	-	GeneOverlap	0
OG0001711	UA_STRG.4368.5_1_276_395	3L_Chromosome	8733146	8733267	+	FBtr0076595	FBgn0003149	8732858	8738907	-	GeneOverlap	0
OG0001711	UA_STRG.4368.5_1_276_395	3L_Chromosome	8733146	8733267	+	FBtr0076594	FBgn0003149	8733293	8745310	-	GeneWithin1000nt	26
OG0001711	UA_STRG.4368.5_1_276_395	3L_Chromosome	8733146	8733267	+	FBtr0076596	FBgn0003149	8733293	8738907	-	GeneWithin1000nt	26
OG0000765	FI_STRG.11643.4_1_26_262	X_Chromosome	9609033	9609271	-	FBtr0071366	FBgn0027084	9606363	9608884	-	GeneWithin1000nt	149
OG0000765	FI_STRG.11643.4_1_26_262	X_Chromosome	9609033	9609271	-	FBtr0303560	FBgn0027084	9606363	9608841	-	GeneWithin1000nt	192
OG0000765	FI_STRG.11643.4_1_26_262	X_Chromosome	9609033	9609271	-	FBtr0071367	FBgn0027084	9606363	9608841	-	GeneWithin1000nt	192
OG0000765	FI_STRG.11643.4_1_26_262	X_Chromosome	9609033	9609271	-	FBtr0303710	FBgn0261931	9608946	9623243	+	GeneOverlap	0
OG0000765	FI_STRG.11643.4_1_26_262	X_Chromosome	9609033	9609271	-	FBtr0303708	FBgn0261931	9608946	9622441	+	GeneOverlap	0
OG0000730	FI_STRG.15995.3_1_10_291	3R_Chromosome	22448127	22448410	-	FBtr0300623	FBgn0085317	22446763	22447263	-	GeneWithin1000nt	864
OG0000730	FI_STRG.15995.3_1_10_291	3R_Chromosome	22448127	22448410	-	FBtr0112609	FBgn0085405	22448099	22460749	+	GeneOverlap	0
OG0000730	FI_STRG.15995.3_1_10_291	3R_Chromosome	22448127	22448410	-	FBtr0112608	FBgn0085405	22448099	22459421	+	GeneOverlap	0
OG0004682	TR_STRG.3952.3_8_1755_1934	3L_Chromosome	5652573	5652754	+	FBtr0345593	FBgn0035625	5630983	5652094	+	GeneWithin1000nt	479
OG0004409	UA_STRG.15124.1_2_597_731	X_Chromosome	1255212	1255348	-	FBtr0345507	FBgn0028550	1242740	1275284	-	GeneOverlap	0
OG0004409	UA_STRG.15124.1_2_597_731	X_Chromosome	1255212	1255348	-	FBtr0070244	FBgn0028550	1242740	1275284	-	GeneOverlap	0
OG0004409	UA_STRG.15124.1_2_597_731	X_Chromosome	1255212	1255348	-	FBtr0330391	FBgn0028550	1242740	1275284	-	GeneOverlap	0
OG0004473	UA_STRG.7737.1_1_742_900	2L_Chromosome	7031227	7031387	+	FBtr0079427	FBgn0031882	7030493	7032606	-	GeneOverlap	0
OG0004473	UA_STRG.7737.1_1_742_900	2L_Chromosome	7031227	7031387	+	FBtr0079426	FBgn0031882	7030493	7032606	-	GeneOverlap	0
OG0004473	UA_STRG.7737.1_1_742_900	2L_Chromosome	7031227	7031387	+	FBtr0079428	FBgn0031882	7030493	7032606	-	GeneOverlap	0
OG0004473	UA_STRG.7737.1_1_742_900	2L_Chromosome	7031227	7031387	+	FBtr0309323	FBgn0031882	7031235	7032606	-	GeneOverlap	0
OG0005681	ZI_STRG.12026.1_2_200_418	X_Chromosome	19767782	19768006	-	FBtr0307537	FBgn0259789	19766465	19783548	-	GeneOverlap	0
OG0004097	UA_STRG.16444.3_1_226_432	3R_Chromosome	28887460	28887668	+	FBtr0301017	FBgn0053203	28870606	28887709	-	GeneOverlap	0
OG0004097	UA_STRG.16444.3_1_226_432	3R_Chromosome	28887460	28887668	+	FBtr0330302	FBgn0053203	28870606	28887709	-	GeneOverlap	0
OG0004097	UA_STRG.16444.3_1_226_432	3R_Chromosome	28887460	28887668	+	FBtr0301016	FBgn0053203	28870612	28887709	-	GeneOverlap	0
OG0004097	UA_STRG.16444.3_1_226_432	3R_Chromosome	28887460	28887668	+	FBtr0299742	FBgn0265998	28888073	28922772	+	GeneWithin1000nt	405
OG0004097	UA_STRG.16444.3_1_226_432	3R_Chromosome	28887460	28887668	+	FBtr0299749	FBgn0265998	28888073	28922772	+	GeneWithin1000nt	405
OG0004097	UA_STRG.16444.3_1_226_432	3R_Chromosome	28887460	28887668	+	FBtr0299745	FBgn0265998	28888073	28921965	+	GeneWithin1000nt	405
OG0004097	UA_STRG.16444.3_1_226_432	3R_Chromosome	28887460	28887668	+	FBtr0299750	FBgn0265998	28888073	28921965	+	GeneWithin1000nt	405
OG0002356	FI_STRG.7938.1_1_87_206	2L_Chromosome	6426181	6426302	-	FBtr0079257	FBgn0263278	6424336	6426371	+	GeneOverlap	0
OG0002356	FI_STRG.7938.1_1_87_206	2L_Chromosome	6426181	6426302	-	FBtr0345720	FBgn0031813	6426724	6448022	-	GeneWithin1000nt	422
OG0002809	DK_STRG.2087.3_2_190_381	2R_Chromosome	18745530	18745729	-	FBtr0086642	FBgn0034383	18743806	18744996	-	GeneWithin1000nt	534
OG0002809	DK_STRG.2087.3_2_190_381	2R_Chromosome	18745530	18745729	-	FBtr0345672	FBgn0053147	18718114	18754675	+	GeneOverlap	0
OG0002809	DK_STRG.2087.3_2_190_381	2R_Chromosome	18745530	18745729	-	FBtr0086608	FBgn0053147	18718114	18754521	+	GeneOverlap	0
OG0003457	SE_STRG.11883.1_3_312_440	X_Chromosome	19230690	19230820	-	FBtr0074674	FBgn0031001	19220622	19235910	+	GeneOverlap	0
OG0003457	SE_STRG.11883.1_3_312_440	X_Chromosome	19230690	19230820	-	FBtr0332392	FBgn0031001	19220622	19235910	+	GeneOverlap	0
OG0003796	UA_STRG.4172.1_1_43_243	3R_Chromosome	3048103	3048305	+	FBtr0445191	FBgn0267430	2554162	3263582	-	GeneOverlap	0
OG0000222	FI_STRG.14829.2_2_857_1054	3R_Chromosome	1379022	1379222	-	FBtr0392909	FBgn0267431	567076	2532932	+	GeneOverlap	0
OG0000255	FI_STRG.15549.1_2_486_632	3L_Chromosome	1511611	1511760	-	FBtr0072697	FBgn0261243	1502843	1523380	+	GeneOverlap	0
OG0000255	FI_STRG.15549.1_2_486_632	3L_Chromosome	1511611	1511760	-	FBtr0072706	FBgn0011204	1503226	1517271	-	GeneOverlap	0
OG0005316	ZI_STRG.11415.2_2_554_787	X_Chromosome	14929952	14930187	-	FBtr0347266	FBgn0264078	14925991	14933013	+	GeneOverlap	0
OG0005316	ZI_STRG.11415.2_2_554_787	X_Chromosome	14929952	14930187	-	FBtr0300434	FBgn0264078	14929721	14933583	+	GeneOverlap	0
OG0005316	ZI_STRG.11415.2_2_554_787	X_Chromosome	14929952	14930187	-	FBtr0073954	FBgn0264078	14929721	14932652	+	GeneOverlap	0
OG0005316	ZI_STRG.11415.2_2_554_787	X_Chromosome	14929952	14930187	-	FBtr0300435	FBgn0264078	14930316	14933583	+	GeneWithin1000nt	129
OG0005316	ZI_STRG.11415.2_2_554_787	X_Chromosome	14929952	14930187	-	FBtr0330215	FBgn0264078	14839376	14933946	+	GeneOverlap	0
OG0005316	ZI_STRG.11415.2_2_554_787	X_Chromosome	14929952	14930187	-	FBtr0073951	FBgn0264078	14839376	14933583	+	GeneOverlap	0
OG0005316	ZI_STRG.11415.2_2_554_787	X_Chromosome	14929952	14930187	-	FBtr0073952	FBgn0264078	14839376	14933583	+	GeneOverlap	0
OG0005316	ZI_STRG.11415.2_2_554_787	X_Chromosome	14929952	14930187	-	FBtr0073949	FBgn0264078	14839376	14933583	+	GeneOverlap	0
OG0005316	ZI_STRG.11415.2_2_554_787	X_Chromosome	14929952	14930187	-	FBtr0330217	FBgn0264078	14839376	14933583	+	GeneOverlap	0
OG0005316	ZI_STRG.11415.2_2_554_787	X_Chromosome	14929952	14930187	-	FBtr0073950	FBgn0264078	14839376	14933583	+	GeneOverlap	0
OG0005316	ZI_STRG.11415.2_2_554_787	X_Chromosome	14929952	14930187	-	FBtr0330214	FBgn0264078	14839376	14933013	+	GeneOverlap	0
OG0005316	ZI_STRG.11415.2_2_554_787	X_Chromosome	14929952	14930187	-	FBtr0330216	FBgn0264078	14839968	14933583	+	GeneOverlap	0
OG0001972	FI_STRG.17099.1_1_9_131	3R_Chromosome	30727912	30728036	-	FBtr0339513	FBgn0039797	30726087	30728052	+	GeneOverlap	0
OG0001972	FI_STRG.17099.1_1_9_131	3R_Chromosome	30727912	30728036	-	FBtr0085699	FBgn0039797	30726087	30727997	+	GeneOverlap	0
OG0001125	FI_STRG.6536.3_1_46_189	2L_Chromosome	21202477	21202622	+	FBtr0343873	FBgn0051988	21201493	21202802	-	GeneOverlap	0
OG0001125	FI_STRG.6536.3_1_46_189	2L_Chromosome	21202477	21202622	+	FBtr0081490	FBgn0051988	21201535	21202709	-	GeneOverlap	0
OG0003522	SE_STRG.3825.2_7_2949_3596	3L_Chromosome	5158730	5159377	+	FBtr0333288	FBgn0052423	5155821	5184797	-	GeneOverlap	0
OG0003522	SE_STRG.3825.2_7_2949_3596	3L_Chromosome	5158730	5159377	+	FBtr0333289	FBgn0052423	5158795	5184797	-	GeneOverlap	0
OG0003522	SE_STRG.3825.2_7_2949_3596	3L_Chromosome	5158730	5159377	+	FBtr0077174	FBgn0052423	5155821	5248448	-	GeneOverlap	0
OG0003522	SE_STRG.3825.2_7_2949_3596	3L_Chromosome	5158730	5159377	+	FBtr0308859	FBgn0052423	5157908	5277944	-	GeneOverlap	0
OG0005612	ZI_STRG.3425.2_2_127_249	3L_Chromosome	3179104	3179229	-	FBtr0073035	FBgn0283724	3178930	3185287	+	GeneOverlap	0
OG0005612	ZI_STRG.3425.2_2_127_249	3L_Chromosome	3179104	3179229	-	FBtr0332097	FBgn0283724	3178930	3185287	+	GeneOverlap	0
OG0005612	ZI_STRG.3425.2_2_127_249	3L_Chromosome	3179104	3179229	-	FBtr0332098	FBgn0283724	3178930	3185287	+	GeneOverlap	0
OG0005612	ZI_STRG.3425.2_2_127_249	3L_Chromosome	3179104	3179229	-	FBtr0073036	FBgn0283724	3178930	3185287	+	GeneOverlap	0
OG0005612	ZI_STRG.3425.2_2_127_249	3L_Chromosome	3179104	3179229	-	FBtr0332099	FBgn0283724	3178930	3185287	+	GeneOverlap	0
OG0005612	ZI_STRG.3425.2_2_127_249	3L_Chromosome	3179104	3179229	-	FBtr0307018	FBgn0035410	3172817	3178580	-	GeneWithin1000nt	524
OG0004950	TR_STRG.15092.1_1_303_458	3R_Chromosome	20451185	20451342	-	FBtr0346115	FBgn0262869	20378458	20484588	-	GeneOverlap	0
OG0004950	TR_STRG.15092.1_1_303_458	3R_Chromosome	20451185	20451342	-	FBtr0306204	FBgn0262869	20378996	20484588	-	GeneOverlap	0
OG0004950	TR_STRG.15092.1_1_303_458	3R_Chromosome	20451185	20451342	-	FBtr0306200	FBgn0262869	20378996	20484588	-	GeneOverlap	0
OG0004950	TR_STRG.15092.1_1_303_458	3R_Chromosome	20451185	20451342	-	FBtr0306202	FBgn0262869	20378996	20484588	-	GeneOverlap	0
OG0004950	TR_STRG.15092.1_1_303_458	3R_Chromosome	20451185	20451342	-	FBtr0330033	FBgn0262869	20378996	20484588	-	GeneOverlap	0
OG0004950	TR_STRG.15092.1_1_303_458	3R_Chromosome	20451185	20451342	-	FBtr0306201	FBgn0262869	20378996	20484588	-	GeneOverlap	0
OG0004950	TR_STRG.15092.1_1_303_458	3R_Chromosome	20451185	20451342	-	FBtr0306205	FBgn0262869	20400264	20484588	-	GeneOverlap	0
OG0004663	TR_STRG.4511.2_1_173_277	3L_Chromosome	9710600	9710698	+	FBtr0076396	FBgn0036032	9704331	9710329	+	GeneWithin1000nt	271
OG0004663	TR_STRG.4511.2_1_173_277	3L_Chromosome	9710600	9710698	+	FBtr0330098	FBgn0036032	9704331	9709709	+	GeneWithin1000nt	891
OG0004663	TR_STRG.4511.2_1_173_277	3L_Chromosome	9710600	9710698	+	FBtr0076413	FBgn0040475	9710422	9713827	-	GeneOverlap	0
OG0004194	UA_STRG.793.1_4_1023_1307	2R_Chromosome	9183625	9183911	-	FBtr0089933	FBgn0002567	9177864	9186342	-	GeneOverlap	0
OG0004194	UA_STRG.793.1_4_1023_1307	2R_Chromosome	9183625	9183911	-	FBtr0089932	FBgn0002567	9177864	9186342	-	GeneOverlap	0
OG0004194	UA_STRG.793.1_4_1023_1307	2R_Chromosome	9183625	9183911	-	FBtr0089934	FBgn0002567	9177864	9186342	-	GeneOverlap	0
OG0005314	ZI_STRG.15998.3_5_591_743	3R_Chromosome	30439319	30439473	-	FBtr0339141	FBgn0039770	30435177	30443599	-	GeneOverlap	0
OG0005314	ZI_STRG.15998.3_5_591_743	3R_Chromosome	30439319	30439473	-	FBtr0113310	FBgn0039770	30435311	30443599	-	GeneOverlap	0
OG0002724	DK_STRG.4466.1_4_511_834	3L_Chromosome	16314613	16314938	-	FBtr0303000	FBgn0036603	16314285	16315149	+	GeneOverlap	0
OG0001420	SE_STRG.10184.3_5_561_788	X_Chromosome	3954658	3954887	-	FBtr0342739	FBgn0029687	3948975	3955442	+	GeneOverlap	0
OG0001420	SE_STRG.10184.3_5_561_788	X_Chromosome	3954658	3954887	-	FBtr0070616	FBgn0029687	3948975	3954086	+	GeneWithin1000nt	572
OG0001420	SE_STRG.10184.3_5_561_788	X_Chromosome	3954658	3954887	-	FBtr0070617	FBgn0029687	3948975	3954086	+	GeneWithin1000nt	572
OG0001420	SE_STRG.10184.3_5_561_788	X_Chromosome	3954658	3954887	-	FBtr0070618	FBgn0029687	3949265	3955442	+	GeneOverlap	0
OG0001420	SE_STRG.10184.3_5_561_788	X_Chromosome	3954658	3954887	-	FBtr0342740	FBgn0029688	3955543	3965327	-	GeneWithin1000nt	656
OG0001420	SE_STRG.10184.3_5_561_788	X_Chromosome	3954658	3954887	-	FBtr0070626	FBgn0029688	3955543	3965327	-	GeneWithin1000nt	656
OG0001823	TR_STRG.7708.2_1_235_366	2L_Chromosome	7078962	7079095	-	FBtr0079423	FBgn0031888	7069536	7084635	-	GeneOverlap	0
OG0004255	UA_STRG.3970.2_1_18_113	3L_Chromosome	6152021	6152119	+	FBtr0076995	FBgn0020645	6151304	6151803	+	GeneWithin1000nt	218
OG0004255	UA_STRG.3970.2_1_18_113	3L_Chromosome	6152021	6152119	+	FBtr0077021	FBgn0020765	6152050	6152745	-	GeneOverlap	0
OG0001515	ES_STRG.12306.1_1_236_448	X_Chromosome	19887043	19887257	-	FBtr0074802	FBgn0086782	19886108	19890060	-	GeneOverlap	0
OG0001515	ES_STRG.12306.1_1_236_448	X_Chromosome	19887043	19887257	-	FBtr0332993	FBgn0052529	19866146	19908108	+	GeneOverlap	0
OG0001515	ES_STRG.12306.1_1_236_448	X_Chromosome	19887043	19887257	-	FBtr0074800	FBgn0052529	19866146	19906687	+	GeneOverlap	0
OG0001515	ES_STRG.12306.1_1_236_448	X_Chromosome	19887043	19887257	-	FBtr0306520	FBgn0052529	19866194	19906687	+	GeneOverlap	0
OG0001515	ES_STRG.12306.1_1_236_448	X_Chromosome	19887043	19887257	-	FBtr0306521	FBgn0052529	19875749	19906687	+	GeneOverlap	0
OG0001515	ES_STRG.12306.1_1_236_448	X_Chromosome	19887043	19887257	-	FBtr0100839	FBgn0052529	19887353	19908108	+	GeneWithin1000nt	96
OG0001515	ES_STRG.12306.1_1_236_448	X_Chromosome	19887043	19887257	-	FBtr0306522	FBgn0052529	19887353	19906687	+	GeneWithin1000nt	96
OG0001918	FI_STRG.12014.1_1_583_720	2R_Chromosome	17365745	17365884	+	FBtr0310346	FBgn0265487	17216549	17379376	+	GeneOverlap	0
OG0001918	FI_STRG.12014.1_1_583_720	2R_Chromosome	17365745	17365884	+	FBtr0480511	FBgn0265487	17265518	17379376	+	GeneOverlap	0
OG0001918	FI_STRG.12014.1_1_583_720	2R_Chromosome	17365745	17365884	+	FBtr0086994	FBgn0265487	17265518	17379376	+	GeneOverlap	0
OG0001918	FI_STRG.12014.1_1_583_720	2R_Chromosome	17365745	17365884	+	FBtr0310059	FBgn0265487	17265518	17379376	+	GeneOverlap	0
OG0001918	FI_STRG.12014.1_1_583_720	2R_Chromosome	17365745	17365884	+	FBtr0310058	FBgn0265487	17265518	17379376	+	GeneOverlap	0
OG0001918	FI_STRG.12014.1_1_583_720	2R_Chromosome	17365745	17365884	+	FBtr0336940	FBgn0265487	17265518	17365386	+	GeneWithin1000nt	359
OG0001918	FI_STRG.12014.1_1_583_720	2R_Chromosome	17365745	17365884	+	FBtr0336942	FBgn0265487	17265518	17365386	+	GeneWithin1000nt	359
OG0001918	FI_STRG.12014.1_1_583_720	2R_Chromosome	17365745	17365884	+	FBtr0336941	FBgn0265487	17265518	17365386	+	GeneWithin1000nt	359
OG0001918	FI_STRG.12014.1_1_583_720	2R_Chromosome	17365745	17365884	+	FBtr0306604	FBgn0265487	17265518	17365386	+	GeneWithin1000nt	359
OG0001918	FI_STRG.12014.1_1_583_720	2R_Chromosome	17365745	17365884	+	FBtr0306603	FBgn0265487	17265518	17365386	+	GeneWithin1000nt	359
OG0001918	FI_STRG.12014.1_1_583_720	2R_Chromosome	17365745	17365884	+	FBtr0306601	FBgn0265487	17265518	17365386	+	GeneWithin1000nt	359
OG0001918	FI_STRG.12014.1_1_583_720	2R_Chromosome	17365745	17365884	+	FBtr0306606	FBgn0265487	17265518	17365386	+	GeneWithin1000nt	359
OG0001918	FI_STRG.12014.1_1_583_720	2R_Chromosome	17365745	17365884	+	FBtr0482313	FBgn0265487	17275410	17373161	+	GeneOverlap	0
OG0004200	UA_STRG.9954.3_2_133_270	X_Chromosome	597876	598015	-	FBtr0070110	FBgn0261930	591042	597819	+	GeneWithin1000nt	57
OG0004200	UA_STRG.9954.3_2_133_270	X_Chromosome	597876	598015	-	FBtr0110929	FBgn0261930	582121	598151	+	GeneOverlap	0
OG0004200	UA_STRG.9954.3_2_133_270	X_Chromosome	597876	598015	-	FBtr0339434	FBgn0025633	585081	620195	-	GeneOverlap	0
OG0004836	TR_STRG.8217.1_4_777_1022	2L_Chromosome	10636404	10636651	-	FBtr0331373	FBgn0032271	10629352	10638471	-	GeneOverlap	0
OG0003642	SE_STRG.7704.2_1_480_575	2L_Chromosome	8074593	8074690	+	FBtr0079542	FBgn0010287	8072895	8073948	+	GeneWithin1000nt	645
OG0003642	SE_STRG.7704.2_1_480_575	2L_Chromosome	8074593	8074690	+	FBtr0079543	FBgn0267488	8074117	8082982	-	GeneOverlap	0
OG0004136	UA_STRG.15026.1_1_374_514	3R_Chromosome	18135450	18135597	-	FBtr0344633	FBgn0003499	18122061	18135583	+	GeneOverlap	0
OG0003813	UA_STRG.2908.1_3_188_520	2R_Chromosome	23979702	23980027	-	FBtr0343282	FBgn0005612	23978801	23985177	+	GeneOverlap	0
OG0003813	UA_STRG.2908.1_3_188_520	2R_Chromosome	23979702	23980027	-	FBtr0072157	FBgn0005612	23979099	23985177	+	GeneOverlap	0
OG0003813	UA_STRG.2908.1_3_188_520	2R_Chromosome	23979702	23980027	-	FBtr0072158	FBgn0005612	23979895	23985177	+	GeneOverlap	0
OG0000185	FI_STRG.11320.1_1_488_757	3R_Chromosome	3138387	3138658	+	FBtr0445191	FBgn0267430	2554162	3263582	-	GeneOverlap	0
OG0003452	SE_STRG.9514.1_2_467_679	2L_Chromosome	21664077	21664292	-	FBtr0100618	FBgn0032957	21663806	21671513	-	GeneOverlap	0
OG0003452	SE_STRG.9514.1_2_467_679	2L_Chromosome	21664077	21664292	-	FBtr0085917	FBgn0032957	21663806	21670197	-	GeneOverlap	0
OG0003452	SE_STRG.9514.1_2_467_679	2L_Chromosome	21664077	21664292	-	FBtr0085899	FBgn0032956	21658735	21663698	+	GeneWithin1000nt	379
OG0003452	SE_STRG.9514.1_2_467_679	2L_Chromosome	21664077	21664292	-	FBtr0085900	FBgn0032956	21658735	21663210	+	GeneWithin1000nt	867
OG0003452	SE_STRG.9514.1_2_467_679	2L_Chromosome	21664077	21664292	-	FBtr0332967	FBgn0032957	21663806	21677530	-	GeneOverlap	0
OG0003452	SE_STRG.9514.1_2_467_679	2L_Chromosome	21664077	21664292	-	FBtr0085918	FBgn0032957	21663806	21677530	-	GeneOverlap	0
OG0003452	SE_STRG.9514.1_2_467_679	2L_Chromosome	21664077	21664292	-	FBtr0304885	FBgn0032957	21663806	21677530	-	GeneOverlap	0
OG0003452	SE_STRG.9514.1_2_467_679	2L_Chromosome	21664077	21664292	-	FBtr0085915	FBgn0032957	21663806	21677230	-	GeneOverlap	0
OG0003452	SE_STRG.9514.1_2_467_679	2L_Chromosome	21664077	21664292	-	FBtr0085914	FBgn0032957	21663806	21676227	-	GeneOverlap	0
OG0003086	ES_STRG.8986.1_3_536_1114	3L_Chromosome	14446155	14446736	-	FBtr0273428	FBgn0087007	14412828	14448573	-	GeneOverlap	0
OG0003086	ES_STRG.8986.1_3_536_1114	3L_Chromosome	14446155	14446736	-	FBtr0273422	FBgn0087007	14412991	14536276	-	GeneOverlap	0
OG0003086	ES_STRG.8986.1_3_536_1114	3L_Chromosome	14446155	14446736	-	FBtr0308596	FBgn0087007	14412991	14536276	-	GeneOverlap	0
OG0003086	ES_STRG.8986.1_3_536_1114	3L_Chromosome	14446155	14446736	-	FBtr0273427	FBgn0087007	14412991	14510074	-	GeneOverlap	0
OG0003086	ES_STRG.8986.1_3_536_1114	3L_Chromosome	14446155	14446736	-	FBtr0273423	FBgn0087007	14412991	14476688	-	GeneOverlap	0
OG0002203	FI_STRG.9580.6_3_692_889	2L_Chromosome	16842915	16843114	+	FBtr0080926	FBgn0032614	16843209	16848716	-	GeneWithin1000nt	95
OG0002203	FI_STRG.9580.6_3_692_889	2L_Chromosome	16842915	16843114	+	FBtr0332333	FBgn0032614	16843209	16848716	-	GeneWithin1000nt	95
OG0002203	FI_STRG.9580.6_3_692_889	2L_Chromosome	16842915	16843114	+	FBtr0080927	FBgn0032614	16843209	16847197	-	GeneWithin1000nt	95
OG0002203	FI_STRG.9580.6_3_692_889	2L_Chromosome	16842915	16843114	+	FBtr0345747	FBgn0032614	16842300	16848716	-	GeneOverlap	0
OG0002203	FI_STRG.9580.6_3_692_889	2L_Chromosome	16842915	16843114	+	FBtr0332334	FBgn0032614	16842347	16847197	-	GeneOverlap	0
OG0002659	DK_STRG.13287.3_2_189_386	3R_Chromosome	10101683	10101882	+	FBtr0082200	FBgn0028734	10101420	10108342	-	GeneOverlap	0
OG0002659	DK_STRG.13287.3_2_189_386	3R_Chromosome	10101683	10101882	+	FBtr0335049	FBgn0028734	10101576	10108342	-	GeneOverlap	0
OG0002659	DK_STRG.13287.3_2_189_386	3R_Chromosome	10101683	10101882	+	FBtr0301386	FBgn0028734	10101576	10108342	-	GeneOverlap	0
OG0002659	DK_STRG.13287.3_2_189_386	3R_Chromosome	10101683	10101882	+	FBtr0082198	FBgn0028734	10101420	10110121	-	GeneOverlap	0
OG0002659	DK_STRG.13287.3_2_189_386	3R_Chromosome	10101683	10101882	+	FBtr0308123	FBgn0028734	10101420	10110121	-	GeneOverlap	0
OG0002659	DK_STRG.13287.3_2_189_386	3R_Chromosome	10101683	10101882	+	FBtr0082197	FBgn0028734	10102474	10110121	-	GeneWithin1000nt	592
OG0002659	DK_STRG.13287.3_2_189_386	3R_Chromosome	10101683	10101882	+	FBtr0347104	FBgn0028734	10102725	10109985	-	GeneWithin1000nt	843
OG0002659	DK_STRG.13287.3_2_189_386	3R_Chromosome	10101683	10101882	+	FBtr0347105	FBgn0028734	10102725	10109608	-	GeneWithin1000nt	843
OG0002659	DK_STRG.13287.3_2_189_386	3R_Chromosome	10101683	10101882	+	FBtr0082199	FBgn0028734	10102725	10109223	-	GeneWithin1000nt	843
OG0002604	DK_STRG.3040.1_1_575_667	2R_Chromosome	25185608	25185702	+	FBtr0333173	FBgn0035094	25183628	25188808	-	GeneOverlap	0
OG0002604	DK_STRG.3040.1_1_575_667	2R_Chromosome	25185608	25185702	+	FBtr0333171	FBgn0035094	25185126	25190124	-	GeneOverlap	0
OG0002604	DK_STRG.3040.1_1_575_667	2R_Chromosome	25185608	25185702	+	FBtr0333170	FBgn0035094	25185126	25188808	-	GeneOverlap	0
OG0002604	DK_STRG.3040.1_1_575_667	2R_Chromosome	25185608	25185702	+	FBtr0333172	FBgn0035094	25185126	25255318	-	GeneOverlap	0
OG0003748	SE_STRG.8848.1_1_35_301	2L_Chromosome	16455036	16455306	-	FBtr0342945	FBgn0020414	16451060	16455194	+	GeneOverlap	0
OG0003748	SE_STRG.8848.1_1_35_301	2L_Chromosome	16455036	16455306	-	FBtr0080863	FBgn0020414	16451060	16454538	+	GeneWithin1000nt	498
OG0001785	UA_STRG.10807.1_2_156_491	X_Chromosome	7615925	7616262	-	FBtr0331733	FBgn0004198	7608428	7678859	+	GeneOverlap	0
OG0001785	UA_STRG.10807.1_2_156_491	X_Chromosome	7615925	7616262	-	FBtr0071068	FBgn0004198	7609148	7678259	+	GeneOverlap	0
OG0000821	DK_STRG.11763.2_3_346_627	X_Chromosome	18377237	18377519	-	FBtr0112878	FBgn0265784	18366561	18377864	+	GeneOverlap	0
OG0000821	DK_STRG.11763.2_3_346_627	X_Chromosome	18377237	18377519	-	FBtr0112879	FBgn0265784	18366561	18377864	+	GeneOverlap	0
OG0000821	DK_STRG.11763.2_3_346_627	X_Chromosome	18377237	18377519	-	FBtr0310341	FBgn0265784	18366561	18376817	+	GeneWithin1000nt	420
OG0000821	DK_STRG.11763.2_3_346_627	X_Chromosome	18377237	18377519	-	FBtr0479857	FBgn0265784	18370984	18376817	+	GeneWithin1000nt	420
OG0000821	DK_STRG.11763.2_3_346_627	X_Chromosome	18377237	18377519	-	FBtr0446106	FBgn0265784	18370984	18376817	+	GeneWithin1000nt	420
OG0000821	DK_STRG.11763.2_3_346_627	X_Chromosome	18377237	18377519	-	FBtr0310340	FBgn0265784	18370984	18376817	+	GeneWithin1000nt	420
OG0000821	DK_STRG.11763.2_3_346_627	X_Chromosome	18377237	18377519	-	FBtr0074557	FBgn0265784	18371261	18376817	+	GeneWithin1000nt	420
OG0000821	DK_STRG.11763.2_3_346_627	X_Chromosome	18377237	18377519	-	FBtr0074555	FBgn0265784	18371261	18376817	+	GeneWithin1000nt	420
OG0000821	DK_STRG.11763.2_3_346_627	X_Chromosome	18377237	18377519	-	FBtr0333247	FBgn0004957	18377521	18379854	-	GeneWithin1000nt	2
OG0000821	DK_STRG.11763.2_3_346_627	X_Chromosome	18377237	18377519	-	FBtr0074577	FBgn0004957	18377521	18379851	-	GeneWithin1000nt	2
OG0000821	DK_STRG.11763.2_3_346_627	X_Chromosome	18377237	18377519	-	FBtr0310487	FBgn0004957	18378004	18379851	-	GeneWithin1000nt	485
OG0000821	DK_STRG.11763.2_3_346_627	X_Chromosome	18377237	18377519	-	FBtr0346093	FBgn0265784	18366357	18376817	+	GeneWithin1000nt	420
OG0001998	FI_STRG.4755.1_8_4429_4740	3L_Chromosome	11004944	11005269	-	FBtr0345346	FBgn0013469	10981171	11009188	-	GeneOverlap	0
OG0001998	FI_STRG.4755.1_8_4429_4740	3L_Chromosome	11004944	11005269	-	FBtr0333361	FBgn0013469	10981171	11008833	-	GeneOverlap	0
OG0001998	FI_STRG.4755.1_8_4429_4740	3L_Chromosome	11004944	11005269	-	FBtr0076247	FBgn0013469	10981738	11008833	-	GeneOverlap	0
OG0001998	FI_STRG.4755.1_8_4429_4740	3L_Chromosome	11004944	11005269	-	FBtr0330080	FBgn0013469	10981738	11008833	-	GeneOverlap	0
OG0001380	DK_STRG.3536.3_6_1732_2202	3L_Chromosome	3459251	3459722	+	FBtr0309838	FBgn0026259	3428658	3460603	-	GeneOverlap	0
OG0001380	DK_STRG.3536.3_6_1732_2202	3L_Chromosome	3459251	3459722	+	FBtr0309837	FBgn0026259	3428658	3460603	-	GeneOverlap	0
OG0001380	DK_STRG.3536.3_6_1732_2202	3L_Chromosome	3459251	3459722	+	FBtr0309836	FBgn0026259	3428665	3460977	-	GeneOverlap	0
OG0001380	DK_STRG.3536.3_6_1732_2202	3L_Chromosome	3459251	3459722	+	FBtr0309839	FBgn0026259	3428665	3460977	-	GeneOverlap	0
OG0001380	DK_STRG.3536.3_6_1732_2202	3L_Chromosome	3459251	3459722	+	FBtr0073144	FBgn0026259	3428665	3460603	-	GeneOverlap	0
OG0001632	SE_STRG.6015.1_5_1642_1818	3L_Chromosome	21728377	21728555	+	FBtr0078432	FBgn0037121	21728932	21729694	+	GeneWithin1000nt	377
OG0001632	SE_STRG.6015.1_5_1642_1818	3L_Chromosome	21728377	21728555	+	FBtr0078459	FBgn0037120	21724326	21728806	-	GeneOverlap	0
OG0001632	SE_STRG.6015.1_5_1642_1818	3L_Chromosome	21728377	21728555	+	FBtr0113184	FBgn0037120	21724326	21728673	-	GeneOverlap	0
OG0001632	SE_STRG.6015.1_5_1642_1818	3L_Chromosome	21728377	21728555	+	FBtr0332769	FBgn0037120	21724326	21728673	-	GeneOverlap	0
OG0001632	SE_STRG.6015.1_5_1642_1818	3L_Chromosome	21728377	21728555	+	FBtr0078458	FBgn0037120	21724326	21728673	-	GeneOverlap	0
OG0002499	DK_STRG.3346.1_1_358_522	3L_Chromosome	1920169	1920335	-	FBtr0290136	FBgn0261723	1921307	1933602	+	GeneWithin1000nt	972
OG0001758	UA_STRG.961.7_1_230_358	2R_Chromosome	10736290	10736420	-	FBtr0088217	FBgn0033544	10731566	10738370	+	GeneOverlap	0
OG0001758	UA_STRG.961.7_1_230_358	2R_Chromosome	10736290	10736420	-	FBtr0113064	FBgn0033544	10732699	10737425	+	GeneOverlap	0
OG0001758	UA_STRG.961.7_1_230_358	2R_Chromosome	10736290	10736420	-	FBtr0339465	FBgn0033544	10735381	10738370	+	GeneOverlap	0
OG0001758	UA_STRG.961.7_1_230_358	2R_Chromosome	10736290	10736420	-	FBtr0088218	FBgn0033544	10735675	10737425	+	GeneOverlap	0
OG0001758	UA_STRG.961.7_1_230_358	2R_Chromosome	10736290	10736420	-	FBtr0088216	FBgn0033544	10731335	10738370	+	GeneOverlap	0
OG0001758	UA_STRG.961.7_1_230_358	2R_Chromosome	10736290	10736420	-	FBtr0088219	FBgn0033544	10731390	10738370	+	GeneOverlap	0
OG0000484	FI_STRG.5628.1_1_16_192	3L_Chromosome	22762243	22762421	-	FBtr0078533	FBgn0052451	22749444	22787631	+	GeneOverlap	0
OG0000484	FI_STRG.5628.1_1_16_192	3L_Chromosome	22762243	22762421	-	FBtr0332105	FBgn0052451	22759977	22785235	+	GeneOverlap	0
OG0000484	FI_STRG.5628.1_1_16_192	3L_Chromosome	22762243	22762421	-	FBtr0113437	FBgn0052451	22759977	22785235	+	GeneOverlap	0
OG0005062	TR_STRG.11926.2_7_1909_2238	X_Chromosome	17876799	17877130	+	FBtr0300508	FBgn0259168	17862697	17887222	-	GeneOverlap	0
OG0005062	TR_STRG.11926.2_7_1909_2238	X_Chromosome	17876799	17877130	+	FBtr0300509	FBgn0259168	17867568	17887222	-	GeneOverlap	0
OG0005062	TR_STRG.11926.2_7_1909_2238	X_Chromosome	17876799	17877130	+	FBtr0299619	FBgn0259168	17867568	17887222	-	GeneOverlap	0
OG0000081	FI_STRG.6910.3_1_123_482	Y_Chromosome	415777	416138	-	FBtr0346771	FBgn0267432	336381	563165	+	GeneOverlap	0
OG0003013	ES_STRG.15998.5_2_381_869	3R_Chromosome	24583399	24583890	+	FBtr0084671	FBgn0039210	24583067	24585160	-	GeneOverlap	0
OG0003013	ES_STRG.15998.5_2_381_869	3R_Chromosome	24583399	24583890	+	FBtr0084672	FBgn0039209	24557368	24582864	-	GeneWithin1000nt	535
OG0003013	ES_STRG.15998.5_2_381_869	3R_Chromosome	24583399	24583890	+	FBtr0084673	FBgn0039209	24559280	24582864	-	GeneWithin1000nt	535
OG0003013	ES_STRG.15998.5_2_381_869	3R_Chromosome	24583399	24583890	+	FBtr0110795	FBgn0039209	24559280	24582864	-	GeneWithin1000nt	535
OG0004070	UA_STRG.11121.1_2_263_553	X_Chromosome	10581212	10581504	-	FBtr0310296	FBgn0085443	10490347	10585422	-	GeneOverlap	0
OG0004070	UA_STRG.11121.1_2_263_553	X_Chromosome	10581212	10581504	-	FBtr0310295	FBgn0085443	10490347	10585422	-	GeneOverlap	0
OG0004070	UA_STRG.11121.1_2_263_553	X_Chromosome	10581212	10581504	-	FBtr0112688	FBgn0085443	10490468	10585422	-	GeneOverlap	0
OG0004070	UA_STRG.11121.1_2_263_553	X_Chromosome	10581212	10581504	-	FBtr0310439	FBgn0085443	10490468	10585422	-	GeneOverlap	0
OG0000779	FI_STRG.11215.3_2_142_447	X_Chromosome	6104216	6104527	+	FBtr0343930	FBgn0029843	6091205	6103971	+	GeneWithin1000nt	245
OG0000779	FI_STRG.11215.3_2_142_447	X_Chromosome	6104216	6104527	+	FBtr0070872	FBgn0029843	6091770	6103971	+	GeneWithin1000nt	245
OG0000779	FI_STRG.11215.3_2_142_447	X_Chromosome	6104216	6104527	+	FBtr0070873	FBgn0029843	6093869	6103971	+	GeneWithin1000nt	245
OG0000779	FI_STRG.11215.3_2_142_447	X_Chromosome	6104216	6104527	+	FBtr0340032	FBgn0029843	6094586	6103971	+	GeneWithin1000nt	245
OG0000779	FI_STRG.11215.3_2_142_447	X_Chromosome	6104216	6104527	+	FBtr0334984	FBgn0264386	6104085	6192483	-	GeneOverlap	0
OG0005168	ZI_STRG.2940.3_2_149_253	2R_Chromosome	24581821	24581929	-	FBtr0301502	FBgn0020521	24581245	24597862	+	GeneOverlap	0
OG0005168	ZI_STRG.2940.3_2_149_253	2R_Chromosome	24581821	24581929	-	FBtr0072312	FBgn0020521	24581245	24597862	+	GeneOverlap	0
OG0005168	ZI_STRG.2940.3_2_149_253	2R_Chromosome	24581821	24581929	-	FBtr0072313	FBgn0020521	24581245	24592756	+	GeneOverlap	0
OG0002926	ES_STRG.14077.1_1_154_327	3R_Chromosome	9575105	9575280	+	FBtr0334657	FBgn0037715	9571911	9574211	-	GeneWithin1000nt	894
OG0002926	ES_STRG.14077.1_1_154_327	3R_Chromosome	9575105	9575280	+	FBtr0082108	FBgn0027338	9574484	9577733	-	GeneOverlap	0
OG0002926	ES_STRG.14077.1_1_154_327	3R_Chromosome	9575105	9575280	+	FBtr0082107	FBgn0027338	9574484	9577733	-	GeneOverlap	0
OG0002926	ES_STRG.14077.1_1_154_327	3R_Chromosome	9575105	9575280	+	FBtr0082106	FBgn0027338	9574964	9577733	-	GeneOverlap	0
OG0002926	ES_STRG.14077.1_1_154_327	3R_Chromosome	9575105	9575280	+	FBtr0301189	FBgn0027338	9574964	9577473	-	GeneOverlap	0
OG0002030	FI_STRG.1752.1_3_1229_1366	2R_Chromosome	13914087	13914230	+	FBtr0273224	FBgn0013733	13864237	13942110	-	GeneOverlap	0
OG0002030	FI_STRG.1752.1_3_1229_1366	2R_Chromosome	13914087	13914230	+	FBtr0273222	FBgn0013733	13864237	13942110	-	GeneOverlap	0
OG0002030	FI_STRG.1752.1_3_1229_1366	2R_Chromosome	13914087	13914230	+	FBtr0087617	FBgn0013733	13864237	13942110	-	GeneOverlap	0
OG0002030	FI_STRG.1752.1_3_1229_1366	2R_Chromosome	13914087	13914230	+	FBtr0273223	FBgn0013733	13864237	13942110	-	GeneOverlap	0
OG0002030	FI_STRG.1752.1_3_1229_1366	2R_Chromosome	13914087	13914230	+	FBtr0087616	FBgn0013733	13864237	13942110	-	GeneOverlap	0
OG0002030	FI_STRG.1752.1_3_1229_1366	2R_Chromosome	13914087	13914230	+	FBtr0301591	FBgn0013733	13864237	13942110	-	GeneOverlap	0
OG0002030	FI_STRG.1752.1_3_1229_1366	2R_Chromosome	13914087	13914230	+	FBtr0304850	FBgn0013733	13864237	13942110	-	GeneOverlap	0
OG0002030	FI_STRG.1752.1_3_1229_1366	2R_Chromosome	13914087	13914230	+	FBtr0304849	FBgn0013733	13864237	13942110	-	GeneOverlap	0
OG0002030	FI_STRG.1752.1_3_1229_1366	2R_Chromosome	13914087	13914230	+	FBtr0087618	FBgn0013733	13864237	13925503	-	GeneOverlap	0
OG0002030	FI_STRG.1752.1_3_1229_1366	2R_Chromosome	13914087	13914230	+	FBtr0273225	FBgn0013733	13864237	13925503	-	GeneOverlap	0
OG0002030	FI_STRG.1752.1_3_1229_1366	2R_Chromosome	13914087	13914230	+	FBtr0273226	FBgn0013733	13864237	13925503	-	GeneOverlap	0
OG0002030	FI_STRG.1752.1_3_1229_1366	2R_Chromosome	13914087	13914230	+	FBtr0087619	FBgn0013733	13864237	13925503	-	GeneOverlap	0
OG0002030	FI_STRG.1752.1_3_1229_1366	2R_Chromosome	13914087	13914230	+	FBtr0301592	FBgn0013733	13864237	13925503	-	GeneOverlap	0
OG0003550	SE_STRG.2676.3_1_12_104	2R_Chromosome	22175034	22175128	-	FBtr0071787	FBgn0034703	22172803	22174691	-	GeneWithin1000nt	343
OG0003550	SE_STRG.2676.3_1_12_104	2R_Chromosome	22175034	22175128	-	FBtr0071767	FBgn0034704	22174922	22177428	+	GeneOverlap	0
OG0004056	UA_STRG.9447.1_1_257_346	2L_Chromosome	19826282	19826373	-	FBtr0329838	FBgn0263873	19796365	19958424	+	GeneOverlap	0
OG0004056	UA_STRG.9447.1_1_257_346	2L_Chromosome	19826282	19826373	-	FBtr0344856	FBgn0263873	19826474	19958424	+	GeneWithin1000nt	101
OG0004056	UA_STRG.9447.1_1_257_346	2L_Chromosome	19826282	19826373	-	FBtr0329846	FBgn0263873	19826474	19958424	+	GeneWithin1000nt	101
OG0004056	UA_STRG.9447.1_1_257_346	2L_Chromosome	19826282	19826373	-	FBtr0329845	FBgn0263873	19827160	19958424	+	GeneWithin1000nt	787
OG0000622	ES_STRG.12530.1_1_270_581	3R_Chromosome	3134855	3135168	-	FBtr0445191	FBgn0267430	2554162	3263582	-	GeneOverlap	0
OG0000902	ES_STRG.13101.1_1_190_291	3R_Chromosome	2485090	2485193	-	FBtr0392909	FBgn0267431	567076	2532932	+	GeneOverlap	0
OG0000354	FI_STRG.4743.2_1_10_120	3L_Chromosome	10884268	10884380	+	FBtr0076270	FBgn0036107	10882890	10883573	+	GeneWithin1000nt	695
OG0000354	FI_STRG.4743.2_1_10_120	3L_Chromosome	10884268	10884380	+	FBtr0076272	FBgn0027615	10884261	10886050	-	GeneOverlap	0
OG0000354	FI_STRG.4743.2_1_10_120	3L_Chromosome	10884268	10884380	+	FBtr0076271	FBgn0027615	10884262	10886471	-	GeneOverlap	0
OG0003490	SE_STRG.14832.1_1_31_141	3R_Chromosome	18750215	18750327	-	FBtr0083674	FBgn0260399	18746370	18750360	+	GeneOverlap	0
OG0003490	SE_STRG.14832.1_1_31_141	3R_Chromosome	18750215	18750327	-	FBtr0331352	FBgn0260399	18746370	18750360	+	GeneOverlap	0
OG0003490	SE_STRG.14832.1_1_31_141	3R_Chromosome	18750215	18750327	-	FBtr0305051	FBgn0038651	18750436	18758873	-	GeneWithin1000nt	109
OG0003490	SE_STRG.14832.1_1_31_141	3R_Chromosome	18750215	18750327	-	FBtr0273382	FBgn0038651	18750436	18758873	-	GeneWithin1000nt	109
OG0000294	DK_STRG.12680.1_1_221_310	3R_Chromosome	4441010	4441101	-	FBtr0078941	FBgn0051522	4441415	4450843	-	GeneWithin1000nt	314
OG0000294	DK_STRG.12680.1_1_221_310	3R_Chromosome	4441010	4441101	-	FBtr0078939	FBgn0051522	4441950	4453316	-	GeneWithin1000nt	849
OG0000294	DK_STRG.12680.1_1_221_310	3R_Chromosome	4441010	4441101	-	FBtr0335431	FBgn0051522	4441950	4453316	-	GeneWithin1000nt	849
OG0000294	DK_STRG.12680.1_1_221_310	3R_Chromosome	4441010	4441101	-	FBtr0078942	FBgn0051522	4441950	4450843	-	GeneWithin1000nt	849
OG0000294	DK_STRG.12680.1_1_221_310	3R_Chromosome	4441010	4441101	-	FBtr0078926	FBgn0037252	4437387	4441328	+	GeneOverlap	0
OG0000294	DK_STRG.12680.1_1_221_310	3R_Chromosome	4441010	4441101	-	FBtr0306343	FBgn0051522	4441415	4462883	-	GeneWithin1000nt	314
OG0000294	DK_STRG.12680.1_1_221_310	3R_Chromosome	4441010	4441101	-	FBtr0335432	FBgn0051522	4441415	4462883	-	GeneWithin1000nt	314
OG0000294	DK_STRG.12680.1_1_221_310	3R_Chromosome	4441010	4441101	-	FBtr0306344	FBgn0051522	4441950	4462883	-	GeneWithin1000nt	849
OG0000997	TR_STRG.4750.2_6_1281_1490	3L_Chromosome	11254713	11254924	-	FBtr0076168	FBgn0041094	11252307	11255243	+	GeneOverlap	0
OG0000997	TR_STRG.4750.2_6_1281_1490	3L_Chromosome	11254713	11254924	-	FBtr0339908	FBgn0041094	11252307	11256172	+	GeneOverlap	0
OG0000523	FI_STRG.14671.2_2_458_589	3R_Chromosome	11242662	11242795	+	FBtr0082357	FBgn0037889	11241183	11242120	+	GeneWithin1000nt	542
OG0000523	FI_STRG.14671.2_2_458_589	3R_Chromosome	11242662	11242795	+	FBtr0082360	FBgn0037890	11242208	11243999	-	GeneOverlap	0
OG0000523	FI_STRG.14671.2_2_458_589	3R_Chromosome	11242662	11242795	+	FBtr0082361	FBgn0037890	11242208	11243999	-	GeneOverlap	0
OG0000523	FI_STRG.14671.2_2_458_589	3R_Chromosome	11242662	11242795	+	FBtr0308073	FBgn0037890	11242208	11243999	-	GeneOverlap	0
OG0005604	ZI_STRG.9757.1_1_43_225	2R_Chromosome	2200901	2201086	-	FBtr0300103	FBgn0263780	1866080	2262115	-	GeneOverlap	0
OG0005604	ZI_STRG.9757.1_1_43_225	2R_Chromosome	2200901	2201086	-	FBtr0334734	FBgn0263780	1994530	2262115	-	GeneOverlap	0
OG0003896	UA_STRG.11505.1_1_2_91	X_Chromosome	14277670	14277761	+	FBtr0344822	FBgn0002917	14266367	14277416	+	GeneWithin1000nt	254
OG0003896	UA_STRG.11505.1_1_2_91	X_Chromosome	14277670	14277761	+	FBtr0344823	FBgn0002917	14266367	14277174	+	GeneWithin1000nt	496
OG0003896	UA_STRG.11505.1_1_2_91	X_Chromosome	14277670	14277761	+	FBtr0475073	FBgn0052602	14277735	14288161	+	GeneOverlap	0
OG0001031	FI_STRG.11270.6_8_2961_3281	X_Chromosome	6671516	6671838	+	FBtr0070991	FBgn0029887	6668539	6673973	-	GeneOverlap	0
OG0003685	SE_STRG.4220.3_2_327_443	3L_Chromosome	8299611	8299728	+	FBtr0076715	FBgn0035866	8298501	8299839	-	GeneOverlap	0
OG0003685	SE_STRG.4220.3_2_327_443	3L_Chromosome	8299611	8299728	+	FBtr0076706	FBgn0035867	8300064	8302341	+	GeneWithin1000nt	336
OG0002836	DK_STRG.7296.1_2_169_297	X_Chromosome	130877	131007	+	FBtr0340054	FBgn0025836	127449	140340	+	GeneOverlap	0
OG0002836	DK_STRG.7296.1_2_169_297	X_Chromosome	130877	131007	+	FBtr0340053	FBgn0025836	127449	140340	+	GeneOverlap	0
OG0002836	DK_STRG.7296.1_2_169_297	X_Chromosome	130877	131007	+	FBtr0112919	FBgn0025836	127453	140340	+	GeneOverlap	0
OG0002836	DK_STRG.7296.1_2_169_297	X_Chromosome	130877	131007	+	FBtr0112920	FBgn0025836	127453	140340	+	GeneOverlap	0
OG0002836	DK_STRG.7296.1_2_169_297	X_Chromosome	130877	131007	+	FBtr0302200	FBgn0025836	131035	139046	+	GeneWithin1000nt	28
OG0002836	DK_STRG.7296.1_2_169_297	X_Chromosome	130877	131007	+	FBtr0340055	FBgn0025836	131035	139046	+	GeneWithin1000nt	28
OG0005256	ZI_STRG.7320.1_1_172_405	2L_Chromosome	5315438	5315675	+	FBtr0329970	FBgn0031697	5311311	5314895	-	GeneWithin1000nt	543
OG0005256	ZI_STRG.7320.1_1_172_405	2L_Chromosome	5315438	5315675	+	FBtr0079082	FBgn0031697	5312129	5314895	-	GeneWithin1000nt	543
OG0005256	ZI_STRG.7320.1_1_172_405	2L_Chromosome	5315438	5315675	+	FBtr0307041	FBgn0031698	5315290	5326683	-	GeneOverlap	0
OG0005256	ZI_STRG.7320.1_1_172_405	2L_Chromosome	5315438	5315675	+	FBtr0329969	FBgn0031698	5315426	5326683	-	GeneOverlap	0
OG0005256	ZI_STRG.7320.1_1_172_405	2L_Chromosome	5315438	5315675	+	FBtr0307040	FBgn0031698	5316238	5326683	-	GeneWithin1000nt	563
OG0000691	FI_STRG.12271.4_4_514_978	X_Chromosome	15780929	15781395	+	FBtr0310395	FBgn0263748	15779146	15780214	+	GeneWithin1000nt	715
OG0000691	FI_STRG.12271.4_4_514_978	X_Chromosome	15780929	15781395	+	FBtr0074192	FBgn0030691	15780398	15783710	-	GeneOverlap	0
OG0001494	ES_STRG.15963.1_1_3_161	3R_Chromosome	24348474	24348634	+	FBtr0273323	FBgn0039187	24349182	24356241	+	GeneWithin1000nt	548
OG0001494	ES_STRG.15963.1_1_3_161	3R_Chromosome	24348474	24348634	+	FBtr0481650	FBgn0039187	24349182	24356241	+	GeneWithin1000nt	548
OG0001494	ES_STRG.15963.1_1_3_161	3R_Chromosome	24348474	24348634	+	FBtr0330373	FBgn0039187	24349182	24356241	+	GeneWithin1000nt	548
OG0001494	ES_STRG.15963.1_1_3_161	3R_Chromosome	24348474	24348634	+	FBtr0273324	FBgn0039187	24349182	24356241	+	GeneWithin1000nt	548
OG0001494	ES_STRG.15963.1_1_3_161	3R_Chromosome	24348474	24348634	+	FBtr0334603	FBgn0039186	24343895	24348791	-	GeneOverlap	0
OG0001494	ES_STRG.15963.1_1_3_161	3R_Chromosome	24348474	24348634	+	FBtr0084631	FBgn0039186	24345792	24348791	-	GeneOverlap	0
OG0001494	ES_STRG.15963.1_1_3_161	3R_Chromosome	24348474	24348634	+	FBtr0273283	FBgn0039186	24345792	24348791	-	GeneOverlap	0
OG0001494	ES_STRG.15963.1_1_3_161	3R_Chromosome	24348474	24348634	+	FBtr0334601	FBgn0039186	24345792	24348791	-	GeneOverlap	0
OG0001494	ES_STRG.15963.1_1_3_161	3R_Chromosome	24348474	24348634	+	FBtr0334602	FBgn0039186	24345792	24348791	-	GeneOverlap	0
OG0001494	ES_STRG.15963.1_1_3_161	3R_Chromosome	24348474	24348634	+	FBtr0084630	FBgn0039186	24345792	24348791	-	GeneOverlap	0
OG0001494	ES_STRG.15963.1_1_3_161	3R_Chromosome	24348474	24348634	+	FBtr0273282	FBgn0039186	24345792	24348791	-	GeneOverlap	0
OG0005191	ZI_STRG.8097.3_3_861_1022	2L_Chromosome	10511113	10511276	+	FBtr0080135	FBgn0032262	10507859	10510453	-	GeneWithin1000nt	660
OG0005191	ZI_STRG.8097.3_3_861_1022	2L_Chromosome	10511113	10511276	+	FBtr0347405	FBgn0267828	10510672	10517218	-	GeneOverlap	0
OG0005191	ZI_STRG.8097.3_3_861_1022	2L_Chromosome	10511113	10511276	+	FBtr0347404	FBgn0267828	10511253	10517218	-	GeneOverlap	0
OG0005191	ZI_STRG.8097.3_3_861_1022	2L_Chromosome	10511113	10511276	+	FBtr0347406	FBgn0267828	10511253	10517218	-	GeneOverlap	0
OG0005191	ZI_STRG.8097.3_3_861_1022	2L_Chromosome	10511113	10511276	+	FBtr0347403	FBgn0267828	10511253	10516668	-	GeneOverlap	0
OG0003239	ES_STRG.4622.2_4_1222_1449	3L_Chromosome	9708876	9709105	-	FBtr0076396	FBgn0036032	9704331	9710329	+	GeneOverlap	0
OG0003239	ES_STRG.4622.2_4_1222_1449	3L_Chromosome	9708876	9709105	-	FBtr0330098	FBgn0036032	9704331	9709709	+	GeneOverlap	0
OG0000851	DK_STRG.3857.4_1_90_203	3L_Chromosome	7328416	7328531	+	FBtr0076884	FBgn0035763	7326273	7328842	-	GeneOverlap	0
OG0000851	DK_STRG.3857.4_1_90_203	3L_Chromosome	7328416	7328531	+	FBtr0332734	FBgn0035763	7326525	7328842	-	GeneOverlap	0
OG0000851	DK_STRG.3857.4_1_90_203	3L_Chromosome	7328416	7328531	+	FBtr0344452	FBgn0259203	7329132	7333471	+	GeneWithin1000nt	601
OG0000851	DK_STRG.3857.4_1_90_203	3L_Chromosome	7328416	7328531	+	FBtr0299692	FBgn0259203	7329132	7333471	+	GeneWithin1000nt	601
OG0000851	DK_STRG.3857.4_1_90_203	3L_Chromosome	7328416	7328531	+	FBtr0299691	FBgn0259203	7329132	7333471	+	GeneWithin1000nt	601
OG0000851	DK_STRG.3857.4_1_90_203	3L_Chromosome	7328416	7328531	+	FBtr0299693	FBgn0259203	7329132	7329688	+	GeneWithin1000nt	601
OG0000851	DK_STRG.3857.4_1_90_203	3L_Chromosome	7328416	7328531	+	FBtr0344453	FBgn0002909	7329132	7333471	+	GeneWithin1000nt	601
OG0000851	DK_STRG.3857.4_1_90_203	3L_Chromosome	7328416	7328531	+	FBtr0076839	FBgn0002909	7329132	7333471	+	GeneWithin1000nt	601
OG0000851	DK_STRG.3857.4_1_90_203	3L_Chromosome	7328416	7328531	+	FBtr0299690	FBgn0002909	7329132	7333471	+	GeneWithin1000nt	601
OG0004539	TR_STRG.2459.3_1_3_122	2R_Chromosome	20671274	20671385	-	FBtr0302285	FBgn0000615	20667427	20670761	-	GeneWithin1000nt	513
OG0004539	TR_STRG.2459.3_1_3_122	2R_Chromosome	20671274	20671385	-	FBtr0086244	FBgn0000615	20667427	20670491	-	GeneWithin1000nt	783
OG0004539	TR_STRG.2459.3_1_3_122	2R_Chromosome	20671274	20671385	-	FBtr0086242	FBgn0000615	20668352	20671083	-	GeneWithin1000nt	191
OG0004539	TR_STRG.2459.3_1_3_122	2R_Chromosome	20671274	20671385	-	FBtr0086243	FBgn0000615	20668352	20670491	-	GeneWithin1000nt	783
OG0004539	TR_STRG.2459.3_1_3_122	2R_Chromosome	20671274	20671385	-	FBtr0345353	FBgn0034543	20670636	20672554	+	GeneOverlap	0
OG0004539	TR_STRG.2459.3_1_3_122	2R_Chromosome	20671274	20671385	-	FBtr0342718	FBgn0034543	20671204	20673495	+	GeneOverlap	0
OG0004539	TR_STRG.2459.3_1_3_122	2R_Chromosome	20671274	20671385	-	FBtr0086236	FBgn0034543	20671204	20672554	+	GeneOverlap	0
OG0004539	TR_STRG.2459.3_1_3_122	2R_Chromosome	20671274	20671385	-	FBtr0345354	FBgn0034543	20671559	20672554	+	GeneWithin1000nt	174
OG0001906	FI_STRG.1243.1_13_3470_3994	2R_Chromosome	11051690	11052210	-	FBtr0333066	FBgn0040765	10977956	11106816	-	GeneOverlap	0
OG0001906	FI_STRG.1243.1_13_3470_3994	2R_Chromosome	11051690	11052210	-	FBtr0345675	FBgn0040765	10982794	11116378	-	GeneOverlap	0
OG0001906	FI_STRG.1243.1_13_3470_3994	2R_Chromosome	11051690	11052210	-	FBtr0088210	FBgn0040765	10982794	11106816	-	GeneOverlap	0
OG0005528	ZI_STRG.400.4_3_485_781	2R_Chromosome	6015882	6016180	+	FBtr0086029	FBgn0000043	6013910	6015689	-	GeneWithin1000nt	193
OG0003710	SE_STRG.1095.1_2_477_749	2R_Chromosome	10720385	10720662	-	FBtr0088257	FBgn0005586	10721335	10729203	-	GeneWithin1000nt	673
OG0003710	SE_STRG.1095.1_2_477_749	2R_Chromosome	10720385	10720662	-	FBtr0339463	FBgn0024836	10673345	10721138	+	GeneOverlap	0
OG0003710	SE_STRG.1095.1_2_477_749	2R_Chromosome	10720385	10720662	-	FBtr0304899	FBgn0024836	10673345	10721138	+	GeneOverlap	0
OG0003710	SE_STRG.1095.1_2_477_749	2R_Chromosome	10720385	10720662	-	FBtr0303223	FBgn0024836	10673345	10721138	+	GeneOverlap	0
OG0003710	SE_STRG.1095.1_2_477_749	2R_Chromosome	10720385	10720662	-	FBtr0330601	FBgn0024836	10673345	10721138	+	GeneOverlap	0
OG0003710	SE_STRG.1095.1_2_477_749	2R_Chromosome	10720385	10720662	-	FBtr0300578	FBgn0024836	10705906	10721138	+	GeneOverlap	0
OG0003710	SE_STRG.1095.1_2_477_749	2R_Chromosome	10720385	10720662	-	FBtr0088214	FBgn0024836	10705906	10721138	+	GeneOverlap	0
OG0004786	TR_STRG.2517.2_3_1084_1317	2R_Chromosome	21006336	21006571	-	FBtr0332594	FBgn0034570	20996220	21007740	+	GeneOverlap	0
OG0004786	TR_STRG.2517.2_3_1084_1317	2R_Chromosome	21006336	21006571	-	FBtr0479792	FBgn0034570	20996220	21007740	+	GeneOverlap	0
OG0004786	TR_STRG.2517.2_3_1084_1317	2R_Chromosome	21006336	21006571	-	FBtr0071524	FBgn0034570	20996220	21007740	+	GeneOverlap	0
OG0004786	TR_STRG.2517.2_3_1084_1317	2R_Chromosome	21006336	21006571	-	FBtr0332593	FBgn0034570	20996641	21006641	+	GeneOverlap	0
OG0004786	TR_STRG.2517.2_3_1084_1317	2R_Chromosome	21006336	21006571	-	FBtr0303195	FBgn0034570	21000475	21006641	+	GeneOverlap	0
OG0003045	ES_STRG.10651.2_2_41_199	X_Chromosome	6370726	6370886	-	FBtr0343373	FBgn0029870	6365949	6370924	+	GeneOverlap	0
OG0003045	ES_STRG.10651.2_2_41_199	X_Chromosome	6370726	6370886	-	FBtr0070910	FBgn0029870	6365949	6370924	+	GeneOverlap	0
OG0003045	ES_STRG.10651.2_2_41_199	X_Chromosome	6370726	6370886	-	FBtr0070909	FBgn0029870	6365949	6370924	+	GeneOverlap	0
OG0003045	ES_STRG.10651.2_2_41_199	X_Chromosome	6370726	6370886	-	FBtr0331431	FBgn0003139	6371065	6372915	-	GeneWithin1000nt	179
OG0003045	ES_STRG.10651.2_2_41_199	X_Chromosome	6370726	6370886	-	FBtr0331432	FBgn0003139	6371065	6372915	-	GeneWithin1000nt	179
OG0003045	ES_STRG.10651.2_2_41_199	X_Chromosome	6370726	6370886	-	FBtr0331430	FBgn0003139	6371065	6372915	-	GeneWithin1000nt	179
OG0003045	ES_STRG.10651.2_2_41_199	X_Chromosome	6370726	6370886	-	FBtr0070921	FBgn0003139	6371065	6372915	-	GeneWithin1000nt	179
OG0005453	ZI_STRG.12592.1_15_4324_4836	3R_Chromosome	778888	779402	-	FBtr0392909	FBgn0267431	567076	2532932	+	GeneOverlap	0
OG0001232	DK_STRG.15699.2_1_2_208	3R_Chromosome	29128032	29128240	-	FBtr0085371	FBgn0039637	29123370	29128247	+	GeneOverlap	0
OG0001232	DK_STRG.15699.2_1_2_208	3R_Chromosome	29128032	29128240	-	FBtr0085372	FBgn0039637	29123416	29128247	+	GeneOverlap	0
OG0001232	DK_STRG.15699.2_1_2_208	3R_Chromosome	29128032	29128240	-	FBtr0085373	FBgn0039637	29123416	29128247	+	GeneOverlap	0
OG0001232	DK_STRG.15699.2_1_2_208	3R_Chromosome	29128032	29128240	-	FBtr0085414	FBgn0039638	29128584	29130972	-	GeneWithin1000nt	344
OG0005616	ZI_STRG.10016.1_3_516_842	X_Chromosome	2028540	2028853	+	FBtr0070345	FBgn0000667	2023822	2042311	-	GeneOverlap	0
OG0005616	ZI_STRG.10016.1_3_516_842	X_Chromosome	2028540	2028853	+	FBtr0310657	FBgn0000667	2024756	2042311	-	GeneOverlap	0
OG0005616	ZI_STRG.10016.1_3_516_842	X_Chromosome	2028540	2028853	+	FBtr0070344	FBgn0000667	2025116	2042311	-	GeneOverlap	0
OG0005616	ZI_STRG.10016.1_3_516_842	X_Chromosome	2028540	2028853	+	FBtr0070343	FBgn0000667	2025116	2042311	-	GeneOverlap	0
OG0005616	ZI_STRG.10016.1_3_516_842	X_Chromosome	2028540	2028853	+	FBtr0310659	FBgn0000667	2025116	2036619	-	GeneOverlap	0
OG0005616	ZI_STRG.10016.1_3_516_842	X_Chromosome	2028540	2028853	+	FBtr0333802	FBgn0000667	2025116	2036466	-	GeneOverlap	0
OG0005616	ZI_STRG.10016.1_3_516_842	X_Chromosome	2028540	2028853	+	FBtr0310658	FBgn0000667	2025116	2036466	-	GeneOverlap	0
OG0005616	ZI_STRG.10016.1_3_516_842	X_Chromosome	2028540	2028853	+	FBtr0303048	FBgn0000667	2025116	2036466	-	GeneOverlap	0
OG0005616	ZI_STRG.10016.1_3_516_842	X_Chromosome	2028540	2028853	+	FBtr0333801	FBgn0000667	2025116	2036466	-	GeneOverlap	0
OG0001332	DK_STRG.6328.1_3_762_947	2L_Chromosome	3302378	3302565	+	FBtr0077604	FBgn0031516	3294926	3303130	-	GeneOverlap	0
OG0002690	DK_STRG.10870.1_3_3_203	3L_Chromosome	21261578	21261780	+	FBtr0078307	FBgn0004865	21240347	21266503	+	GeneOverlap	0
OG0002690	DK_STRG.10870.1_3_3_203	3L_Chromosome	21261578	21261780	+	FBtr0306157	FBgn0004865	21226609	21265613	+	GeneOverlap	0
OG0002690	DK_STRG.10870.1_3_3_203	3L_Chromosome	21261578	21261780	+	FBtr0306158	FBgn0004865	21226609	21265106	+	GeneOverlap	0
OG0002690	DK_STRG.10870.1_3_3_203	3L_Chromosome	21261578	21261780	+	FBtr0078306	FBgn0004865	21226919	21266503	+	GeneOverlap	0
OG0003866	UA_STRG.3529.2_1_3_308	3L_Chromosome	3070539	3070846	+	FBtr0073004	FBgn0266918	3055908	3070839	-	GeneOverlap	0
OG0003866	UA_STRG.3529.2_1_3_308	3L_Chromosome	3070539	3070846	+	FBtr0073000	FBgn0035397	3071133	3090406	+	GeneWithin1000nt	287
OG0003866	UA_STRG.3529.2_1_3_308	3L_Chromosome	3070539	3070846	+	FBtr0072998	FBgn0035397	3071133	3090406	+	GeneWithin1000nt	287
OG0003866	UA_STRG.3529.2_1_3_308	3L_Chromosome	3070539	3070846	+	FBtr0072991	FBgn0035397	3071133	3088634	+	GeneWithin1000nt	287
OG0003866	UA_STRG.3529.2_1_3_308	3L_Chromosome	3070539	3070846	+	FBtr0113130	FBgn0035397	3071133	3088634	+	GeneWithin1000nt	287
OG0003866	UA_STRG.3529.2_1_3_308	3L_Chromosome	3070539	3070846	+	FBtr0073002	FBgn0035397	3071133	3088634	+	GeneWithin1000nt	287
OG0003866	UA_STRG.3529.2_1_3_308	3L_Chromosome	3070539	3070846	+	FBtr0073003	FBgn0035397	3071133	3088634	+	GeneWithin1000nt	287
OG0003866	UA_STRG.3529.2_1_3_308	3L_Chromosome	3070539	3070846	+	FBtr0072999	FBgn0035397	3071133	3088634	+	GeneWithin1000nt	287
OG0005236	ZI_STRG.7746.1_1_143_235	2L_Chromosome	8258387	8258484	-	FBtr0332362	FBgn0032010	8244160	8257502	-	GeneWithin1000nt	885
OG0005236	ZI_STRG.7746.1_1_143_235	2L_Chromosome	8258387	8258484	-	FBtr0332361	FBgn0032010	8244160	8257502	-	GeneWithin1000nt	885
OG0005236	ZI_STRG.7746.1_1_143_235	2L_Chromosome	8258387	8258484	-	FBtr0079620	FBgn0032010	8244545	8257502	-	GeneWithin1000nt	885
OG0005236	ZI_STRG.7746.1_1_143_235	2L_Chromosome	8258387	8258484	-	FBtr0112836	FBgn0003502	8258373	8300746	-	GeneOverlap	0
OG0005236	ZI_STRG.7746.1_1_143_235	2L_Chromosome	8258387	8258484	-	FBtr0079618	FBgn0003502	8258755	8277702	-	GeneWithin1000nt	271
OG0000763	FI_STRG.2745.1_1_81_383	2R_Chromosome	21322967	21323271	+	FBtr0071613	FBgn0050394	21320040	21323320	-	GeneOverlap	0
OG0000763	FI_STRG.2745.1_1_81_383	2R_Chromosome	21322967	21323271	+	FBtr0071614	FBgn0050394	21320040	21323320	-	GeneOverlap	0
OG0000763	FI_STRG.2745.1_1_81_383	2R_Chromosome	21322967	21323271	+	FBtr0342890	FBgn0020306	21323430	21341847	+	GeneWithin1000nt	159
OG0000763	FI_STRG.2745.1_1_81_383	2R_Chromosome	21322967	21323271	+	FBtr0071603	FBgn0020306	21323430	21341847	+	GeneWithin1000nt	159
OG0000763	FI_STRG.2745.1_1_81_383	2R_Chromosome	21322967	21323271	+	FBtr0071602	FBgn0020306	21323430	21341847	+	GeneWithin1000nt	159
OG0000763	FI_STRG.2745.1_1_81_383	2R_Chromosome	21322967	21323271	+	FBtr0071604	FBgn0020306	21323430	21336986	+	GeneWithin1000nt	159
OG0001067	FI_STRG.5427.2_1_1_219	3L_Chromosome	15876272	15876492	-	FBtr0334972	FBgn0264908	15863419	15898920	-	GeneOverlap	0
OG0001067	FI_STRG.5427.2_1_1_219	3L_Chromosome	15876272	15876492	-	FBtr0334979	FBgn0264908	15848578	15899029	-	GeneOverlap	0
OG0001067	FI_STRG.5427.2_1_1_219	3L_Chromosome	15876272	15876492	-	FBtr0334981	FBgn0264908	15848578	15898920	-	GeneOverlap	0
OG0001067	FI_STRG.5427.2_1_1_219	3L_Chromosome	15876272	15876492	-	FBtr0474162	FBgn0264908	15851317	15899029	-	GeneOverlap	0
OG0001067	FI_STRG.5427.2_1_1_219	3L_Chromosome	15876272	15876492	-	FBtr0334978	FBgn0264908	15851317	15899029	-	GeneOverlap	0
OG0001067	FI_STRG.5427.2_1_1_219	3L_Chromosome	15876272	15876492	-	FBtr0474160	FBgn0264908	15851317	15899029	-	GeneOverlap	0
OG0001067	FI_STRG.5427.2_1_1_219	3L_Chromosome	15876272	15876492	-	FBtr0334977	FBgn0264908	15851317	15899029	-	GeneOverlap	0
OG0001067	FI_STRG.5427.2_1_1_219	3L_Chromosome	15876272	15876492	-	FBtr0334970	FBgn0264908	15851317	15899029	-	GeneOverlap	0
OG0001067	FI_STRG.5427.2_1_1_219	3L_Chromosome	15876272	15876492	-	FBtr0334971	FBgn0264908	15851317	15899029	-	GeneOverlap	0
OG0001067	FI_STRG.5427.2_1_1_219	3L_Chromosome	15876272	15876492	-	FBtr0474161	FBgn0264908	15851317	15899029	-	GeneOverlap	0
OG0001067	FI_STRG.5427.2_1_1_219	3L_Chromosome	15876272	15876492	-	FBtr0334973	FBgn0264908	15851317	15898920	-	GeneOverlap	0
OG0001067	FI_STRG.5427.2_1_1_219	3L_Chromosome	15876272	15876492	-	FBtr0334974	FBgn0264908	15851317	15898920	-	GeneOverlap	0
OG0001067	FI_STRG.5427.2_1_1_219	3L_Chromosome	15876272	15876492	-	FBtr0334982	FBgn0264908	15851317	15898920	-	GeneOverlap	0
OG0001067	FI_STRG.5427.2_1_1_219	3L_Chromosome	15876272	15876492	-	FBtr0334983	FBgn0264908	15851317	15898920	-	GeneOverlap	0
OG0001067	FI_STRG.5427.2_1_1_219	3L_Chromosome	15876272	15876492	-	FBtr0334980	FBgn0264908	15851317	15898920	-	GeneOverlap	0
OG0001067	FI_STRG.5427.2_1_1_219	3L_Chromosome	15876272	15876492	-	FBtr0334976	FBgn0264908	15851317	15898920	-	GeneOverlap	0
OG0001067	FI_STRG.5427.2_1_1_219	3L_Chromosome	15876272	15876492	-	FBtr0334975	FBgn0264908	15851317	15898920	-	GeneOverlap	0
OG0002830	DK_STRG.10239.2_2_91_300	X_Chromosome	5755757	5755968	-	FBtr0339744	FBgn0029800	5753390	5754958	-	GeneWithin1000nt	799
OG0002830	DK_STRG.10239.2_2_91_300	X_Chromosome	5755757	5755968	-	FBtr0070840	FBgn0029800	5754029	5754958	-	GeneWithin1000nt	799
OG0002830	DK_STRG.10239.2_2_91_300	X_Chromosome	5755757	5755968	-	FBtr0345789	FBgn0029801	5755574	5759751	+	GeneOverlap	0
OG0002830	DK_STRG.10239.2_2_91_300	X_Chromosome	5755757	5755968	-	FBtr0070809	FBgn0029801	5755748	5759751	+	GeneOverlap	0
OG0002830	DK_STRG.10239.2_2_91_300	X_Chromosome	5755757	5755968	-	FBtr0303290	FBgn0029801	5756393	5759751	+	GeneWithin1000nt	425
OG0005673	ZI_STRG.11833.1_2_131_241	X_Chromosome	18427592	18427704	-	FBtr0299776	FBgn0259223	18422413	18427001	+	GeneWithin1000nt	591
OG0005673	ZI_STRG.11833.1_2_131_241	X_Chromosome	18427592	18427704	-	FBtr0299774	FBgn0259223	18422413	18427001	+	GeneWithin1000nt	591
OG0004229	UA_STRG.16785.5_8_2638_2949	3R_Chromosome	31405225	31405538	-	FBtr0300881	FBgn0039846	31401560	31404568	-	GeneWithin1000nt	657
OG0004229	UA_STRG.16785.5_8_2638_2949	3R_Chromosome	31405225	31405538	-	FBtr0085811	FBgn0039846	31401837	31405452	-	GeneOverlap	0
OG0004229	UA_STRG.16785.5_8_2638_2949	3R_Chromosome	31405225	31405538	-	FBtr0334553	FBgn0039846	31401837	31404740	-	GeneWithin1000nt	485
OG0004229	UA_STRG.16785.5_8_2638_2949	3R_Chromosome	31405225	31405538	-	FBtr0085812	FBgn0039846	31401837	31404740	-	GeneWithin1000nt	485
OG0004229	UA_STRG.16785.5_8_2638_2949	3R_Chromosome	31405225	31405538	-	FBtr0334555	FBgn0261988	31405245	31456776	+	GeneOverlap	0
OG0004229	UA_STRG.16785.5_8_2638_2949	3R_Chromosome	31405225	31405538	-	FBtr0085788	FBgn0261988	31405245	31457873	+	GeneOverlap	0
OG0002576	DK_STRG.9190.2_1_130_333	2L_Chromosome	20735041	20735246	-	FBtr0335149	FBgn0032880	20730416	20734309	-	GeneWithin1000nt	732
OG0002576	DK_STRG.9190.2_1_130_333	2L_Chromosome	20735041	20735246	-	FBtr0081393	FBgn0032880	20730645	20734309	-	GeneWithin1000nt	732
OG0002576	DK_STRG.9190.2_1_130_333	2L_Chromosome	20735041	20735246	-	FBtr0305584	FBgn0262743	20734609	20739764	+	GeneOverlap	0
OG0002576	DK_STRG.9190.2_1_130_333	2L_Chromosome	20735041	20735246	-	FBtr0081392	FBgn0262743	20734911	20739764	+	GeneOverlap	0
OG0002576	DK_STRG.9190.2_1_130_333	2L_Chromosome	20735041	20735246	-	FBtr0305586	FBgn0262743	20734911	20750941	+	GeneOverlap	0
OG0002576	DK_STRG.9190.2_1_130_333	2L_Chromosome	20735041	20735246	-	FBtr0305585	FBgn0262743	20734911	20750941	+	GeneOverlap	0
OG0002576	DK_STRG.9190.2_1_130_333	2L_Chromosome	20735041	20735246	-	FBtr0305587	FBgn0262743	20734911	20750941	+	GeneOverlap	0
OG0005543	ZI_STRG.12813.1_1_623_727	3R_Chromosome	4786007	4786113	-	FBtr0334902	FBgn0260794	4786284	4812096	-	GeneWithin1000nt	171
OG0005543	ZI_STRG.12813.1_1_623_727	3R_Chromosome	4786007	4786113	-	FBtr0344029	FBgn0260794	4786284	4812096	-	GeneWithin1000nt	171
OG0005543	ZI_STRG.12813.1_1_623_727	3R_Chromosome	4786007	4786113	-	FBtr0334903	FBgn0260794	4786284	4812096	-	GeneWithin1000nt	171
OG0005543	ZI_STRG.12813.1_1_623_727	3R_Chromosome	4786007	4786113	-	FBtr0344030	FBgn0260794	4787045	4812096	-	GeneWithin1000nt	932
OG0005543	ZI_STRG.12813.1_1_623_727	3R_Chromosome	4786007	4786113	-	FBtr0303917	FBgn0260794	4787045	4812096	-	GeneWithin1000nt	932
OG0005543	ZI_STRG.12813.1_1_623_727	3R_Chromosome	4786007	4786113	-	FBtr0303914	FBgn0260794	4787045	4812096	-	GeneWithin1000nt	932
OG0005543	ZI_STRG.12813.1_1_623_727	3R_Chromosome	4786007	4786113	-	FBtr0303911	FBgn0260794	4787045	4812096	-	GeneWithin1000nt	932
OG0005543	ZI_STRG.12813.1_1_623_727	3R_Chromosome	4786007	4786113	-	FBtr0303912	FBgn0260794	4787045	4806463	-	GeneWithin1000nt	932
OG0005543	ZI_STRG.12813.1_1_623_727	3R_Chromosome	4786007	4786113	-	FBtr0344028	FBgn0260794	4787045	4806463	-	GeneWithin1000nt	932
OG0005543	ZI_STRG.12813.1_1_623_727	3R_Chromosome	4786007	4786113	-	FBtr0303915	FBgn0260794	4787045	4806463	-	GeneWithin1000nt	932
OG0005543	ZI_STRG.12813.1_1_623_727	3R_Chromosome	4786007	4786113	-	FBtr0301437	FBgn0260794	4787045	4802842	-	GeneWithin1000nt	932
OG0002350	FI_STRG.15811.2_1_85_333	3R_Chromosome	20878556	20878806	+	FBtr0083974	FBgn0044809	20877736	20878363	+	GeneWithin1000nt	193
OG0002914	ES_STRG.4756.1_8_2497_2802	3L_Chromosome	10646006	10646312	+	FBtr0076278	FBgn0052066	10640286	10659981	-	GeneOverlap	0
OG0002914	ES_STRG.4756.1_8_2497_2802	3L_Chromosome	10646006	10646312	+	FBtr0076277	FBgn0052066	10640416	10661013	-	GeneOverlap	0
OG0000220	ES_STRG.562.1_3_191_646	3R_Chromosome	619099	619556	-	FBtr0392909	FBgn0267431	567076	2532932	+	GeneOverlap	0
OG0003214	ES_STRG.9508.1_1_68_160	2L_Chromosome	20924432	20924526	-	FBtr0081438	FBgn0288834	20924975	20926147	-	GeneWithin1000nt	449
OG0003214	ES_STRG.9508.1_1_68_160	2L_Chromosome	20924432	20924526	-	FBtr0333011	FBgn0288834	20925033	20926147	-	GeneWithin1000nt	507
OG0004703	TR_STRG.16152.1_2_534_917	3R_Chromosome	28089903	28090288	-	FBtr0334897	FBgn0085391	28047571	28090740	+	GeneOverlap	0
OG0004703	TR_STRG.16152.1_2_534_917	3R_Chromosome	28089903	28090288	-	FBtr0334896	FBgn0085391	28047571	28090740	+	GeneOverlap	0
OG0004204	UA_STRG.4998.5_3_393_776	3L_Chromosome	12546019	12546407	-	FBtr0300889	FBgn0036302	12537513	12572542	-	GeneOverlap	0
OG0004204	UA_STRG.4998.5_3_393_776	3L_Chromosome	12546019	12546407	-	FBtr0300887	FBgn0036302	12537513	12572542	-	GeneOverlap	0
OG0004204	UA_STRG.4998.5_3_393_776	3L_Chromosome	12546019	12546407	-	FBtr0300888	FBgn0036302	12537513	12572542	-	GeneOverlap	0
OG0004204	UA_STRG.4998.5_3_393_776	3L_Chromosome	12546019	12546407	-	FBtr0332042	FBgn0036302	12539404	12572542	-	GeneOverlap	0
OG0001123	FI_STRG.8882.1_1_92_277	2L_Chromosome	12092911	12093098	+	FBtr0342602	FBgn0032407	12091822	12095250	+	GeneOverlap	0
OG0001123	FI_STRG.8882.1_1_92_277	2L_Chromosome	12092911	12093098	+	FBtr0080326	FBgn0032407	12093762	12095250	+	GeneWithin1000nt	664
OG0002989	ES_STRG.1606.10_1_290_418	2R_Chromosome	14981356	14981486	-	FBtr0345947	FBgn0033987	14975922	14980795	+	GeneWithin1000nt	561
OG0002989	ES_STRG.1606.10_1_290_418	2R_Chromosome	14981356	14981486	-	FBtr0301507	FBgn0033988	14981263	14991336	+	GeneOverlap	0
OG0002989	ES_STRG.1606.10_1_290_418	2R_Chromosome	14981356	14981486	-	FBtr0345946	FBgn0033987	14963292	14980795	+	GeneWithin1000nt	561
OG0002989	ES_STRG.1606.10_1_290_418	2R_Chromosome	14981356	14981486	-	FBtr0087409	FBgn0033987	14963292	14980584	+	GeneWithin1000nt	772
OG0002989	ES_STRG.1606.10_1_290_418	2R_Chromosome	14981356	14981486	-	FBtr0339987	FBgn0033987	14963292	14980584	+	GeneWithin1000nt	772
OG0002989	ES_STRG.1606.10_1_290_418	2R_Chromosome	14981356	14981486	-	FBtr0087411	FBgn0033987	14965684	14980584	+	GeneWithin1000nt	772
OG0005098	TR_STRG.5534.2_37_12543_13016	3L_Chromosome	16429201	16429658	-	FBtr0075390	FBgn0053158	16419597	16496560	+	GeneOverlap	0
OG0005098	TR_STRG.5534.2_37_12543_13016	3L_Chromosome	16429201	16429658	-	FBtr0075409	FBgn0261799	16422795	16451958	-	GeneOverlap	0
OG0000306	ES_STRG.13794.2_1_791_949	4_Chromosome	320459	320620	-	FBtr0089123	FBgn0052850	314923	321385	+	GeneOverlap	0
OG0000306	ES_STRG.13794.2_1_791_949	4_Chromosome	320459	320620	-	FBtr0333680	FBgn0052850	314923	331387	+	GeneOverlap	0
OG0000500	FI_STRG.7860.1_1_52_444	2L_Chromosome	5940073	5940468	-	FBtr0333245	FBgn0015381	5925937	5939261	+	GeneWithin1000nt	812
OG0003272	ES_STRG.12633.1_2_725_868	X_Chromosome	22452180	22452325	+	FBtr0077345	FBgn0014395	22449737	22451463	+	GeneWithin1000nt	717
OG0003272	ES_STRG.12633.1_2_725_868	X_Chromosome	22452180	22452325	+	FBtr0339498	FBgn0266848	22451445	22455422	-	GeneOverlap	0
OG0003272	ES_STRG.12633.1_2_725_868	X_Chromosome	22452180	22452325	+	FBtr0305147	FBgn0266848	22451762	22455422	-	GeneOverlap	0
OG0003272	ES_STRG.12633.1_2_725_868	X_Chromosome	22452180	22452325	+	FBtr0077368	FBgn0266848	22452000	22455422	-	GeneOverlap	0
OG0003272	ES_STRG.12633.1_2_725_868	X_Chromosome	22452180	22452325	+	FBtr0309240	FBgn0266848	22452268	22455422	-	GeneOverlap	0
OG0004134	UA_STRG.12578.2_3_886_1011	4_Chromosome	300480	300607	+	FBtr0089134	FBgn0039900	278685	306481	-	GeneOverlap	0
OG0004134	UA_STRG.12578.2_3_886_1011	4_Chromosome	300480	300607	+	FBtr0305658	FBgn0039900	278685	306161	-	GeneOverlap	0
OG0004134	UA_STRG.12578.2_3_886_1011	4_Chromosome	300480	300607	+	FBtr0089137	FBgn0039900	278685	305818	-	GeneOverlap	0
OG0004134	UA_STRG.12578.2_3_886_1011	4_Chromosome	300480	300607	+	FBtr0343990	FBgn0039900	278685	305818	-	GeneOverlap	0
OG0004134	UA_STRG.12578.2_3_886_1011	4_Chromosome	300480	300607	+	FBtr0089139	FBgn0039900	278685	305818	-	GeneOverlap	0
OG0002799	DK_STRG.9843.1_2_208_333	X_Chromosome	2237616	2237743	-	FBtr0070419	FBgn0001330	2237858	2242035	-	GeneWithin1000nt	115
OG0002799	DK_STRG.9843.1_2_208_333	X_Chromosome	2237616	2237743	-	FBtr0342769	FBgn0001330	2238044	2242035	-	GeneWithin1000nt	301
OG0002799	DK_STRG.9843.1_2_208_333	X_Chromosome	2237616	2237743	-	FBtr0342766	FBgn0003048	2225296	2238045	+	GeneOverlap	0
OG0002799	DK_STRG.9843.1_2_208_333	X_Chromosome	2237616	2237743	-	FBtr0332381	FBgn0003048	2225296	2238045	+	GeneOverlap	0
OG0002799	DK_STRG.9843.1_2_208_333	X_Chromosome	2237616	2237743	-	FBtr0344153	FBgn0003048	2225296	2237961	+	GeneOverlap	0
OG0002201	FI_STRG.10343.1_5_2061_2300	2L_Chromosome	22935908	22936149	-	FBtr0344082	FBgn0002566	22924795	22943135	+	GeneOverlap	0
OG0002201	FI_STRG.10343.1_5_2061_2300	2L_Chromosome	22935908	22936149	-	FBtr0333519	FBgn0002566	22924795	22942223	+	GeneOverlap	0
OG0002201	FI_STRG.10343.1_5_2061_2300	2L_Chromosome	22935908	22936149	-	FBtr0111125	FBgn0002566	22924795	22940623	+	GeneOverlap	0
OG0002201	FI_STRG.10343.1_5_2061_2300	2L_Chromosome	22935908	22936149	-	FBtr0111123	FBgn0002566	22924795	22940527	+	GeneOverlap	0
OG0002602	DK_STRG.1666.1_1_217_1053	2R_Chromosome	15963043	15963881	+	FBtr0336648	FBgn0265045	15959411	15968467	-	GeneOverlap	0
OG0002602	DK_STRG.1666.1_1_217_1053	2R_Chromosome	15963043	15963881	+	FBtr0336652	FBgn0265045	15946933	15989498	-	GeneOverlap	0
OG0002602	DK_STRG.1666.1_1_217_1053	2R_Chromosome	15963043	15963881	+	FBtr0336651	FBgn0265045	15946933	15989498	-	GeneOverlap	0
OG0002602	DK_STRG.1666.1_1_217_1053	2R_Chromosome	15963043	15963881	+	FBtr0336650	FBgn0265045	15946933	15987262	-	GeneOverlap	0
OG0002602	DK_STRG.1666.1_1_217_1053	2R_Chromosome	15963043	15963881	+	FBtr0336649	FBgn0265045	15946933	15987262	-	GeneOverlap	0
OG0001386	DK_STRG.13125.1_9_2329_2586	3R_Chromosome	8741237	8741493	+	FBtr0081946	FBgn0037623	8735879	8747675	-	GeneOverlap	0
OG0001386	DK_STRG.13125.1_9_2329_2586	3R_Chromosome	8741237	8741493	+	FBtr0081944	FBgn0037623	8735879	8747675	-	GeneOverlap	0
OG0001386	DK_STRG.13125.1_9_2329_2586	3R_Chromosome	8741237	8741493	+	FBtr0081945	FBgn0037623	8735879	8745661	-	GeneOverlap	0
OG0001783	UA_STRG.191.2_1_324_440	3R_Chromosome	783114	783232	-	FBtr0392909	FBgn0267431	567076	2532932	+	GeneOverlap	0
OG0001930	FI_STRG.7756.1_8_2135_2824	2L_Chromosome	5109145	5109835	-	FBtr0303388	FBgn0261836	5100877	5207002	+	GeneOverlap	0
OG0001930	FI_STRG.7756.1_8_2135_2824	2L_Chromosome	5109145	5109835	-	FBtr0332403	FBgn0261836	5100877	5205389	+	GeneOverlap	0
OG0001930	FI_STRG.7756.1_8_2135_2824	2L_Chromosome	5109145	5109835	-	FBtr0303389	FBgn0261836	5100877	5205389	+	GeneOverlap	0
OG0001930	FI_STRG.7756.1_8_2135_2824	2L_Chromosome	5109145	5109835	-	FBtr0332404	FBgn0261836	5100877	5205389	+	GeneOverlap	0
OG0001930	FI_STRG.7756.1_8_2135_2824	2L_Chromosome	5109145	5109835	-	FBtr0303385	FBgn0261836	5108512	5207002	+	GeneOverlap	0
OG0001930	FI_STRG.7756.1_8_2135_2824	2L_Chromosome	5109145	5109835	-	FBtr0332405	FBgn0261836	5108512	5207002	+	GeneOverlap	0
OG0001930	FI_STRG.7756.1_8_2135_2824	2L_Chromosome	5109145	5109835	-	FBtr0303383	FBgn0261836	5108814	5158263	+	GeneOverlap	0
OG0001630	SE_STRG.6676.2_1_57_161	2L_Chromosome	277667	277773	-	FBtr0330650	FBgn0086855	274740	278234	-	GeneOverlap	0
OG0001630	SE_STRG.6676.2_1_57_161	2L_Chromosome	277667	277773	-	FBtr0330649	FBgn0086855	274740	277212	-	GeneWithin1000nt	455
OG0001630	SE_STRG.6676.2_1_57_161	2L_Chromosome	277667	277773	-	FBtr0330648	FBgn0086855	274740	277212	-	GeneWithin1000nt	455
OG0001630	SE_STRG.6676.2_1_57_161	2L_Chromosome	277667	277773	-	FBtr0300804	FBgn0086855	274740	277212	-	GeneWithin1000nt	455
OG0001630	SE_STRG.6676.2_1_57_161	2L_Chromosome	277667	277773	-	FBtr0078129	FBgn0003444	277582	282167	+	GeneOverlap	0
OG0000740	FI_STRG.13860.3_1_414_569	3R_Chromosome	4818405	4818562	+	FBtr0334900	FBgn0037282	4817980	4821432	-	GeneOverlap	0
OG0000740	FI_STRG.13860.3_1_414_569	3R_Chromosome	4818405	4818562	+	FBtr0334901	FBgn0037282	4818275	4821432	-	GeneOverlap	0
OG0000740	FI_STRG.13860.3_1_414_569	3R_Chromosome	4818405	4818562	+	FBtr0078875	FBgn0037282	4818541	4821432	-	GeneOverlap	0
OG0000740	FI_STRG.13860.3_1_414_569	3R_Chromosome	4818405	4818562	+	FBtr0078872	FBgn0037280	4816318	4817776	+	GeneWithin1000nt	629
OG0002127	FI_STRG.5973.1_1_36_278	3L_Chromosome	19398054	19398298	-	FBtr0331182	FBgn0052206	19340321	19412912	-	GeneOverlap	0
OG0002127	FI_STRG.5973.1_1_36_278	3L_Chromosome	19398054	19398298	-	FBtr0089796	FBgn0052206	19340321	19412912	-	GeneOverlap	0
OG0002417	DK_STRG.4953.1_6_1516_2091	3L_Chromosome	2510222	2510799	+	FBtr0304614	FBgn0010905	2505245	2554292	-	GeneOverlap	0
OG0002417	DK_STRG.4953.1_6_1516_2091	3L_Chromosome	2510222	2510799	+	FBtr0304619	FBgn0010905	2505245	2536585	-	GeneOverlap	0
OG0002417	DK_STRG.4953.1_6_1516_2091	3L_Chromosome	2510222	2510799	+	FBtr0304620	FBgn0010905	2506571	2554292	-	GeneOverlap	0
OG0002417	DK_STRG.4953.1_6_1516_2091	3L_Chromosome	2510222	2510799	+	FBtr0304618	FBgn0010905	2508047	2554292	-	GeneOverlap	0
OG0002417	DK_STRG.4953.1_6_1516_2091	3L_Chromosome	2510222	2510799	+	FBtr0304616	FBgn0010905	2508047	2554292	-	GeneOverlap	0
OG0002417	DK_STRG.4953.1_6_1516_2091	3L_Chromosome	2510222	2510799	+	FBtr0345047	FBgn0010905	2508047	2554292	-	GeneOverlap	0
OG0002417	DK_STRG.4953.1_6_1516_2091	3L_Chromosome	2510222	2510799	+	FBtr0304617	FBgn0010905	2508047	2554292	-	GeneOverlap	0
OG0002417	DK_STRG.4953.1_6_1516_2091	3L_Chromosome	2510222	2510799	+	FBtr0304613	FBgn0010905	2508047	2554292	-	GeneOverlap	0
OG0002417	DK_STRG.4953.1_6_1516_2091	3L_Chromosome	2510222	2510799	+	FBtr0304621	FBgn0010905	2508047	2554292	-	GeneOverlap	0
OG0002417	DK_STRG.4953.1_6_1516_2091	3L_Chromosome	2510222	2510799	+	FBtr0345046	FBgn0010905	2508047	2554292	-	GeneOverlap	0
OG0002417	DK_STRG.4953.1_6_1516_2091	3L_Chromosome	2510222	2510799	+	FBtr0304615	FBgn0010905	2508047	2554292	-	GeneOverlap	0
OG0003601	SE_STRG.4762.1_4_689_991	3L_Chromosome	12162253	12162562	+	FBtr0273438	FBgn0036259	12157052	12163735	-	GeneOverlap	0
OG0003601	SE_STRG.4762.1_4_689_991	3L_Chromosome	12162253	12162562	+	FBtr0330196	FBgn0036259	12157052	12163735	-	GeneOverlap	0
OG0004076	UA_STRG.11580.1_4_1434_1778	X_Chromosome	14975881	14976227	+	FBtr0111009	FBgn0000535	14955477	15009989	+	GeneOverlap	0
OG0004076	UA_STRG.11580.1_4_1434_1778	X_Chromosome	14975881	14976227	+	FBtr0073955	FBgn0000535	14955477	15009989	+	GeneOverlap	0
OG0004076	UA_STRG.11580.1_4_1434_1778	X_Chromosome	14975881	14976227	+	FBtr0310016	FBgn0000535	14955477	15009989	+	GeneOverlap	0
OG0004076	UA_STRG.11580.1_4_1434_1778	X_Chromosome	14975881	14976227	+	FBtr0303286	FBgn0000535	14955477	15009989	+	GeneOverlap	0
OG0004076	UA_STRG.11580.1_4_1434_1778	X_Chromosome	14975881	14976227	+	FBtr0310015	FBgn0000535	14955477	14999242	+	GeneOverlap	0
OG0004076	UA_STRG.11580.1_4_1434_1778	X_Chromosome	14975881	14976227	+	FBtr0303285	FBgn0000535	14955477	14999242	+	GeneOverlap	0
OG0004076	UA_STRG.11580.1_4_1434_1778	X_Chromosome	14975881	14976227	+	FBtr0310014	FBgn0000535	14955477	14999242	+	GeneOverlap	0
OG0005409	ZI_STRG.8489.2_1_264_407	2L_Chromosome	13547183	13547330	+	FBtr0332509	FBgn0023407	13500624	13549328	-	GeneOverlap	0
OG0005409	ZI_STRG.8489.2_1_264_407	2L_Chromosome	13547183	13547330	+	FBtr0080513	FBgn0023407	13502656	13549328	-	GeneOverlap	0
OG0005409	ZI_STRG.8489.2_1_264_407	2L_Chromosome	13547183	13547330	+	FBtr0080514	FBgn0023407	13502656	13547771	-	GeneOverlap	0
OG0002109	FI_STRG.6206.2_1_320_550	3L_Chromosome	21130616	21130847	-	FBtr0078292	FBgn0037050	21131446	21133310	+	GeneWithin1000nt	599
OG0002109	FI_STRG.6206.2_1_320_550	3L_Chromosome	21130616	21130847	-	FBtr0305500	FBgn0037050	21131719	21133310	+	GeneWithin1000nt	872
OG0002109	FI_STRG.6206.2_1_320_550	3L_Chromosome	21130616	21130847	-	FBtr0078324	FBgn0020294	21075581	21131159	-	GeneOverlap	0
OG0002559	DK_STRG.1629.2_1_412_552	2R_Chromosome	15657764	15657907	+	FBtr0340006	FBgn0260429	15613854	15657214	+	GeneWithin1000nt	550
OG0002559	DK_STRG.1629.2_1_412_552	2R_Chromosome	15657764	15657907	+	FBtr0087345	FBgn0023441	15657318	15676669	-	GeneOverlap	0
OG0002559	DK_STRG.1629.2_1_412_552	2R_Chromosome	15657764	15657907	+	FBtr0302330	FBgn0023441	15657318	15675953	-	GeneOverlap	0
OG0002559	DK_STRG.1629.2_1_412_552	2R_Chromosome	15657764	15657907	+	FBtr0306648	FBgn0023441	15657318	15665094	-	GeneOverlap	0
OG0002559	DK_STRG.1629.2_1_412_552	2R_Chromosome	15657764	15657907	+	FBtr0087348	FBgn0023441	15657318	15665094	-	GeneOverlap	0
OG0001142	FI_STRG.1464.1_2_171_305	2R_Chromosome	18821628	18821764	-	FBtr0112862	FBgn0010551	18819467	18822250	+	GeneOverlap	0
OG0001142	FI_STRG.1464.1_2_171_305	2R_Chromosome	18821628	18821764	-	FBtr0112863	FBgn0010551	18819467	18821839	+	GeneOverlap	0
OG0001142	FI_STRG.1464.1_2_171_305	2R_Chromosome	18821628	18821764	-	FBtr0086616	FBgn0010551	18819467	18821839	+	GeneOverlap	0
OG0001142	FI_STRG.1464.1_2_171_305	2R_Chromosome	18821628	18821764	-	FBtr0086615	FBgn0010551	18819467	18821839	+	GeneOverlap	0
OG0001142	FI_STRG.1464.1_2_171_305	2R_Chromosome	18821628	18821764	-	FBtr0112861	FBgn0010551	18819467	18821839	+	GeneOverlap	0
OG0001142	FI_STRG.1464.1_2_171_305	2R_Chromosome	18821628	18821764	-	FBtr0086614	FBgn0010551	18819467	18821839	+	GeneOverlap	0
OG0001142	FI_STRG.1464.1_2_171_305	2R_Chromosome	18821628	18821764	-	FBtr0303237	FBgn0034396	18822188	18829699	-	GeneWithin1000nt	424
OG0001142	FI_STRG.1464.1_2_171_305	2R_Chromosome	18821628	18821764	-	FBtr0330604	FBgn0034396	18822188	18829699	-	GeneWithin1000nt	424
OG0001142	FI_STRG.1464.1_2_171_305	2R_Chromosome	18821628	18821764	-	FBtr0330605	FBgn0034396	18822188	18829699	-	GeneWithin1000nt	424
OG0001142	FI_STRG.1464.1_2_171_305	2R_Chromosome	18821628	18821764	-	FBtr0086630	FBgn0034396	18822188	18825738	-	GeneWithin1000nt	424
OG0001730	UA_STRG.3357.1_1_611_772	3L_Chromosome	1535338	1535501	+	FBtr0333400	FBgn0035228	1534929	1536835	-	GeneOverlap	0
OG0001730	UA_STRG.3357.1_1_611_772	3L_Chromosome	1535338	1535501	+	FBtr0072831	FBgn0035228	1535012	1536835	-	GeneOverlap	0
OG0002189	FI_STRG.1582.3_1_15_158	2R_Chromosome	12640715	12640860	+	FBtr0087841	FBgn0011604	12636671	12640628	+	GeneWithin1000nt	87
OG0002189	FI_STRG.1582.3_1_15_158	2R_Chromosome	12640715	12640860	+	FBtr0087843	FBgn0011604	12636671	12640628	+	GeneWithin1000nt	87
OG0002189	FI_STRG.1582.3_1_15_158	2R_Chromosome	12640715	12640860	+	FBtr0087842	FBgn0011604	12636671	12640628	+	GeneWithin1000nt	87
OG0002189	FI_STRG.1582.3_1_15_158	2R_Chromosome	12640715	12640860	+	FBtr0087881	FBgn0033760	12640690	12648224	-	GeneOverlap	0
OG0002189	FI_STRG.1582.3_1_15_158	2R_Chromosome	12640715	12640860	+	FBtr0087882	FBgn0033760	12640690	12645141	-	GeneOverlap	0
OG0000675	TR_STRG.267.2_1_7_189	3L_Chromosome	18896218	18896402	+	FBtr0075076	FBgn0036824	18893120	18898293	-	GeneOverlap	0
OG0000620	UA_STRG.1206.1_1_561_680	2R_Chromosome	12404442	12404563	-	FBtr0087920	FBgn0033728	12402216	12405108	+	GeneOverlap	0
OG0001088	FI_STRG.2979.2_3_721_966	2R_Chromosome	23754244	23754491	+	FBtr0345535	FBgn0034902	23752754	23753515	+	GeneWithin1000nt	729
OG0001088	FI_STRG.2979.2_3_721_966	2R_Chromosome	23754244	23754491	+	FBtr0072091	FBgn0034902	23752754	23753406	+	GeneWithin1000nt	838
OG0001088	FI_STRG.2979.2_3_721_966	2R_Chromosome	23754244	23754491	+	FBtr0290120	FBgn0034903	23753477	23798395	-	GeneOverlap	0
OG0001088	FI_STRG.2979.2_3_721_966	2R_Chromosome	23754244	23754491	+	FBtr0100329	FBgn0034903	23753714	23798395	-	GeneOverlap	0
OG0001088	FI_STRG.2979.2_3_721_966	2R_Chromosome	23754244	23754491	+	FBtr0310330	FBgn0034903	23753714	23798395	-	GeneOverlap	0
OG0001088	FI_STRG.2979.2_3_721_966	2R_Chromosome	23754244	23754491	+	FBtr0310329	FBgn0034903	23753714	23798395	-	GeneOverlap	0
OG0001088	FI_STRG.2979.2_3_721_966	2R_Chromosome	23754244	23754491	+	FBtr0310328	FBgn0034903	23753714	23798395	-	GeneOverlap	0
OG0002258	FI_STRG.12336.3_3_639_1190	X_Chromosome	16431515	16432068	-	FBtr0290069	FBgn0026575	16422831	16438454	+	GeneOverlap	0
OG0002258	FI_STRG.12336.3_3_639_1190	X_Chromosome	16431515	16432068	-	FBtr0343571	FBgn0026575	16422831	16438454	+	GeneOverlap	0
OG0002258	FI_STRG.12336.3_3_639_1190	X_Chromosome	16431515	16432068	-	FBtr0074276	FBgn0026575	16422831	16438454	+	GeneOverlap	0
OG0002811	DK_STRG.13780.2_1_3_179	3R_Chromosome	15225146	15225323	+	FBtr0083136	FBgn0051344	15223378	15225329	-	GeneOverlap	0
OG0002811	DK_STRG.13780.2_1_3_179	3R_Chromosome	15225146	15225323	+	FBtr0083052	FBgn0263979	15225576	15227564	+	GeneWithin1000nt	253
OG0002811	DK_STRG.13780.2_1_3_179	3R_Chromosome	15225146	15225323	+	FBtr0301845	FBgn0263979	15225576	15227564	+	GeneWithin1000nt	253
OG0004323	UA_STRG.11120.1_1_29_166	X_Chromosome	10512255	10512394	+	FBtr0310296	FBgn0085443	10490347	10585422	-	GeneOverlap	0
OG0004323	UA_STRG.11120.1_1_29_166	X_Chromosome	10512255	10512394	+	FBtr0310295	FBgn0085443	10490347	10585422	-	GeneOverlap	0
OG0004323	UA_STRG.11120.1_1_29_166	X_Chromosome	10512255	10512394	+	FBtr0336904	FBgn0085443	10490347	10557362	-	GeneOverlap	0
OG0004323	UA_STRG.11120.1_1_29_166	X_Chromosome	10512255	10512394	+	FBtr0310438	FBgn0085443	10490347	10555459	-	GeneOverlap	0
OG0004323	UA_STRG.11120.1_1_29_166	X_Chromosome	10512255	10512394	+	FBtr0310293	FBgn0085443	10490347	10546754	-	GeneOverlap	0
OG0004323	UA_STRG.11120.1_1_29_166	X_Chromosome	10512255	10512394	+	FBtr0310292	FBgn0085443	10490347	10546754	-	GeneOverlap	0
OG0004323	UA_STRG.11120.1_1_29_166	X_Chromosome	10512255	10512394	+	FBtr0112688	FBgn0085443	10490468	10585422	-	GeneOverlap	0
OG0004323	UA_STRG.11120.1_1_29_166	X_Chromosome	10512255	10512394	+	FBtr0310439	FBgn0085443	10490468	10585422	-	GeneOverlap	0
OG0004323	UA_STRG.11120.1_1_29_166	X_Chromosome	10512255	10512394	+	FBtr0310291	FBgn0085443	10490468	10546754	-	GeneOverlap	0
OG0004323	UA_STRG.11120.1_1_29_166	X_Chromosome	10512255	10512394	+	FBtr0112689	FBgn0085443	10490537	10546754	-	GeneOverlap	0
OG0003492	SE_STRG.13655.1_2_389_523	3R_Chromosome	9447000	9447136	-	FBtr0302692	FBgn0261552	9417940	9455500	+	GeneOverlap	0
OG0003492	SE_STRG.13655.1_2_389_523	3R_Chromosome	9447000	9447136	-	FBtr0111027	FBgn0261552	9417940	9448649	+	GeneOverlap	0
OG0003492	SE_STRG.13655.1_2_389_523	3R_Chromosome	9447000	9447136	-	FBtr0302695	FBgn0261552	9417940	9448649	+	GeneOverlap	0
OG0003492	SE_STRG.13655.1_2_389_523	3R_Chromosome	9447000	9447136	-	FBtr0302693	FBgn0261552	9417940	9448649	+	GeneOverlap	0
OG0003492	SE_STRG.13655.1_2_389_523	3R_Chromosome	9447000	9447136	-	FBtr0111029	FBgn0261552	9419521	9448649	+	GeneOverlap	0
OG0003492	SE_STRG.13655.1_2_389_523	3R_Chromosome	9447000	9447136	-	FBtr0111032	FBgn0261552	9428561	9455500	+	GeneOverlap	0
OG0003492	SE_STRG.13655.1_2_389_523	3R_Chromosome	9447000	9447136	-	FBtr0302694	FBgn0261552	9428561	9448649	+	GeneOverlap	0
OG0003492	SE_STRG.13655.1_2_389_523	3R_Chromosome	9447000	9447136	-	FBtr0111028	FBgn0261552	9428561	9448649	+	GeneOverlap	0
OG0003492	SE_STRG.13655.1_2_389_523	3R_Chromosome	9447000	9447136	-	FBtr0334304	FBgn0261552	9432602	9448649	+	GeneOverlap	0
OG0003492	SE_STRG.13655.1_2_389_523	3R_Chromosome	9447000	9447136	-	FBtr0344284	FBgn0261552	9432602	9448649	+	GeneOverlap	0
OG0003492	SE_STRG.13655.1_2_389_523	3R_Chromosome	9447000	9447136	-	FBtr0082037	FBgn0261552	9434266	9449468	+	GeneOverlap	0
OG0003492	SE_STRG.13655.1_2_389_523	3R_Chromosome	9447000	9447136	-	FBtr0111031	FBgn0261552	9434266	9448649	+	GeneOverlap	0
OG0003492	SE_STRG.13655.1_2_389_523	3R_Chromosome	9447000	9447136	-	FBtr0334303	FBgn0261552	9434266	9448649	+	GeneOverlap	0
OG0003492	SE_STRG.13655.1_2_389_523	3R_Chromosome	9447000	9447136	-	FBtr0344283	FBgn0261552	9436835	9455500	+	GeneOverlap	0
OG0003492	SE_STRG.13655.1_2_389_523	3R_Chromosome	9447000	9447136	-	FBtr0111030	FBgn0261552	9436835	9449468	+	GeneOverlap	0
OG0003492	SE_STRG.13655.1_2_389_523	3R_Chromosome	9447000	9447136	-	FBtr0302691	FBgn0261552	9436835	9448649	+	GeneOverlap	0
OG0003492	SE_STRG.13655.1_2_389_523	3R_Chromosome	9447000	9447136	-	FBtr0082038	FBgn0261552	9436835	9448649	+	GeneOverlap	0
OG0003492	SE_STRG.13655.1_2_389_523	3R_Chromosome	9447000	9447136	-	FBtr0082039	FBgn0261552	9436835	9448649	+	GeneOverlap	0
OG0000292	DK_STRG.14557.1_2_599_703	3R_Chromosome	1658430	1658536	-	FBtr0392909	FBgn0267431	567076	2532932	+	GeneOverlap	0
OG0003538	SE_STRG.2779.2_2_562_699	2R_Chromosome	22925900	22926039	-	FBtr0302768	FBgn0261564	22925107	22932044	+	GeneOverlap	0
OG0003538	SE_STRG.2779.2_2_562_699	2R_Chromosome	22925900	22926039	-	FBtr0302771	FBgn0261564	22925107	22932044	+	GeneOverlap	0
OG0003538	SE_STRG.2779.2_2_562_699	2R_Chromosome	22925900	22926039	-	FBtr0302769	FBgn0261564	22925107	22932044	+	GeneOverlap	0
OG0003538	SE_STRG.2779.2_2_562_699	2R_Chromosome	22925900	22926039	-	FBtr0344190	FBgn0261564	22925107	22932044	+	GeneOverlap	0
OG0003538	SE_STRG.2779.2_2_562_699	2R_Chromosome	22925900	22926039	-	FBtr0345079	FBgn0261564	22925107	22932044	+	GeneOverlap	0
OG0003538	SE_STRG.2779.2_2_562_699	2R_Chromosome	22925900	22926039	-	FBtr0302767	FBgn0261564	22925107	22929729	+	GeneOverlap	0
OG0003538	SE_STRG.2779.2_2_562_699	2R_Chromosome	22925900	22926039	-	FBtr0302770	FBgn0261564	22926553	22932044	+	GeneWithin1000nt	514
OG0003538	SE_STRG.2779.2_2_562_699	2R_Chromosome	22925900	22926039	-	FBtr0345077	FBgn0261564	22926553	22932044	+	GeneWithin1000nt	514
OG0003538	SE_STRG.2779.2_2_562_699	2R_Chromosome	22925900	22926039	-	FBtr0345078	FBgn0261564	22926553	22932044	+	GeneWithin1000nt	514
OG0003538	SE_STRG.2779.2_2_562_699	2R_Chromosome	22925900	22926039	-	FBtr0302766	FBgn0261564	22926553	22929729	+	GeneWithin1000nt	514
OG0003538	SE_STRG.2779.2_2_562_699	2R_Chromosome	22925900	22926039	-	FBtr0336697	FBgn0261564	22926553	22928149	+	GeneWithin1000nt	514
OG0003898	UA_STRG.7826.1_1_586_708	2L_Chromosome	7854545	7854670	-	FBtr0343421	FBgn0031955	7844905	7855475	-	GeneOverlap	0
OG0003898	UA_STRG.7826.1_1_586_708	2L_Chromosome	7854545	7854670	-	FBtr0079564	FBgn0031955	7844905	7855255	-	GeneOverlap	0
OG0001033	FI_STRG.9010.2_1_1_159	2L_Chromosome	13184953	13185113	+	FBtr0080437	FBgn0032478	13183450	13184875	+	GeneWithin1000nt	78
OG0001033	FI_STRG.9010.2_1_1_159	2L_Chromosome	13184953	13185113	+	FBtr0305555	FBgn0032479	13183849	13191979	-	GeneOverlap	0
OG0001033	FI_STRG.9010.2_1_1_159	2L_Chromosome	13184953	13185113	+	FBtr0080489	FBgn0032479	13184947	13191979	-	GeneOverlap	0
OG0004775	TR_STRG.14411.2_22_5783_6124	3R_Chromosome	15122179	15122526	+	FBtr0303485	FBgn0261859	15095957	15131926	-	GeneOverlap	0
OG0004775	TR_STRG.14411.2_22_5783_6124	3R_Chromosome	15122179	15122526	+	FBtr0303486	FBgn0261859	15095957	15131926	-	GeneOverlap	0
OG0000875	ES_STRG.4571.1_1_239_406	3L_Chromosome	9384881	9385050	-	FBtr0346541	FBgn0001226	9384063	9385694	+	GeneOverlap	0
OG0000875	ES_STRG.4571.1_1_239_406	3L_Chromosome	9384881	9385050	-	FBtr0076454	FBgn0001226	9384063	9385282	+	GeneOverlap	0
OG0003958	UA_STRG.14858.1_35_11043_11456	3R_Chromosome	16721936	16722351	+	FBtr0083352	FBgn0003944	16656623	16734426	-	GeneOverlap	0
OG0003958	UA_STRG.14858.1_35_11043_11456	3R_Chromosome	16721936	16722351	+	FBtr0083349	FBgn0003944	16656623	16734426	-	GeneOverlap	0
OG0003958	UA_STRG.14858.1_35_11043_11456	3R_Chromosome	16721936	16722351	+	FBtr0083347	FBgn0003944	16656623	16734426	-	GeneOverlap	0
OG0003958	UA_STRG.14858.1_35_11043_11456	3R_Chromosome	16721936	16722351	+	FBtr0083348	FBgn0003944	16657148	16734426	-	GeneOverlap	0
OG0003958	UA_STRG.14858.1_35_11043_11456	3R_Chromosome	16721936	16722351	+	FBtr0083351	FBgn0003944	16657761	16734426	-	GeneOverlap	0
OG0003958	UA_STRG.14858.1_35_11043_11456	3R_Chromosome	16721936	16722351	+	FBtr0083350	FBgn0003944	16658043	16734426	-	GeneOverlap	0
OG0000853	DK_STRG.624.2_2_1095_1259	2R_Chromosome	7986858	7987024	+	FBtr0339125	FBgn0033246	7974115	7991862	-	GeneOverlap	0
OG0000853	DK_STRG.624.2_2_1095_1259	2R_Chromosome	7986858	7987024	+	FBtr0339124	FBgn0033246	7974115	7989714	-	GeneOverlap	0
OG0000853	DK_STRG.624.2_2_1095_1259	2R_Chromosome	7986858	7987024	+	FBtr0088872	FBgn0033246	7974115	7987237	-	GeneOverlap	0
OG0000853	DK_STRG.624.2_2_1095_1259	2R_Chromosome	7986858	7987024	+	FBtr0088871	FBgn0033246	7974115	7987237	-	GeneOverlap	0
OG0000853	DK_STRG.624.2_2_1095_1259	2R_Chromosome	7986858	7987024	+	FBtr0113053	FBgn0033246	7974115	7987237	-	GeneOverlap	0
OG0001443	DK_STRG.7064.2_1_13_684	2L_Chromosome	7975202	7975875	+	FBtr0112718	FBgn0085450	7891187	7984196	-	GeneOverlap	0
OG0001443	DK_STRG.7064.2_1_13_684	2L_Chromosome	7975202	7975875	+	FBtr0112719	FBgn0085450	7892325	7984196	-	GeneOverlap	0
OG0001443	DK_STRG.7064.2_1_13_684	2L_Chromosome	7975202	7975875	+	FBtr0343409	FBgn0085450	7892325	7977963	-	GeneOverlap	0
OG0001443	DK_STRG.7064.2_1_13_684	2L_Chromosome	7975202	7975875	+	FBtr0112717	FBgn0085450	7893431	7977065	-	GeneOverlap	0
OG0003638	SE_STRG.15487.1_2_18_206	3R_Chromosome	24341244	24341434	-	FBtr0346110	FBgn0039184	24336922	24340645	+	GeneWithin1000nt	599
OG0003638	SE_STRG.15487.1_2_18_206	3R_Chromosome	24341244	24341434	-	FBtr0346341	FBgn0011581	24341551	24343825	+	GeneWithin1000nt	117
OG0003638	SE_STRG.15487.1_2_18_206	3R_Chromosome	24341244	24341434	-	FBtr0084607	FBgn0011581	24341551	24343685	+	GeneWithin1000nt	117
OG0004157	UA_STRG.13468.1_8_2595_3101	3R_Chromosome	6948924	6949432	+	FBtr0081649	FBgn0260642	6896253	6999228	-	GeneOverlap	0
OG0004157	UA_STRG.13468.1_8_2595_3101	3R_Chromosome	6948924	6949432	+	FBtr0081650	FBgn0260642	6896253	6999228	-	GeneOverlap	0
OG0004157	UA_STRG.13468.1_8_2595_3101	3R_Chromosome	6948924	6949432	+	FBtr0081651	FBgn0260642	6896253	6999228	-	GeneOverlap	0
OG0004157	UA_STRG.13468.1_8_2595_3101	3R_Chromosome	6948924	6949432	+	FBtr0081647	FBgn0260642	6896253	6999228	-	GeneOverlap	0
OG0004157	UA_STRG.13468.1_8_2595_3101	3R_Chromosome	6948924	6949432	+	FBtr0479859	FBgn0260642	6896253	6958370	-	GeneOverlap	0
OG0004157	UA_STRG.13468.1_8_2595_3101	3R_Chromosome	6948924	6949432	+	FBtr0081654	FBgn0260642	6897665	6999228	-	GeneOverlap	0
OG0004157	UA_STRG.13468.1_8_2595_3101	3R_Chromosome	6948924	6949432	+	FBtr0479860	FBgn0287588	6896253	6958370	-	GeneOverlap	0
OG0002940	ES_STRG.10637.2_1_65_259	X_Chromosome	6298710	6298906	-	FBtr0070899	FBgn0029861	6295389	6298970	+	GeneOverlap	0
OG0002940	ES_STRG.10637.2_1_65_259	X_Chromosome	6298710	6298906	-	FBtr0070925	FBgn0043796	6299054	6301285	-	GeneWithin1000nt	148
OG0004298	UA_STRG.9164.1_13_4215_4541	2L_Chromosome	17840428	17840756	-	FBtr0308770	FBgn0262018	17786971	17875247	-	GeneOverlap	0
OG0004298	UA_STRG.9164.1_13_4215_4541	2L_Chromosome	17840428	17840756	-	FBtr0303836	FBgn0262018	17786971	17843608	-	GeneOverlap	0
OG0003963	UA_STRG.4999.3_2_328_423	3L_Chromosome	12547444	12547541	+	FBtr0300889	FBgn0036302	12537513	12572542	-	GeneOverlap	0
OG0003963	UA_STRG.4999.3_2_328_423	3L_Chromosome	12547444	12547541	+	FBtr0300887	FBgn0036302	12537513	12572542	-	GeneOverlap	0
OG0003963	UA_STRG.4999.3_2_328_423	3L_Chromosome	12547444	12547541	+	FBtr0300888	FBgn0036302	12537513	12572542	-	GeneOverlap	0
OG0003963	UA_STRG.4999.3_2_328_423	3L_Chromosome	12547444	12547541	+	FBtr0332042	FBgn0036302	12539404	12572542	-	GeneOverlap	0
OG0004880	TR_STRG.13710.9_2_313_480	3R_Chromosome	9451823	9451993	-	FBtr0302692	FBgn0261552	9417940	9455500	+	GeneOverlap	0
OG0004880	TR_STRG.13710.9_2_313_480	3R_Chromosome	9451823	9451993	-	FBtr0111032	FBgn0261552	9428561	9455500	+	GeneOverlap	0
OG0004880	TR_STRG.13710.9_2_313_480	3R_Chromosome	9451823	9451993	-	FBtr0344283	FBgn0261552	9436835	9455500	+	GeneOverlap	0
OG0005451	ZI_STRG.9044.4_4_1092_1271	2L_Chromosome	18677587	18677768	-	FBtr0305341	FBgn0086681	18675183	18676998	-	GeneWithin1000nt	589
OG0005451	ZI_STRG.9044.4_4_1092_1271	2L_Chromosome	18677587	18677768	-	FBtr0081093	FBgn0086909	18678716	18683715	+	GeneWithin1000nt	948
OG0005451	ZI_STRG.9044.4_4_1092_1271	2L_Chromosome	18677587	18677768	-	FBtr0081092	FBgn0086909	18677221	18683715	+	GeneOverlap	0
OG0005451	ZI_STRG.9044.4_4_1092_1271	2L_Chromosome	18677587	18677768	-	FBtr0344023	FBgn0086909	18677221	18683715	+	GeneOverlap	0
OG0005451	ZI_STRG.9044.4_4_1092_1271	2L_Chromosome	18677587	18677768	-	FBtr0445413	FBgn0086909	18677358	18683715	+	GeneOverlap	0
OG0004566	TR_STRG.551.4_1_434_628	2R_Chromosome	6971280	6971476	+	FBtr0345802	FBgn0033121	6971996	6975026	-	GeneWithin1000nt	520
OG0004566	TR_STRG.551.4_1_434_628	2R_Chromosome	6971280	6971476	+	FBtr0086185	FBgn0033121	6972112	6975026	-	GeneWithin1000nt	636
OG0004566	TR_STRG.551.4_1_434_628	2R_Chromosome	6971280	6971476	+	FBtr0345011	FBgn0033121	6972112	6973929	-	GeneWithin1000nt	636
OG0004566	TR_STRG.551.4_1_434_628	2R_Chromosome	6971280	6971476	+	FBtr0332942	FBgn0053558	6924687	6971637	-	GeneOverlap	0
OG0004566	TR_STRG.551.4_1_434_628	2R_Chromosome	6971280	6971476	+	FBtr0302579	FBgn0053558	6925702	6971637	-	GeneOverlap	0
OG0004566	TR_STRG.551.4_1_434_628	2R_Chromosome	6971280	6971476	+	FBtr0302034	FBgn0053558	6925702	6971637	-	GeneOverlap	0
OG0004566	TR_STRG.551.4_1_434_628	2R_Chromosome	6971280	6971476	+	FBtr0302035	FBgn0053558	6926019	6971637	-	GeneOverlap	0
OG0004566	TR_STRG.551.4_1_434_628	2R_Chromosome	6971280	6971476	+	FBtr0113470	FBgn0053558	6926019	6971637	-	GeneOverlap	0
OG0004566	TR_STRG.551.4_1_434_628	2R_Chromosome	6971280	6971476	+	FBtr0302578	FBgn0053558	6926019	6971637	-	GeneOverlap	0
OG0004566	TR_STRG.551.4_1_434_628	2R_Chromosome	6971280	6971476	+	FBtr0332941	FBgn0053558	6926019	6971637	-	GeneOverlap	0
OG0004566	TR_STRG.551.4_1_434_628	2R_Chromosome	6971280	6971476	+	FBtr0332943	FBgn0053558	6926019	6971637	-	GeneOverlap	0
OG0004566	TR_STRG.551.4_1_434_628	2R_Chromosome	6971280	6971476	+	FBtr0302577	FBgn0053558	6926019	6971637	-	GeneOverlap	0
OG0004566	TR_STRG.551.4_1_434_628	2R_Chromosome	6971280	6971476	+	FBtr0306614	FBgn0053558	6926019	6971637	-	GeneOverlap	0
OG0004566	TR_STRG.551.4_1_434_628	2R_Chromosome	6971280	6971476	+	FBtr0332944	FBgn0053558	6926019	6971637	-	GeneOverlap	0
OG0004566	TR_STRG.551.4_1_434_628	2R_Chromosome	6971280	6971476	+	FBtr0306616	FBgn0053558	6926019	6971637	-	GeneOverlap	0
OG0004566	TR_STRG.551.4_1_434_628	2R_Chromosome	6971280	6971476	+	FBtr0306615	FBgn0053558	6926019	6971637	-	GeneOverlap	0
OG0004566	TR_STRG.551.4_1_434_628	2R_Chromosome	6971280	6971476	+	FBtr0332945	FBgn0066292	6944614	6971637	-	GeneOverlap	0
OG0001230	DK_STRG.10955.5_1_3_176	X_Chromosome	13128304	13128479	+	FBtr0344608	FBgn0030451	13128952	13130290	+	GeneWithin1000nt	473
OG0001230	DK_STRG.10955.5_1_3_176	X_Chromosome	13128304	13128479	+	FBtr0339676	FBgn0030451	13129018	13134565	+	GeneWithin1000nt	539
OG0001230	DK_STRG.10955.5_1_3_176	X_Chromosome	13128304	13128479	+	FBtr0073723	FBgn0030451	13129018	13130290	+	GeneWithin1000nt	539
OG0001230	DK_STRG.10955.5_1_3_176	X_Chromosome	13128304	13128479	+	FBtr0339678	FBgn0030452	13129018	13134565	+	GeneWithin1000nt	539
OG0001230	DK_STRG.10955.5_1_3_176	X_Chromosome	13128304	13128479	+	FBtr0300453	FBgn0052638	13122876	13128794	-	GeneOverlap	0
OG0002220	FI_STRG.16962.2_3_370_627	3R_Chromosome	30023211	30023470	-	FBtr0100418	FBgn0039738	30015513	30022221	-	GeneWithin1000nt	990
OG0002220	FI_STRG.16962.2_3_370_627	3R_Chromosome	30023211	30023470	-	FBtr0334705	FBgn0039738	30015513	30022221	-	GeneWithin1000nt	990
OG0002220	FI_STRG.16962.2_3_370_627	3R_Chromosome	30023211	30023470	-	FBtr0085602	FBgn0039738	30015513	30022221	-	GeneWithin1000nt	990
OG0002220	FI_STRG.16962.2_3_370_627	3R_Chromosome	30023211	30023470	-	FBtr0085601	FBgn0039739	30022345	30022648	-	GeneWithin1000nt	563
OG0002220	FI_STRG.16962.2_3_370_627	3R_Chromosome	30023211	30023470	-	FBtr0085553	FBgn0026597	30022842	30035311	+	GeneOverlap	0
OG0002220	FI_STRG.16962.2_3_370_627	3R_Chromosome	30023211	30023470	-	FBtr0290030	FBgn0026597	30022842	30035311	+	GeneOverlap	0
OG0002220	FI_STRG.16962.2_3_370_627	3R_Chromosome	30023211	30023470	-	FBtr0334702	FBgn0026597	30022842	30035311	+	GeneOverlap	0
OG0002220	FI_STRG.16962.2_3_370_627	3R_Chromosome	30023211	30023470	-	FBtr0085554	FBgn0026597	30022842	30034919	+	GeneOverlap	0
OG0001330	DK_STRG.8483.3_4_1236_1415	2L_Chromosome	16297290	16297471	+	FBtr0343812	FBgn0001992	16294183	16296969	+	GeneWithin1000nt	321
OG0001330	DK_STRG.8483.3_4_1236_1415	2L_Chromosome	16297290	16297471	+	FBtr0080852	FBgn0028375	16296051	16299858	-	GeneOverlap	0
OG0003996	UA_STRG.14263.1_3_1150_1290	3R_Chromosome	12375516	12375658	-	FBtr0082571	FBgn0010040	12374100	12374824	+	GeneWithin1000nt	692
OG0003996	UA_STRG.14263.1_3_1150_1290	3R_Chromosome	12375516	12375658	-	FBtr0082572	FBgn0010041	12375733	12376572	+	GeneWithin1000nt	75
OG0001682	SE_STRG.2039.3_2_348_473	2R_Chromosome	17414326	17414453	+	FBtr0086910	FBgn0016697	17412767	17413769	+	GeneWithin1000nt	557
OG0001682	SE_STRG.2039.3_2_348_473	2R_Chromosome	17414326	17414453	+	FBtr0086911	FBgn0016697	17412839	17413769	+	GeneWithin1000nt	557
OG0001682	SE_STRG.2039.3_2_348_473	2R_Chromosome	17414326	17414453	+	FBtr0340214	FBgn0286070	17413970	17420007	-	GeneOverlap	0
OG0001682	SE_STRG.2039.3_2_348_473	2R_Chromosome	17414326	17414453	+	FBtr0086962	FBgn0286070	17413970	17419588	-	GeneOverlap	0
OG0002692	DK_STRG.5547.1_1_13_126	3L_Chromosome	8724314	8724429	-	FBtr0333887	FBgn0035923	8721324	8726108	+	GeneOverlap	0
OG0002692	DK_STRG.5547.1_1_13_126	3L_Chromosome	8724314	8724429	-	FBtr0076570	FBgn0035923	8721502	8726108	+	GeneOverlap	0
OG0003038	ES_STRG.1479.2_5_620_1477	2R_Chromosome	14056090	14056949	-	FBtr0087598	FBgn0002643	14031663	14058882	+	GeneOverlap	0
OG0003038	ES_STRG.1479.2_5_620_1477	2R_Chromosome	14056090	14056949	-	FBtr0087596	FBgn0002643	13991203	14058697	+	GeneOverlap	0
OG0003038	ES_STRG.1479.2_5_620_1477	2R_Chromosome	14056090	14056949	-	FBtr0339956	FBgn0002643	14009199	14060356	+	GeneOverlap	0
OG0003038	ES_STRG.1479.2_5_620_1477	2R_Chromosome	14056090	14056949	-	FBtr0087597	FBgn0002643	14009199	14060356	+	GeneOverlap	0
OG0005685	ZI_STRG.16189.4_16_4870_5262	3R_Chromosome	31822760	31823155	-	FBtr0302181	FBgn0039883	31812609	31846570	+	GeneOverlap	0
OG0005685	ZI_STRG.16189.4_16_4870_5262	3R_Chromosome	31822760	31823155	-	FBtr0343538	FBgn0039883	31812609	31846570	+	GeneOverlap	0
OG0005685	ZI_STRG.16189.4_16_4870_5262	3R_Chromosome	31822760	31823155	-	FBtr0343539	FBgn0039883	31812609	31845244	+	GeneOverlap	0
OG0005685	ZI_STRG.16189.4_16_4870_5262	3R_Chromosome	31822760	31823155	-	FBtr0302179	FBgn0039883	31813075	31837604	+	GeneOverlap	0
OG0001065	FI_STRG.3512.4_2_78_296	3L_Chromosome	1861287	1861507	+	FBtr0072867	FBgn0004636	1859115	1862239	-	GeneOverlap	0
OG0001065	FI_STRG.3512.4_2_78_296	3L_Chromosome	1861287	1861507	+	FBtr0303154	FBgn0004636	1859115	1862239	-	GeneOverlap	0
OG0001065	FI_STRG.3512.4_2_78_296	3L_Chromosome	1861287	1861507	+	FBtr0332671	FBgn0004636	1859115	1861816	-	GeneOverlap	0
OG0003876	UA_STRG.16166.1_6_1120_1305	3R_Chromosome	26557813	26558000	-	FBtr0308633	FBgn0263289	26536350	26604051	+	GeneOverlap	0
OG0003876	UA_STRG.16166.1_6_1120_1305	3R_Chromosome	26557813	26558000	-	FBtr0308628	FBgn0263289	26536350	26604051	+	GeneOverlap	0
OG0003876	UA_STRG.16166.1_6_1120_1305	3R_Chromosome	26557813	26558000	-	FBtr0308629	FBgn0263289	26536350	26604051	+	GeneOverlap	0
OG0003876	UA_STRG.16166.1_6_1120_1305	3R_Chromosome	26557813	26558000	-	FBtr0308627	FBgn0263289	26536350	26604051	+	GeneOverlap	0
OG0003876	UA_STRG.16166.1_6_1120_1305	3R_Chromosome	26557813	26558000	-	FBtr0308631	FBgn0263289	26536350	26604051	+	GeneOverlap	0
OG0003876	UA_STRG.16166.1_6_1120_1305	3R_Chromosome	26557813	26558000	-	FBtr0308626	FBgn0263289	26536350	26604051	+	GeneOverlap	0
OG0003876	UA_STRG.16166.1_6_1120_1305	3R_Chromosome	26557813	26558000	-	FBtr0308634	FBgn0263289	26536350	26604051	+	GeneOverlap	0
OG0003876	UA_STRG.16166.1_6_1120_1305	3R_Chromosome	26557813	26558000	-	FBtr0308625	FBgn0263289	26536350	26596188	+	GeneOverlap	0
OG0003876	UA_STRG.16166.1_6_1120_1305	3R_Chromosome	26557813	26558000	-	FBtr0335522	FBgn0263289	26536350	26596188	+	GeneOverlap	0
OG0003876	UA_STRG.16166.1_6_1120_1305	3R_Chromosome	26557813	26558000	-	FBtr0308621	FBgn0263289	26536350	26596188	+	GeneOverlap	0
OG0003876	UA_STRG.16166.1_6_1120_1305	3R_Chromosome	26557813	26558000	-	FBtr0308620	FBgn0263289	26536350	26596188	+	GeneOverlap	0
OG0003876	UA_STRG.16166.1_6_1120_1305	3R_Chromosome	26557813	26558000	-	FBtr0308622	FBgn0263289	26536350	26595018	+	GeneOverlap	0
OG0003876	UA_STRG.16166.1_6_1120_1305	3R_Chromosome	26557813	26558000	-	FBtr0335521	FBgn0263289	26536350	26588186	+	GeneOverlap	0
OG0003876	UA_STRG.16166.1_6_1120_1305	3R_Chromosome	26557813	26558000	-	FBtr0308630	FBgn0263289	26536350	26588186	+	GeneOverlap	0
OG0003876	UA_STRG.16166.1_6_1120_1305	3R_Chromosome	26557813	26558000	-	FBtr0308632	FBgn0263289	26536350	26583398	+	GeneOverlap	0
OG0003876	UA_STRG.16166.1_6_1120_1305	3R_Chromosome	26557813	26558000	-	FBtr0308623	FBgn0263289	26536350	26581517	+	GeneOverlap	0
OG0003876	UA_STRG.16166.1_6_1120_1305	3R_Chromosome	26557813	26558000	-	FBtr0308624	FBgn0263289	26536350	26577175	+	GeneOverlap	0
OG0001043	FI_STRG.10460.1_5_704_1030	X_Chromosome	185994	186323	-	FBtr0345993	FBgn0284435	140318	199461	+	GeneOverlap	0
OG0001043	FI_STRG.10460.1_5_704_1030	X_Chromosome	185994	186323	-	FBtr0345994	FBgn0284435	142208	199461	+	GeneOverlap	0
OG0001043	FI_STRG.10460.1_5_704_1030	X_Chromosome	185994	186323	-	FBtr0340057	FBgn0284435	142853	199461	+	GeneOverlap	0
OG0001043	FI_STRG.10460.1_5_704_1030	X_Chromosome	185994	186323	-	FBtr0340056	FBgn0284435	175973	200663	+	GeneOverlap	0
OG0001043	FI_STRG.10460.1_5_704_1030	X_Chromosome	185994	186323	-	FBtr0100136	FBgn0284435	175973	199461	+	GeneOverlap	0
OG0001043	FI_STRG.10460.1_5_704_1030	X_Chromosome	185994	186323	-	FBtr0100135	FBgn0284435	175973	199037	+	GeneOverlap	0
OG0000761	FI_STRG.15219.2_1_101_226	3R_Chromosome	16147416	16147543	-	FBtr0347199	FBgn0038400	16144401	16146855	-	GeneWithin1000nt	561
OG0000761	FI_STRG.15219.2_1_101_226	3R_Chromosome	16147416	16147543	-	FBtr0083281	FBgn0038400	16145306	16146855	-	GeneWithin1000nt	561
OG0000761	FI_STRG.15219.2_1_101_226	3R_Chromosome	16147416	16147543	-	FBtr0344013	FBgn0038400	16145685	16146742	-	GeneWithin1000nt	674
OG0000761	FI_STRG.15219.2_1_101_226	3R_Chromosome	16147416	16147543	-	FBtr0344009	FBgn0038401	16147029	16149636	+	GeneOverlap	0
OG0000761	FI_STRG.15219.2_1_101_226	3R_Chromosome	16147416	16147543	-	FBtr0083251	FBgn0038401	16147029	16149389	+	GeneOverlap	0
OG0000331	ES_STRG.12600.1_1_105_254	3R_Chromosome	1809428	1809579	-	FBtr0392909	FBgn0267431	567076	2532932	+	GeneOverlap	0
OG0002478	DK_STRG.2020.1_9_2269_2778	2R_Chromosome	18339188	18339706	+	FBtr0301550	FBgn0285917	18278198	18357296	-	GeneOverlap	0
OG0002478	DK_STRG.2020.1_9_2269_2778	2R_Chromosome	18339188	18339706	+	FBtr0301547	FBgn0285917	18278980	18357296	-	GeneOverlap	0
OG0002478	DK_STRG.2020.1_9_2269_2778	2R_Chromosome	18339188	18339706	+	FBtr0329997	FBgn0285917	18279065	18357296	-	GeneOverlap	0
OG0002478	DK_STRG.2020.1_9_2269_2778	2R_Chromosome	18339188	18339706	+	FBtr0301549	FBgn0285917	18285124	18357296	-	GeneOverlap	0
OG0002478	DK_STRG.2020.1_9_2269_2778	2R_Chromosome	18339188	18339706	+	FBtr0301548	FBgn0285917	18285124	18357296	-	GeneOverlap	0
OG0005582	ZI_STRG.12723.1_1_39_206	3R_Chromosome	4087664	4087833	+	FBtr0336454	FBgn0259821	4077939	4104326	+	GeneOverlap	0
OG0005582	ZI_STRG.12723.1_1_39_206	3R_Chromosome	4087664	4087833	+	FBtr0339974	FBgn0259821	4077939	4104326	+	GeneOverlap	0
OG0005582	ZI_STRG.12723.1_1_39_206	3R_Chromosome	4087664	4087833	+	FBtr0301942	FBgn0259821	4084036	4104326	+	GeneOverlap	0
OG0003576	SE_STRG.10956.1_2_134_289	3R_Chromosome	2599513	2599670	+	FBtr0445191	FBgn0267430	2554162	3263582	-	GeneOverlap	0
OG0004723	TR_STRG.14734.1_1_87_257	3R_Chromosome	2700472	2700644	-	FBtr0445191	FBgn0267430	2554162	3263582	-	GeneOverlap	0
OG0004024	UA_STRG.8231.2_2_629_910	2L_Chromosome	10693149	10693432	-	FBtr0080127	FBgn0032285	10692940	10694103	-	GeneOverlap	0
OG0004093	UA_STRG.10091.1_4_1531_1878	X_Chromosome	1545219	1545570	-	FBtr0303587	FBgn0025390	1523554	1618155	-	GeneOverlap	0
OG0002383	FI_STRG.7590.6_1_137_271	2L_Chromosome	3713814	3713950	-	FBtr0345543	FBgn0051955	3711881	3712866	-	GeneWithin1000nt	948
OG0002383	FI_STRG.7590.6_1_137_271	2L_Chromosome	3713814	3713950	-	FBtr0345639	FBgn0051955	3712154	3713105	-	GeneWithin1000nt	709
OG0002383	FI_STRG.7590.6_1_137_271	2L_Chromosome	3713814	3713950	-	FBtr0303782	FBgn0051955	3712154	3712866	-	GeneWithin1000nt	948
OG0002383	FI_STRG.7590.6_1_137_271	2L_Chromosome	3713814	3713950	-	FBtr0077540	FBgn0051955	3712154	3712866	-	GeneWithin1000nt	948
OG0002383	FI_STRG.7590.6_1_137_271	2L_Chromosome	3713814	3713950	-	FBtr0077537	FBgn0031566	3713360	3716810	+	GeneOverlap	0
OG0002383	FI_STRG.7590.6_1_137_271	2L_Chromosome	3713814	3713950	-	FBtr0077538	FBgn0031566	3714383	3716810	+	GeneWithin1000nt	433
OG0003548	SE_STRG.9190.1_5_486_716	2L_Chromosome	19363670	19363903	-	FBtr0336817	FBgn0032770	19364375	19365470	+	GeneWithin1000nt	472
OG0003548	SE_STRG.9190.1_5_486_716	2L_Chromosome	19363670	19363903	-	FBtr0081197	FBgn0032770	19364375	19365397	+	GeneWithin1000nt	472
OG0003548	SE_STRG.9190.1_5_486_716	2L_Chromosome	19363670	19363903	-	FBtr0336818	FBgn0032770	19364375	19365397	+	GeneWithin1000nt	472
OG0003548	SE_STRG.9190.1_5_486_716	2L_Chromosome	19363670	19363903	-	FBtr0336820	FBgn0024245	19338669	19363227	-	GeneWithin1000nt	443
OG0003548	SE_STRG.9190.1_5_486_716	2L_Chromosome	19363670	19363903	-	FBtr0081224	FBgn0024245	19338678	19363227	-	GeneWithin1000nt	443
OG0003533	SE_STRG.5763.2_1_219_338	3L_Chromosome	19989290	19989411	+	FBtr0074910	FBgn0005633	19989551	19991220	-	GeneWithin1000nt	140
OG0003533	SE_STRG.5763.2_1_219_338	3L_Chromosome	19989290	19989411	+	FBtr0332723	FBgn0005633	19989551	19991123	-	GeneWithin1000nt	140
OG0003533	SE_STRG.5763.2_1_219_338	3L_Chromosome	19989290	19989411	+	FBtr0475016	FBgn0052220	19988027	19988991	-	GeneWithin1000nt	299
OG0003129	ES_STRG.9009.2_7_2499_2738	2L_Chromosome	16564981	16565227	-	FBtr0300003	FBgn0259735	16545016	16662012	+	GeneOverlap	0
OG0003247	ES_STRG.15997.1_13_3117_3500	3R_Chromosome	24603199	24603586	-	FBtr0304913	FBgn0263490	24585653	24623899	+	GeneOverlap	0
OG0003247	ES_STRG.15997.1_13_3117_3500	3R_Chromosome	24603199	24603586	-	FBtr0111012	FBgn0263490	24585653	24623899	+	GeneOverlap	0
OG0003247	ES_STRG.15997.1_13_3117_3500	3R_Chromosome	24603199	24603586	-	FBtr0304915	FBgn0263490	24585653	24623899	+	GeneOverlap	0
OG0003247	ES_STRG.15997.1_13_3117_3500	3R_Chromosome	24603199	24603586	-	FBtr0304912	FBgn0263490	24589162	24623899	+	GeneOverlap	0
OG0003247	ES_STRG.15997.1_13_3117_3500	3R_Chromosome	24603199	24603586	-	FBtr0304914	FBgn0263490	24589162	24623899	+	GeneOverlap	0
OG0002378	FI_STRG.5040.1_3_241_417	2R_Chromosome	21430345	21430522	+	FBtr0342895	FBgn0010415	21392402	21481176	-	GeneOverlap	0
OG0002378	FI_STRG.5040.1_3_241_417	2R_Chromosome	21430345	21430522	+	FBtr0342893	FBgn0010415	21392402	21481176	-	GeneOverlap	0
OG0002378	FI_STRG.5040.1_3_241_417	2R_Chromosome	21430345	21430522	+	FBtr0474169	FBgn0010415	21393617	21481176	-	GeneOverlap	0
OG0002378	FI_STRG.5040.1_3_241_417	2R_Chromosome	21430345	21430522	+	FBtr0071706	FBgn0010415	21393617	21481176	-	GeneOverlap	0
OG0002378	FI_STRG.5040.1_3_241_417	2R_Chromosome	21430345	21430522	+	FBtr0342894	FBgn0010415	21393617	21481176	-	GeneOverlap	0
OG0002378	FI_STRG.5040.1_3_241_417	2R_Chromosome	21430345	21430522	+	FBtr0071707	FBgn0010415	21393617	21481176	-	GeneOverlap	0
OG0002378	FI_STRG.5040.1_3_241_417	2R_Chromosome	21430345	21430522	+	FBtr0273206	FBgn0010415	21394227	21481176	-	GeneOverlap	0
OG0003265	ES_STRG.8991.1_1_403_495	3L_Chromosome	14461557	14461651	-	FBtr0273422	FBgn0087007	14412991	14536276	-	GeneOverlap	0
OG0003265	ES_STRG.8991.1_1_403_495	3L_Chromosome	14461557	14461651	-	FBtr0308596	FBgn0087007	14412991	14536276	-	GeneOverlap	0
OG0003265	ES_STRG.8991.1_1_403_495	3L_Chromosome	14461557	14461651	-	FBtr0273427	FBgn0087007	14412991	14510074	-	GeneOverlap	0
OG0003265	ES_STRG.8991.1_1_403_495	3L_Chromosome	14461557	14461651	-	FBtr0273423	FBgn0087007	14412991	14476688	-	GeneOverlap	0
OG0003850	UA_STRG.6644.1_5_1591_1806	3L_Chromosome	25469873	25470092	-	FBtr0346768	FBgn0267429	25236940	25670980	-	GeneOverlap	0
OG0003230	ES_STRG.11884.1_3_513_710	X_Chromosome	16560683	16560885	-	FBtr0309793	FBgn0011826	16554627	16560016	-	GeneWithin1000nt	667
OG0003230	ES_STRG.11884.1_3_513_710	X_Chromosome	16560683	16560885	-	FBtr0305593	FBgn0011826	16555466	16560016	-	GeneWithin1000nt	667
OG0003230	ES_STRG.11884.1_3_513_710	X_Chromosome	16560683	16560885	-	FBtr0074294	FBgn0011826	16556764	16560016	-	GeneWithin1000nt	667
OG0003230	ES_STRG.11884.1_3_513_710	X_Chromosome	16560683	16560885	-	FBtr0305198	FBgn0267912	16560684	16586665	-	GeneOverlap	0
OG0003230	ES_STRG.11884.1_3_513_710	X_Chromosome	16560683	16560885	-	FBtr0074293	FBgn0267912	16561677	16586665	-	GeneWithin1000nt	792
OG0003329	ES_STRG.5247.2_2_314_586	3L_Chromosome	14326470	14326744	-	FBtr0075743	FBgn0001085	14274343	14368639	+	GeneOverlap	0
OG0003329	ES_STRG.5247.2_2_314_586	3L_Chromosome	14326470	14326744	-	FBtr0330102	FBgn0001085	14274343	14368639	+	GeneOverlap	0
OG0003584	SE_STRG.13848.5_1_608_706	3R_Chromosome	11328887	11328987	+	FBtr0304604	FBgn0004595	11328480	11407627	+	GeneOverlap	0
OG0002920	ES_STRG.14981.1_1_68_322	3R_Chromosome	16249936	16250192	-	FBtr0083257	FBgn0040071	16225651	16260329	+	GeneOverlap	0
OG0002920	ES_STRG.14981.1_1_68_322	3R_Chromosome	16249936	16250192	-	FBtr0083258	FBgn0040071	16242816	16260329	+	GeneOverlap	0
OG0002892	DK_STRG.8653.1_1_68_184	2L_Chromosome	17962822	17962940	-	FBtr0273418	FBgn0023096	17962625	17982472	-	GeneOverlap	0
OG0002892	DK_STRG.8653.1_1_68_184	2L_Chromosome	17962822	17962940	-	FBtr0081022	FBgn0032656	17963379	17974868	+	GeneWithin1000nt	439
OG0002892	DK_STRG.8653.1_1_68_184	2L_Chromosome	17962822	17962940	-	FBtr0081021	FBgn0032656	17963379	17974868	+	GeneWithin1000nt	439
OG0002892	DK_STRG.8653.1_1_68_184	2L_Chromosome	17962822	17962940	-	FBtr0340182	FBgn0032656	17963379	17974868	+	GeneWithin1000nt	439
OG0002892	DK_STRG.8653.1_1_68_184	2L_Chromosome	17962822	17962940	-	FBtr0290267	FBgn0032656	17963379	17974868	+	GeneWithin1000nt	439
OG0005079	TR_STRG.8224.1_1_416_604	4_Chromosome	77827	78017	+	FBtr0308615	FBgn0085432	69326	110059	+	GeneOverlap	0
OG0005079	TR_STRG.8224.1_1_416_604	4_Chromosome	77827	78017	+	FBtr0100245	FBgn0085432	69326	109770	+	GeneOverlap	0
OG0005079	TR_STRG.8224.1_1_416_604	4_Chromosome	77827	78017	+	FBtr0334301	FBgn0085432	69326	108694	+	GeneOverlap	0
OG0005079	TR_STRG.8224.1_1_416_604	4_Chromosome	77827	78017	+	FBtr0089159	FBgn0085432	69326	108694	+	GeneOverlap	0
OG0005079	TR_STRG.8224.1_1_416_604	4_Chromosome	77827	78017	+	FBtr0100246	FBgn0085432	69326	101419	+	GeneOverlap	0
OG0005079	TR_STRG.8224.1_1_416_604	4_Chromosome	77827	78017	+	FBtr0309803	FBgn0085432	69653	114270	+	GeneOverlap	0
OG0005079	TR_STRG.8224.1_1_416_604	4_Chromosome	77827	78017	+	FBtr0089161	FBgn0085432	69653	110059	+	GeneOverlap	0
OG0005079	TR_STRG.8224.1_1_416_604	4_Chromosome	77827	78017	+	FBtr0089162	FBgn0085432	70405	110059	+	GeneOverlap	0
OG0005291	ZI_STRG.10198.12_1_93_182	X_Chromosome	3944000	3944091	+	FBtr0344825	FBgn0052786	3940847	3944265	+	GeneOverlap	0
OG0005291	ZI_STRG.10198.12_1_93_182	X_Chromosome	3944000	3944091	+	FBtr0344826	FBgn0052783	3945043	3948460	+	GeneWithin1000nt	952
OG0004636	TR_STRG.625.4_1_138_452	2R_Chromosome	7502136	7502452	-	FBtr0089745	FBgn0261397	7500147	7508625	+	GeneOverlap	0
OG0004636	TR_STRG.625.4_1_138_452	2R_Chromosome	7502136	7502452	-	FBtr0089743	FBgn0261397	7500147	7508237	+	GeneOverlap	0
OG0004636	TR_STRG.625.4_1_138_452	2R_Chromosome	7502136	7502452	-	FBtr0089744	FBgn0261397	7500147	7508237	+	GeneOverlap	0
OG0003646	SE_STRG.7631.2_1_92_223	2L_Chromosome	7430098	7430230	-	FBtr0079444	FBgn0283658	7426866	7430329	+	GeneOverlap	0
OG0003646	SE_STRG.7631.2_1_92_223	2L_Chromosome	7430098	7430230	-	FBtr0332529	FBgn0283658	7427002	7430329	+	GeneOverlap	0
OG0003646	SE_STRG.7631.2_1_92_223	2L_Chromosome	7430098	7430230	-	FBtr0332528	FBgn0283658	7427002	7430329	+	GeneOverlap	0
OG0003646	SE_STRG.7631.2_1_92_223	2L_Chromosome	7430098	7430230	-	FBtr0332527	FBgn0283658	7427002	7430329	+	GeneOverlap	0
OG0003646	SE_STRG.7631.2_1_92_223	2L_Chromosome	7430098	7430230	-	FBtr0332526	FBgn0283658	7427002	7430329	+	GeneOverlap	0
OG0003646	SE_STRG.7631.2_1_92_223	2L_Chromosome	7430098	7430230	-	FBtr0079445	FBgn0283658	7427728	7430329	+	GeneOverlap	0
OG0003646	SE_STRG.7631.2_1_92_223	2L_Chromosome	7430098	7430230	-	FBtr0079466	FBgn0031913	7430530	7433516	-	GeneWithin1000nt	300
OG0003773	SE_STRG.14219.2_1_87_221	3R_Chromosome	13715593	13715729	-	FBtr0112622	FBgn0085412	13715207	13762304	+	GeneOverlap	0
OG0003773	SE_STRG.14219.2_1_87_221	3R_Chromosome	13715593	13715729	-	FBtr0329899	FBgn0085412	13715207	13761638	+	GeneOverlap	0
OG0003773	SE_STRG.14219.2_1_87_221	3R_Chromosome	13715593	13715729	-	FBtr0112623	FBgn0085412	13715207	13761638	+	GeneOverlap	0
OG0003773	SE_STRG.14219.2_1_87_221	3R_Chromosome	13715593	13715729	-	FBtr0290011	FBgn0085412	13715207	13761638	+	GeneOverlap	0
OG0003773	SE_STRG.14219.2_1_87_221	3R_Chromosome	13715593	13715729	-	FBtr0334567	FBgn0085412	13715207	13764667	+	GeneOverlap	0
OG0003773	SE_STRG.14219.2_1_87_221	3R_Chromosome	13715593	13715729	-	FBtr0334568	FBgn0085412	13715207	13764667	+	GeneOverlap	0
OG0003773	SE_STRG.14219.2_1_87_221	3R_Chromosome	13715593	13715729	-	FBtr0112624	FBgn0085412	13715207	13764667	+	GeneOverlap	0
OG0003773	SE_STRG.14219.2_1_87_221	3R_Chromosome	13715593	13715729	-	FBtr0329898	FBgn0085412	13715207	13764667	+	GeneOverlap	0
OG0002207	FI_STRG.16565.1_4_822_1046	3R_Chromosome	26929751	26929975	-	FBtr0472698	FBgn0285963	26915761	26945309	+	GeneOverlap	0
OG0002207	FI_STRG.16565.1_4_822_1046	3R_Chromosome	26929751	26929975	-	FBtr0472697	FBgn0285963	26915761	26945309	+	GeneOverlap	0
OG0002207	FI_STRG.16565.1_4_822_1046	3R_Chromosome	26929751	26929975	-	FBtr0472696	FBgn0285963	26915761	26945309	+	GeneOverlap	0
OG0002207	FI_STRG.16565.1_4_822_1046	3R_Chromosome	26929751	26929975	-	FBtr0472695	FBgn0285963	26915761	26945309	+	GeneOverlap	0
OG0002207	FI_STRG.16565.1_4_822_1046	3R_Chromosome	26929751	26929975	-	FBtr0472700	FBgn0285963	26923642	26945309	+	GeneOverlap	0
OG0002207	FI_STRG.16565.1_4_822_1046	3R_Chromosome	26929751	26929975	-	FBtr0472699	FBgn0285963	26923642	26945309	+	GeneOverlap	0
OG0001246	DK_STRG.10663.1_1_190_360	3R_Chromosome	618031	618204	+	FBtr0392909	FBgn0267431	567076	2532932	+	GeneOverlap	0
OG0004958	TR_STRG.4261.6_4_46_639	3L_Chromosome	8046520	8047110	-	FBtr0333223	FBgn0011817	7979046	8054147	+	GeneOverlap	0
OG0004958	TR_STRG.4261.6_4_46_639	3L_Chromosome	8046520	8047110	-	FBtr0076754	FBgn0011817	7979046	8052669	+	GeneOverlap	0
OG0004958	TR_STRG.4261.6_4_46_639	3L_Chromosome	8046520	8047110	-	FBtr0076755	FBgn0011817	7979046	8050333	+	GeneOverlap	0
OG0004958	TR_STRG.4261.6_4_46_639	3L_Chromosome	8046520	8047110	-	FBtr0076758	FBgn0011817	7979046	8050333	+	GeneOverlap	0
OG0004958	TR_STRG.4261.6_4_46_639	3L_Chromosome	8046520	8047110	-	FBtr0076756	FBgn0011817	7979046	8050333	+	GeneOverlap	0
OG0004958	TR_STRG.4261.6_4_46_639	3L_Chromosome	8046520	8047110	-	FBtr0076757	FBgn0011817	7979046	8050333	+	GeneOverlap	0
OG0004958	TR_STRG.4261.6_4_46_639	3L_Chromosome	8046520	8047110	-	FBtr0474156	FBgn0011817	7979046	8050333	+	GeneOverlap	0
OG0004958	TR_STRG.4261.6_4_46_639	3L_Chromosome	8046520	8047110	-	FBtr0076759	FBgn0011817	7979046	8050333	+	GeneOverlap	0
OG0004981	TR_STRG.12134.1_7_731_1114	X_Chromosome	19637183	19637568	+	FBtr0334278	FBgn0087008	19626548	19638369	-	GeneOverlap	0
OG0004981	TR_STRG.12134.1_7_731_1114	X_Chromosome	19637183	19637568	+	FBtr0334281	FBgn0087008	19627967	19638369	-	GeneOverlap	0
OG0004981	TR_STRG.12134.1_7_731_1114	X_Chromosome	19637183	19637568	+	FBtr0074762	FBgn0087008	19627967	19638369	-	GeneOverlap	0
OG0004981	TR_STRG.12134.1_7_731_1114	X_Chromosome	19637183	19637568	+	FBtr0334279	FBgn0087008	19627967	19638369	-	GeneOverlap	0
OG0004981	TR_STRG.12134.1_7_731_1114	X_Chromosome	19637183	19637568	+	FBtr0334280	FBgn0087008	19627967	19638369	-	GeneOverlap	0
OG0001384	DK_STRG.11889.1_1_69_335	X_Chromosome	19484327	19484595	-	FBtr0346014	FBgn0031020	19479984	19484643	+	GeneOverlap	0
OG0001384	DK_STRG.11889.1_1_69_335	X_Chromosome	19484327	19484595	-	FBtr0074711	FBgn0031020	19480259	19484643	+	GeneOverlap	0
OG0000176	FI_STRG.13614.1_2_407_700	3R_Chromosome	3021282	3021577	-	FBtr0445191	FBgn0267430	2554162	3263582	-	GeneOverlap	0
OG0000473	FI_STRG.15052.2_1_281_385	3R_Chromosome	3123363	3123470	+	FBtr0445191	FBgn0267430	2554162	3263582	-	GeneOverlap	0
OG0000742	FI_STRG.9220.1_2_640_753	2L_Chromosome	14841406	14841521	-	FBtr0343681	FBgn0261568	14842358	14843108	+	GeneWithin1000nt	837
OG0002152	FI_STRG.8288.1_1_199_399	3L_Chromosome	866684	866886	+	FBtr0300345	FBgn0035171	865396	870895	+	GeneOverlap	0
OG0002152	FI_STRG.8288.1_1_199_399	3L_Chromosome	866684	866886	+	FBtr0481621	FBgn0035171	865396	870895	+	GeneOverlap	0
OG0002152	FI_STRG.8288.1_1_199_399	3L_Chromosome	866684	866886	+	FBtr0339892	FBgn0035171	866500	871701	+	GeneOverlap	0
OG0002152	FI_STRG.8288.1_1_199_399	3L_Chromosome	866684	866886	+	FBtr0304699	FBgn0035171	866500	871701	+	GeneOverlap	0
OG0002012	FI_STRG.6307.1_3_937_1104	3L_Chromosome	21727679	21727848	+	FBtr0078459	FBgn0037120	21724326	21728806	-	GeneOverlap	0
OG0002012	FI_STRG.6307.1_3_937_1104	3L_Chromosome	21727679	21727848	+	FBtr0113184	FBgn0037120	21724326	21728673	-	GeneOverlap	0
OG0002012	FI_STRG.6307.1_3_937_1104	3L_Chromosome	21727679	21727848	+	FBtr0332769	FBgn0037120	21724326	21728673	-	GeneOverlap	0
OG0002012	FI_STRG.6307.1_3_937_1104	3L_Chromosome	21727679	21727848	+	FBtr0078458	FBgn0037120	21724326	21728673	-	GeneOverlap	0
OG0000488	FI_STRG.11274.1_1_226_357	X_Chromosome	6667896	6668031	-	FBtr0070951	FBgn0062413	6661647	6668258	+	GeneOverlap	0
OG0000488	FI_STRG.11274.1_1_226_357	X_Chromosome	6667896	6668031	-	FBtr0308592	FBgn0062413	6661647	6667628	+	GeneWithin1000nt	268
OG0000488	FI_STRG.11274.1_1_226_357	X_Chromosome	6667896	6668031	-	FBtr0308593	FBgn0062413	6661647	6667628	+	GeneWithin1000nt	268
OG0000488	FI_STRG.11274.1_1_226_357	X_Chromosome	6667896	6668031	-	FBtr0308594	FBgn0062413	6661647	6667628	+	GeneWithin1000nt	268
OG0000488	FI_STRG.11274.1_1_226_357	X_Chromosome	6667896	6668031	-	FBtr0070991	FBgn0029887	6668539	6673973	-	GeneWithin1000nt	508
OG0005139	ZI_STRG.8016.1_1_72_218	2L_Chromosome	10056536	10056684	-	FBtr0079936	FBgn0053302	10054213	10055935	+	GeneWithin1000nt	601
OG0005139	ZI_STRG.8016.1_1_72_218	2L_Chromosome	10056536	10056684	-	FBtr0079937	FBgn0287720	10056900	10060095	+	GeneWithin1000nt	216
OG0000728	FI_STRG.12381.4_1_190_336	X_Chromosome	16599816	16599964	-	FBtr0299587	FBgn0061200	16599241	16610459	+	GeneOverlap	0
OG0000728	FI_STRG.12381.4_1_190_336	X_Chromosome	16599816	16599964	-	FBtr0340158	FBgn0061200	16599241	16610459	+	GeneOverlap	0
OG0000728	FI_STRG.12381.4_1_190_336	X_Chromosome	16599816	16599964	-	FBtr0074284	FBgn0061200	16599241	16610459	+	GeneOverlap	0
OG0000728	FI_STRG.12381.4_1_190_336	X_Chromosome	16599816	16599964	-	FBtr0310319	FBgn0030761	16596526	16599215	-	GeneWithin1000nt	601
OG0001736	UA_STRG.13308.2_1_21_128	3R_Chromosome	5789650	5789759	-	FBtr0078669	FBgn0037376	5787337	5789384	-	GeneWithin1000nt	266
OG0001736	UA_STRG.13308.2_1_21_128	3R_Chromosome	5789650	5789759	-	FBtr0078670	FBgn0037376	5787337	5789074	-	GeneWithin1000nt	576
OG0001736	UA_STRG.13308.2_1_21_128	3R_Chromosome	5789650	5789759	-	FBtr0078629	FBgn0028690	5789493	5791569	+	GeneOverlap	0
OG0005228	ZI_STRG.198.2_2_1000_1104	2R_Chromosome	4046404	4046510	+	FBtr0113784	FBgn0046706	4014111	4049342	+	GeneOverlap	0
OG0004846	TR_STRG.14988.3_4_535_687	3R_Chromosome	19464246	19464400	-	FBtr0110917	FBgn0260003	19461085	19597288	+	GeneOverlap	0
OG0004846	TR_STRG.14988.3_4_535_687	3R_Chromosome	19464246	19464400	-	FBtr0334562	FBgn0260003	19461085	19597288	+	GeneOverlap	0
OG0004846	TR_STRG.14988.3_4_535_687	3R_Chromosome	19464246	19464400	-	FBtr0334564	FBgn0260003	19463533	19595392	+	GeneOverlap	0
OG0004846	TR_STRG.14988.3_4_535_687	3R_Chromosome	19464246	19464400	-	FBtr0083765	FBgn0260003	19463533	19595392	+	GeneOverlap	0
OG0004846	TR_STRG.14988.3_4_535_687	3R_Chromosome	19464246	19464400	-	FBtr0110919	FBgn0260003	19463533	19595392	+	GeneOverlap	0
OG0004846	TR_STRG.14988.3_4_535_687	3R_Chromosome	19464246	19464400	-	FBtr0083764	FBgn0260003	19463533	19595392	+	GeneOverlap	0
OG0000350	FI_STRG.11750.1_1_3_140	X_Chromosome	10744149	10744286	+	FBtr0333017	FBgn0052676	10711163	10744943	-	GeneOverlap	0
OG0000350	FI_STRG.11750.1_1_3_140	X_Chromosome	10744149	10744286	+	FBtr0071503	FBgn0052676	10713115	10744943	-	GeneOverlap	0
OG0000350	FI_STRG.11750.1_1_3_140	X_Chromosome	10744149	10744286	+	FBtr0332294	FBgn0003204	10744502	10749097	+	GeneWithin1000nt	216
OG0000350	FI_STRG.11750.1_1_3_140	X_Chromosome	10744149	10744286	+	FBtr0071495	FBgn0003204	10744502	10748806	+	GeneWithin1000nt	216
OG0005213	ZI_STRG.8370.4_23_8369_8845	2L_Chromosome	12726237	12726715	-	FBtr0347485	FBgn0032456	12719045	12766546	+	GeneOverlap	0
OG0005213	ZI_STRG.8370.4_23_8369_8845	2L_Chromosome	12726237	12726715	-	FBtr0090015	FBgn0032456	12719045	12744807	+	GeneOverlap	0
OG0005213	ZI_STRG.8370.4_23_8369_8845	2L_Chromosome	12726237	12726715	-	FBtr0090027	FBgn0032456	12719045	12744807	+	GeneOverlap	0
OG0005213	ZI_STRG.8370.4_23_8369_8845	2L_Chromosome	12726237	12726715	-	FBtr0090019	FBgn0032456	12719045	12744807	+	GeneOverlap	0
OG0005213	ZI_STRG.8370.4_23_8369_8845	2L_Chromosome	12726237	12726715	-	FBtr0090028	FBgn0032456	12719045	12744807	+	GeneOverlap	0
OG0005213	ZI_STRG.8370.4_23_8369_8845	2L_Chromosome	12726237	12726715	-	FBtr0090022	FBgn0032456	12719045	12744807	+	GeneOverlap	0
OG0005213	ZI_STRG.8370.4_23_8369_8845	2L_Chromosome	12726237	12726715	-	FBtr0090026	FBgn0032456	12719045	12744807	+	GeneOverlap	0
OG0005213	ZI_STRG.8370.4_23_8369_8845	2L_Chromosome	12726237	12726715	-	FBtr0090023	FBgn0032456	12719045	12744807	+	GeneOverlap	0
OG0005213	ZI_STRG.8370.4_23_8369_8845	2L_Chromosome	12726237	12726715	-	FBtr0090025	FBgn0032456	12719045	12744807	+	GeneOverlap	0
OG0005213	ZI_STRG.8370.4_23_8369_8845	2L_Chromosome	12726237	12726715	-	FBtr0090013	FBgn0032456	12722273	12744807	+	GeneOverlap	0
OG0005213	ZI_STRG.8370.4_23_8369_8845	2L_Chromosome	12726237	12726715	-	FBtr0090016	FBgn0032456	12722277	12744807	+	GeneOverlap	0
OG0005213	ZI_STRG.8370.4_23_8369_8845	2L_Chromosome	12726237	12726715	-	FBtr0090017	FBgn0032456	12722277	12744807	+	GeneOverlap	0
OG0005213	ZI_STRG.8370.4_23_8369_8845	2L_Chromosome	12726237	12726715	-	FBtr0090018	FBgn0032456	12722277	12744807	+	GeneOverlap	0
OG0005213	ZI_STRG.8370.4_23_8369_8845	2L_Chromosome	12726237	12726715	-	FBtr0090020	FBgn0032456	12722277	12744807	+	GeneOverlap	0
OG0005213	ZI_STRG.8370.4_23_8369_8845	2L_Chromosome	12726237	12726715	-	FBtr0090021	FBgn0032456	12722277	12744807	+	GeneOverlap	0
OG0005213	ZI_STRG.8370.4_23_8369_8845	2L_Chromosome	12726237	12726715	-	FBtr0090024	FBgn0032456	12722277	12744807	+	GeneOverlap	0
OG0005213	ZI_STRG.8370.4_23_8369_8845	2L_Chromosome	12726237	12726715	-	FBtr0090029	FBgn0032456	12722277	12744807	+	GeneOverlap	0
OG0005213	ZI_STRG.8370.4_23_8369_8845	2L_Chromosome	12726237	12726715	-	FBtr0090014	FBgn0032456	12722277	12744806	+	GeneOverlap	0
OG0000290	ES_STRG.11280.2_5_2049_2699	X_Chromosome	11120898	11121550	-	FBtr0073481	FBgn0030266	11112395	11124726	-	GeneOverlap	0
OG0002433	DK_STRG.11188.2_6_2458_2838	3R_Chromosome	12216284	12216666	+	FBtr0334597	FBgn0037998	12213792	12219686	-	GeneOverlap	0
OG0002433	DK_STRG.11188.2_6_2458_2838	3R_Chromosome	12216284	12216666	+	FBtr0082624	FBgn0037998	12215658	12219686	-	GeneOverlap	0
OG0002433	DK_STRG.11188.2_6_2458_2838	3R_Chromosome	12216284	12216666	+	FBtr0334596	FBgn0037998	12215658	12219686	-	GeneOverlap	0
OG0002433	DK_STRG.11188.2_6_2458_2838	3R_Chromosome	12216284	12216666	+	FBtr0306051	FBgn0037997	12214501	12215659	+	GeneWithin1000nt	625
OG0003441	SE_STRG.6896.2_2_143_388	2L_Chromosome	1989591	1989839	+	FBtr0077816	FBgn0031381	1988290	1988940	+	GeneWithin1000nt	651
OG0002364	FI_STRG.3331.1_1_195_290	3L_Chromosome	15137923	15138020	+	FBtr0075651	FBgn0036483	15131508	15136934	-	GeneWithin1000nt	989
OG0002364	FI_STRG.3331.1_1_195_290	3L_Chromosome	15137923	15138020	+	FBtr0346644	FBgn0286818	15137738	15142840	-	GeneOverlap	0
OG0002364	FI_STRG.3331.1_1_195_290	3L_Chromosome	15137923	15138020	+	FBtr0075648	FBgn0286818	15137738	15142592	-	GeneOverlap	0
OG0002331	FI_STRG.3719.1_3_49_426	3L_Chromosome	3244961	3245340	+	FBtr0308063	FBgn0035426	3243274	3244294	-	GeneWithin1000nt	667
OG0002331	FI_STRG.3719.1_3_49_426	3L_Chromosome	3244961	3245340	+	FBtr0073092	FBgn0035426	3243274	3244294	-	GeneWithin1000nt	667
OG0003133	ES_STRG.9738.1_3_563_715	2L_Chromosome	22585402	22585556	-	FBtr0111252	FBgn0040011	22579072	22585843	+	GeneOverlap	0
OG0003133	ES_STRG.9738.1_3_563_715	2L_Chromosome	22585402	22585556	-	FBtr0302387	FBgn0040011	22579750	22585843	+	GeneOverlap	0
OG0003681	SE_STRG.15835.1_2_370_681	3R_Chromosome	26933640	26933957	-	FBtr0472698	FBgn0285963	26915761	26945309	+	GeneOverlap	0
OG0003681	SE_STRG.15835.1_2_370_681	3R_Chromosome	26933640	26933957	-	FBtr0472697	FBgn0285963	26915761	26945309	+	GeneOverlap	0
OG0003681	SE_STRG.15835.1_2_370_681	3R_Chromosome	26933640	26933957	-	FBtr0472696	FBgn0285963	26915761	26945309	+	GeneOverlap	0
OG0003681	SE_STRG.15835.1_2_370_681	3R_Chromosome	26933640	26933957	-	FBtr0472695	FBgn0285963	26915761	26945309	+	GeneOverlap	0
OG0003681	SE_STRG.15835.1_2_370_681	3R_Chromosome	26933640	26933957	-	FBtr0472700	FBgn0285963	26923642	26945309	+	GeneOverlap	0
OG0003681	SE_STRG.15835.1_2_370_681	3R_Chromosome	26933640	26933957	-	FBtr0472699	FBgn0285963	26923642	26945309	+	GeneOverlap	0
OG0004307	UA_STRG.11569.1_2_157_363	X_Chromosome	14872970	14873182	-	FBtr0330215	FBgn0264078	14839376	14933946	+	GeneOverlap	0
OG0004307	UA_STRG.11569.1_2_157_363	X_Chromosome	14872970	14873182	-	FBtr0073951	FBgn0264078	14839376	14933583	+	GeneOverlap	0
OG0004307	UA_STRG.11569.1_2_157_363	X_Chromosome	14872970	14873182	-	FBtr0073952	FBgn0264078	14839376	14933583	+	GeneOverlap	0
OG0004307	UA_STRG.11569.1_2_157_363	X_Chromosome	14872970	14873182	-	FBtr0073949	FBgn0264078	14839376	14933583	+	GeneOverlap	0
OG0004307	UA_STRG.11569.1_2_157_363	X_Chromosome	14872970	14873182	-	FBtr0330217	FBgn0264078	14839376	14933583	+	GeneOverlap	0
OG0004307	UA_STRG.11569.1_2_157_363	X_Chromosome	14872970	14873182	-	FBtr0073950	FBgn0264078	14839376	14933583	+	GeneOverlap	0
OG0004307	UA_STRG.11569.1_2_157_363	X_Chromosome	14872970	14873182	-	FBtr0330214	FBgn0264078	14839376	14933013	+	GeneOverlap	0
OG0004307	UA_STRG.11569.1_2_157_363	X_Chromosome	14872970	14873182	-	FBtr0330216	FBgn0264078	14839968	14933583	+	GeneOverlap	0
OG0001418	ES_STRG.1661.3_2_1054_1308	2R_Chromosome	15516839	15517097	+	FBtr0329956	FBgn0019968	15515778	15532259	-	GeneOverlap	0
OG0001418	ES_STRG.1661.3_2_1054_1308	2R_Chromosome	15516839	15517097	+	FBtr0329955	FBgn0019968	15517707	15532259	-	GeneWithin1000nt	610
OG0001418	ES_STRG.1661.3_2_1054_1308	2R_Chromosome	15516839	15517097	+	FBtr0329957	FBgn0019968	15517707	15532259	-	GeneWithin1000nt	610
OG0001418	ES_STRG.1661.3_2_1054_1308	2R_Chromosome	15516839	15517097	+	FBtr0346265	FBgn0019968	15517707	15532259	-	GeneWithin1000nt	610
OG0001418	ES_STRG.1661.3_2_1054_1308	2R_Chromosome	15516839	15517097	+	FBtr0087357	FBgn0019968	15517707	15532259	-	GeneWithin1000nt	610
OG0001463	ES_STRG.1415.2_2_310_525	2R_Chromosome	13394134	13394351	-	FBtr0345942	FBgn0263774	13389495	13393361	-	GeneWithin1000nt	773
OG0001463	ES_STRG.1415.2_2_310_525	2R_Chromosome	13394134	13394351	-	FBtr0310562	FBgn0263774	13389673	13393361	-	GeneWithin1000nt	773
OG0001463	ES_STRG.1415.2_2_310_525	2R_Chromosome	13394134	13394351	-	FBtr0305795	FBgn0041579	13393705	13394667	+	GeneOverlap	0
OG0001463	ES_STRG.1415.2_2_310_525	2R_Chromosome	13394134	13394351	-	FBtr0087717	FBgn0033834	13394615	13399368	-	GeneWithin1000nt	264
OG0000695	FI_STRG.11173.1_3_1469_1615	X_Chromosome	5831848	5831997	-	FBtr0070817	FBgn0029814	5818559	5839573	+	GeneOverlap	0
OG0000695	FI_STRG.11173.1_3_1469_1615	X_Chromosome	5831848	5831997	-	FBtr0332935	FBgn0029814	5819052	5840823	+	GeneOverlap	0
OG0000590	DK_STRG.11547.1_2_135_320	X_Chromosome	16321595	16321782	+	FBtr0331756	FBgn0030740	16321431	16323231	-	GeneOverlap	0
OG0000590	DK_STRG.11547.1_2_135_320	X_Chromosome	16321595	16321782	+	FBtr0074237	FBgn0030740	16321431	16323231	-	GeneOverlap	0
OG0000527	FI_STRG.2064.2_4_573_773	2R_Chromosome	16325392	16325594	+	FBtr0087144	FBgn0034114	16322186	16324801	+	GeneWithin1000nt	591
OG0000527	FI_STRG.2064.2_4_573_773	2R_Chromosome	16325392	16325594	+	FBtr0087175	FBgn0287825	16324813	16333982	-	GeneOverlap	0
OG0000527	FI_STRG.2064.2_4_573_773	2R_Chromosome	16325392	16325594	+	FBtr0290031	FBgn0287825	16324813	16333982	-	GeneOverlap	0
OG0000527	FI_STRG.2064.2_4_573_773	2R_Chromosome	16325392	16325594	+	FBtr0087176	FBgn0287825	16325913	16333982	-	GeneWithin1000nt	319
OG0000527	FI_STRG.2064.2_4_573_773	2R_Chromosome	16325392	16325594	+	FBtr0290032	FBgn0287825	16324813	16336637	-	GeneOverlap	0
OG0000527	FI_STRG.2064.2_4_573_773	2R_Chromosome	16325392	16325594	+	FBtr0087173	FBgn0287825	16325819	16336637	-	GeneWithin1000nt	225
OG0004679	TR_STRG.14892.1_1_194_346	3R_Chromosome	18457766	18457920	-	FBtr0083650	FBgn0004652	18418716	18480676	-	GeneOverlap	0
OG0004679	TR_STRG.14892.1_1_194_346	3R_Chromosome	18457766	18457920	-	FBtr0083644	FBgn0004652	18414273	18545586	-	GeneOverlap	0
OG0004679	TR_STRG.14892.1_1_194_346	3R_Chromosome	18457766	18457920	-	FBtr0083641	FBgn0004652	18415473	18545586	-	GeneOverlap	0
OG0004679	TR_STRG.14892.1_1_194_346	3R_Chromosome	18457766	18457920	-	FBtr0083645	FBgn0004652	18418716	18545586	-	GeneOverlap	0
OG0004679	TR_STRG.14892.1_1_194_346	3R_Chromosome	18457766	18457920	-	FBtr0083640	FBgn0004652	18418716	18545586	-	GeneOverlap	0
OG0004679	TR_STRG.14892.1_1_194_346	3R_Chromosome	18457766	18457920	-	FBtr0330040	FBgn0004652	18418716	18545586	-	GeneOverlap	0
OG0004679	TR_STRG.14892.1_1_194_346	3R_Chromosome	18457766	18457920	-	FBtr0083643	FBgn0004652	18425959	18545586	-	GeneOverlap	0
OG0004679	TR_STRG.14892.1_1_194_346	3R_Chromosome	18457766	18457920	-	FBtr0301284	FBgn0004652	18425959	18545586	-	GeneOverlap	0
OG0004679	TR_STRG.14892.1_1_194_346	3R_Chromosome	18457766	18457920	-	FBtr0083642	FBgn0004652	18425959	18545586	-	GeneOverlap	0
OG0004679	TR_STRG.14892.1_1_194_346	3R_Chromosome	18457766	18457920	-	FBtr0083648	FBgn0004652	18425959	18506562	-	GeneOverlap	0
OG0004679	TR_STRG.14892.1_1_194_346	3R_Chromosome	18457766	18457920	-	FBtr0083649	FBgn0004652	18425959	18504066	-	GeneOverlap	0
OG0004249	UA_STRG.11077.1_24_6515_6907	X_Chromosome	10090181	10090575	-	FBtr0110783	FBgn0083940	10086527	10148876	+	GeneOverlap	0
OG0004249	UA_STRG.11077.1_24_6515_6907	X_Chromosome	10090181	10090575	-	FBtr0343017	FBgn0083940	10086527	10148876	+	GeneOverlap	0
OG0004249	UA_STRG.11077.1_24_6515_6907	X_Chromosome	10090181	10090575	-	FBtr0110782	FBgn0083940	10086527	10138325	+	GeneOverlap	0
OG0001498	ES_STRG.10165.1_6_1820_2134	X_Chromosome	2462811	2463128	-	FBtr0070457	FBgn0040388	2444167	2470043	-	GeneOverlap	0
OG0001498	ES_STRG.10165.1_6_1820_2134	X_Chromosome	2462811	2463128	-	FBtr0334883	FBgn0040388	2444167	2470043	-	GeneOverlap	0
OG0001498	ES_STRG.10165.1_6_1820_2134	X_Chromosome	2462811	2463128	-	FBtr0303886	FBgn0040388	2444167	2470043	-	GeneOverlap	0
OG0001498	ES_STRG.10165.1_6_1820_2134	X_Chromosome	2462811	2463128	-	FBtr0303887	FBgn0040388	2444167	2470043	-	GeneOverlap	0
OG0004777	TR_STRG.7336.1_12_2189_2443	2L_Chromosome	4423039	4423296	-	FBtr0077459	FBgn0031602	4403992	4441282	-	GeneOverlap	0
OG0004777	TR_STRG.7336.1_12_2189_2443	2L_Chromosome	4423039	4423296	-	FBtr0331436	FBgn0031602	4403992	4440146	-	GeneOverlap	0
OG0003965	UA_STRG.12049.1_42_9752_10084	X_Chromosome	18972460	18972794	-	FBtr0332994	FBgn0264090	18930335	19028629	+	GeneOverlap	0
OG0003965	UA_STRG.12049.1_42_9752_10084	X_Chromosome	18972460	18972794	-	FBtr0331156	FBgn0264090	18930335	19026872	+	GeneOverlap	0
OG0003965	UA_STRG.12049.1_42_9752_10084	X_Chromosome	18972460	18972794	-	FBtr0331157	FBgn0264090	18930335	19026872	+	GeneOverlap	0
OG0003965	UA_STRG.12049.1_42_9752_10084	X_Chromosome	18972460	18972794	-	FBtr0343982	FBgn0264090	18930359	19026872	+	GeneOverlap	0
OG0002219	FI_STRG.10751.1_6_1498_1812	X_Chromosome	2746588	2746907	+	FBtr0309500	FBgn0028369	2740384	3132791	+	GeneOverlap	0
OG0002219	FI_STRG.10751.1_6_1498_1812	X_Chromosome	2746588	2746907	+	FBtr0309501	FBgn0028369	2740805	3134532	+	GeneOverlap	0
OG0002219	FI_STRG.10751.1_6_1498_1812	X_Chromosome	2746588	2746907	+	FBtr0070559	FBgn0028369	2740805	3132791	+	GeneOverlap	0
OG0002244	FI_STRG.6844.1_1_145_252	3L_Chromosome	24724244	24724353	+	FBtr0113750	FBgn0287186	24724162	24734331	+	GeneOverlap	0
OG0002244	FI_STRG.6844.1_1_145_252	3L_Chromosome	24724244	24724353	+	FBtr0113751	FBgn0287186	24724162	24758036	+	GeneOverlap	0
OG0002244	FI_STRG.6844.1_1_145_252	3L_Chromosome	24724244	24724353	+	FBtr0113752	FBgn0287186	24724162	24758036	+	GeneOverlap	0
OG0002244	FI_STRG.6844.1_1_145_252	3L_Chromosome	24724244	24724353	+	FBtr0339923	FBgn0287186	24724162	24758036	+	GeneOverlap	0
OG0005541	ZI_STRG.14633.1_1_341_547	3R_Chromosome	19296098	19296306	-	FBtr0336793	FBgn0265063	19297246	19297695	-	GeneWithin1000nt	940
OG0005325	ZI_STRG.10015.1_1_36_137	X_Chromosome	2027568	2027671	+	FBtr0070345	FBgn0000667	2023822	2042311	-	GeneOverlap	0
OG0005325	ZI_STRG.10015.1_1_36_137	X_Chromosome	2027568	2027671	+	FBtr0310657	FBgn0000667	2024756	2042311	-	GeneOverlap	0
OG0005325	ZI_STRG.10015.1_1_36_137	X_Chromosome	2027568	2027671	+	FBtr0070344	FBgn0000667	2025116	2042311	-	GeneOverlap	0
OG0005325	ZI_STRG.10015.1_1_36_137	X_Chromosome	2027568	2027671	+	FBtr0070343	FBgn0000667	2025116	2042311	-	GeneOverlap	0
OG0005325	ZI_STRG.10015.1_1_36_137	X_Chromosome	2027568	2027671	+	FBtr0310659	FBgn0000667	2025116	2036619	-	GeneOverlap	0
OG0005325	ZI_STRG.10015.1_1_36_137	X_Chromosome	2027568	2027671	+	FBtr0333802	FBgn0000667	2025116	2036466	-	GeneOverlap	0
OG0005325	ZI_STRG.10015.1_1_36_137	X_Chromosome	2027568	2027671	+	FBtr0310658	FBgn0000667	2025116	2036466	-	GeneOverlap	0
OG0005325	ZI_STRG.10015.1_1_36_137	X_Chromosome	2027568	2027671	+	FBtr0303048	FBgn0000667	2025116	2036466	-	GeneOverlap	0
OG0005325	ZI_STRG.10015.1_1_36_137	X_Chromosome	2027568	2027671	+	FBtr0333801	FBgn0000667	2025116	2036466	-	GeneOverlap	0
OG0001558	ES_STRG.14071.1_9_2315_2530	3R_Chromosome	9549514	9549731	+	FBtr0082116	FBgn0037705	9535625	9551806	-	GeneOverlap	0
OG0001558	ES_STRG.14071.1_9_2315_2530	3R_Chromosome	9549514	9549731	+	FBtr0082117	FBgn0037705	9538154	9551806	-	GeneOverlap	0
OG0001558	ES_STRG.14071.1_9_2315_2530	3R_Chromosome	9549514	9549731	+	FBtr0082118	FBgn0037705	9538154	9551338	-	GeneOverlap	0
OG0002754	DK_STRG.7390.1_10_2224_2667	2L_Chromosome	9568781	9569226	-	FBtr0079834	FBgn0032130	9568890	9573572	+	GeneOverlap	0
OG0001398	DK_STRG.11147.1_1_168_329	Un_UnlocalizedScaffold	81180	81343	+	FBtr0113686	FBgn0040038	53442	85529	+	GeneOverlap	0
OG0001398	DK_STRG.11147.1_1_168_329	Un_UnlocalizedScaffold	81180	81343	+	FBtr0113685	FBgn0040038	56702	85431	+	GeneOverlap	0
OG0002594	DK_STRG.14625.10_2_1064_1231	3R_Chromosome	20325349	20325518	+	FBtr0083899	FBgn0038787	20324274	20328003	-	GeneOverlap	0
OG0002594	DK_STRG.14625.10_2_1064_1231	3R_Chromosome	20325349	20325518	+	FBtr0113252	FBgn0038787	20324274	20328003	-	GeneOverlap	0
OG0001258	DK_STRG.12020.1_3_226_507	4_Chromosome	79766	80049	-	FBtr0308615	FBgn0085432	69326	110059	+	GeneOverlap	0
OG0001258	DK_STRG.12020.1_3_226_507	4_Chromosome	79766	80049	-	FBtr0100245	FBgn0085432	69326	109770	+	GeneOverlap	0
OG0001258	DK_STRG.12020.1_3_226_507	4_Chromosome	79766	80049	-	FBtr0334301	FBgn0085432	69326	108694	+	GeneOverlap	0
OG0001258	DK_STRG.12020.1_3_226_507	4_Chromosome	79766	80049	-	FBtr0089159	FBgn0085432	69326	108694	+	GeneOverlap	0
OG0001258	DK_STRG.12020.1_3_226_507	4_Chromosome	79766	80049	-	FBtr0100246	FBgn0085432	69326	101419	+	GeneOverlap	0
OG0001258	DK_STRG.12020.1_3_226_507	4_Chromosome	79766	80049	-	FBtr0309803	FBgn0085432	69653	114270	+	GeneOverlap	0
OG0001258	DK_STRG.12020.1_3_226_507	4_Chromosome	79766	80049	-	FBtr0089161	FBgn0085432	69653	110059	+	GeneOverlap	0
OG0001258	DK_STRG.12020.1_3_226_507	4_Chromosome	79766	80049	-	FBtr0089162	FBgn0085432	70405	110059	+	GeneOverlap	0
OG0001680	SE_STRG.9933.1_2_467_1117	X_Chromosome	1526105	1526757	-	FBtr0303587	FBgn0025390	1523554	1618155	-	GeneOverlap	0
OG0004448	UA_STRG.6231.1_2_282_698	3L_Chromosome	22334537	22334955	+	FBtr0078509	FBgn0004449	22293044	22407863	-	GeneOverlap	0
OG0004448	UA_STRG.6231.1_2_282_698	3L_Chromosome	22334537	22334955	+	FBtr0330159	FBgn0004449	22293984	22407863	-	GeneOverlap	0
OG0004448	UA_STRG.6231.1_2_282_698	3L_Chromosome	22334537	22334955	+	FBtr0306107	FBgn0004449	22293984	22407863	-	GeneOverlap	0
OG0005664	ZI_STRG.15737.1_1_126_437	3R_Chromosome	28586035	28586349	+	FBtr0345227	FBgn0000659	28580976	28585264	-	GeneWithin1000nt	771
OG0005664	ZI_STRG.15737.1_1_126_437	3R_Chromosome	28586035	28586349	+	FBtr0300259	FBgn0000659	28581083	28585112	-	GeneWithin1000nt	923
OG0005664	ZI_STRG.15737.1_1_126_437	3R_Chromosome	28586035	28586349	+	FBtr0330333	FBgn0000659	28581083	28585112	-	GeneWithin1000nt	923
OG0005664	ZI_STRG.15737.1_1_126_437	3R_Chromosome	28586035	28586349	+	FBtr0346765	FBgn0000659	28581083	28585112	-	GeneWithin1000nt	923
OG0005664	ZI_STRG.15737.1_1_126_437	3R_Chromosome	28586035	28586349	+	FBtr0085321	FBgn0000659	28581833	28585112	-	GeneWithin1000nt	923
OG0003990	UA_STRG.11007.2_1_286_399	2L_Chromosome	560964	561080	-	FBtr0078066	FBgn0031263	559612	560523	+	GeneWithin1000nt	441
OG0003990	UA_STRG.11007.2_1_286_399	2L_Chromosome	560964	561080	-	FBtr0345577	FBgn0031264	560568	563819	-	GeneOverlap	0
OG0003990	UA_STRG.11007.2_1_286_399	2L_Chromosome	560964	561080	-	FBtr0332341	FBgn0031264	560568	563347	-	GeneOverlap	0
OG0003990	UA_STRG.11007.2_1_286_399	2L_Chromosome	560964	561080	-	FBtr0078076	FBgn0031264	560568	563347	-	GeneOverlap	0
OG0003990	UA_STRG.11007.2_1_286_399	2L_Chromosome	560964	561080	-	FBtr0332342	FBgn0031264	560568	563347	-	GeneOverlap	0
OG0003990	UA_STRG.11007.2_1_286_399	2L_Chromosome	560964	561080	-	FBtr0303763	FBgn0260933	553742	560310	-	GeneWithin1000nt	654
OG0003041	ES_STRG.11005.1_6_899_1258	2R_Chromosome	8332901	8333250	-	FBtr0339350	FBgn0261588	8327490	8396280	+	GeneOverlap	0
OG0003041	ES_STRG.11005.1_6_899_1258	2R_Chromosome	8332901	8333250	-	FBtr0302919	FBgn0261588	8327490	8396280	+	GeneOverlap	0
OG0003041	ES_STRG.11005.1_6_899_1258	2R_Chromosome	8332901	8333250	-	FBtr0339349	FBgn0261588	8327490	8396280	+	GeneOverlap	0
OG0005439	ZI_STRG.2279.1_1_24_146	2R_Chromosome	20231711	20231835	-	FBtr0086313	FBgn0034484	20231829	20234927	+	GeneOverlap	0
OG0003823	UA_STRG.11631.1_1_5_124	Un_UnlocalizedScaffold	72628	72749	+	FBtr0113686	FBgn0040038	53442	85529	+	GeneOverlap	0
OG0003823	UA_STRG.11631.1_1_5_124	Un_UnlocalizedScaffold	72628	72749	+	FBtr0113685	FBgn0040038	56702	85431	+	GeneOverlap	0
OG0004868	TR_STRG.3549.1_2_448_597	4_Chromosome	77052	77203	-	FBtr0308615	FBgn0085432	69326	110059	+	GeneOverlap	0
OG0004868	TR_STRG.3549.1_2_448_597	4_Chromosome	77052	77203	-	FBtr0100245	FBgn0085432	69326	109770	+	GeneOverlap	0
OG0004868	TR_STRG.3549.1_2_448_597	4_Chromosome	77052	77203	-	FBtr0334301	FBgn0085432	69326	108694	+	GeneOverlap	0
OG0004868	TR_STRG.3549.1_2_448_597	4_Chromosome	77052	77203	-	FBtr0089159	FBgn0085432	69326	108694	+	GeneOverlap	0
OG0004868	TR_STRG.3549.1_2_448_597	4_Chromosome	77052	77203	-	FBtr0100246	FBgn0085432	69326	101419	+	GeneOverlap	0
OG0004868	TR_STRG.3549.1_2_448_597	4_Chromosome	77052	77203	-	FBtr0309803	FBgn0085432	69653	114270	+	GeneOverlap	0
OG0004868	TR_STRG.3549.1_2_448_597	4_Chromosome	77052	77203	-	FBtr0089161	FBgn0085432	69653	110059	+	GeneOverlap	0
OG0004868	TR_STRG.3549.1_2_448_597	4_Chromosome	77052	77203	-	FBtr0089162	FBgn0085432	70405	110059	+	GeneOverlap	0
OG0002222	FI_STRG.4844.2_1_199_360	3L_Chromosome	11488177	11488340	-	FBtr0076093	FBgn0036165	11487550	11499055	+	GeneOverlap	0
OG0002694	DK_STRG.10872.1_10_2079_2522	3L_Chromosome	21252556	21253001	+	FBtr0078307	FBgn0004865	21240347	21266503	+	GeneOverlap	0
OG0002694	DK_STRG.10872.1_10_2079_2522	3L_Chromosome	21252556	21253001	+	FBtr0306157	FBgn0004865	21226609	21265613	+	GeneOverlap	0
OG0002694	DK_STRG.10872.1_10_2079_2522	3L_Chromosome	21252556	21253001	+	FBtr0306158	FBgn0004865	21226609	21265106	+	GeneOverlap	0
OG0002694	DK_STRG.10872.1_10_2079_2522	3L_Chromosome	21252556	21253001	+	FBtr0078306	FBgn0004865	21226919	21266503	+	GeneOverlap	0
OG0004403	UA_STRG.6219.1_7_2199_2837	3L_Chromosome	22172137	22172778	-	FBtr0333219	FBgn0037153	22136090	22247702	+	GeneOverlap	0
OG0004403	UA_STRG.6219.1_7_2199_2837	3L_Chromosome	22172137	22172778	-	FBtr0301492	FBgn0037153	22136090	22242792	+	GeneOverlap	0
OG0002059	FI_STRG.15755.2_1_150_278	3R_Chromosome	20572727	20572858	-	FBtr0083908	FBgn0038803	20565791	20573000	+	GeneOverlap	0
OG0002059	FI_STRG.15755.2_1_150_278	3R_Chromosome	20572727	20572858	-	FBtr0083907	FBgn0038803	20560865	20573000	+	GeneOverlap	0
OG0002059	FI_STRG.15755.2_1_150_278	3R_Chromosome	20572727	20572858	-	FBtr0083906	FBgn0038803	20560865	20573000	+	GeneOverlap	0
OG0002059	FI_STRG.15755.2_1_150_278	3R_Chromosome	20572727	20572858	-	FBtr0083905	FBgn0038803	20560865	20573000	+	GeneOverlap	0
OG0002059	FI_STRG.15755.2_1_150_278	3R_Chromosome	20572727	20572858	-	FBtr0083904	FBgn0038803	20560865	20573000	+	GeneOverlap	0
OG0002059	FI_STRG.15755.2_1_150_278	3R_Chromosome	20572727	20572858	-	FBtr0345213	FBgn0038803	20561147	20573000	+	GeneOverlap	0
OG0005007	TR_STRG.6167.2_1_225_338	3L_Chromosome	21517247	21517361	-	FBtr0078357	FBgn0037093	21516306	21522156	+	GeneOverlap	0
OG0005007	TR_STRG.6167.2_1_225_338	3L_Chromosome	21517247	21517361	-	FBtr0078358	FBgn0037093	21517187	21522684	+	GeneOverlap	0
OG0005007	TR_STRG.6167.2_1_225_338	3L_Chromosome	21517247	21517361	-	FBtr0332716	FBgn0037093	21517187	21522156	+	GeneOverlap	0
OG0005500	ZI_STRG.1565.1_1_16_123	2R_Chromosome	14800472	14800583	-	FBtr0112810	FBgn0001319	14772650	14807061	-	GeneOverlap	0
OG0004368	UA_STRG.8811.1_2_614_859	2L_Chromosome	14982857	14983108	+	FBtr0332520	FBgn0086711	14975747	14997559	-	GeneOverlap	0
OG0004368	UA_STRG.8811.1_2_614_859	2L_Chromosome	14982857	14983108	+	FBtr0332521	FBgn0086711	14975747	14997559	-	GeneOverlap	0
OG0004368	UA_STRG.8811.1_2_614_859	2L_Chromosome	14982857	14983108	+	FBtr0080676	FBgn0086711	14975747	14997559	-	GeneOverlap	0
OG0004368	UA_STRG.8811.1_2_614_859	2L_Chromosome	14982857	14983108	+	FBtr0111014	FBgn0086711	14975747	14997559	-	GeneOverlap	0
OG0004368	UA_STRG.8811.1_2_614_859	2L_Chromosome	14982857	14983108	+	FBtr0111015	FBgn0086711	14975747	14997559	-	GeneOverlap	0
OG0003901	UA_STRG.8482.2_15_5180_5407	2L_Chromosome	12617503	12617733	-	FBtr0112643	FBgn0085424	12618345	12628135	+	GeneWithin1000nt	612
OG0003901	UA_STRG.8482.2_15_5180_5407	2L_Chromosome	12617503	12617733	-	FBtr0112642	FBgn0085424	12587625	12628135	+	GeneOverlap	0
OG0003901	UA_STRG.8482.2_15_5180_5407	2L_Chromosome	12617503	12617733	-	FBtr0308800	FBgn0032439	12610517	12646356	-	GeneOverlap	0
OG0003901	UA_STRG.8482.2_15_5180_5407	2L_Chromosome	12617503	12617733	-	FBtr0308801	FBgn0032439	12610517	12646356	-	GeneOverlap	0
OG0004048	UA_STRG.8973.1_1_69_347	2L_Chromosome	16570335	16570616	-	FBtr0300003	FBgn0259735	16545016	16662012	+	GeneOverlap	0
OG0000736	FI_STRG.6040.5_1_92_190	3L_Chromosome	19927365	19927465	+	FBtr0074895	FBgn0036919	19924943	19927175	+	GeneWithin1000nt	190
OG0000736	FI_STRG.6040.5_1_92_190	3L_Chromosome	19927365	19927465	+	FBtr0074915	FBgn0036920	19927194	19928508	-	GeneOverlap	0
OG0003488	SE_STRG.747.2_1_26_163	2R_Chromosome	8122408	8122547	+	FBtr0300954	FBgn0050372	8114286	8123001	-	GeneOverlap	0
OG0003488	SE_STRG.747.2_1_26_163	2R_Chromosome	8122408	8122547	+	FBtr0339300	FBgn0050372	8114286	8123001	-	GeneOverlap	0
OG0003488	SE_STRG.747.2_1_26_163	2R_Chromosome	8122408	8122547	+	FBtr0100140	FBgn0050372	8115140	8123001	-	GeneOverlap	0
OG0003488	SE_STRG.747.2_1_26_163	2R_Chromosome	8122408	8122547	+	FBtr0088783	FBgn0033264	8123036	8125058	+	GeneWithin1000nt	489
OG0005584	ZI_STRG.10769.1_1_55_156	X_Chromosome	8408062	8408166	+	FBtr0307286	FBgn0262976	8408008	8411658	-	GeneOverlap	0
OG0005584	ZI_STRG.10769.1_1_55_156	X_Chromosome	8408062	8408166	+	FBtr0071248	FBgn0262976	8408008	8410098	-	GeneOverlap	0
OG0005584	ZI_STRG.10769.1_1_55_156	X_Chromosome	8408062	8408166	+	FBtr0302081	FBgn0262976	8408008	8410098	-	GeneOverlap	0
OG0005584	ZI_STRG.10769.1_1_55_156	X_Chromosome	8408062	8408166	+	FBtr0307287	FBgn0262976	8408008	8410098	-	GeneOverlap	0
OG0005584	ZI_STRG.10769.1_1_55_156	X_Chromosome	8408062	8408166	+	FBtr0071175	FBgn0030035	8404535	8407263	-	GeneWithin1000nt	799
OG0000319	DK_STRG.5724.4_2_617_787	Y_Chromosome	181575	181747	-	FBtr0346773	FBgn0267489	146092	192020	-	GeneOverlap	0
OG0004721	TR_STRG.1623.16_9_1577_1867	2R_Chromosome	14969904	14970198	-	FBtr0345946	FBgn0033987	14963292	14980795	+	GeneOverlap	0
OG0004721	TR_STRG.1623.16_9_1577_1867	2R_Chromosome	14969904	14970198	-	FBtr0087409	FBgn0033987	14963292	14980584	+	GeneOverlap	0
OG0004721	TR_STRG.1623.16_9_1577_1867	2R_Chromosome	14969904	14970198	-	FBtr0339987	FBgn0033987	14963292	14980584	+	GeneOverlap	0
OG0004721	TR_STRG.1623.16_9_1577_1867	2R_Chromosome	14969904	14970198	-	FBtr0087411	FBgn0033987	14965684	14980584	+	GeneOverlap	0
OG0004026	UA_STRG.15213.1_2_369_644	3R_Chromosome	19671798	19672075	+	FBtr0301213	FBgn0038727	19665007	19670827	+	GeneWithin1000nt	971
OG0004026	UA_STRG.15213.1_2_369_644	3R_Chromosome	19671798	19672075	+	FBtr0083786	FBgn0051216	19671450	19698550	+	GeneOverlap	0
OG0002722	DK_STRG.9016.1_1_54_164	2L_Chromosome	19442865	19442977	+	FBtr0308679	FBgn0032783	19435850	19442727	-	GeneWithin1000nt	138
OG0002722	DK_STRG.9016.1_1_54_164	2L_Chromosome	19442865	19442977	+	FBtr0081234	FBgn0003346	19441959	19447317	+	GeneOverlap	0
OG0002722	DK_STRG.9016.1_1_54_164	2L_Chromosome	19442865	19442977	+	FBtr0334175	FBgn0003346	19441959	19447317	+	GeneOverlap	0
OG0002722	DK_STRG.9016.1_1_54_164	2L_Chromosome	19442865	19442977	+	FBtr0081288	FBgn0024230	19442833	19444750	-	GeneOverlap	0
OG0000559	DK_STRG.5904.6_2_193_321	2L_Chromosome	541585	541715	+	FBtr0078082	FBgn0010602	541237	542580	-	GeneOverlap	0
OG0000559	DK_STRG.5904.6_2_193_321	2L_Chromosome	541585	541715	+	FBtr0310029	FBgn0010602	541393	542580	-	GeneOverlap	0
OG0000559	DK_STRG.5904.6_2_193_321	2L_Chromosome	541585	541715	+	FBtr0078081	FBgn0010602	541393	542580	-	GeneOverlap	0
OG0000559	DK_STRG.5904.6_2_193_321	2L_Chromosome	541585	541715	+	FBtr0310028	FBgn0010602	540599	542580	-	GeneOverlap	0
OG0004301	UA_STRG.16642.1_1_26_163	3R_Chromosome	30213404	30213543	-	FBtr0085614	FBgn0000277	30212156	30212568	+	GeneWithin1000nt	836
OG0004301	UA_STRG.16642.1_1_26_163	3R_Chromosome	30213404	30213543	-	FBtr0085640	FBgn0000278	30213315	30213797	-	GeneOverlap	0
OG0000224	FI_STRG.5698.2_1_11_181	3L_Chromosome	17525344	17525515	+	FBtr0075208	FBgn0036735	17525333	17529861	-	GeneOverlap	0
OG0000224	FI_STRG.5698.2_1_11_181	3L_Chromosome	17525344	17525515	+	FBtr0345387	FBgn0036734	17514298	17524740	+	GeneWithin1000nt	604
OG0000224	FI_STRG.5698.2_1_11_181	3L_Chromosome	17525344	17525515	+	FBtr0344941	FBgn0036734	17514298	17524740	+	GeneWithin1000nt	604
OG0002890	DK_STRG.13209.4_6_1994_2266	3R_Chromosome	9537619	9537893	+	FBtr0082116	FBgn0037705	9535625	9551806	-	GeneOverlap	0
OG0002890	DK_STRG.13209.4_6_1994_2266	3R_Chromosome	9537619	9537893	+	FBtr0082117	FBgn0037705	9538154	9551806	-	GeneWithin1000nt	261
OG0002890	DK_STRG.13209.4_6_1994_2266	3R_Chromosome	9537619	9537893	+	FBtr0082118	FBgn0037705	9538154	9551338	-	GeneWithin1000nt	261
OG0000573	DK_STRG.13772.1_2_167_277	3R_Chromosome	15202690	15202802	-	FBtr0301103	FBgn0260659	15196598	15202977	+	GeneOverlap	0
OG0000573	DK_STRG.13772.1_2_167_277	3R_Chromosome	15202690	15202802	-	FBtr0301101	FBgn0260659	15196598	15202977	+	GeneOverlap	0
OG0000573	DK_STRG.13772.1_2_167_277	3R_Chromosome	15202690	15202802	-	FBtr0302324	FBgn0260659	15196942	15203074	+	GeneOverlap	0
OG0000573	DK_STRG.13772.1_2_167_277	3R_Chromosome	15202690	15202802	-	FBtr0301104	FBgn0260659	15196942	15202977	+	GeneOverlap	0
OG0000573	DK_STRG.13772.1_2_167_277	3R_Chromosome	15202690	15202802	-	FBtr0301102	FBgn0260659	15196942	15202977	+	GeneOverlap	0
OG0000573	DK_STRG.13772.1_2_167_277	3R_Chromosome	15202690	15202802	-	FBtr0302325	FBgn0260659	15200564	15202973	+	GeneOverlap	0
OG0000573	DK_STRG.13772.1_2_167_277	3R_Chromosome	15202690	15202802	-	FBtr0083142	FBgn0028984	15203069	15206447	-	GeneWithin1000nt	267
OG0000573	DK_STRG.13772.1_2_167_277	3R_Chromosome	15202690	15202802	-	FBtr0083141	FBgn0028984	15203069	15206447	-	GeneWithin1000nt	267
OG0002310	FI_STRG.17307.1_1_184_306	2R_Chromosome	19133373	19133497	-	FBtr0086579	FBgn0027535	19129589	19133706	+	GeneOverlap	0
OG0002310	FI_STRG.17307.1_1_184_306	2R_Chromosome	19133373	19133497	-	FBtr0086590	FBgn0034418	19133727	19137169	-	GeneWithin1000nt	230
OG0002310	FI_STRG.17307.1_1_184_306	2R_Chromosome	19133373	19133497	-	FBtr0086591	FBgn0034418	19133727	19137169	-	GeneWithin1000nt	230
OG0002310	FI_STRG.17307.1_1_184_306	2R_Chromosome	19133373	19133497	-	FBtr0113096	FBgn0034418	19133727	19137169	-	GeneWithin1000nt	230
OG0002310	FI_STRG.17307.1_1_184_306	2R_Chromosome	19133373	19133497	-	FBtr0086592	FBgn0034418	19133727	19136863	-	GeneWithin1000nt	230
OG0003582	SE_STRG.9978.2_1_286_570	X_Chromosome	1923190	1923476	-	FBtr0070351	FBgn0023512	1920166	1922874	-	GeneWithin1000nt	316
OG0003582	SE_STRG.9978.2_1_286_570	X_Chromosome	1923190	1923476	-	FBtr0070350	FBgn0023512	1920316	1922874	-	GeneWithin1000nt	316
OG0003582	SE_STRG.9978.2_1_286_570	X_Chromosome	1923190	1923476	-	FBtr0070317	FBgn0023508	1922981	1927524	+	GeneOverlap	0
OG0003582	SE_STRG.9978.2_1_286_570	X_Chromosome	1923190	1923476	-	FBtr0332586	FBgn0023508	1922981	1927524	+	GeneOverlap	0
OG0004201	UA_STRG.7319.1_15_3246_3602	2L_Chromosome	4085613	4085971	-	FBtr0334265	FBgn0000547	4031377	4115749	+	GeneOverlap	0
OG0004201	UA_STRG.7319.1_15_3246_3602	2L_Chromosome	4085613	4085971	-	FBtr0334266	FBgn0000547	4031377	4114436	+	GeneOverlap	0
OG0004201	UA_STRG.7319.1_15_3246_3602	2L_Chromosome	4085613	4085971	-	FBtr0077465	FBgn0000547	4031377	4114436	+	GeneOverlap	0
OG0004630	TR_STRG.8346.2_2_692_856	2L_Chromosome	11365354	11365520	+	FBtr0307093	FBgn0000287	11358873	11373636	+	GeneOverlap	0
OG0004630	TR_STRG.8346.2_2_692_856	2L_Chromosome	11365354	11365520	+	FBtr0080236	FBgn0000287	11365289	11373397	+	GeneOverlap	0
OG0004630	TR_STRG.8346.2_2_692_856	2L_Chromosome	11365354	11365520	+	FBtr0080235	FBgn0000287	11365289	11373397	+	GeneOverlap	0
OG0001484	ES_STRG.1575.3_1_95_265	2R_Chromosome	14750254	14750426	+	FBtr0300942	FBgn0041581	14749223	14750165	+	GeneWithin1000nt	89
OG0001484	ES_STRG.1575.3_1_95_265	2R_Chromosome	14750254	14750426	+	FBtr0087438	FBgn0041581	14749223	14750074	+	GeneWithin1000nt	180
OG0001484	ES_STRG.1575.3_1_95_265	2R_Chromosome	14750254	14750426	+	FBtr0306558	FBgn0028689	14750166	14752271	-	GeneOverlap	0
OG0001484	ES_STRG.1575.3_1_95_265	2R_Chromosome	14750254	14750426	+	FBtr0087475	FBgn0028689	14750166	14752271	-	GeneOverlap	0
OG0001484	ES_STRG.1575.3_1_95_265	2R_Chromosome	14750254	14750426	+	FBtr0087474	FBgn0028689	14750268	14752910	-	GeneOverlap	0
OG0001969	FI_STRG.15504.7_1_345_458	3R_Chromosome	18288877	18288993	-	FBtr0083597	FBgn0038598	18286620	18288777	-	GeneWithin1000nt	100
OG0001969	FI_STRG.15504.7_1_345_458	3R_Chromosome	18288877	18288993	-	FBtr0083595	FBgn0010877	18288866	18298879	-	GeneOverlap	0
OG0001969	FI_STRG.15504.7_1_345_458	3R_Chromosome	18288877	18288993	-	FBtr0334314	FBgn0010877	18288866	18294726	-	GeneOverlap	0
OG0001969	FI_STRG.15504.7_1_345_458	3R_Chromosome	18288877	18288993	-	FBtr0334313	FBgn0010877	18288866	18292636	-	GeneOverlap	0
OG0001969	FI_STRG.15504.7_1_345_458	3R_Chromosome	18288877	18288993	-	FBtr0083596	FBgn0010877	18288866	18291767	-	GeneOverlap	0
OG0001546	ES_STRG.62.1_1_106_204	3R_Chromosome	1387752	1387852	-	FBtr0392909	FBgn0267431	567076	2532932	+	GeneOverlap	0
OG0000827	DK_STRG.7431.1_4_1077_1319	2L_Chromosome	9894505	9894749	+	FBtr0079874	FBgn0010520	9895287	9896104	+	GeneWithin1000nt	538
OG0005514	ZI_STRG.3835.1_1_101_199	3L_Chromosome	6603204	6603303	+	FBtr0076976	FBgn0286051	6603684	6608739	+	GeneWithin1000nt	381
OG0005514	ZI_STRG.3835.1_1_101_199	3L_Chromosome	6603204	6603303	+	FBtr0076984	FBgn0002926	6593938	6603366	-	GeneOverlap	0
OG0003797	UA_STRG.9640.1_2_550_678	2L_Chromosome	20929403	20929533	+	FBtr0306031	FBgn0032908	20929456	20934113	-	GeneOverlap	0
OG0003775	SE_STRG.4287.2_1_321_428	3L_Chromosome	8728645	8728754	-	FBtr0076572	FBgn0000355	8728481	8729066	+	GeneOverlap	0
OG0003099	ES_STRG.5943.2_2_314_433	3L_Chromosome	19989861	19989982	+	FBtr0074910	FBgn0005633	19989551	19991220	-	GeneOverlap	0
OG0003099	ES_STRG.5943.2_2_314_433	3L_Chromosome	19989861	19989982	+	FBtr0332723	FBgn0005633	19989551	19991123	-	GeneOverlap	0
OG0003099	ES_STRG.5943.2_2_314_433	3L_Chromosome	19989861	19989982	+	FBtr0475016	FBgn0052220	19988027	19988991	-	GeneWithin1000nt	870
OG0000112	FI_STRG.10921.1_4_1387_1593	3R_Chromosome	619441	619649	+	FBtr0392909	FBgn0267431	567076	2532932	+	GeneOverlap	0
OG0002975	ES_STRG.3629.1_1_200_364	3L_Chromosome	3339393	3339559	-	FBtr0303857	FBgn0004167	3336860	3368133	+	GeneOverlap	0
OG0002975	ES_STRG.3629.1_1_200_364	3L_Chromosome	3339393	3339559	-	FBtr0332057	FBgn0004167	3336860	3368133	+	GeneOverlap	0
OG0002975	ES_STRG.3629.1_1_200_364	3L_Chromosome	3339393	3339559	-	FBtr0073072	FBgn0004167	3337103	3368133	+	GeneOverlap	0
OG0002975	ES_STRG.3629.1_1_200_364	3L_Chromosome	3339393	3339559	-	FBtr0073071	FBgn0004167	3337103	3368133	+	GeneOverlap	0
OG0002975	ES_STRG.3629.1_1_200_364	3L_Chromosome	3339393	3339559	-	FBtr0073070	FBgn0004167	3337103	3368133	+	GeneOverlap	0
OG0002150	FI_STRG.16076.3_1_199_432	3R_Chromosome	23119848	23120083	-	FBtr0084368	FBgn0039056	23118400	23124217	+	GeneOverlap	0
OG0001634	SE_STRG.10382.2_1_139_273	X_Chromosome	5666134	5666270	-	FBtr0070852	FBgn0029783	5664628	5665940	-	GeneWithin1000nt	194
OG0001634	SE_STRG.10382.2_1_139_273	X_Chromosome	5666134	5666270	-	FBtr0070850	FBgn0029783	5664628	5665940	-	GeneWithin1000nt	194
OG0001634	SE_STRG.10382.2_1_139_273	X_Chromosome	5666134	5666270	-	FBtr0070851	FBgn0029783	5664628	5665940	-	GeneWithin1000nt	194
OG0001634	SE_STRG.10382.2_1_139_273	X_Chromosome	5666134	5666270	-	FBtr0340463	FBgn0028474	5666052	5670652	+	GeneOverlap	0
OG0001634	SE_STRG.10382.2_1_139_273	X_Chromosome	5666134	5666270	-	FBtr0070799	FBgn0028474	5666052	5670555	+	GeneOverlap	0
OG0000329	FI_STRG.16134.6_1_257_373	3R_Chromosome	23689264	23689382	+	FBtr0084476	FBgn0027512	23689007	23694983	-	GeneOverlap	0
OG0000329	FI_STRG.16134.6_1_257_373	3R_Chromosome	23689264	23689382	+	FBtr0334770	FBgn0027512	23689007	23694726	-	GeneOverlap	0
OG0000329	FI_STRG.16134.6_1_257_373	3R_Chromosome	23689264	23689382	+	FBtr0084477	FBgn0027512	23689007	23694726	-	GeneOverlap	0
OG0005642	ZI_STRG.15971.1_1_54_167	3R_Chromosome	30214499	30214612	-	FBtr0085640	FBgn0000278	30213315	30213797	-	GeneWithin1000nt	702
OG0004694	TR_STRG.15058.1_9_1497_1685	3R_Chromosome	20054079	20054269	+	FBtr0300810	FBgn0040571	20036421	20056097	-	GeneOverlap	0
OG0004694	TR_STRG.15058.1_9_1497_1685	3R_Chromosome	20054079	20054269	+	FBtr0083838	FBgn0040571	20036421	20056097	-	GeneOverlap	0
OG0004694	TR_STRG.15058.1_9_1497_1685	3R_Chromosome	20054079	20054269	+	FBtr0344607	FBgn0040571	20036421	20054090	-	GeneOverlap	0
OG0000457	FI_STRG.17303.2_1_22_138	MT_Chromosome	11482	11600	-	-	FBgn0013685	9971	10495	+	GeneWithin1000nt	987
OG0000457	FI_STRG.17303.2_1_22_138	MT_Chromosome	11482	11600	-	-	FBgn0013678	10499	11635	+	GeneOverlap	0
OG0000457	FI_STRG.17303.2_1_22_138	MT_Chromosome	11482	11600	-	-	FBgn0013679	11721	12659	-	GeneWithin1000nt	121
OG0005064	TR_STRG.3596.1_2_954_1130	3L_Chromosome	2952867	2953045	-	FBtr0333899	FBgn0262593	2895017	2959579	+	GeneOverlap	0
OG0005064	TR_STRG.3596.1_2_954_1130	3L_Chromosome	2952867	2953045	-	FBtr0333898	FBgn0262593	2895120	2959579	+	GeneOverlap	0
OG0005064	TR_STRG.3596.1_2_954_1130	3L_Chromosome	2952867	2953045	-	FBtr0305203	FBgn0262593	2895120	2953979	+	GeneOverlap	0
OG0005064	TR_STRG.3596.1_2_954_1130	3L_Chromosome	2952867	2953045	-	FBtr0305201	FBgn0262593	2895120	2953979	+	GeneOverlap	0
OG0005064	TR_STRG.3596.1_2_954_1130	3L_Chromosome	2952867	2953045	-	FBtr0305202	FBgn0262593	2895120	2953979	+	GeneOverlap	0
OG0005064	TR_STRG.3596.1_2_954_1130	3L_Chromosome	2952867	2953045	-	FBtr0305206	FBgn0262593	2896743	2959579	+	GeneOverlap	0
OG0005064	TR_STRG.3596.1_2_954_1130	3L_Chromosome	2952867	2953045	-	FBtr0305205	FBgn0262593	2896743	2959579	+	GeneOverlap	0
OG0005064	TR_STRG.3596.1_2_954_1130	3L_Chromosome	2952867	2953045	-	FBtr0305209	FBgn0262593	2896743	2953979	+	GeneOverlap	0
OG0005064	TR_STRG.3596.1_2_954_1130	3L_Chromosome	2952867	2953045	-	FBtr0305208	FBgn0262593	2896743	2953979	+	GeneOverlap	0
OG0002348	FI_STRG.10646.2_2_306_689	X_Chromosome	1891723	1892108	+	FBtr0332579	FBgn0023519	1890256	1891482	+	GeneWithin1000nt	241
OG0002348	FI_STRG.10646.2_2_306_689	X_Chromosome	1891723	1892108	+	FBtr0070314	FBgn0023519	1890256	1891275	+	GeneWithin1000nt	448
OG0002348	FI_STRG.10646.2_2_306_689	X_Chromosome	1891723	1892108	+	FBtr0089991	FBgn0000117	1891401	1900173	-	GeneOverlap	0
OG0002348	FI_STRG.10646.2_2_306_689	X_Chromosome	1891723	1892108	+	FBtr0089990	FBgn0000117	1891401	1899610	-	GeneOverlap	0
OG0002348	FI_STRG.10646.2_2_306_689	X_Chromosome	1891723	1892108	+	FBtr0089989	FBgn0000117	1891401	1899610	-	GeneOverlap	0
OG0002348	FI_STRG.10646.2_2_306_689	X_Chromosome	1891723	1892108	+	FBtr0089988	FBgn0000117	1891401	1899524	-	GeneOverlap	0
OG0002348	FI_STRG.10646.2_2_306_689	X_Chromosome	1891723	1892108	+	FBtr0332583	FBgn0000117	1891401	1899524	-	GeneOverlap	0
OG0002348	FI_STRG.10646.2_2_306_689	X_Chromosome	1891723	1892108	+	FBtr0089992	FBgn0000117	1891401	1900646	-	GeneOverlap	0
OG0005151	ZI_STRG.14140.7_1_6_410	3R_Chromosome	15374127	15374557	-	FBtr0083094	FBgn0038331	15371957	15374237	+	GeneOverlap	0
OG0005151	ZI_STRG.14140.7_1_6_410	3R_Chromosome	15374127	15374557	-	FBtr0304826	FBgn0262483	15374635	15402543	+	GeneWithin1000nt	78
OG0005151	ZI_STRG.14140.7_1_6_410	3R_Chromosome	15374127	15374557	-	FBtr0433493	FBgn0262483	15374635	15402543	+	GeneWithin1000nt	78
OG0005151	ZI_STRG.14140.7_1_6_410	3R_Chromosome	15374127	15374557	-	FBtr0433495	FBgn0262483	15374635	15402543	+	GeneWithin1000nt	78
OG0005151	ZI_STRG.14140.7_1_6_410	3R_Chromosome	15374127	15374557	-	FBtr0333832	FBgn0262483	15374635	15400011	+	GeneWithin1000nt	78
OG0005151	ZI_STRG.14140.7_1_6_410	3R_Chromosome	15374127	15374557	-	FBtr0433494	FBgn0262483	15374635	15400011	+	GeneWithin1000nt	78
OG0005151	ZI_STRG.14140.7_1_6_410	3R_Chromosome	15374127	15374557	-	FBtr0333833	FBgn0262483	15374635	15400011	+	GeneWithin1000nt	78
OG0005151	ZI_STRG.14140.7_1_6_410	3R_Chromosome	15374127	15374557	-	FBtr0304827	FBgn0262483	15374635	15400011	+	GeneWithin1000nt	78
OG0005151	ZI_STRG.14140.7_1_6_410	3R_Chromosome	15374127	15374557	-	FBtr0433496	FBgn0262483	15374635	15400011	+	GeneWithin1000nt	78
OG0005151	ZI_STRG.14140.7_1_6_410	3R_Chromosome	15374127	15374557	-	FBtr0433497	FBgn0262483	15374635	15400011	+	GeneWithin1000nt	78
OG0002366	FI_STRG.14073.1_1_79_354	3R_Chromosome	23195045	23195316	+	FBtr0306748	FBgn0262975	23185580	23221961	-	GeneOverlap	0
OG0002366	FI_STRG.14073.1_1_79_354	3R_Chromosome	23195045	23195316	+	FBtr0330372	FBgn0262975	23185580	23221961	-	GeneOverlap	0
OG0002366	FI_STRG.14073.1_1_79_354	3R_Chromosome	23195045	23195316	+	FBtr0306754	FBgn0262975	23185580	23221961	-	GeneOverlap	0
OG0002366	FI_STRG.14073.1_1_79_354	3R_Chromosome	23195045	23195316	+	FBtr0306753	FBgn0262975	23185580	23221961	-	GeneOverlap	0
OG0002366	FI_STRG.14073.1_1_79_354	3R_Chromosome	23195045	23195316	+	FBtr0306755	FBgn0262975	23185580	23214557	-	GeneOverlap	0
OG0002366	FI_STRG.14073.1_1_79_354	3R_Chromosome	23195045	23195316	+	FBtr0306749	FBgn0262975	23185580	23200700	-	GeneOverlap	0
OG0002366	FI_STRG.14073.1_1_79_354	3R_Chromosome	23195045	23195316	+	FBtr0308226	FBgn0262975	23186412	23226711	-	GeneOverlap	0
OG0002366	FI_STRG.14073.1_1_79_354	3R_Chromosome	23195045	23195316	+	FBtr0308227	FBgn0262975	23186412	23226711	-	GeneOverlap	0
OG0002366	FI_STRG.14073.1_1_79_354	3R_Chromosome	23195045	23195316	+	FBtr0306752	FBgn0262975	23186412	23226711	-	GeneOverlap	0
OG0004007	UA_STRG.4517.4_1_179_268	3L_Chromosome	9681149	9681240	-	FBtr0076392	FBgn0036028	9679201	9681060	+	GeneWithin1000nt	89
OG0004007	UA_STRG.4517.4_1_179_268	3L_Chromosome	9681149	9681240	-	FBtr0076393	FBgn0087040	9681268	9683370	+	GeneWithin1000nt	28
OG0001037	FI_STRG.12002.2_1_459_647	X_Chromosome	13214875	13215064	+	FBtr0310646	FBgn0029133	13212325	13214408	+	GeneWithin1000nt	467
OG0001037	FI_STRG.12002.2_1_459_647	X_Chromosome	13214875	13215064	+	FBtr0073730	FBgn0029133	13212338	13213975	+	GeneWithin1000nt	900
OG0001037	FI_STRG.12002.2_1_459_647	X_Chromosome	13214875	13215064	+	FBtr0073732	FBgn0004456	13214409	13257183	-	GeneOverlap	0
OG0001037	FI_STRG.12002.2_1_459_647	X_Chromosome	13214875	13215064	+	FBtr0073731	FBgn0004456	13215156	13258490	-	GeneWithin1000nt	92
OG0001037	FI_STRG.12002.2_1_459_647	X_Chromosome	13214875	13215064	+	FBtr0330398	FBgn0004456	13215156	13258490	-	GeneWithin1000nt	92
OG0001037	FI_STRG.12002.2_1_459_647	X_Chromosome	13214875	13215064	+	FBtr0340190	FBgn0004456	13215156	13257183	-	GeneWithin1000nt	92
OG0001037	FI_STRG.12002.2_1_459_647	X_Chromosome	13214875	13215064	+	FBtr0310647	FBgn0004456	13215156	13257183	-	GeneWithin1000nt	92
OG0001037	FI_STRG.12002.2_1_459_647	X_Chromosome	13214875	13215064	+	FBtr0310648	FBgn0004456	13215156	13257183	-	GeneWithin1000nt	92
OG0003683	SE_STRG.13710.1_3_304_567	3R_Chromosome	9769456	9769723	-	FBtr0082161	FBgn0024330	9766031	9768984	-	GeneWithin1000nt	472
OG0003683	SE_STRG.13710.1_3_304_567	3R_Chromosome	9769456	9769723	-	FBtr0082162	FBgn0024330	9766031	9768502	-	GeneWithin1000nt	954
OG0003683	SE_STRG.13710.1_3_304_567	3R_Chromosome	9769456	9769723	-	FBtr0100583	FBgn0037747	9767834	9770027	+	GeneOverlap	0
OG0003683	SE_STRG.13710.1_3_304_567	3R_Chromosome	9769456	9769723	-	FBtr0082134	FBgn0037747	9767834	9770027	+	GeneOverlap	0
OG0003683	SE_STRG.13710.1_3_304_567	3R_Chromosome	9769456	9769723	-	FBtr0082160	FBgn0037749	9770532	9771542	-	GeneWithin1000nt	809
OG0003683	SE_STRG.13710.1_3_304_567	3R_Chromosome	9769456	9769723	-	FBtr0113211	FBgn0037749	9770532	9771491	-	GeneWithin1000nt	809
OG0003469	SE_STRG.10963.1_6_943_1206	X_Chromosome	10763361	10763626	+	FBtr0071499	FBgn0052675	10760048	10764237	-	GeneOverlap	0
OG0003469	SE_STRG.10963.1_6_943_1206	X_Chromosome	10763361	10763626	+	FBtr0071500	FBgn0052675	10760048	10764237	-	GeneOverlap	0
OG0003469	SE_STRG.10963.1_6_943_1206	X_Chromosome	10763361	10763626	+	FBtr0300569	FBgn0052675	10760048	10764237	-	GeneOverlap	0
OG0003469	SE_STRG.10963.1_6_943_1206	X_Chromosome	10763361	10763626	+	FBtr0334457	FBgn0052675	10760048	10764237	-	GeneOverlap	0
OG0003469	SE_STRG.10963.1_6_943_1206	X_Chromosome	10763361	10763626	+	FBtr0071501	FBgn0052675	10760048	10762695	-	GeneWithin1000nt	666
OG0003469	SE_STRG.10963.1_6_943_1206	X_Chromosome	10763361	10763626	+	FBtr0346377	FBgn0052675	10760048	10764413	-	GeneOverlap	0
OG0000886	DK_STRG.6594.2_1_441_632	2L_Chromosome	5043970	5044163	-	FBtr0301907	FBgn0031673	5040648	5044712	-	GeneOverlap	0
OG0000886	DK_STRG.6594.2_1_441_632	2L_Chromosome	5043970	5044163	-	FBtr0079033	FBgn0031673	5040648	5044008	-	GeneOverlap	0
OG0000886	DK_STRG.6594.2_1_441_632	2L_Chromosome	5043970	5044163	-	FBtr0301906	FBgn0031673	5040648	5043158	-	GeneWithin1000nt	812
OG0000886	DK_STRG.6594.2_1_441_632	2L_Chromosome	5043970	5044163	-	FBtr0333539	FBgn0031673	5040648	5043158	-	GeneWithin1000nt	812
OG0000886	DK_STRG.6594.2_1_441_632	2L_Chromosome	5043970	5044163	-	FBtr0079035	FBgn0031673	5040648	5043158	-	GeneWithin1000nt	812
OG0000886	DK_STRG.6594.2_1_441_632	2L_Chromosome	5043970	5044163	-	FBtr0301905	FBgn0031673	5040648	5043158	-	GeneWithin1000nt	812
OG0000886	DK_STRG.6594.2_1_441_632	2L_Chromosome	5043970	5044163	-	FBtr0079034	FBgn0031673	5040648	5043158	-	GeneWithin1000nt	812
OG0000886	DK_STRG.6594.2_1_441_632	2L_Chromosome	5043970	5044163	-	FBtr0100049	FBgn0053995	5043270	5048365	+	GeneOverlap	0
OG0000886	DK_STRG.6594.2_1_441_632	2L_Chromosome	5043970	5044163	-	FBtr0100048	FBgn0053995	5043270	5048365	+	GeneOverlap	0
OG0000886	DK_STRG.6594.2_1_441_632	2L_Chromosome	5043970	5044163	-	FBtr0100050	FBgn0053995	5044453	5048365	+	GeneWithin1000nt	290
OG0000886	DK_STRG.6594.2_1_441_632	2L_Chromosome	5043970	5044163	-	FBtr0334124	FBgn0264743	5043270	5048365	+	GeneOverlap	0
OG0000886	DK_STRG.6594.2_1_441_632	2L_Chromosome	5043970	5044163	-	FBtr0334127	FBgn0264743	5043270	5048365	+	GeneOverlap	0
OG0000886	DK_STRG.6594.2_1_441_632	2L_Chromosome	5043970	5044163	-	FBtr0334125	FBgn0264743	5043270	5048365	+	GeneOverlap	0
OG0000886	DK_STRG.6594.2_1_441_632	2L_Chromosome	5043970	5044163	-	FBtr0334128	FBgn0264743	5044453	5048365	+	GeneWithin1000nt	290
OG0000886	DK_STRG.6594.2_1_441_632	2L_Chromosome	5043970	5044163	-	FBtr0334121	FBgn0264742	5043270	5048365	+	GeneOverlap	0
OG0000886	DK_STRG.6594.2_1_441_632	2L_Chromosome	5043970	5044163	-	FBtr0334123	FBgn0264742	5043270	5048365	+	GeneOverlap	0
OG0000886	DK_STRG.6594.2_1_441_632	2L_Chromosome	5043970	5044163	-	FBtr0334119	FBgn0264742	5043270	5048365	+	GeneOverlap	0
OG0000886	DK_STRG.6594.2_1_441_632	2L_Chromosome	5043970	5044163	-	FBtr0334122	FBgn0264742	5044453	5048365	+	GeneWithin1000nt	290
OG0000871	DK_STRG.3245.1_2_151_435	3L_Chromosome	1299934	1300220	-	FBtr0089942	FBgn0025682	1298672	1300389	+	GeneOverlap	0
OG0000871	DK_STRG.3245.1_2_151_435	3L_Chromosome	1299934	1300220	-	FBtr0089941	FBgn0025682	1298886	1300389	+	GeneOverlap	0
OG0000871	DK_STRG.3245.1_2_151_435	3L_Chromosome	1299934	1300220	-	FBtr0331868	FBgn0010333	1300879	1302683	-	GeneWithin1000nt	659
OG0000871	DK_STRG.3245.1_2_151_435	3L_Chromosome	1299934	1300220	-	FBtr0072730	FBgn0010333	1300966	1302683	-	GeneWithin1000nt	746
OG0001461	ES_STRG.22.1_1_188_289	3R_Chromosome	1381348	1381451	-	FBtr0392909	FBgn0267431	567076	2532932	+	GeneOverlap	0
OG0003392	ES_STRG.17231.1_1_117_251	2R_Chromosome	5425928	5426064	+	FBtr0299921	FBgn0286203	5413744	5456095	+	GeneOverlap	0
OG0003392	ES_STRG.17231.1_1_117_251	2R_Chromosome	5425928	5426064	+	FBtr0335262	FBgn0286203	5413744	5456095	+	GeneOverlap	0
OG0003392	ES_STRG.17231.1_1_117_251	2R_Chromosome	5425928	5426064	+	FBtr0299920	FBgn0286203	5413744	5454294	+	GeneOverlap	0
OG0003392	ES_STRG.17231.1_1_117_251	2R_Chromosome	5425928	5426064	+	FBtr0299918	FBgn0286203	5413744	5447974	+	GeneOverlap	0
OG0003392	ES_STRG.17231.1_1_117_251	2R_Chromosome	5425928	5426064	+	FBtr0301063	FBgn0286203	5416096	5447298	+	GeneOverlap	0
OG0002999	ES_STRG.6103.3_4_2036_2329	3L_Chromosome	21128719	21129016	-	FBtr0078324	FBgn0020294	21075581	21131159	-	GeneOverlap	0
OG0000265	FI_STRG.17362.1_2_489_632	3R_Chromosome	10804422	10804567	-	FBtr0347183	FBgn0037836	10794058	10803955	-	GeneWithin1000nt	467
OG0002081	FI_STRG.7091.1_1_134_412	2L_Chromosome	114018	114298	-	FBtr0089437	FBgn0005278	106903	114432	+	GeneOverlap	0
OG0002081	FI_STRG.7091.1_1_134_412	2L_Chromosome	114018	114298	-	FBtr0330656	FBgn0005278	107761	114432	+	GeneOverlap	0
OG0002081	FI_STRG.7091.1_1_134_412	2L_Chromosome	114018	114298	-	FBtr0089429	FBgn0005278	107761	114432	+	GeneOverlap	0
OG0002081	FI_STRG.7091.1_1_134_412	2L_Chromosome	114018	114298	-	FBtr0089428	FBgn0005278	107761	114210	+	GeneOverlap	0
OG0002081	FI_STRG.7091.1_1_134_412	2L_Chromosome	114018	114298	-	FBtr0089431	FBgn0005278	107937	114432	+	GeneOverlap	0
OG0002081	FI_STRG.7091.1_1_134_412	2L_Chromosome	114018	114298	-	FBtr0089430	FBgn0005278	107937	114432	+	GeneOverlap	0
OG0002081	FI_STRG.7091.1_1_134_412	2L_Chromosome	114018	114298	-	FBtr0089432	FBgn0005278	107937	114210	+	GeneOverlap	0
OG0002081	FI_STRG.7091.1_1_134_412	2L_Chromosome	114018	114298	-	FBtr0089433	FBgn0005278	108089	114432	+	GeneOverlap	0
OG0002081	FI_STRG.7091.1_1_134_412	2L_Chromosome	114018	114298	-	FBtr0089434	FBgn0005278	108133	114432	+	GeneOverlap	0
OG0002081	FI_STRG.7091.1_1_134_412	2L_Chromosome	114018	114298	-	FBtr0089435	FBgn0005278	108133	114432	+	GeneOverlap	0
OG0002081	FI_STRG.7091.1_1_134_412	2L_Chromosome	114018	114298	-	FBtr0089436	FBgn0005278	109594	114210	+	GeneOverlap	0
OG0002081	FI_STRG.7091.1_1_134_412	2L_Chromosome	114018	114298	-	FBtr0330638	FBgn0031228	114726	156030	+	GeneWithin1000nt	428
OG0002081	FI_STRG.7091.1_1_134_412	2L_Chromosome	114018	114298	-	FBtr0306542	FBgn0031228	114726	156030	+	GeneWithin1000nt	428
OG0002081	FI_STRG.7091.1_1_134_412	2L_Chromosome	114018	114298	-	FBtr0330639	FBgn0031228	114726	156030	+	GeneWithin1000nt	428
OG0005360	ZI_STRG.13782.1_1_300_416	3R_Chromosome	12661758	12661878	-	FBtr0113225	FBgn0038072	12654577	12660860	+	GeneWithin1000nt	898
OG0005360	ZI_STRG.13782.1_1_300_416	3R_Chromosome	12661758	12661878	-	FBtr0082649	FBgn0038072	12654577	12660860	+	GeneWithin1000nt	898
OG0005360	ZI_STRG.13782.1_1_300_416	3R_Chromosome	12661758	12661878	-	FBtr0310613	FBgn0038073	12662831	12673959	+	GeneWithin1000nt	953
OG0005360	ZI_STRG.13782.1_1_300_416	3R_Chromosome	12661758	12661878	-	FBtr0335032	FBgn0038073	12662831	12673959	+	GeneWithin1000nt	953
OG0005360	ZI_STRG.13782.1_1_300_416	3R_Chromosome	12661758	12661878	-	FBtr0335030	FBgn0038073	12662831	12673959	+	GeneWithin1000nt	953
OG0003131	ES_STRG.15337.5_1_451_600	3R_Chromosome	19027412	19027563	-	FBtr0083718	FBgn0260779	19026174	19028857	-	GeneOverlap	0
OG0003131	ES_STRG.15337.5_1_451_600	3R_Chromosome	19027412	19027563	-	FBtr0083712	FBgn0027785	19027368	19028015	+	GeneOverlap	0
OG0004320	UA_STRG.10448.1_2_236_496	X_Chromosome	4656612	4656874	-	FBtr0070683	FBgn0022942	4650015	4658005	+	GeneOverlap	0
OG0004320	UA_STRG.10448.1_2_236_496	X_Chromosome	4656612	4656874	-	FBtr0070684	FBgn0022942	4650050	4658259	+	GeneOverlap	0
OG0003284	ES_STRG.6922.2_10_2515_2691	2L_Chromosome	1135960	1136148	-	FBtr0332271	FBgn0031306	1134693	1141156	+	GeneOverlap	0
OG0003284	ES_STRG.6922.2_10_2515_2691	2L_Chromosome	1135960	1136148	-	FBtr0077957	FBgn0031306	1134693	1140988	+	GeneOverlap	0
OG0003634	SE_STRG.8945.1_4_189_323	2L_Chromosome	17472512	17472650	+	FBtr0305683	FBgn0032640	17471603	17474773	+	GeneOverlap	0
OG0003634	SE_STRG.8945.1_4_189_323	2L_Chromosome	17472512	17472650	+	FBtr0080982	FBgn0032640	17473490	17474773	+	GeneWithin1000nt	840
OG0003634	SE_STRG.8945.1_4_189_323	2L_Chromosome	17472512	17472650	+	FBtr0330225	FBgn0000183	17459605	17473215	-	GeneOverlap	0
OG0003634	SE_STRG.8945.1_4_189_323	2L_Chromosome	17472512	17472650	+	FBtr0081002	FBgn0000183	17460817	17473215	-	GeneOverlap	0
OG0003634	SE_STRG.8945.1_4_189_323	2L_Chromosome	17472512	17472650	+	FBtr0330226	FBgn0000183	17460817	17473215	-	GeneOverlap	0
OG0003634	SE_STRG.8945.1_4_189_323	2L_Chromosome	17472512	17472650	+	FBtr0305688	FBgn0000183	17461398	17473215	-	GeneOverlap	0
OG0003967	UA_STRG.4489.2_5_788_1090	2R_Chromosome	9190020	9190324	+	FBtr0302511	FBgn0033391	9187363	9190346	-	GeneOverlap	0
OG0003967	UA_STRG.4489.2_5_788_1090	2R_Chromosome	9190020	9190324	+	FBtr0344530	FBgn0266486	9186670	9192096	-	GeneOverlap	0
OG0003967	UA_STRG.4489.2_5_788_1090	2R_Chromosome	9190020	9190324	+	FBtr0344529	FBgn0266486	9186670	9192096	-	GeneOverlap	0
OG0003967	UA_STRG.4489.2_5_788_1090	2R_Chromosome	9190020	9190324	+	FBtr0302512	FBgn0033391	9186670	9192096	-	GeneOverlap	0
OG0003967	UA_STRG.4489.2_5_788_1090	2R_Chromosome	9190020	9190324	+	FBtr0088611	FBgn0033391	9186670	9192096	-	GeneOverlap	0
OG0001587	ES_STRG.5186.6_1_233_343	3L_Chromosome	13486089	13486201	+	FBtr0075819	FBgn0036372	13483533	13486280	-	GeneOverlap	0
OG0001587	ES_STRG.5186.6_1_233_343	3L_Chromosome	13486089	13486201	+	FBtr0075810	FBgn0036373	13486797	13502492	+	GeneWithin1000nt	596
OG0003669	SE_STRG.15278.2_1_497_616	3R_Chromosome	22682981	22683103	+	FBtr0344409	FBgn0266418	22639808	22682176	+	GeneWithin1000nt	805
OG0003669	SE_STRG.15278.2_1_497_616	3R_Chromosome	22682981	22683103	+	FBtr0344408	FBgn0266418	22639808	22682176	+	GeneWithin1000nt	805
OG0003669	SE_STRG.15278.2_1_497_616	3R_Chromosome	22682981	22683103	+	FBtr0344407	FBgn0266418	22666761	22682176	+	GeneWithin1000nt	805
OG0003669	SE_STRG.15278.2_1_497_616	3R_Chromosome	22682981	22683103	+	FBtr0344403	FBgn0266418	22666761	22682176	+	GeneWithin1000nt	805
OG0003669	SE_STRG.15278.2_1_497_616	3R_Chromosome	22682981	22683103	+	FBtr0344406	FBgn0266418	22666761	22682176	+	GeneWithin1000nt	805
OG0003669	SE_STRG.15278.2_1_497_616	3R_Chromosome	22682981	22683103	+	FBtr0344404	FBgn0266418	22666761	22682176	+	GeneWithin1000nt	805
OG0003669	SE_STRG.15278.2_1_497_616	3R_Chromosome	22682981	22683103	+	FBtr0344405	FBgn0266418	22673987	22683827	+	GeneOverlap	0
OG0001261	DK_STRG.6996.2_1_138_302	2L_Chromosome	7473344	7473509	+	FBtr0330720	FBgn0031918	7471344	7472493	+	GeneWithin1000nt	851
OG0001261	DK_STRG.6996.2_1_138_302	2L_Chromosome	7473344	7473509	+	FBtr0330727	FBgn0260486	7472513	7496307	-	GeneOverlap	0
OG0001261	DK_STRG.6996.2_1_138_302	2L_Chromosome	7473344	7473509	+	FBtr0332201	FBgn0260486	7472513	7496307	-	GeneOverlap	0
OG0001261	DK_STRG.6996.2_1_138_302	2L_Chromosome	7473344	7473509	+	FBtr0330722	FBgn0260486	7472513	7496307	-	GeneOverlap	0
OG0001261	DK_STRG.6996.2_1_138_302	2L_Chromosome	7473344	7473509	+	FBtr0330725	FBgn0260486	7472513	7496307	-	GeneOverlap	0
OG0001261	DK_STRG.6996.2_1_138_302	2L_Chromosome	7473344	7473509	+	FBtr0330723	FBgn0260486	7472513	7496307	-	GeneOverlap	0
OG0001261	DK_STRG.6996.2_1_138_302	2L_Chromosome	7473344	7473509	+	FBtr0330728	FBgn0260486	7472513	7496307	-	GeneOverlap	0
OG0001261	DK_STRG.6996.2_1_138_302	2L_Chromosome	7473344	7473509	+	FBtr0330724	FBgn0260486	7472513	7496307	-	GeneOverlap	0
OG0001261	DK_STRG.6996.2_1_138_302	2L_Chromosome	7473344	7473509	+	FBtr0330721	FBgn0260486	7472513	7496307	-	GeneOverlap	0
OG0001261	DK_STRG.6996.2_1_138_302	2L_Chromosome	7473344	7473509	+	FBtr0330726	FBgn0260486	7472513	7496307	-	GeneOverlap	0
OG0001261	DK_STRG.6996.2_1_138_302	2L_Chromosome	7473344	7473509	+	FBtr0079449	FBgn0031918	7466543	7472493	+	GeneWithin1000nt	851
OG0002756	DK_STRG.7369.1_1_1273_1419	2L_Chromosome	9370146	9370295	-	FBtr0332598	FBgn0085395	9370309	9415156	-	GeneWithin1000nt	14
OG0003803	UA_STRG.15015.1_8_2254_2499	3R_Chromosome	18102403	18102641	-	FBtr0083542	FBgn0003499	18090803	18133749	+	GeneOverlap	0
OG0003803	UA_STRG.15015.1_8_2254_2499	3R_Chromosome	18102403	18102641	-	FBtr0330050	FBgn0003499	18090803	18133749	+	GeneOverlap	0
OG0003861	UA_STRG.15634.1_1_29_322	3R_Chromosome	22754531	22754822	+	FBtr0113270	FBgn0039026	22750901	22794030	+	GeneOverlap	0
OG0003861	UA_STRG.15634.1_1_29_322	3R_Chromosome	22754531	22754822	+	FBtr0344297	FBgn0039026	22750901	22794030	+	GeneOverlap	0
OG0003861	UA_STRG.15634.1_1_29_322	3R_Chromosome	22754531	22754822	+	FBtr0310038	FBgn0039026	22750901	22794030	+	GeneOverlap	0
OG0003861	UA_STRG.15634.1_1_29_322	3R_Chromosome	22754531	22754822	+	FBtr0113271	FBgn0039026	22754615	22794030	+	GeneOverlap	0
OG0003861	UA_STRG.15634.1_1_29_322	3R_Chromosome	22754531	22754822	+	FBtr0084311	FBgn0039025	22750901	22776374	+	GeneOverlap	0
OG0002119	FI_STRG.6620.1_1_44_232	3L_Chromosome	22998533	22998723	-	FBtr0333221	FBgn0262509	22998372	23040300	+	GeneOverlap	0
OG0002119	FI_STRG.6620.1_1_44_232	3L_Chromosome	22998533	22998723	-	FBtr0304836	FBgn0262509	22998372	23038277	+	GeneOverlap	0
OG0002119	FI_STRG.6620.1_1_44_232	3L_Chromosome	22998533	22998723	-	FBtr0304834	FBgn0262509	22998372	23038277	+	GeneOverlap	0
OG0002119	FI_STRG.6620.1_1_44_232	3L_Chromosome	22998533	22998723	-	FBtr0304833	FBgn0262509	22998372	23038277	+	GeneOverlap	0
OG0002119	FI_STRG.6620.1_1_44_232	3L_Chromosome	22998533	22998723	-	FBtr0304831	FBgn0262509	22998372	23038277	+	GeneOverlap	0
OG0002119	FI_STRG.6620.1_1_44_232	3L_Chromosome	22998533	22998723	-	FBtr0304830	FBgn0262509	22998372	23038277	+	GeneOverlap	0
OG0003069	ES_STRG.11569.2_6_1171_1470	X_Chromosome	13936025	13936327	+	FBtr0346001	FBgn0267033	13846116	13986442	-	GeneOverlap	0
OG0003069	ES_STRG.11569.2_6_1171_1470	X_Chromosome	13936025	13936327	+	FBtr0346002	FBgn0267033	13850848	13988831	-	GeneOverlap	0
OG0003069	ES_STRG.11569.2_6_1171_1470	X_Chromosome	13936025	13936327	+	FBtr0346006	FBgn0267033	13865862	13990527	-	GeneOverlap	0
OG0003069	ES_STRG.11569.2_6_1171_1470	X_Chromosome	13936025	13936327	+	FBtr0346004	FBgn0267033	13869216	13986442	-	GeneOverlap	0
OG0003069	ES_STRG.11569.2_6_1171_1470	X_Chromosome	13936025	13936327	+	FBtr0346005	FBgn0267033	13869216	13947076	-	GeneOverlap	0
OG0003069	ES_STRG.11569.2_6_1171_1470	X_Chromosome	13936025	13936327	+	FBtr0346007	FBgn0267033	13882854	13988831	-	GeneOverlap	0
OG0002696	DK_STRG.10073.2_4_525_956	X_Chromosome	4165822	4166257	+	FBtr0336884	FBgn0000635	4132887	4206093	-	GeneOverlap	0
OG0002696	DK_STRG.10073.2_4_525_956	X_Chromosome	4165822	4166257	+	FBtr0336882	FBgn0000635	4134383	4206093	-	GeneOverlap	0
OG0002696	DK_STRG.10073.2_4_525_956	X_Chromosome	4165822	4166257	+	FBtr0070665	FBgn0000635	4134383	4206093	-	GeneOverlap	0
OG0002696	DK_STRG.10073.2_4_525_956	X_Chromosome	4165822	4166257	+	FBtr0343523	FBgn0000635	4134383	4206093	-	GeneOverlap	0
OG0002696	DK_STRG.10073.2_4_525_956	X_Chromosome	4165822	4166257	+	FBtr0343524	FBgn0000635	4135870	4206093	-	GeneOverlap	0
OG0002696	DK_STRG.10073.2_4_525_956	X_Chromosome	4165822	4166257	+	FBtr0070666	FBgn0000635	4139053	4206093	-	GeneOverlap	0
OG0002696	DK_STRG.10073.2_4_525_956	X_Chromosome	4165822	4166257	+	FBtr0070667	FBgn0000635	4140175	4206093	-	GeneOverlap	0
OG0002543	DK_STRG.10712.1_1_362_643	X_Chromosome	10347149	10347432	-	FBtr0330322	FBgn0263997	10333652	10347794	+	GeneOverlap	0
OG0002543	DK_STRG.10712.1_1_362_643	X_Chromosome	10347149	10347432	-	FBtr0330324	FBgn0263997	10333652	10347794	+	GeneOverlap	0
OG0002543	DK_STRG.10712.1_1_362_643	X_Chromosome	10347149	10347432	-	FBtr0330323	FBgn0263997	10333652	10347794	+	GeneOverlap	0
OG0004401	UA_STRG.5247.2_3_868_1017	X_Chromosome	8366147	8366304	-	FBtr0339652	FBgn0015519	8276200	8367169	-	GeneOverlap	0
OG0004401	UA_STRG.5247.2_3_868_1017	X_Chromosome	8366147	8366304	-	FBtr0289988	FBgn0015519	8282798	8367169	-	GeneOverlap	0
OG0005172	ZI_STRG.3392.9_11_4836_5297	3L_Chromosome	2899892	2900356	+	FBtr0333899	FBgn0262593	2895017	2959579	+	GeneOverlap	0
OG0005172	ZI_STRG.3392.9_11_4836_5297	3L_Chromosome	2899892	2900356	+	FBtr0333898	FBgn0262593	2895120	2959579	+	GeneOverlap	0
OG0005172	ZI_STRG.3392.9_11_4836_5297	3L_Chromosome	2899892	2900356	+	FBtr0305203	FBgn0262593	2895120	2953979	+	GeneOverlap	0
OG0005172	ZI_STRG.3392.9_11_4836_5297	3L_Chromosome	2899892	2900356	+	FBtr0305201	FBgn0262593	2895120	2953979	+	GeneOverlap	0
OG0005172	ZI_STRG.3392.9_11_4836_5297	3L_Chromosome	2899892	2900356	+	FBtr0305202	FBgn0262593	2895120	2953979	+	GeneOverlap	0
OG0005172	ZI_STRG.3392.9_11_4836_5297	3L_Chromosome	2899892	2900356	+	FBtr0305206	FBgn0262593	2896743	2959579	+	GeneOverlap	0
OG0005172	ZI_STRG.3392.9_11_4836_5297	3L_Chromosome	2899892	2900356	+	FBtr0305205	FBgn0262593	2896743	2959579	+	GeneOverlap	0
OG0005172	ZI_STRG.3392.9_11_4836_5297	3L_Chromosome	2899892	2900356	+	FBtr0305209	FBgn0262593	2896743	2953979	+	GeneOverlap	0
OG0005172	ZI_STRG.3392.9_11_4836_5297	3L_Chromosome	2899892	2900356	+	FBtr0305208	FBgn0262593	2896743	2953979	+	GeneOverlap	0
OG0005172	ZI_STRG.3392.9_11_4836_5297	3L_Chromosome	2899892	2900356	+	FBtr0305207	FBgn0262593	2896743	2946408	+	GeneOverlap	0
OG0003528	SE_STRG.327.1_3_832_1053	2R_Chromosome	3947163	3947386	+	FBtr0302226	FBgn0262124	3900285	3949425	-	GeneOverlap	0
OG0003528	SE_STRG.327.1_3_832_1053	2R_Chromosome	3947163	3947386	+	FBtr0302227	FBgn0262124	3900751	3949425	-	GeneOverlap	0
OG0003528	SE_STRG.327.1_3_832_1053	2R_Chromosome	3947163	3947386	+	FBtr0346683	FBgn0262124	3900751	3947715	-	GeneOverlap	0
OG0002919	ES_STRG.3082.3_1_629_784	2R_Chromosome	24960468	24960625	+	FBtr0308687	FBgn0035087	24959841	24965076	-	GeneOverlap	0
OG0002919	ES_STRG.3082.3_1_629_784	2R_Chromosome	24960468	24960625	+	FBtr0113119	FBgn0035087	24959841	24963248	-	GeneOverlap	0
OG0002919	ES_STRG.3082.3_1_629_784	2R_Chromosome	24960468	24960625	+	FBtr0113118	FBgn0035087	24959841	24962590	-	GeneOverlap	0
OG0002919	ES_STRG.3082.3_1_629_784	2R_Chromosome	24960468	24960625	+	FBtr0308686	FBgn0035087	24959841	24962590	-	GeneOverlap	0
OG0003931	UA_STRG.6219.2_36_9132_9497	3L_Chromosome	22194212	22194611	-	FBtr0333219	FBgn0037153	22136090	22247702	+	GeneOverlap	0
OG0003931	UA_STRG.6219.2_36_9132_9497	3L_Chromosome	22194212	22194611	-	FBtr0301492	FBgn0037153	22136090	22242792	+	GeneOverlap	0
OG0001156	FI_STRG.13465.1_5_867_1082	3L_Chromosome	23909904	23910122	+	FBtr0111152	FBgn0058470	23839860	23986410	-	GeneOverlap	0
OG0003258	ES_STRG.15302.1_14_4899_5297	3R_Chromosome	18829616	18830018	+	FBtr0332809	FBgn0038653	18799280	18849224	-	GeneOverlap	0
OG0003258	ES_STRG.15302.1_14_4899_5297	3R_Chromosome	18829616	18830018	+	FBtr0083677	FBgn0038653	18799280	18849224	-	GeneOverlap	0
OG0003258	ES_STRG.15302.1_14_4899_5297	3R_Chromosome	18829616	18830018	+	FBtr0330029	FBgn0038653	18799280	18849224	-	GeneOverlap	0
OG0003112	ES_STRG.10483.6_3_2892_3050	X_Chromosome	4925673	4925833	+	FBtr0343135	FBgn0266000	4926664	4931194	-	GeneWithin1000nt	831
OG0003112	ES_STRG.10483.6_3_2892_3050	X_Chromosome	4925673	4925833	+	FBtr0343140	FBgn0266000	4926664	4931194	-	GeneWithin1000nt	831
OG0003112	ES_STRG.10483.6_3_2892_3050	X_Chromosome	4925673	4925833	+	FBtr0345209	FBgn0266000	4926664	4929988	-	GeneWithin1000nt	831
OG0003112	ES_STRG.10483.6_3_2892_3050	X_Chromosome	4925673	4925833	+	FBtr0343137	FBgn0266000	4926664	4938105	-	GeneWithin1000nt	831
OG0003112	ES_STRG.10483.6_3_2892_3050	X_Chromosome	4925673	4925833	+	FBtr0343136	FBgn0266000	4926664	4936149	-	GeneWithin1000nt	831
OG0003112	ES_STRG.10483.6_3_2892_3050	X_Chromosome	4925673	4925833	+	FBtr0343141	FBgn0266000	4926664	4935543	-	GeneWithin1000nt	831
OG0003112	ES_STRG.10483.6_3_2892_3050	X_Chromosome	4925673	4925833	+	FBtr0343138	FBgn0266000	4926664	4932682	-	GeneWithin1000nt	831
OG0003112	ES_STRG.10483.6_3_2892_3050	X_Chromosome	4925673	4925833	+	FBtr0343139	FBgn0266000	4926664	4932074	-	GeneWithin1000nt	831
OG0004903	TR_STRG.1242.4_5_663_881	2R_Chromosome	12187557	12187777	-	FBtr0339596	FBgn0025454	12185667	12188431	+	GeneOverlap	0
OG0004903	TR_STRG.1242.4_5_663_881	2R_Chromosome	12187557	12187777	-	FBtr0087992	FBgn0025454	12185667	12188431	+	GeneOverlap	0
OG0004903	TR_STRG.1242.4_5_663_881	2R_Chromosome	12187557	12187777	-	FBtr0088009	FBgn0033696	12188338	12190377	-	GeneWithin1000nt	561
OG0004709	TR_STRG.7607.4_1_183_314	3R_Chromosome	3117424	3117557	-	FBtr0445191	FBgn0267430	2554162	3263582	-	GeneOverlap	0
OG0001170	FI_STRG.9966.1_1_372_485	2L_Chromosome	20072892	20073007	-	FBtr0089395	FBgn0003141	20073719	20075458	-	GeneWithin1000nt	712
OG0001170	FI_STRG.9966.1_1_372_485	2L_Chromosome	20072892	20073007	-	FBtr0081331	FBgn0045064	20066391	20073719	+	GeneOverlap	0
OG0001170	FI_STRG.9966.1_1_372_485	2L_Chromosome	20072892	20073007	-	FBtr0331184	FBgn0045064	20066391	20073719	+	GeneOverlap	0
OG0001170	FI_STRG.9966.1_1_372_485	2L_Chromosome	20072892	20073007	-	FBtr0343848	FBgn0032843	20070081	20072195	-	GeneWithin1000nt	697
OG0000792	FI_STRG.6240.1_1_158_280	Y_Chromosome	451359	451483	-	FBtr0346771	FBgn0267432	336381	563165	+	GeneOverlap	0
OG0000200	FI_STRG.4183.1_2_955_1122	3R_Chromosome	619008	619177	+	FBtr0392909	FBgn0267431	567076	2532932	+	GeneOverlap	0
OG0005092	TR_STRG.10262.6_1_21_125	X_Chromosome	3862984	3863090	+	FBtr0340203	FBgn0265575	3862966	3871939	-	GeneOverlap	0
OG0005092	TR_STRG.10262.6_1_21_125	X_Chromosome	3862984	3863090	+	FBtr0340204	FBgn0265575	3862966	3868331	-	GeneOverlap	0
OG0005092	TR_STRG.10262.6_1_21_125	X_Chromosome	3862984	3863090	+	FBtr0340206	FBgn0265575	3862966	3866717	-	GeneOverlap	0
OG0005092	TR_STRG.10262.6_1_21_125	X_Chromosome	3862984	3863090	+	FBtr0340205	FBgn0265575	3862966	3866717	-	GeneOverlap	0
OG0003880	UA_STRG.5164.1_1_262_456	3L_Chromosome	13840767	13840963	-	FBtr0306683	FBgn0036380	13840197	13842240	-	GeneOverlap	0
OG0004763	TR_STRG.12548.1_2_309_512	3L_Chromosome	23676426	23676632	+	FBtr0299881	FBgn0250816	23554593	23689640	+	GeneOverlap	0
OG0004763	TR_STRG.12548.1_2_309_512	3L_Chromosome	23676426	23676632	+	FBtr0299882	FBgn0250816	23554593	23689640	+	GeneOverlap	0
OG0004763	TR_STRG.12548.1_2_309_512	3L_Chromosome	23676426	23676632	+	FBtr0299880	FBgn0250816	23555925	23689640	+	GeneOverlap	0
OG0004898	TR_STRG.11125.1_3_1664_1882	X_Chromosome	10592741	10592961	+	FBtr0071511	FBgn0001206	10590920	10595855	-	GeneOverlap	0
OG0003278	ES_STRG.16372.1_1_385_480	3R_Chromosome	27251218	27251315	+	FBtr0085180	FBgn0039501	27248234	27251007	-	GeneWithin1000nt	211
OG0003278	ES_STRG.16372.1_1_385_480	3R_Chromosome	27251218	27251315	+	FBtr0085154	FBgn0011289	27251112	27256463	+	GeneOverlap	0
OG0003278	ES_STRG.16372.1_1_385_480	3R_Chromosome	27251218	27251315	+	FBtr0085179	FBgn0010441	27251131	27253182	-	GeneOverlap	0
OG0003278	ES_STRG.16372.1_1_385_480	3R_Chromosome	27251218	27251315	+	FBtr0334732	FBgn0010441	27251210	27253182	-	GeneOverlap	0
OG0001486	ES_STRG.3609.6_1_92_187	3L_Chromosome	3236894	3236991	+	FBtr0073094	FBgn0035425	3236805	3239373	-	GeneOverlap	0
OG0001486	ES_STRG.3609.6_1_92_187	3L_Chromosome	3236894	3236991	+	FBtr0073093	FBgn0035425	3236947	3239578	-	GeneOverlap	0
OG0001486	ES_STRG.3609.6_1_92_187	3L_Chromosome	3236894	3236991	+	FBtr0308061	FBgn0035424	3224838	3236604	+	GeneWithin1000nt	290
OG0001486	ES_STRG.3609.6_1_92_187	3L_Chromosome	3236894	3236991	+	FBtr0073046	FBgn0035424	3226053	3236604	+	GeneWithin1000nt	290
OG0004149	UA_STRG.12176.1_3_644_832	X_Chromosome	19851653	19851843	+	FBtr0074804	FBgn0261811	19831607	19852059	-	GeneOverlap	0
OG0004149	UA_STRG.12176.1_3_644_832	X_Chromosome	19851653	19851843	+	FBtr0074798	FBgn0031078	19852214	19859379	+	GeneWithin1000nt	371
OG0004149	UA_STRG.12176.1_3_644_832	X_Chromosome	19851653	19851843	+	FBtr0074799	FBgn0031078	19852214	19859379	+	GeneWithin1000nt	371
OG0000829	DK_STRG.3301.1_1_62_169	3L_Chromosome	1639828	1639937	-	FBtr0072758	FBgn0013753	1639711	1640952	+	GeneOverlap	0
OG0000829	DK_STRG.3301.1_1_62_169	3L_Chromosome	1639828	1639937	-	FBtr0330180	FBgn0013753	1639711	1640952	+	GeneOverlap	0
OG0000829	DK_STRG.3301.1_1_62_169	3L_Chromosome	1639828	1639937	-	FBtr0072813	FBgn0035247	1637942	1639235	-	GeneWithin1000nt	593
OG0000829	DK_STRG.3301.1_1_62_169	3L_Chromosome	1639828	1639937	-	FBtr0072814	FBgn0035247	1637942	1639235	-	GeneWithin1000nt	593
OG0001936	FI_STRG.8256.1_2_562_690	2L_Chromosome	8669642	8669772	-	FBtr0303878	FBgn0011259	8542147	8672041	+	GeneOverlap	0
OG0001936	FI_STRG.8256.1_2_562_690	2L_Chromosome	8669642	8669772	-	FBtr0303877	FBgn0011259	8542147	8671917	+	GeneOverlap	0
OG0001936	FI_STRG.8256.1_2_562_690	2L_Chromosome	8669642	8669772	-	FBtr0329931	FBgn0011259	8543330	8671917	+	GeneOverlap	0
OG0001936	FI_STRG.8256.1_2_562_690	2L_Chromosome	8669642	8669772	-	FBtr0303879	FBgn0011259	8543330	8670014	+	GeneOverlap	0
OG0001936	FI_STRG.8256.1_2_562_690	2L_Chromosome	8669642	8669772	-	FBtr0329932	FBgn0011259	8543330	8670014	+	GeneOverlap	0
OG0003560	SE_STRG.3454.2_1_265_369	3L_Chromosome	1831841	1831947	+	FBtr0299560	FBgn0035279	1824129	1831783	-	GeneWithin1000nt	58
OG0003560	SE_STRG.3454.2_1_265_369	3L_Chromosome	1831841	1831947	+	FBtr0072786	FBgn0035280	1832636	1835164	-	GeneWithin1000nt	689
OG0003560	SE_STRG.3454.2_1_265_369	3L_Chromosome	1831841	1831947	+	FBtr0332875	FBgn0035280	1832636	1835164	-	GeneWithin1000nt	689
OG0003560	SE_STRG.3454.2_1_265_369	3L_Chromosome	1831841	1831947	+	FBtr0299562	FBgn0035280	1832636	1835164	-	GeneWithin1000nt	689
OG0003343	ES_STRG.8989.1_8_1774_1983	3L_Chromosome	14458502	14458713	+	FBtr0273422	FBgn0087007	14412991	14536276	-	GeneOverlap	0
OG0003343	ES_STRG.8989.1_8_1774_1983	3L_Chromosome	14458502	14458713	+	FBtr0308596	FBgn0087007	14412991	14536276	-	GeneOverlap	0
OG0003343	ES_STRG.8989.1_8_1774_1983	3L_Chromosome	14458502	14458713	+	FBtr0273427	FBgn0087007	14412991	14510074	-	GeneOverlap	0
OG0003343	ES_STRG.8989.1_8_1774_1983	3L_Chromosome	14458502	14458713	+	FBtr0273423	FBgn0087007	14412991	14476688	-	GeneOverlap	0
OG0003777	SE_STRG.10869.2_4_661_990	X_Chromosome	9354482	9354813	+	FBtr0112753	FBgn0085478	9324508	9356227	-	GeneOverlap	0
OG0003777	SE_STRG.10869.2_4_661_990	X_Chromosome	9354482	9354813	+	FBtr0343029	FBgn0085478	9324508	9356227	-	GeneOverlap	0
OG0003777	SE_STRG.10869.2_4_661_990	X_Chromosome	9354482	9354813	+	FBtr0308591	FBgn0085478	9324508	9356227	-	GeneOverlap	0
OG0003777	SE_STRG.10869.2_4_661_990	X_Chromosome	9354482	9354813	+	FBtr0343028	FBgn0085478	9324508	9356227	-	GeneOverlap	0
OG0003777	SE_STRG.10869.2_4_661_990	X_Chromosome	9354482	9354813	+	FBtr0331304	FBgn0085478	9326658	9356227	-	GeneOverlap	0
OG0003777	SE_STRG.10869.2_4_661_990	X_Chromosome	9354482	9354813	+	FBtr0112754	FBgn0085478	9326658	9356227	-	GeneOverlap	0
OG0003777	SE_STRG.10869.2_4_661_990	X_Chromosome	9354482	9354813	+	FBtr0112755	FBgn0085478	9331341	9356227	-	GeneOverlap	0
OG0003445	SE_STRG.4972.1_1_709_843	3L_Chromosome	13802555	13802691	-	FBtr0330357	FBgn0264001	13537937	13803400	-	GeneOverlap	0
OG0003020	ES_STRG.7443.1_1_309_443	2L_Chromosome	5047918	5048054	-	FBtr0345751	FBgn0031675	5047818	5051062	-	GeneOverlap	0
OG0003020	ES_STRG.7443.1_1_309_443	2L_Chromosome	5047918	5048054	-	FBtr0079032	FBgn0031675	5047818	5050975	-	GeneOverlap	0
OG0003020	ES_STRG.7443.1_1_309_443	2L_Chromosome	5047918	5048054	-	FBtr0333538	FBgn0031675	5047818	5050975	-	GeneOverlap	0
OG0003020	ES_STRG.7443.1_1_309_443	2L_Chromosome	5047918	5048054	-	FBtr0301206	FBgn0031675	5047818	5050080	-	GeneOverlap	0
OG0003020	ES_STRG.7443.1_1_309_443	2L_Chromosome	5047918	5048054	-	FBtr0100049	FBgn0053995	5043270	5048365	+	GeneOverlap	0
OG0003020	ES_STRG.7443.1_1_309_443	2L_Chromosome	5047918	5048054	-	FBtr0100048	FBgn0053995	5043270	5048365	+	GeneOverlap	0
OG0003020	ES_STRG.7443.1_1_309_443	2L_Chromosome	5047918	5048054	-	FBtr0100050	FBgn0053995	5044453	5048365	+	GeneOverlap	0
OG0003020	ES_STRG.7443.1_1_309_443	2L_Chromosome	5047918	5048054	-	FBtr0334124	FBgn0264743	5043270	5048365	+	GeneOverlap	0
OG0003020	ES_STRG.7443.1_1_309_443	2L_Chromosome	5047918	5048054	-	FBtr0334127	FBgn0264743	5043270	5048365	+	GeneOverlap	0
OG0003020	ES_STRG.7443.1_1_309_443	2L_Chromosome	5047918	5048054	-	FBtr0334125	FBgn0264743	5043270	5048365	+	GeneOverlap	0
OG0003020	ES_STRG.7443.1_1_309_443	2L_Chromosome	5047918	5048054	-	FBtr0334128	FBgn0264743	5044453	5048365	+	GeneOverlap	0
OG0003020	ES_STRG.7443.1_1_309_443	2L_Chromosome	5047918	5048054	-	FBtr0334126	FBgn0264743	5045397	5048365	+	GeneOverlap	0
OG0003020	ES_STRG.7443.1_1_309_443	2L_Chromosome	5047918	5048054	-	FBtr0334121	FBgn0264742	5043270	5048365	+	GeneOverlap	0
OG0003020	ES_STRG.7443.1_1_309_443	2L_Chromosome	5047918	5048054	-	FBtr0334123	FBgn0264742	5043270	5048365	+	GeneOverlap	0
OG0003020	ES_STRG.7443.1_1_309_443	2L_Chromosome	5047918	5048054	-	FBtr0334119	FBgn0264742	5043270	5048365	+	GeneOverlap	0
OG0003020	ES_STRG.7443.1_1_309_443	2L_Chromosome	5047918	5048054	-	FBtr0334122	FBgn0264742	5044453	5048365	+	GeneOverlap	0
OG0003020	ES_STRG.7443.1_1_309_443	2L_Chromosome	5047918	5048054	-	FBtr0334120	FBgn0264742	5045397	5048365	+	GeneOverlap	0
OG0001593	SE_STRG.3665.3_2_302_544	3L_Chromosome	3715120	3715364	+	FBtr0340708	FBgn0262535	3714027	3714717	+	GeneWithin1000nt	403
OG0001593	SE_STRG.3665.3_2_302_544	3L_Chromosome	3715120	3715364	+	FBtr0308636	FBgn0262535	3714027	3714578	+	GeneWithin1000nt	542
OG0001593	SE_STRG.3665.3_2_302_544	3L_Chromosome	3715120	3715364	+	FBtr0308639	FBgn0052264	3714826	3806459	-	GeneOverlap	0
OG0001213	FI_STRG.12335.3_1_840_1019	MT_Chromosome	2000	2187	-	-	FBgn0013680	240	1263	+	GeneWithin1000nt	737
OG0001213	FI_STRG.12335.3_1_840_1019	MT_Chromosome	2000	2187	-	-	FBgn0013674	1474	3009	+	GeneOverlap	0
OG0001213	FI_STRG.12335.3_1_840_1019	MT_Chromosome	2000	2187	-	-	FBgn0013675	3083	3767	+	GeneWithin1000nt	896
OG0001355	DK_STRG.14881.4_8_3653_3922	3R_Chromosome	22550778	22551052	-	FBtr0084261	FBgn0260942	22550680	22556494	+	GeneOverlap	0
OG0001981	FI_STRG.1251.1_1_42_452	2R_Chromosome	11077201	11077622	-	FBtr0333066	FBgn0040765	10977956	11106816	-	GeneOverlap	0
OG0001981	FI_STRG.1251.1_1_42_452	2R_Chromosome	11077201	11077622	-	FBtr0345675	FBgn0040765	10982794	11116378	-	GeneOverlap	0
OG0001981	FI_STRG.1251.1_1_42_452	2R_Chromosome	11077201	11077622	-	FBtr0088210	FBgn0040765	10982794	11106816	-	GeneOverlap	0
OG0004656	TR_STRG.5237.1_2_276_569	3L_Chromosome	14007281	14007576	-	FBtr0333050	FBgn0036398	14002127	14020148	+	GeneOverlap	0
OG0004656	TR_STRG.5237.1_2_276_569	3L_Chromosome	14007281	14007576	-	FBtr0075768	FBgn0036398	14002127	14020148	+	GeneOverlap	0
OG0005408	ZI_STRG.11896.2_1_745_891	X_Chromosome	18829523	18829671	-	FBtr0074639	FBgn0030963	18830591	18832123	+	GeneWithin1000nt	920
OG0005408	ZI_STRG.11896.2_1_745_891	X_Chromosome	18829523	18829671	-	FBtr0310343	FBgn0259927	18813297	18830406	+	GeneOverlap	0
OG0001741	UA_STRG.11369.3_3_343_513	3R_Chromosome	3051532	3051705	+	FBtr0445191	FBgn0267430	2554162	3263582	-	GeneOverlap	0
OG0005640	ZI_STRG.7289.5_4_674_793	2L_Chromosome	4993524	4993645	+	FBtr0329975	FBgn0083962	4981614	4992702	+	GeneWithin1000nt	822
OG0005640	ZI_STRG.7289.5_4_674_793	2L_Chromosome	4993524	4993645	+	FBtr0329974	FBgn0083962	4981614	4992702	+	GeneWithin1000nt	822
OG0005640	ZI_STRG.7289.5_4_674_793	2L_Chromosome	4993524	4993645	+	FBtr0079043	FBgn0053113	4993641	4995482	-	GeneOverlap	0
OG0005640	ZI_STRG.7289.5_4_674_793	2L_Chromosome	4993524	4993645	+	FBtr0301540	FBgn0053113	4992808	5006565	-	GeneOverlap	0
OG0005640	ZI_STRG.7289.5_4_674_793	2L_Chromosome	4993524	4993645	+	FBtr0079044	FBgn0053113	4992808	4999502	-	GeneOverlap	0
OG0005640	ZI_STRG.7289.5_4_674_793	2L_Chromosome	4993524	4993645	+	FBtr0079038	FBgn0053113	4993641	5009720	-	GeneOverlap	0
OG0005640	ZI_STRG.7289.5_4_674_793	2L_Chromosome	4993524	4993645	+	FBtr0301539	FBgn0053113	4993641	5006565	-	GeneOverlap	0
OG0005640	ZI_STRG.7289.5_4_674_793	2L_Chromosome	4993524	4993645	+	FBtr0079039	FBgn0053113	4993641	5006565	-	GeneOverlap	0
OG0005640	ZI_STRG.7289.5_4_674_793	2L_Chromosome	4993524	4993645	+	FBtr0332413	FBgn0053113	4993641	5004928	-	GeneOverlap	0
OG0005640	ZI_STRG.7289.5_4_674_793	2L_Chromosome	4993524	4993645	+	FBtr0079040	FBgn0053113	4993641	5004928	-	GeneOverlap	0
OG0005640	ZI_STRG.7289.5_4_674_793	2L_Chromosome	4993524	4993645	+	FBtr0079042	FBgn0053113	4993641	4997381	-	GeneOverlap	0
OG0005640	ZI_STRG.7289.5_4_674_793	2L_Chromosome	4993524	4993645	+	FBtr0079041	FBgn0053113	4994084	5000370	-	GeneWithin1000nt	439
OG0005640	ZI_STRG.7289.5_4_674_793	2L_Chromosome	4993524	4993645	+	FBtr0301538	FBgn0053113	4994146	5009720	-	GeneWithin1000nt	501
OG0005011	TR_STRG.4166.1_2_579_746	X_Chromosome	15422473	15422660	+	FBtr0308308	FBgn0263257	15386038	15441252	-	GeneOverlap	0
OG0005011	TR_STRG.4166.1_2_579_746	X_Chromosome	15422473	15422660	+	FBtr0308309	FBgn0263257	15386038	15441252	-	GeneOverlap	0
OG0005011	TR_STRG.4166.1_2_579_746	X_Chromosome	15422473	15422660	+	FBtr0345072	FBgn0263257	15386038	15441252	-	GeneOverlap	0
OG0005011	TR_STRG.4166.1_2_579_746	X_Chromosome	15422473	15422660	+	FBtr0474149	FBgn0263257	15386038	15440725	-	GeneOverlap	0
OG0005011	TR_STRG.4166.1_2_579_746	X_Chromosome	15422473	15422660	+	FBtr0345071	FBgn0263257	15386038	15440725	-	GeneOverlap	0
OG0005011	TR_STRG.4166.1_2_579_746	X_Chromosome	15422473	15422660	+	FBtr0308310	FBgn0263257	15405733	15441252	-	GeneOverlap	0
OG0002411	DK_STRG.15916.1_1_13_258	3R_Chromosome	30533247	30533494	-	FBtr0302111	FBgn0082582	30532607	30578905	+	GeneOverlap	0
OG0002411	DK_STRG.15916.1_1_13_258	3R_Chromosome	30533247	30533494	-	FBtr0306685	FBgn0082582	30532607	30578905	+	GeneOverlap	0
OG0002411	DK_STRG.15916.1_1_13_258	3R_Chromosome	30533247	30533494	-	FBtr0479778	FBgn0082582	30532607	30578905	+	GeneOverlap	0
OG0002411	DK_STRG.15916.1_1_13_258	3R_Chromosome	30533247	30533494	-	FBtr0113483	FBgn0082582	30532607	30578905	+	GeneOverlap	0
OG0002411	DK_STRG.15916.1_1_13_258	3R_Chromosome	30533247	30533494	-	FBtr0085658	FBgn0082582	30532607	30578905	+	GeneOverlap	0
OG0002411	DK_STRG.15916.1_1_13_258	3R_Chromosome	30533247	30533494	-	FBtr0302601	FBgn0082582	30532607	30578905	+	GeneOverlap	0
OG0002411	DK_STRG.15916.1_1_13_258	3R_Chromosome	30533247	30533494	-	FBtr0085659	FBgn0082582	30532837	30578905	+	GeneOverlap	0
OG0002411	DK_STRG.15916.1_1_13_258	3R_Chromosome	30533247	30533494	-	FBtr0306686	FBgn0082582	30532837	30578905	+	GeneOverlap	0
OG0002411	DK_STRG.15916.1_1_13_258	3R_Chromosome	30533247	30533494	-	FBtr0085660	FBgn0082582	30532837	30578905	+	GeneOverlap	0
OG0002411	DK_STRG.15916.1_1_13_258	3R_Chromosome	30533247	30533494	-	FBtr0336447	FBgn0082582	30533078	30578905	+	GeneOverlap	0
OG0002411	DK_STRG.15916.1_1_13_258	3R_Chromosome	30533247	30533494	-	FBtr0336446	FBgn0082582	30533078	30576277	+	GeneOverlap	0
OG0002346	FI_STRG.5714.1_2_413_595	3L_Chromosome	17661651	17661835	-	FBtr0330162	FBgn0036746	17659818	17669234	-	GeneOverlap	0
OG0002346	FI_STRG.5714.1_2_413_595	3L_Chromosome	17661651	17661835	-	FBtr0345384	FBgn0036746	17659818	17669234	-	GeneOverlap	0
OG0002346	FI_STRG.5714.1_2_413_595	3L_Chromosome	17661651	17661835	-	FBtr0075196	FBgn0036746	17661628	17669234	-	GeneOverlap	0
OG0000301	ES_STRG.11223.2_1_153_251	3R_Chromosome	3139226	3139327	+	FBtr0445191	FBgn0267430	2554162	3263582	-	GeneOverlap	0
OG0001195	FI_STRG.11890.3_1_41_166	X_Chromosome	11888947	11889074	+	FBtr0073570	FBgn0030350	11887284	11888240	+	GeneWithin1000nt	707
OG0001195	FI_STRG.11890.3_1_41_166	X_Chromosome	11888947	11889074	+	FBtr0073571	FBgn0030351	11888352	11889186	+	GeneOverlap	0
OG0001195	FI_STRG.11890.3_1_41_166	X_Chromosome	11888947	11889074	+	FBtr0331590	FBgn0030351	11888352	11889186	+	GeneOverlap	0
OG0005545	ZI_STRG.9612.1_1_169_327	2R_Chromosome	5546922	5547083	-	FBtr0086069	FBgn0050438	5519081	5549543	+	GeneOverlap	0
OG0005545	ZI_STRG.9612.1_1_169_327	2R_Chromosome	5546922	5547083	-	FBtr0086070	FBgn0050438	5524877	5549543	+	GeneOverlap	0
OG0005545	ZI_STRG.9612.1_1_169_327	2R_Chromosome	5546922	5547083	-	FBtr0335263	FBgn0050438	5527193	5549543	+	GeneOverlap	0
OG0005545	ZI_STRG.9612.1_1_169_327	2R_Chromosome	5546922	5547083	-	FBtr0086068	FBgn0050438	5496674	5549543	+	GeneOverlap	0
OG0005545	ZI_STRG.9612.1_1_169_327	2R_Chromosome	5546922	5547083	-	FBtr0086067	FBgn0050438	5496674	5549168	+	GeneOverlap	0
OG0000884	DK_STRG.13157.3_2_656_985	3R_Chromosome	9007600	9007931	-	FBtr0081965	FBgn0037653	9006456	9008030	+	GeneOverlap	0
OG0000884	DK_STRG.13157.3_2_656_985	3R_Chromosome	9007600	9007931	-	FBtr0081966	FBgn0037654	9008321	9010274	+	GeneWithin1000nt	390
OG0000884	DK_STRG.13157.3_2_656_985	3R_Chromosome	9007600	9007931	-	FBtr0336754	FBgn0037654	9008470	9010274	+	GeneWithin1000nt	539
OG0003389	ES_STRG.11708.1_2_567_833	3L_Chromosome	23286646	23286914	-	FBtr0300118	FBgn0266347	23206669	23287448	+	GeneOverlap	0
OG0003389	ES_STRG.11708.1_2_567_833	3L_Chromosome	23286646	23286914	-	FBtr0346707	FBgn0266347	23206669	23287448	+	GeneOverlap	0
OG0003389	ES_STRG.11708.1_2_567_833	3L_Chromosome	23286646	23286914	-	FBtr0308330	FBgn0266347	23206669	23287448	+	GeneOverlap	0
OG0000699	FI_STRG.11233.10_2_357_458	3R_Chromosome	670872	670975	-	FBtr0392909	FBgn0267431	567076	2532932	+	GeneOverlap	0
OG0000263	FI_STRG.3889.9_1_42_323	3L_Chromosome	4592503	4592786	+	FBtr0304990	FBgn0262733	4592447	4626132	-	GeneOverlap	0
OG0000263	FI_STRG.3889.9_1_42_323	3L_Chromosome	4592503	4592786	+	FBtr0304989	FBgn0262733	4592895	4626132	-	GeneWithin1000nt	109
OG0000263	FI_STRG.3889.9_1_42_323	3L_Chromosome	4592503	4592786	+	FBtr0343995	FBgn0262733	4592895	4626132	-	GeneWithin1000nt	109
OG0000263	FI_STRG.3889.9_1_42_323	3L_Chromosome	4592503	4592786	+	FBtr0301096	FBgn0260657	4556087	4592295	+	GeneWithin1000nt	208
OG0000263	FI_STRG.3889.9_1_42_323	3L_Chromosome	4592503	4592786	+	FBtr0333584	FBgn0260657	4557273	4592295	+	GeneWithin1000nt	208
OG0000263	FI_STRG.3889.9_1_42_323	3L_Chromosome	4592503	4592786	+	FBtr0301097	FBgn0260657	4557273	4592295	+	GeneWithin1000nt	208
OG0000263	FI_STRG.3889.9_1_42_323	3L_Chromosome	4592503	4592786	+	FBtr0333585	FBgn0260657	4557273	4592295	+	GeneWithin1000nt	208
OG0000263	FI_STRG.3889.9_1_42_323	3L_Chromosome	4592503	4592786	+	FBtr0344807	FBgn0260657	4557273	4592295	+	GeneWithin1000nt	208
OG0000263	FI_STRG.3889.9_1_42_323	3L_Chromosome	4592503	4592786	+	FBtr0333583	FBgn0260657	4557273	4592295	+	GeneWithin1000nt	208
OG0000263	FI_STRG.3889.9_1_42_323	3L_Chromosome	4592503	4592786	+	FBtr0304988	FBgn0260657	4574964	4592295	+	GeneWithin1000nt	208
OG0000263	FI_STRG.3889.9_1_42_323	3L_Chromosome	4592503	4592786	+	FBtr0301095	FBgn0260657	4574964	4592295	+	GeneWithin1000nt	208
OG0000594	DK_STRG.64.25_2_253_492	3R_Chromosome	2702415	2702656	-	FBtr0445191	FBgn0267430	2554162	3263582	-	GeneOverlap	0
OG0003166	ES_STRG.3589.3_1_103_327	3L_Chromosome	3083349	3083575	-	FBtr0072995	FBgn0035397	3081568	3088493	+	GeneOverlap	0
OG0003166	ES_STRG.3589.3_1_103_327	3L_Chromosome	3083349	3083575	-	FBtr0072996	FBgn0035397	3081978	3088634	+	GeneOverlap	0
OG0003166	ES_STRG.3589.3_1_103_327	3L_Chromosome	3083349	3083575	-	FBtr0073000	FBgn0035397	3071133	3090406	+	GeneOverlap	0
OG0003166	ES_STRG.3589.3_1_103_327	3L_Chromosome	3083349	3083575	-	FBtr0072998	FBgn0035397	3071133	3090406	+	GeneOverlap	0
OG0003166	ES_STRG.3589.3_1_103_327	3L_Chromosome	3083349	3083575	-	FBtr0072991	FBgn0035397	3071133	3088634	+	GeneOverlap	0
OG0003166	ES_STRG.3589.3_1_103_327	3L_Chromosome	3083349	3083575	-	FBtr0113130	FBgn0035397	3071133	3088634	+	GeneOverlap	0
OG0003166	ES_STRG.3589.3_1_103_327	3L_Chromosome	3083349	3083575	-	FBtr0073002	FBgn0035397	3071133	3088634	+	GeneOverlap	0
OG0003166	ES_STRG.3589.3_1_103_327	3L_Chromosome	3083349	3083575	-	FBtr0073003	FBgn0035397	3071133	3088634	+	GeneOverlap	0
OG0003166	ES_STRG.3589.3_1_103_327	3L_Chromosome	3083349	3083575	-	FBtr0072999	FBgn0035397	3071133	3088634	+	GeneOverlap	0
OG0003166	ES_STRG.3589.3_1_103_327	3L_Chromosome	3083349	3083575	-	FBtr0113131	FBgn0035397	3072547	3088634	+	GeneOverlap	0
OG0003166	ES_STRG.3589.3_1_103_327	3L_Chromosome	3083349	3083575	-	FBtr0073001	FBgn0035397	3072547	3088634	+	GeneOverlap	0
OG0003166	ES_STRG.3589.3_1_103_327	3L_Chromosome	3083349	3083575	-	FBtr0072992	FBgn0035397	3072547	3088634	+	GeneOverlap	0
OG0003166	ES_STRG.3589.3_1_103_327	3L_Chromosome	3083349	3083575	-	FBtr0332113	FBgn0035397	3073207	3090406	+	GeneOverlap	0
OG0003166	ES_STRG.3589.3_1_103_327	3L_Chromosome	3083349	3083575	-	FBtr0072994	FBgn0035397	3077929	3090406	+	GeneOverlap	0
OG0003166	ES_STRG.3589.3_1_103_327	3L_Chromosome	3083349	3083575	-	FBtr0072993	FBgn0035397	3077929	3088634	+	GeneOverlap	0
OG0003166	ES_STRG.3589.3_1_103_327	3L_Chromosome	3083349	3083575	-	FBtr0113129	FBgn0035397	3077929	3088634	+	GeneOverlap	0
OG0004212	UA_STRG.15647.2_25_6410_6820	3R_Chromosome	24073309	24073721	+	FBtr0084587	FBgn0053100	24063077	24108960	-	GeneOverlap	0
OG0004212	UA_STRG.15647.2_25_6410_6820	3R_Chromosome	24073309	24073721	+	FBtr0303160	FBgn0053100	24063837	24108960	-	GeneOverlap	0
OG0004212	UA_STRG.15647.2_25_6410_6820	3R_Chromosome	24073309	24073721	+	FBtr0303159	FBgn0053100	24064477	24108960	-	GeneOverlap	0
OG0004212	UA_STRG.15647.2_25_6410_6820	3R_Chromosome	24073309	24073721	+	FBtr0300475	FBgn0053100	24067366	24108960	-	GeneOverlap	0
OG0004944	TR_STRG.2871.5_3_854_1048	2R_Chromosome	23476657	23476855	-	FBtr0072019	FBgn0034867	23475698	23476418	-	GeneWithin1000nt	239
OG0004944	TR_STRG.2871.5_3_854_1048	2R_Chromosome	23476657	23476855	-	FBtr0331989	FBgn0264339	23444137	23491997	+	GeneOverlap	0
OG0001104	FI_STRG.14720.2_3_586_777	3R_Chromosome	11633863	11634056	+	FBtr0299729	FBgn0262081	11633278	11646976	-	GeneOverlap	0
OG0001104	FI_STRG.14720.2_3_586_777	3R_Chromosome	11633863	11634056	+	FBtr0300546	FBgn0262081	11633278	11646973	-	GeneOverlap	0
OG0001104	FI_STRG.14720.2_3_586_777	3R_Chromosome	11633863	11634056	+	FBtr0335449	FBgn0262081	11633278	11643205	-	GeneOverlap	0
OG0001104	FI_STRG.14720.2_3_586_777	3R_Chromosome	11633863	11634056	+	FBtr0299728	FBgn0262081	11633278	11637884	-	GeneOverlap	0
OG0001104	FI_STRG.14720.2_3_586_777	3R_Chromosome	11633863	11634056	+	FBtr0300548	FBgn0262081	11633278	11637884	-	GeneOverlap	0
OG0001104	FI_STRG.14720.2_3_586_777	3R_Chromosome	11633863	11634056	+	FBtr0300549	FBgn0262081	11633278	11637884	-	GeneOverlap	0
OG0001104	FI_STRG.14720.2_3_586_777	3R_Chromosome	11633863	11634056	+	FBtr0082418	FBgn0037924	11628759	11633206	+	GeneWithin1000nt	657
OG0001104	FI_STRG.14720.2_3_586_777	3R_Chromosome	11633863	11634056	+	FBtr0300547	FBgn0262081	11633278	11650706	-	GeneOverlap	0
OG0004862	TR_STRG.14811.14_1_348_644	3R_Chromosome	8048342	8048645	-	FBtr0309894	FBgn0263596	8049167	8049456	+	GeneWithin1000nt	522
OG0004862	TR_STRG.14811.14_1_348_644	3R_Chromosome	8048342	8048645	-	FBtr0304643	FBgn0262362	8041224	8055970	+	GeneOverlap	0
OG0000946	SE_STRG.15295.3_1_162_356	3R_Chromosome	22751007	22751203	-	FBtr0310040	FBgn0086253	22749014	22750597	-	GeneWithin1000nt	410
OG0000946	SE_STRG.15295.3_1_162_356	3R_Chromosome	22751007	22751203	-	FBtr0084320	FBgn0086253	22749014	22750597	-	GeneWithin1000nt	410
OG0000946	SE_STRG.15295.3_1_162_356	3R_Chromosome	22751007	22751203	-	FBtr0113270	FBgn0039026	22750901	22794030	+	GeneOverlap	0
OG0000946	SE_STRG.15295.3_1_162_356	3R_Chromosome	22751007	22751203	-	FBtr0344297	FBgn0039026	22750901	22794030	+	GeneOverlap	0
OG0000946	SE_STRG.15295.3_1_162_356	3R_Chromosome	22751007	22751203	-	FBtr0310038	FBgn0039026	22750901	22794030	+	GeneOverlap	0
OG0000946	SE_STRG.15295.3_1_162_356	3R_Chromosome	22751007	22751203	-	FBtr0084311	FBgn0039025	22750901	22776374	+	GeneOverlap	0
OG0000859	DK_STRG.7927.1_2_88_252	3L_Chromosome	14537015	14537181	-	FBtr0306305	FBgn0262891	14536634	14537272	+	GeneOverlap	0
OG0000859	DK_STRG.7927.1_2_88_252	3L_Chromosome	14537015	14537181	-	FBtr0075718	FBgn0026409	14537651	14540441	+	GeneWithin1000nt	470
OG0000859	DK_STRG.7927.1_2_88_252	3L_Chromosome	14537015	14537181	-	FBtr0308595	FBgn0026409	14537726	14540441	+	GeneWithin1000nt	545
OG0000859	DK_STRG.7927.1_2_88_252	3L_Chromosome	14537015	14537181	-	FBtr0075719	FBgn0026409	14537726	14540441	+	GeneWithin1000nt	545
OG0000859	DK_STRG.7927.1_2_88_252	3L_Chromosome	14537015	14537181	-	FBtr0273422	FBgn0087007	14412991	14536276	-	GeneWithin1000nt	739
OG0000859	DK_STRG.7927.1_2_88_252	3L_Chromosome	14537015	14537181	-	FBtr0308596	FBgn0087007	14412991	14536276	-	GeneWithin1000nt	739
OG0001449	ES_STRG.13976.1_16_3988_4287	3R_Chromosome	8742897	8743199	+	FBtr0081946	FBgn0037623	8735879	8747675	-	GeneOverlap	0
OG0001449	ES_STRG.13976.1_16_3988_4287	3R_Chromosome	8742897	8743199	+	FBtr0081944	FBgn0037623	8735879	8747675	-	GeneOverlap	0
OG0001449	ES_STRG.13976.1_16_3988_4287	3R_Chromosome	8742897	8743199	+	FBtr0081945	FBgn0037623	8735879	8745661	-	GeneOverlap	0
OG0003709	SE_STRG.2681.3_1_549_644	2R_Chromosome	22180624	22180711	-	FBtr0342982	FBgn0034705	22177419	22182879	-	GeneOverlap	0
OG0003709	SE_STRG.2681.3_1_549_644	2R_Chromosome	22180624	22180711	-	FBtr0071786	FBgn0034705	22177419	22182879	-	GeneOverlap	0
OG0003709	SE_STRG.2681.3_1_549_644	2R_Chromosome	22180624	22180711	-	FBtr0071769	FBgn0034706	22179695	22182642	+	GeneOverlap	0
OG0002240	FI_STRG.12953.3_7_1462_1608	X_Chromosome	21330605	21330753	+	FBtr0329903	FBgn0015558	21328613	21339020	-	GeneOverlap	0
OG0002240	FI_STRG.12953.3_7_1462_1608	X_Chromosome	21330605	21330753	+	FBtr0329901	FBgn0015558	21328668	21339020	-	GeneOverlap	0
OG0002240	FI_STRG.12953.3_7_1462_1608	X_Chromosome	21330605	21330753	+	FBtr0329902	FBgn0015558	21331342	21339676	-	GeneWithin1000nt	589
OG0002240	FI_STRG.12953.3_7_1462_1608	X_Chromosome	21330605	21330753	+	FBtr0333749	FBgn0015558	21331342	21339020	-	GeneWithin1000nt	589
OG0002240	FI_STRG.12953.3_7_1462_1608	X_Chromosome	21330605	21330753	+	FBtr0077224	FBgn0015558	21331342	21339020	-	GeneWithin1000nt	589
OG0003754	SE_STRG.12638.1_1_562_1056	3R_Chromosome	2585230	2585727	-	FBtr0445191	FBgn0267430	2554162	3263582	-	GeneOverlap	0
OG0002117	FI_STRG.16603.1_2_319_597	3R_Chromosome	27153068	27153349	-	FBtr0301708	FBgn0029155	27151662	27157603	+	GeneOverlap	0
OG0002117	FI_STRG.16603.1_2_319_597	3R_Chromosome	27153068	27153349	-	FBtr0085110	FBgn0029155	27151662	27157603	+	GeneOverlap	0
OG0002117	FI_STRG.16603.1_2_319_597	3R_Chromosome	27153068	27153349	-	FBtr0301707	FBgn0029155	27151662	27156461	+	GeneOverlap	0
OG0001209	TR_STRG.492.3_1_357_491	3R_Chromosome	12920266	12920404	+	FBtr0337087	FBgn0038092	12916056	12934813	+	GeneOverlap	0
OG0001209	TR_STRG.492.3_1_357_491	3R_Chromosome	12920266	12920404	+	FBtr0082684	FBgn0038092	12916122	12934813	+	GeneOverlap	0
OG0005482	ZI_STRG.2358.1_4_580_840	2R_Chromosome	20722301	20722565	-	FBtr0086238	FBgn0040726	20698483	20750442	+	GeneOverlap	0
OG0005482	ZI_STRG.2358.1_4_580_840	2R_Chromosome	20722301	20722565	-	FBtr0344877	FBgn0040726	20698483	20749703	+	GeneOverlap	0
OG0003905	UA_STRG.16515.1_1_454_636	3R_Chromosome	9886578	9886762	+	FBtr0114582	FBgn0267336	9874681	9956509	+	GeneOverlap	0
OG0003905	UA_STRG.16515.1_1_454_636	3R_Chromosome	9886578	9886762	+	FBtr0114581	FBgn0267336	9874681	9945173	+	GeneOverlap	0
OG0003905	UA_STRG.16515.1_1_454_636	3R_Chromosome	9886578	9886762	+	FBtr0333686	FBgn0267336	9874681	9995364	+	GeneOverlap	0
OG0003905	UA_STRG.16515.1_1_454_636	3R_Chromosome	9886578	9886762	+	FBtr0333685	FBgn0267336	9874681	9988876	+	GeneOverlap	0
OG0003905	UA_STRG.16515.1_1_454_636	3R_Chromosome	9886578	9886762	+	FBtr0112576	FBgn0267336	9874681	9988876	+	GeneOverlap	0
OG0003905	UA_STRG.16515.1_1_454_636	3R_Chromosome	9886578	9886762	+	FBtr0479941	FBgn0287598	9874681	9988876	+	GeneOverlap	0
OG0000490	FI_STRG.1193.1_5_1062_1391	2R_Chromosome	10719727	10720073	-	FBtr0339463	FBgn0024836	10673345	10721138	+	GeneOverlap	0
OG0000490	FI_STRG.1193.1_5_1062_1391	2R_Chromosome	10719727	10720073	-	FBtr0304899	FBgn0024836	10673345	10721138	+	GeneOverlap	0
OG0000490	FI_STRG.1193.1_5_1062_1391	2R_Chromosome	10719727	10720073	-	FBtr0303223	FBgn0024836	10673345	10721138	+	GeneOverlap	0
OG0000490	FI_STRG.1193.1_5_1062_1391	2R_Chromosome	10719727	10720073	-	FBtr0330601	FBgn0024836	10673345	10721138	+	GeneOverlap	0
OG0000490	FI_STRG.1193.1_5_1062_1391	2R_Chromosome	10719727	10720073	-	FBtr0300578	FBgn0024836	10705906	10721138	+	GeneOverlap	0
OG0000490	FI_STRG.1193.1_5_1062_1391	2R_Chromosome	10719727	10720073	-	FBtr0088214	FBgn0024836	10705906	10721138	+	GeneOverlap	0
OG0002545	DK_STRG.1462.4_1_28_120	2R_Chromosome	14271035	14271129	-	FBtr0087540	FBgn0261269	14270729	14275495	+	GeneOverlap	0
OG0002545	DK_STRG.1462.4_1_28_120	2R_Chromosome	14271035	14271129	-	FBtr0339967	FBgn0261269	14270970	14275038	+	GeneOverlap	0
OG0002545	DK_STRG.1462.4_1_28_120	2R_Chromosome	14271035	14271129	-	FBtr0087565	FBgn0261270	14268772	14270658	-	GeneWithin1000nt	377
OG0002545	DK_STRG.1462.4_1_28_120	2R_Chromosome	14271035	14271129	-	FBtr0087564	FBgn0261270	14268772	14270658	-	GeneWithin1000nt	377
OG0004596	TR_STRG.1354.1_2_465_599	2R_Chromosome	12877269	12877405	+	FBtr0087813	FBgn0025692	12875164	12876966	-	GeneWithin1000nt	303
OG0004596	TR_STRG.1354.1_2_465_599	2R_Chromosome	12877269	12877405	+	FBtr0087814	FBgn0025692	12875164	12876832	-	GeneWithin1000nt	437
OG0004596	TR_STRG.1354.1_2_465_599	2R_Chromosome	12877269	12877405	+	FBtr0332885	FBgn0025692	12875164	12876393	-	GeneWithin1000nt	876
OG0004596	TR_STRG.1354.1_2_465_599	2R_Chromosome	12877269	12877405	+	FBtr0332884	FBgn0025692	12875164	12876393	-	GeneWithin1000nt	876
OG0004596	TR_STRG.1354.1_2_465_599	2R_Chromosome	12877269	12877405	+	FBtr0332882	FBgn0002069	12877004	12883168	+	GeneOverlap	0
OG0004596	TR_STRG.1354.1_2_465_599	2R_Chromosome	12877269	12877405	+	FBtr0309295	FBgn0013305	12877094	12880230	-	GeneOverlap	0
OG0004596	TR_STRG.1354.1_2_465_599	2R_Chromosome	12877269	12877405	+	FBtr0089877	FBgn0013305	12877094	12879798	-	GeneOverlap	0
OG0004596	TR_STRG.1354.1_2_465_599	2R_Chromosome	12877269	12877405	+	FBtr0089876	FBgn0013305	12877094	12879798	-	GeneOverlap	0
OG0004596	TR_STRG.1354.1_2_465_599	2R_Chromosome	12877269	12877405	+	FBtr0089878	FBgn0013305	12877094	12879798	-	GeneOverlap	0
OG0004596	TR_STRG.1354.1_2_465_599	2R_Chromosome	12877269	12877405	+	FBtr0309294	FBgn0013305	12877094	12879656	-	GeneOverlap	0
OG0004596	TR_STRG.1354.1_2_465_599	2R_Chromosome	12877269	12877405	+	FBtr0089875	FBgn0013305	12877094	12879656	-	GeneOverlap	0
OG0004596	TR_STRG.1354.1_2_465_599	2R_Chromosome	12877269	12877405	+	FBtr0089874	FBgn0013305	12877094	12879656	-	GeneOverlap	0
OG0004596	TR_STRG.1354.1_2_465_599	2R_Chromosome	12877269	12877405	+	FBtr0089873	FBgn0013305	12877094	12879373	-	GeneOverlap	0
OG0004596	TR_STRG.1354.1_2_465_599	2R_Chromosome	12877269	12877405	+	FBtr0332883	FBgn0013305	12877094	12878806	-	GeneOverlap	0
OG0005588	ZI_STRG.4002.2_3_705_1022	3L_Chromosome	7938071	7938391	+	FBtr0076750	FBgn0035827	7936373	7937258	+	GeneWithin1000nt	813
OG0001706	ZI_STRG.14058.3_38_12576_13091	3R_Chromosome	14769999	14770517	-	FBtr0305690	FBgn0263929	14741582	14795868	+	GeneOverlap	0
OG0001706	ZI_STRG.14058.3_38_12576_13091	3R_Chromosome	14769999	14770517	-	FBtr0305692	FBgn0263929	14741582	14795868	+	GeneOverlap	0
OG0001706	ZI_STRG.14058.3_38_12576_13091	3R_Chromosome	14769999	14770517	-	FBtr0305694	FBgn0263929	14741582	14793735	+	GeneOverlap	0
OG0001706	ZI_STRG.14058.3_38_12576_13091	3R_Chromosome	14769999	14770517	-	FBtr0305693	FBgn0263929	14749475	14795868	+	GeneOverlap	0
OG0001706	ZI_STRG.14058.3_38_12576_13091	3R_Chromosome	14769999	14770517	-	FBtr0305695	FBgn0263929	14749475	14795868	+	GeneOverlap	0
OG0001706	ZI_STRG.14058.3_38_12576_13091	3R_Chromosome	14769999	14770517	-	FBtr0305691	FBgn0263929	14749475	14793607	+	GeneOverlap	0
OG0004022	UA_STRG.9427.1_5_392_571	2L_Chromosome	19648689	19648870	-	FBtr0331242	FBgn0000464	19586623	19732069	+	GeneOverlap	0
OG0004022	UA_STRG.9427.1_5_392_571	2L_Chromosome	19648689	19648870	-	FBtr0331241	FBgn0000464	19587226	19731561	+	GeneOverlap	0
OG0004022	UA_STRG.9427.1_5_392_571	2L_Chromosome	19648689	19648870	-	FBtr0112800	FBgn0000464	19606569	19732069	+	GeneOverlap	0
OG0004022	UA_STRG.9427.1_5_392_571	2L_Chromosome	19648689	19648870	-	FBtr0331240	FBgn0000464	19606569	19731561	+	GeneOverlap	0
OG0004022	UA_STRG.9427.1_5_392_571	2L_Chromosome	19648689	19648870	-	FBtr0331239	FBgn0000464	19606569	19731561	+	GeneOverlap	0
OG0004022	UA_STRG.9427.1_5_392_571	2L_Chromosome	19648689	19648870	-	FBtr0305950	FBgn0000464	19611410	19731561	+	GeneOverlap	0
OG0004022	UA_STRG.9427.1_5_392_571	2L_Chromosome	19648689	19648870	-	FBtr0081260	FBgn0000464	19611410	19731561	+	GeneOverlap	0
OG0004022	UA_STRG.9427.1_5_392_571	2L_Chromosome	19648689	19648870	-	FBtr0347542	FBgn0267964	19606569	19731561	+	GeneOverlap	0
OG0002385	DK_STRG.3445.4_1_11_127	3L_Chromosome	2642196	2642314	+	FBtr0072949	FBgn0035358	2642184	2643424	-	GeneOverlap	0
OG0002385	DK_STRG.3445.4_1_11_127	3L_Chromosome	2642196	2642314	+	FBtr0290340	FBgn0035357	2631715	2641984	+	GeneWithin1000nt	212
OG0002385	DK_STRG.3445.4_1_11_127	3L_Chromosome	2642196	2642314	+	FBtr0072931	FBgn0035357	2631715	2641984	+	GeneWithin1000nt	212
OG0002385	DK_STRG.3445.4_1_11_127	3L_Chromosome	2642196	2642314	+	FBtr0072932	FBgn0035357	2631715	2641984	+	GeneWithin1000nt	212
OG0002385	DK_STRG.3445.4_1_11_127	3L_Chromosome	2642196	2642314	+	FBtr0072933	FBgn0035357	2632275	2641984	+	GeneWithin1000nt	212
OG0002385	DK_STRG.3445.4_1_11_127	3L_Chromosome	2642196	2642314	+	FBtr0072934	FBgn0035357	2635762	2641984	+	GeneWithin1000nt	212
OG0002385	DK_STRG.3445.4_1_11_127	3L_Chromosome	2642196	2642314	+	FBtr0072935	FBgn0035357	2636762	2641984	+	GeneWithin1000nt	212
OG0002385	DK_STRG.3445.4_1_11_127	3L_Chromosome	2642196	2642314	+	FBtr0072936	FBgn0035357	2636905	2641984	+	GeneWithin1000nt	212
OG0002385	DK_STRG.3445.4_1_11_127	3L_Chromosome	2642196	2642314	+	FBtr0290341	FBgn0250911	2631715	2641984	+	GeneWithin1000nt	212
OG0001376	DK_STRG.259.1_1_79_171	3L_Chromosome	24115655	24115749	+	FBtr0111143	FBgn0011288	24074180	24299205	+	GeneOverlap	0
OG0001376	DK_STRG.259.1_1_79_171	3L_Chromosome	24115655	24115749	+	FBtr0304625	FBgn0011288	24074180	24299205	+	GeneOverlap	0
OG0001049	FI_STRG.2435.4_1_87_236	2R_Chromosome	19397617	19397768	-	FBtr0086551	FBgn0034443	19396215	19396772	-	GeneWithin1000nt	845
OG0001049	FI_STRG.2435.4_1_87_236	2R_Chromosome	19397617	19397768	-	FBtr0309115	FBgn0263391	19397032	19424903	-	GeneOverlap	0
OG0001049	FI_STRG.2435.4_1_87_236	2R_Chromosome	19397617	19397768	-	FBtr0309112	FBgn0263391	19397032	19424903	-	GeneOverlap	0
OG0001049	FI_STRG.2435.4_1_87_236	2R_Chromosome	19397617	19397768	-	FBtr0340491	FBgn0263391	19397032	19411496	-	GeneOverlap	0
OG0001049	FI_STRG.2435.4_1_87_236	2R_Chromosome	19397617	19397768	-	FBtr0309114	FBgn0263391	19397335	19424903	-	GeneOverlap	0
OG0001049	FI_STRG.2435.4_1_87_236	2R_Chromosome	19397617	19397768	-	FBtr0309109	FBgn0263391	19397335	19424114	-	GeneOverlap	0
OG0001049	FI_STRG.2435.4_1_87_236	2R_Chromosome	19397617	19397768	-	FBtr0309110	FBgn0263391	19397335	19424114	-	GeneOverlap	0
OG0001049	FI_STRG.2435.4_1_87_236	2R_Chromosome	19397617	19397768	-	FBtr0309106	FBgn0263391	19398556	19424903	-	GeneWithin1000nt	788
OG0000310	ZI_STRG.12206.6_1_31_192	X_Chromosome	21624690	21624860	+	FBtr0077374	FBgn0285970	21621541	21623750	-	GeneWithin1000nt	940
OG0000310	ZI_STRG.12206.6_1_31_192	X_Chromosome	21624690	21624860	+	FBtr0301293	FBgn0024807	21624796	21630148	-	GeneOverlap	0
OG0000310	ZI_STRG.12206.6_1_31_192	X_Chromosome	21624690	21624860	+	FBtr0077372	FBgn0024807	21624796	21630148	-	GeneOverlap	0
OG0000310	ZI_STRG.12206.6_1_31_192	X_Chromosome	21624690	21624860	+	FBtr0077373	FBgn0024807	21624796	21630148	-	GeneOverlap	0
OG0000310	ZI_STRG.12206.6_1_31_192	X_Chromosome	21624690	21624860	+	FBtr0301294	FBgn0024807	21624796	21630148	-	GeneOverlap	0
OG0000310	ZI_STRG.12206.6_1_31_192	X_Chromosome	21624690	21624860	+	FBtr0300374	FBgn0024807	21624796	21630148	-	GeneOverlap	0
OG0000310	ZI_STRG.12206.6_1_31_192	X_Chromosome	21624690	21624860	+	FBtr0077371	FBgn0024807	21624796	21630148	-	GeneOverlap	0
OG0000310	ZI_STRG.12206.6_1_31_192	X_Chromosome	21624690	21624860	+	FBtr0300373	FBgn0024807	21624796	21630148	-	GeneOverlap	0
OG0000310	ZI_STRG.12206.6_1_31_192	X_Chromosome	21624690	21624860	+	FBtr0301292	FBgn0024807	21625150	21630148	-	GeneWithin1000nt	290
OG0001172	FI_STRG.7002.1_7_2140_2439	3L_Chromosome	25475481	25475783	-	FBtr0346768	FBgn0267429	25236940	25670980	-	GeneOverlap	0
OG0003484	SE_STRG.4431.1_12_3199_3675	3L_Chromosome	9911397	9911882	-	FBtr0479873	FBgn0085385	9908120	9967298	+	GeneOverlap	0
OG0003484	SE_STRG.4431.1_12_3199_3675	3L_Chromosome	9911397	9911882	-	FBtr0331577	FBgn0085385	9908120	9965604	+	GeneOverlap	0
OG0000605	DK_STRG.7321.3_1_93_185	3R_Chromosome	31575528	31575622	-	FBtr0085794	FBgn0028968	31572143	31575707	+	GeneOverlap	0
OG0000605	DK_STRG.7321.3_1_93_185	3R_Chromosome	31575528	31575622	-	FBtr0085793	FBgn0028968	31572143	31575707	+	GeneOverlap	0
OG0000605	DK_STRG.7321.3_1_93_185	3R_Chromosome	31575528	31575622	-	FBtr0301290	FBgn0028968	31572143	31575707	+	GeneOverlap	0
OG0000605	DK_STRG.7321.3_1_93_185	3R_Chromosome	31575528	31575622	-	FBtr0330096	FBgn0028968	31572143	31575707	+	GeneOverlap	0
OG0000605	DK_STRG.7321.3_1_93_185	3R_Chromosome	31575528	31575622	-	FBtr0085806	FBgn0043900	31575835	31580699	-	GeneWithin1000nt	213
OG0000588	DK_STRG.3742.1_2_725_886	Un_UnlocalizedScaffold	56066	56229	+	FBtr0113686	FBgn0040038	53442	85529	+	GeneOverlap	0
OG0000588	DK_STRG.3742.1_2_725_886	Un_UnlocalizedScaffold	56066	56229	+	FBtr0113685	FBgn0040038	56702	85431	+	GeneWithin1000nt	473
OG0000555	SE_STRG.6566.4_2_73_315	3L_Chromosome	27301884	27302128	-	FBtr0331780	FBgn0024804	27279316	27350910	+	GeneOverlap	0
OG0000555	SE_STRG.6566.4_2_73_315	3L_Chromosome	27301884	27302128	-	FBtr0331783	FBgn0024804	27279316	27422159	+	GeneOverlap	0
OG0000555	SE_STRG.6566.4_2_73_315	3L_Chromosome	27301884	27302128	-	FBtr0331781	FBgn0024804	27279316	27422159	+	GeneOverlap	0
OG0000555	SE_STRG.6566.4_2_73_315	3L_Chromosome	27301884	27302128	-	FBtr0331782	FBgn0024804	27279316	27422159	+	GeneOverlap	0
OG0000555	SE_STRG.6566.4_2_73_315	3L_Chromosome	27301884	27302128	-	FBtr0113715	FBgn0024804	27279316	27421171	+	GeneOverlap	0
OG0003415	SE_STRG.15205.1_11_4615_4950	3R_Chromosome	22237287	22237624	-	FBtr0305036	FBgn0051163	22133830	22296126	+	GeneOverlap	0
OG0003415	SE_STRG.15205.1_11_4615_4950	3R_Chromosome	22237287	22237624	-	FBtr0336712	FBgn0051163	22133835	22296126	+	GeneOverlap	0
OG0003415	SE_STRG.15205.1_11_4615_4950	3R_Chromosome	22237287	22237624	-	FBtr0305037	FBgn0051163	22133835	22296126	+	GeneOverlap	0
OG0003415	SE_STRG.15205.1_11_4615_4950	3R_Chromosome	22237287	22237624	-	FBtr0301028	FBgn0051163	22133835	22295335	+	GeneOverlap	0
OG0003415	SE_STRG.15205.1_11_4615_4950	3R_Chromosome	22237287	22237624	-	FBtr0084197	FBgn0051163	22133835	22294932	+	GeneOverlap	0
OG0003415	SE_STRG.15205.1_11_4615_4950	3R_Chromosome	22237287	22237624	-	FBtr0330381	FBgn0051163	22133835	22294932	+	GeneOverlap	0
OG0003264	ES_STRG.9772.1_1_159_302	2L_Chromosome	22992607	22992752	-	FBtr0334157	FBgn0000384	22981816	22992951	+	GeneOverlap	0
OG0003264	ES_STRG.9772.1_1_159_302	2L_Chromosome	22992607	22992752	-	FBtr0111126	FBgn0000384	22981816	22992343	+	GeneWithin1000nt	264
OG0004807	TR_STRG.1506.1_4_740_967	2R_Chromosome	14059356	14059585	-	FBtr0087598	FBgn0002643	14031663	14058882	+	GeneWithin1000nt	474
OG0004807	TR_STRG.1506.1_4_740_967	2R_Chromosome	14059356	14059585	-	FBtr0339764	FBgn0040752	14060456	14140902	-	GeneWithin1000nt	871
OG0004807	TR_STRG.1506.1_4_740_967	2R_Chromosome	14059356	14059585	-	FBtr0087596	FBgn0002643	13991203	14058697	+	GeneWithin1000nt	659
OG0004807	TR_STRG.1506.1_4_740_967	2R_Chromosome	14059356	14059585	-	FBtr0339956	FBgn0002643	14009199	14060356	+	GeneOverlap	0
OG0004807	TR_STRG.1506.1_4_740_967	2R_Chromosome	14059356	14059585	-	FBtr0087597	FBgn0002643	14009199	14060356	+	GeneOverlap	0
OG0005510	ZI_STRG.2469.3_8_2416_2622	2R_Chromosome	21507524	21507732	-	FBtr0089705	FBgn0043070	21502097	21517241	+	GeneOverlap	0
OG0005510	ZI_STRG.2469.3_8_2416_2622	2R_Chromosome	21507524	21507732	-	FBtr0089704	FBgn0043070	21502097	21517241	+	GeneOverlap	0
OG0005510	ZI_STRG.2469.3_8_2416_2622	2R_Chromosome	21507524	21507732	-	FBtr0089709	FBgn0043070	21502097	21514994	+	GeneOverlap	0
OG0005510	ZI_STRG.2469.3_8_2416_2622	2R_Chromosome	21507524	21507732	-	FBtr0089707	FBgn0043070	21502097	21514994	+	GeneOverlap	0
OG0005510	ZI_STRG.2469.3_8_2416_2622	2R_Chromosome	21507524	21507732	-	FBtr0089711	FBgn0043070	21502097	21514994	+	GeneOverlap	0
OG0005510	ZI_STRG.2469.3_8_2416_2622	2R_Chromosome	21507524	21507732	-	FBtr0089708	FBgn0043070	21502097	21513582	+	GeneOverlap	0
OG0005510	ZI_STRG.2469.3_8_2416_2622	2R_Chromosome	21507524	21507732	-	FBtr0089710	FBgn0043070	21502097	21512725	+	GeneOverlap	0
OG0005510	ZI_STRG.2469.3_8_2416_2622	2R_Chromosome	21507524	21507732	-	FBtr0089703	FBgn0043070	21502097	21512725	+	GeneOverlap	0
OG0005510	ZI_STRG.2469.3_8_2416_2622	2R_Chromosome	21507524	21507732	-	FBtr0089706	FBgn0043070	21506147	21514994	+	GeneOverlap	0
OG0003231	ES_STRG.8350.1_2_408_695	2L_Chromosome	11588627	11588917	-	FBtr0080252	FBgn0015400	11581937	11626883	+	GeneOverlap	0
OG0003185	ES_STRG.757.1_1_29_121	3R_Chromosome	3034622	3034716	+	FBtr0445191	FBgn0267430	2554162	3263582	-	GeneOverlap	0
OG0004761	TR_STRG.11275.1_1_177_410	X_Chromosome	11882078	11882313	+	FBtr0331591	FBgn0030349	11877737	11887162	-	GeneOverlap	0
OG0004761	TR_STRG.11275.1_1_177_410	X_Chromosome	11882078	11882313	+	FBtr0114451	FBgn0030349	11877737	11887162	-	GeneOverlap	0
OG0004761	TR_STRG.11275.1_1_177_410	X_Chromosome	11882078	11882313	+	FBtr0344703	FBgn0030349	11877737	11887162	-	GeneOverlap	0
OG0004761	TR_STRG.11275.1_1_177_410	X_Chromosome	11882078	11882313	+	FBtr0331594	FBgn0030349	11877737	11887162	-	GeneOverlap	0
OG0004761	TR_STRG.11275.1_1_177_410	X_Chromosome	11882078	11882313	+	FBtr0114452	FBgn0030349	11877737	11887162	-	GeneOverlap	0
OG0004761	TR_STRG.11275.1_1_177_410	X_Chromosome	11882078	11882313	+	FBtr0344702	FBgn0030349	11877737	11885283	-	GeneOverlap	0
OG0004761	TR_STRG.11275.1_1_177_410	X_Chromosome	11882078	11882313	+	FBtr0308070	FBgn0030349	11877737	11885283	-	GeneOverlap	0
OG0005436	ZI_STRG.14558.1_2_1415_1588	3R_Chromosome	18574262	18574437	+	FBtr0083632	FBgn0038627	18573091	18590726	+	GeneOverlap	0
OG0005436	ZI_STRG.14558.1_2_1415_1588	3R_Chromosome	18574262	18574437	+	FBtr0344290	FBgn0023083	18573091	18589459	+	GeneOverlap	0
OG0005436	ZI_STRG.14558.1_2_1415_1588	3R_Chromosome	18574262	18574437	+	FBtr0083637	FBgn0023083	18573091	18589453	+	GeneOverlap	0
OG0005436	ZI_STRG.14558.1_2_1415_1588	3R_Chromosome	18574262	18574437	+	FBtr0290107	FBgn0023083	18573091	18589453	+	GeneOverlap	0
OG0004314	UA_STRG.1387.1_6_1852_2061	2R_Chromosome	13831425	13831636	-	FBtr0339951	FBgn0033872	13829448	13831359	+	GeneWithin1000nt	66
OG0004314	UA_STRG.1387.1_6_1852_2061	2R_Chromosome	13831425	13831636	-	FBtr0339950	FBgn0033872	13826371	13833503	+	GeneOverlap	0
OG0004314	UA_STRG.1387.1_6_1852_2061	2R_Chromosome	13831425	13831636	-	FBtr0087633	FBgn0033872	13826371	13832914	+	GeneOverlap	0
OG0004314	UA_STRG.1387.1_6_1852_2061	2R_Chromosome	13831425	13831636	-	FBtr0087634	FBgn0033872	13826371	13831359	+	GeneWithin1000nt	66
OG0004314	UA_STRG.1387.1_6_1852_2061	2R_Chromosome	13831425	13831636	-	FBtr0087635	FBgn0033872	13826953	13831359	+	GeneWithin1000nt	66
OG0004314	UA_STRG.1387.1_6_1852_2061	2R_Chromosome	13831425	13831636	-	FBtr0087636	FBgn0033872	13826953	13831359	+	GeneWithin1000nt	66
OG0000508	FI_STRG.13942.5_1_150_320	3R_Chromosome	5458709	5458881	+	FBtr0078770	FBgn0037327	5458563	5464753	-	GeneOverlap	0
OG0000508	FI_STRG.13942.5_1_150_320	3R_Chromosome	5458709	5458881	+	FBtr0330026	FBgn0037327	5458563	5463895	-	GeneOverlap	0
OG0000508	FI_STRG.13942.5_1_150_320	3R_Chromosome	5458709	5458881	+	FBtr0330027	FBgn0037327	5458563	5463120	-	GeneOverlap	0
OG0000508	FI_STRG.13942.5_1_150_320	3R_Chromosome	5458709	5458881	+	FBtr0334742	FBgn0037326	5414527	5458394	+	GeneWithin1000nt	315
OG0004147	UA_STRG.860.3_1_90_242	2R_Chromosome	9819936	9820090	+	FBtr0100088	FBgn0054033	9820563	9821186	+	GeneWithin1000nt	473
OG0004147	UA_STRG.860.3_1_90_242	2R_Chromosome	9819936	9820090	+	FBtr0339403	FBgn0033446	9810974	9820053	-	GeneOverlap	0
OG0004147	UA_STRG.860.3_1_90_242	2R_Chromosome	9819936	9820090	+	FBtr0088493	FBgn0033446	9811319	9820053	-	GeneOverlap	0
OG0003655	SE_STRG.10658.2_1_151_297	X_Chromosome	7726159	7726307	+	FBtr0071070	FBgn0022786	7722119	7725917	+	GeneWithin1000nt	242
OG0003655	SE_STRG.10658.2_1_151_297	X_Chromosome	7726159	7726307	+	FBtr0071077	FBgn0027553	7725996	7728361	-	GeneOverlap	0
OG0005145	ZI_STRG.4289.1_2_366_527	3L_Chromosome	9821372	9821535	-	FBtr0332829	FBgn0264489	9813847	9834345	+	GeneOverlap	0
OG0005145	ZI_STRG.4289.1_2_366_527	3L_Chromosome	9821372	9821535	-	FBtr0332827	FBgn0264489	9813847	9834345	+	GeneOverlap	0
OG0005145	ZI_STRG.4289.1_2_366_527	3L_Chromosome	9821372	9821535	-	FBtr0332833	FBgn0264489	9813847	9834345	+	GeneOverlap	0
OG0005145	ZI_STRG.4289.1_2_366_527	3L_Chromosome	9821372	9821535	-	FBtr0332830	FBgn0264489	9813847	9834345	+	GeneOverlap	0
OG0005145	ZI_STRG.4289.1_2_366_527	3L_Chromosome	9821372	9821535	-	FBtr0332828	FBgn0264489	9813847	9834345	+	GeneOverlap	0
OG0005145	ZI_STRG.4289.1_2_366_527	3L_Chromosome	9821372	9821535	-	FBtr0332821	FBgn0264489	9816062	9834345	+	GeneOverlap	0
OG0005145	ZI_STRG.4289.1_2_366_527	3L_Chromosome	9821372	9821535	-	FBtr0332824	FBgn0264489	9816062	9834345	+	GeneOverlap	0
OG0005145	ZI_STRG.4289.1_2_366_527	3L_Chromosome	9821372	9821535	-	FBtr0332819	FBgn0264489	9819215	9834345	+	GeneOverlap	0
OG0005145	ZI_STRG.4289.1_2_366_527	3L_Chromosome	9821372	9821535	-	FBtr0332825	FBgn0264489	9819215	9834345	+	GeneOverlap	0
OG0005145	ZI_STRG.4289.1_2_366_527	3L_Chromosome	9821372	9821535	-	FBtr0332822	FBgn0264489	9819215	9834345	+	GeneOverlap	0
OG0005145	ZI_STRG.4289.1_2_366_527	3L_Chromosome	9821372	9821535	-	FBtr0332831	FBgn0264489	9821668	9834345	+	GeneWithin1000nt	133
OG0005145	ZI_STRG.4289.1_2_366_527	3L_Chromosome	9821372	9821535	-	FBtr0332823	FBgn0264489	9821668	9834345	+	GeneWithin1000nt	133
OG0005145	ZI_STRG.4289.1_2_366_527	3L_Chromosome	9821372	9821535	-	FBtr0332820	FBgn0264489	9821668	9834345	+	GeneWithin1000nt	133
OG0005410	ZI_STRG.859.1_4_1433_1771	2R_Chromosome	9281562	9281902	-	FBtr0088601	FBgn0020621	9252310	9285097	-	GeneOverlap	0
OG0005410	ZI_STRG.859.1_4_1433_1771	2R_Chromosome	9281562	9281902	-	FBtr0339291	FBgn0020621	9253836	9285097	-	GeneOverlap	0
OG0005410	ZI_STRG.859.1_4_1433_1771	2R_Chromosome	9281562	9281902	-	FBtr0308206	FBgn0020621	9253836	9285097	-	GeneOverlap	0
[truncated: 14,140 more rows]

## Sheet: pNpS
neORF	OG	Seqs	AllSites	Nonsites	Synsites	N	S	pN	pS	pN/pS
ES_STRG.6468.2_1_193_291	OG0000013	16	99	80.67	18.33	0	0	0	0	none
ZI_STRG.6502.16_1_356_457	OG0000013	11	102	83.67	18.33	2	1	0.0239034	0.0545554	0.43815
FI_STRG.6901.1_1_239_361	OG0000689	11	123	100.004	22.996	1	0	0.0099996	0	div0
FI_STRG.6904.2_2_598_720	OG0000689	36	123	99.337	23.663	8	10	0.0805339	0.422601	0.190567
ES_STRG.17173.1_1_760_882	OG0003198	4	123	95.007	27.993	0	0	0	0	none
SE_STRG.16467.1_2_625_765	OG0003597	41	141	106.003	34.997	0	1	0	0.0285739	0
ES_STRG.52.3_1_42_167	OG0000894	48	126	99.336	26.664	0	1	0	0.0375038	0
ES_STRG.7780.3_5_1233_1415	OG0001473	48	183	145.339	37.661	1	0	0.00688047	0	div0
UA_STRG.12161.4_1_143_232	OG0000101	6	90	67.334	22.666	1	0	0.0148513	0	div0
UA_STRG.1291.2_1_25_114	OG0000101	48	90	67.334	22.666	0	0	0	0	none
ZI_STRG.5566.10_1_93_182	OG0000101	48	90	67.334	22.666	0	0	0	0	none
DK_STRG.2208.2_3_422_622	OG0000849	48	201	155	46	1	0	0.00645161	0	div0
DK_STRG.5718.1_3_695_826	OG0000067	6	132	103.004	28.996	0	0	0	0	none
ES_STRG.13045.1_1_162_293	OG0000067	48	132	102.005	29.995	6	1	0.0588207	0.0333389	1.76433
ES_STRG.3799.1_2_320_451	OG0000067	48	132	102.005	29.995	1	0	0.00980344	0	div0
SE_STRG.6581.1_1_151_282	OG0000067	31	132	102.005	29.995	0	0	0	0	none
UA_STRG.14250.1_1_380_511	OG0003811	36	132	102.337	29.663	1	1	0.00977164	0.033712	0.289856
DK_STRG.13547.1_1_146_250	OG0002606	39	105	80.337	24.663	1	1	0.0124476	0.0405466	0.306994
DK_STRG.10925.1_1_660_782	OG0002526	4	123	93.336	29.664	0	0	0	0	none
FI_STRG.103.1_1_227_361	OG0002072	48	135	100.67	34.33	0	0	0	0	none
FI_STRG.5627.1_3_418_588	OG0000744	48	171	133.67	37.33	0	1	0	0.0267881	0
DK_STRG.12191.3_2_599_733	OG0000083	5	135	112.004	22.996	0	0	0	0	none
ES_STRG.12712.4_2_421_555	OG0000083	8	135	111.67	23.33	0	0	0	0	none
FI_STRG.3243.8_1_538_795	OG0001146	4	258	194.344	63.656	0	0	0	0	none
ES_STRG.299.2_1_98_190	OG0000693	4	93	71.001	21.999	0	0	0	0	none
ZI_STRG.565.5_1_47_142	OG0005386	48	96	74.335	21.665	2	0	0.0269052	0	div0
DK_STRG.13031.2_1_75_209	OG0001334	48	135	102.668	32.332	0	1	0	0.0309291	0
FI_STRG.8009.1_1_187_360	OG0000048	48	174	134.67	39.33	0	0	0	0	none
DK_STRG.13324.1_1_613_786	OG0000048	48	174	134.67	39.33	0	0	0	0	none
FI_STRG.8356.1_1_289_432	OG0000033	48	144	108.669	35.331	0	0	0	0	none
SE_STRG.6567.1_1_240_344	OG0000033	7	105	80.335	24.665	1	0	0.0124479	0	div0
ES_STRG.1403.2_2_164_430	OG0000787	48	267	203.678	63.322	2	1	0.00981942	0.0157923	0.621785
TR_STRG.3952.3_8_1755_1934	OG0004682	4	180	139.672	40.328	0	0	0	0	none
UA_STRG.16740.1_4_1056_1184	OG0001283	5	129	98.668	30.332	0	0	0	0	none
ES_STRG.12866.1_1_82_192	OG0000317	5	111	91.336	19.664	0	0	0	0	none
ZI_STRG.6619.1_2_293_403	OG0000317	11	111	91.004	19.996	1	1	0.0109885	0.05001	0.219727
DK_STRG.8033.1_2_281_454	OG0002574	8	174	135.34	38.66	3	1	0.0221664	0.0258665	0.856953
TR_STRG.11063.3_3_304_423	OG0000255	7	120	98.004	21.996	0	0	0	0	none
TR_STRG.16176.1_1_14_133	OG0000255	10	120	98.337	21.663	0	0	0	0	none
ES_STRG.6461.1_2_514_657	OG0002987	48	144	113.002	30.998	1	0	0.0088494	0	div0
FI_STRG.7082.1_1_389_496	OG0000502	48	108	91.338	16.662	2	0	0.0218967	0	div0
DK_STRG.5855.1_1_394_501	OG0000502	26	108	91.338	16.662	0	1	0	0.0600168	0
TR_STRG.6735.1_1_385_492	OG0000502	8	108	91.004	16.996	0	0	0	0	none
UA_STRG.6728.1_1_107_226	OG0003842	17	120	96.004	23.996	0	0	0	0	none
DK_STRG.3346.1_1_358_522	OG0002499	4	165	127.339	37.661	6	1	0.0471183	0.0265527	1.77452
UA_STRG.9447.1_1_257_346	OG0004056	5	90	70.002	19.998	2	2	0.0285706	0.10001	0.285678
ES_STRG.13101.1_1_190_291	OG0000902	5	102	77.004	24.996	0	0	0	0	none
SE_STRG.1296.4_1_58_159	OG0000902	34	102	76.671	25.329	0	0	0	0	none
ES_STRG.10060.1_1_210_404	OG0000276	48	195	155.006	39.994	0	0	0	0	none
TR_STRG.6742.3_1_7_123	OG0004748	4	117	88.669	28.331	0	0	0	0	none
ZI_STRG.9757.1_1_43_225	OG0005604	4	183	139.005	43.995	4	1	0.0287759	0.0227299	1.266
UA_STRG.11505.1_1_2_91	OG0003896	12	90	66.336	23.664	2	0	0.0301495	0	div0
TR_STRG.2459.3_1_3_122	OG0004539	7	120	91.336	28.664	0	0	0	0	none
DK_STRG.6328.1_3_762_947	OG0001332	48	186	146.005	39.995	0	0	0	0	none
FI_STRG.5916.2_1_46_135	OG0002168	4	90	71.003	18.997	0	0	0	0	none
UA_STRG.273.2_2_129_218	OG0001713	48	90	68.666	21.334	0	2	0	0.0937471	0
TR_STRG.6410.1_1_51_140	OG0001713	4	90	69	21	0	0	0	0	none
ZI_STRG.12813.1_1_623_727	OG0005543	5	105	81.003	23.997	0	0	0	0	none
ES_STRG.9508.1_1_68_160	OG0003214	5	93	77.669	15.331	0	0	0	0	none
TR_STRG.16764.1_1_591_710	OG0001807	11	120	89.002	30.998	0	0	0	0	none
TR_STRG.8715.1_1_17_136	OG0004634	45	120	97.005	22.995	4	1	0.041235	0.0434877	0.948199
TR_STRG.8795.2_1_105_374	OG0004661	25	270	209.347	60.653	0	1	0	0.0164872	0
UA_STRG.14621.1_1_471_560	OG0003815	48	90	72.337	17.663	0	0	0	0	none
SE_STRG.16404.1_2_238_408	OG0000178	8	171	129.669	41.331	0	0	0	0	none
ZI_STRG.12629.1_1_330_524	OG0000183	6	195	147.337	47.663	0	0	0	0	none
DK_STRG.10502.2_1_1_153	OG0002431	5	153	115.007	37.993	0	0	0	0	none
TR_STRG.13002.1_1_83_220	OG0000900	16	138	107.667	30.333	1	0	0.0092879	0	div0
UA_STRG.11120.1_1_29_166	OG0004323	7	138	103.667	34.333	0	1	0	0.0291265	0
DK_STRG.14557.1_2_599_703	OG0000292	4	105	82.668	22.332	0	0	0	0	none
UA_STRG.5903.1_1_118_222	OG0000292	48	105	82.668	22.332	0	0	0	0	none
UA_STRG.6695.1_2_258_362	OG0000292	32	105	82.668	22.332	0	0	0	0	none
TR_STRG.8708.1_3_380_511	OG0000292	14	132	105.338	26.662	3	0	0.0284798	0	div0
SE_STRG.2779.2_2_562_699	OG0003538	48	138	106.671	31.329	0	0	0	0	none
FI_STRG.13470.1_1_133_222	OG0002333	8	90	73.67	16.33	1	0	0.0135741	0	div0
UA_STRG.7826.1_1_586_708	OG0003898	48	123	96.337	26.663	5	0	0.0519011	0	div0
SE_STRG.8716.1_1_159_269	OG0003687	7	111	90.338	20.662	0	0	0	0	none
TR_STRG.15071.1_1_17_130	OG0001530	48	114	86.34	27.66	0	0	0	0	none
DK_STRG.624.2_2_1095_1259	OG0000853	48	165	124.004	40.996	4	1	0.032257	0.0243926	1.32241
UA_STRG.4999.3_2_328_423	OG0003963	13	96	76.67	19.33	0	0	0	0	none
FI_STRG.2976.3_4_1523_1744	OG0002246	16	222	168.671	53.329	0	0	0	0	none
ZI_STRG.9044.4_4_1092_1271	OG0005451	6	180	135.006	44.994	0	1	0	0.0222252	0
FI_STRG.12789.1_1_134_400	OG0000142	5	267	207.68	59.32	2	0	0.0096302	0	div0
FI_STRG.6963.7_1_121_276	OG0000142	48	156	119.008	36.992	0	0	0	0	none
ES_STRG.10656.1_1_69_224	OG0000142	48	156	119.008	36.992	1	0	0.0084028	0	div0
TR_STRG.3534.8_2_165_320	OG0000142	48	156	119.008	36.992	0	0	0	0	none
DK_STRG.9561.1_7_2643_2876	OG0000037	48	234	177.672	56.328	0	0	0	0	none
DK_STRG.13630.1_1_133_330	OG0000019	4	198	157.009	40.991	0	0	0	0	none
ES_STRG.16573.1_1_61_258	OG0000019	15	198	157.009	40.991	0	0	0	0	none
SE_STRG.15369.1_1_134_331	OG0000019	48	198	157.009	40.991	0	1	0	0.0243956	0
SE_STRG.4038.3_1_77_274	OG0000019	35	198	157.009	40.991	0	0	0	0	none
SE_STRG.7902.3_2_246_443	OG0000019	48	198	157.009	40.991	0	1	0	0.0243956	0
UA_STRG.16160.2_1_22_219	OG0000019	45	198	157.009	40.991	2	0	0.0127381	0	div0
TR_STRG.12725.2_1_74_271	OG0000019	14	198	158.342	39.658	0	0	0	0	none
TR_STRG.4312.1_6_2467_2604	OG0000019	48	138	108.671	29.329	1	0	0.00920209	0	div0
TR_STRG.8491.2_2_244_441	OG0000019	8	198	157.009	40.991	0	0	0	0	none
UA_STRG.9923.5_3_655_831	OG0003903	45	177	138.67	38.33	1	0	0.00721137	0	div0
FI_STRG.89.1_1_287_436	OG0000331	20	150	122.671	27.329	3	2	0.0244557	0.0731823	0.334174
ES_STRG.144.1_2_583_732	OG0000331	48	150	122.671	27.329	0	0	0	0	none
UA_STRG.7329.1_2_164_310	OG0004336	34	147	115.672	31.328	0	0	0	0	none
SE_STRG.10956.1_2_134_289	OG0003576	11	156	121.004	34.996	1	0	0.00826419	0	div0
TR_STRG.14734.1_1_87_257	OG0004723	48	171	135.006	35.994	0	0	0	0	none
FI_STRG.7590.6_1_137_271	OG0002383	4	135	104.338	30.662	0	0	0	0	none
FI_STRG.2332.2_1_3_143	OG0001121	18	141	112.005	28.995	0	0	0	0	none
ES_STRG.2076.2_1_3_143	OG0001121	48	141	110.004	30.996	0	0	0	0	none
FI_STRG.15593.1_1_652_747	OG0000796	41	96	78.339	17.661	0	0	0	0	none
ES_STRG.45.1_1_159_254	OG0000796	48	96	78.339	17.661	3	0	0.0382951	0	div0
ES_STRG.8991.1_1_403_495	OG0003265	5	93	76.004	16.996	0	0	0	0	none
TR_STRG.8224.1_1_416_604	OG0005079	9	189	149.01	39.99	0	0	0	0	none
TR_STRG.6572.3_3_410_520	OG0001809	14	111	85.003	25.997	0	0	0	0	none
UA_STRG.5190.1_1_315_425	OG0001781	48	111	80.668	30.332	1	1	0.0123965	0.0329685	0.37601
TR_STRG.14154.1_1_58_168	OG0001781	48	111	80.668	30.332	0	0	0	0	none
DK_STRG.1434.10_5_2443_2565	OG0000408	14	123	96.002	26.998	0	0	0	0	none
DK_STRG.1434.7_3_1529_1651	OG0000408	48	123	96.002	26.998	0	0	0	0	none
SE_STRG.4038.2_2_635_757	OG0000408	48	123	96.002	26.998	0	0	0	0	none
DK_STRG.660.1_1_53_148	OG0000473	21	96	79.001	16.999	0	0	0	0	none
ZI_STRG.64.1_2_424_519	OG0000473	7	96	79.337	16.663	0	0	0	0	none
FI_STRG.13195.6_1_254_361	OG0002284	48	108	84.671	23.329	3	1	0.0354313	0.0428651	0.826576
ES_STRG.14135.2_2_1507_1641	OG0003365	48	135	106.672	28.328	0	0	0	0	none
FI_STRG.13166.1_2_160_306	OG0002269	8	147	114.671	32.329	0	1	0	0.030932	0
DK_STRG.96.1_1_5_151	OG0002520	48	147	113.34	33.66	0	0	0	0	none
ES_STRG.183.20_1_328_450	OG0003017	11	123	94.671	28.329	4	1	0.0422516	0.0352995	1.19695
FI_STRG.6307.1_3_937_1104	OG0002012	9	168	126.007	41.993	0	1	0	0.0238135	0
UA_STRG.13308.2_1_21_128	OG0001736	5	108	84.337	23.663	0	0	0	0	none
ZI_STRG.5185.1_4_699_848	OG0005644	4	150	118.007	31.993	0	0	0	0	none
ZI_STRG.198.2_2_1000_1104	OG0005228	10	105	88.006	16.994	1	1	0.0113629	0.0588443	0.1931
ES_STRG.17076.2_1_42_155	OG0001532	13	114	86.336	27.664	0	0	0	0	none
UA_STRG.14697.5_2_87_317	OG0000993	5	231	187.342	43.658	0	1	0	0.0229053	0
TR_STRG.1629.3_3_285_554	OG0000993	48	270	218.01	51.99	3	0	0.0137608	0	div0
ES_STRG.6551.1_1_257_400	OG0000942	48	144	115.34	28.66	0	0	0	0	none
DK_STRG.12334.6_1_741_836	OG0001267	29	96	75.004	20.996	2	0	0.0266652	0	div0
ZI_STRG.9780.19_1_701_796	OG0001267	6	96	76.004	19.996	0	0	0	0	none
TR_STRG.3549.1_2_448_597	OG0004868	29	150	117.002	32.998	4	1	0.0341875	0.0303049	1.12812
ES_STRG.7620.1_1_63_212	OG0000042	25	150	118.34	31.66	4	1	0.0338009	0.0315856	1.07014
SE_STRG.11715.1_1_63_212	OG0000042	25	150	118.34	31.66	0	0	0	0	none
UA_STRG.6745.14_2_454_603	OG0000042	48	150	118.34	31.66	0	0	0	0	none
ZI_STRG.103.1_1_133_282	OG0000042	48	150	117.673	32.327	1	0	0.00849813	0	div0
FI_STRG.15783.1_3_416_568	OG0001098	10	153	118.335	34.665	0	0	0	0	none
TR_STRG.494.1_1_785_886	OG0004688	6	102	81.67	20.33	0	0	0	0	none
SE_STRG.134.3_1_35_181	OG0001285	18	147	111.337	35.663	0	1	0	0.0280403	0
UA_STRG.8811.1_2_614_859	OG0004368	48	246	193.673	52.327	1	0	0.00516334	0	div0
ZI_STRG.9666.1_2_351_443	OG0000654	10	93	70.003	22.997	0	0	0	0	none
FI_STRG.11377.1_1_32_121	OG0000206	10	90	70.004	19.996	2	0	0.0285698	0	div0
UA_STRG.400.1_1_32_121	OG0000206	48	90	70.004	19.996	0	2	0	0.10002	0
FI_STRG.17321.1_1_85_255	OG0000319	6	171	141.006	29.994	0	0	0	0	none
FI_STRG.8499.2_3_101_235	OG0001176	5	135	106.673	28.327	1	0	0.00937444	0	div0
FI_STRG.17360.1_2_320_430	OG0000504	4	111	83.002	27.998	0	0	0	0	none
SE_STRG.16373.1_1_212_322	OG0000504	48	111	84.67	26.33	2	0	0.0236211	0	div0
TR_STRG.12273.1_2_1282_1392	OG0000504	48	111	85.002	25.998	0	1	0	0.0384645	0
ES_STRG.11493.1_2_484_636	OG0003181	19	153	119.005	33.995	1	2	0.00840301	0.0588322	0.14283
ZI_STRG.9782.1_2_262_402	OG0005242	48	141	107.672	33.328	1	1	0.00928747	0.0300048	0.309533
ES_STRG.144.4_3_391_525	OG0003341	7	135	104.336	30.664	1	0	0.00958442	0	div0
ZI_STRG.1555.2_1_152_286	OG0001484	48	135	106.671	28.329	1	0	0.00937462	0	div0
ES_STRG.13523.2_10_3907_4104	OG0003277	44	198	155.339	42.661	6	0	0.0386252	0	div0
ES_STRG.62.1_1_106_204	OG0001546	8	99	82.335	16.665	3	0	0.0364365	0	div0
ES_STRG.6770.6_1_259_387	OG0002934	48	129	103.669	25.331	1	0	0.00964609	0	div0
UA_STRG.9640.1_2_550_678	OG0003797	30	129	101.002	27.998	6	1	0.0594048	0.0357168	1.66321
UA_STRG.14000.1_3_199_414	OG0004130	4	216	169.676	46.324	0	0	0	0	none
FI_STRG.7012.1_4_1009_1113	OG0001934	5	105	84.338	20.662	0	0	0	0	none
ES_STRG.3629.1_1_200_364	OG0002975	20	165	130.339	34.661	7	0	0.0537061	0	div0
UA_STRG.5328.2_1_718_831	OG0004216	4	114	91.338	22.662	0	0	0	0	none
UA_STRG.8340.1_1_70_180	OG0001743	14	111	84.003	26.997	0	0	0	0	none
ZI_STRG.16439.1_1_143_274	OG0005553	30	132	103.335	28.665	1	0	0.00967726	0	div0
DK_STRG.12377.1_1_106_216	OG0002413	48	111	88.002	22.998	1	0	0.0113634	0	div0
DK_STRG.16179.2_2_459_596	OG0002848	16	138	110.671	27.329	3	0	0.0271074	0	div0
ES_STRG.58.1_1_188_289	OG0001461	28	102	80.67	21.33	2	2	0.0247924	0.0937647	0.264411
FI_STRG.130.1_2_503_646	OG0000265	48	144	118.336	25.664	0	0	0	0	none
ES_STRG.16978.3_9_1455_1640	OG0001139	48	186	140.004	45.996	1	0	0.00714265	0	div0
ES_STRG.6922.2_10_2515_2691	OG0003284	14	177	136.005	40.995	0	1	0	0.0243932	0
FI_STRG.6769.1_1_142_237	OG0001102	46	96	73	23	1	1	0.0136986	0.0434783	0.315068
UA_STRG.6342.1_1_113_208	OG0001102	48	96	73	23	1	4	0.0136986	0.173913	0.0787671
TR_STRG.9319.1_1_364_462	OG0004884	5	99	71.002	27.998	0	0	0	0	none
ZI_STRG.16322.1_1_340_441	OG0001875	21	102	83.004	18.996	1	0	0.0120476	0	div0
SE_STRG.15072.1_1_366_470	OG0003756	48	105	77.667	27.333	1	2	0.0128755	0.0731716	0.175963
ZI_STRG.10486.8_6_1240_1347	OG0000040	48	108	84.334	23.666	3	1	0.0355728	0.0422547	0.841867
DK_STRG.15432.1_1_145_255	OG0002621	48	111	89.004	21.996	3	3	0.0337064	0.136388	0.247135
FI_STRG.97.1_1_26_163	OG0001096	48	138	107.003	30.997	0	0	0	0	none
SE_STRG.327.1_3_832_1053	OG0003528	11	222	172.672	49.328	0	0	0	0	none
TR_STRG.1242.4_5_663_881	OG0004903	8	219	169.676	49.324	0	0	0	0	none
ZI_STRG.12622.1_1_44_205	OG0005207	48	162	129.007	32.993	0	0	0	0	none
UA_STRG.12820.1_1_430_522	OG0004047	16	93	74.002	18.998	0	0	0	0	none
FI_STRG.12396.3_1_186_386	OG0000371	48	201	159.667	41.333	1	0	0.00626303	0	div0
UA_STRG.11653.1_1_191_412	OG0000371	13	222	178.336	43.664	0	0	0	0	none
ES_STRG.14578.2_1_318_431	OG0003178	6	114	91.672	22.328	0	0	0	0	none
ZI_STRG.16326.5_2_77_232	OG0005240	8	156	124.34	31.66	1	0	0.00804246	0	div0
ES_STRG.16951.5_9_2847_3032	OG0003187	48	186	144.336	41.664	1	1	0.00692828	0.0240015	0.28866
ES_STRG.13311.3_2_452_670	OG0003325	19	219	174.005	44.995	1	1	0.00574696	0.0222247	0.258585
UA_STRG.9923.11_2_158_253	OG0004210	27	96	76.336	19.664	0	0	0	0	none
FI_STRG.13531.1_1_88_213	OG0002156	48	126	92.337	33.663	5	1	0.0541495	0.0297062	1.82283
SE_STRG.9764.1_1_104_223	OG0001610	32	120	92.002	27.998	0	1	0	0.0357168	0
TR_STRG.13016.1_2_941_1048	OG0001610	48	108	84.001	23.999	0	1	0	0.0416684	0
FI_STRG.13073.1_4_691_864	OG0000327	48	174	131.005	42.995	3	0	0.0228999	0	div0
SE_STRG.12394.7_1_203_343	OG0000089	15	141	110.338	30.662	1	0	0.00906306	0	div0
FI_STRG.13281.2_1_208_300	OG0000702	15	93	75.672	17.328	1	0	0.0132149	0	div0
DK_STRG.12466.3_1_206_298	OG0000702	41	93	75.672	17.328	0	0	0	0	none
FI_STRG.11233.10_2_357_458	OG0000699	9	102	78.336	23.664	0	0	0	0	none
DK_STRG.86.1_1_221_322	OG0000699	48	102	77.669	24.331	1	0	0.0128752	0	div0
UA_STRG.84.1_1_212_313	OG0000699	4	102	82.338	19.662	0	0	0	0	none
ZI_STRG.3038.1_1_204_320	OG0005199	4	117	94.669	22.331	0	0	0	0	none
FI_STRG.17.1_1_60_164	OG0000536	18	105	82.005	22.995	2	0	0.0243888	0	div0
ZI_STRG.12215.2_2_159_248	OG0005531	32	90	69.334	20.666	0	1	0	0.0483887	0
UA_STRG.8460.7_2_88_357	OG0003801	48	270	218.01	51.99	0	0	0	0	none
TR_STRG.492.3_1_357_491	OG0001209	48	135	112.675	22.325	3	0	0.0266252	0	div0
ZI_STRG.10383.1_1_37_129	OG0005174	19	93	72.338	20.662	1	0	0.013824	0	div0
FI_STRG.6961.1_1_226_348	OG0002044	4	123	96.672	26.328	1	1	0.0103443	0.0379824	0.272344
SE_STRG.1521.1_1_158_253	OG0003414	46	96	72.337	23.663	1	0	0.0138242	0	div0
DK_STRG.259.1_1_79_171	OG0001376	19	93	74.338	18.662	0	0	0	0	none
ZI_STRG.280.1_1_46_138	OG0001376	35	93	75.338	17.662	4	1	0.0530941	0.0566187	0.937747
UA_STRG.12578.1_2_1247_1342	OG0004269	4	96	77.67	18.33	0	0	0	0	none
TR_STRG.322.1_1_94_294	OG0004740	48	201	153.006	47.994	0	0	0	0	none
SE_STRG.1530.1_1_327_434	OG0000650	10	108	86.338	21.662	5	1	0.0579119	0.0461638	1.25449
FI_STRG.6985.1_2_548_772	OG0000202	48	225	173.677	51.323	1	0	0.00575781	0	div0
DK_STRG.3742.1_2_725_886	OG0000588	25	162	128.675	33.325	0	0	0	0	none
UA_STRG.12963.1_1_48_137	OG0003886	7	90	73.006	16.994	0	0	0	0	none
DK_STRG.12326.1_1_99_203	OG0002653	5	105	83.337	21.663	0	0	0	0	none
ZI_STRG.12615.1_3_898_1044	OG0005557	48	147	118.673	28.327	5	1	0.0421326	0.035302	1.19349
FI_STRG.4393.1_1_65_166	OG0002154	5	102	80.337	21.663	0	0	0	0	none
FI_STRG.5914.2_1_25_114	OG0001983	15	90	70.669	19.331	0	0	0	0	none
TR_STRG.8298.3_1_99_215	OG0004557	48	117	93.675	23.325	2	0	0.0213504	0	div0
FI_STRG.10255.1_1_503_643	OG0000325	4	141	113.674	27.326	0	0	0	0	none
UA_STRG.4455.7_1_160_258	OG0001786	12	99	76.336	22.664	2	1	0.0262	0.0441228	0.593796
FI_STRG.13464.1_1_246_344	OG0002181	5	99	72.666	26.334	0	1	0	0.0379737	0
DK_STRG.5373.1_6_1397_1609	OG0002482	48	213	157.675	55.325	5	2	0.0317108	0.03615	0.8772
SE_STRG.8253.9_1_85_189	OG0003422	9	105	82.004	22.996	0	0	0	0	none
DK_STRG.5016.16_2_542_682	OG0000882	23	141	113.67	27.33	0	0	0	0	none
ES_STRG.6679.1_1_157_273	OG0001529	9	117	94.338	22.662	0	0	0	0	none
TR_STRG.6642.11_1_164_280	OG0001529	13	117	95.672	21.328	5	0	0.0522619	0	div0
FI_STRG.13617.1_1_80_172	OG0000534	8	93	74.338	18.662	10	2	0.134521	0.10717	1.25521
TR_STRG.9712.1_1_113_220	OG0000534	13	108	88.339	19.661	4	0	0.0452801	0	div0
TR_STRG.10828.1_3_285_539	OG0001871	23	255	205.675	49.325	2	1	0.00972408	0.0202737	0.47964
ES_STRG.17021.1_1_30_257	OG0000831	8	228	169.003	58.997	4	0	0.0236682	0	div0
SE_STRG.9294.1_1_371_598	OG0000831	48	228	169.003	58.997	0	0	0	0	none
FI_STRG.1042.2_1_187_312	OG0000106	15	126	96.003	29.997	0	0	0	0	none
FI_STRG.19.1_1_106_231	OG0000106	22	126	96.336	29.664	0	2	0	0.0674218	0
DK_STRG.14109.1_1_85_210	OG0000106	48	126	96.336	29.664	1	0	0.0103803	0	div0
ES_STRG.8887.1_1_166_291	OG0000106	8	126	95.669	30.331	0	0	0	0	none
TR_STRG.12604.33_1_102_227	OG0000106	21	126	96.336	29.664	0	0	0	0	none
DK_STRG.4074.1_2_193_351	OG0000091	7	159	117.337	41.663	0	0	0	0	none
ES_STRG.400.1_1_188_361	OG0000769	48	174	135.007	38.993	0	0	0	0	none
UA_STRG.4123.1_1_125_229	OG0001704	7	105	81.671	23.329	1	0	0.0122442	0	div0
FI_STRG.9205.3_1_65_175	OG0001129	5	111	84.667	26.333	0	0	0	0	none
DK_STRG.15576.1_1_71_175	OG0000607	37	105	85.338	19.662	0	2	0	0.101719	0
ZI_STRG.2066.2_1_87_188	OG0005623	10	102	77.333	24.667	0	0	0	0	none
FI_STRG.3479.2_1_4_93	OG0001021	34	90	74.671	15.329	0	0	0	0	none
FI_STRG.137.20_4_1918_2130	OG0001914	25	213	169.677	43.323	2	0	0.0117871	0	div0
DK_STRG.10864.1_1_42_146	OG0000575	4	105	80.67	24.33	0	0	0	0	none
UA_STRG.16703.1_1_651_818	OG0003971	6	168	127.005	40.995	0	0	0	0	none
DK_STRG.896.2_2_489_590	OG0002887	6	102	79.671	22.329	2	0	0.0251032	0	div0
DK_STRG.2059.1_1_6_116	OG0002742	4	111	83.335	27.665	0	0	0	0	none
FI_STRG.10904.1_4_1603_1824	OG0001217	5	222	176.673	45.327	0	0	0	0	none
FI_STRG.13469.1_3_376_546	OG0000198	8	171	136.006	34.994	0	0	0	0	none
DK_STRG.8387.1_4_479_649	OG0000198	5	171	136.006	34.994	0	0	0	0	none
ES_STRG.17145.1_1_314_484	OG0000198	11	171	136.34	34.66	0	0	0	0	none
FI_STRG.16974.1_2_756_1013	OG0000005	8	258	195.671	62.329	0	0	0	0	none
FI_STRG.6988.1_2_476_700	OG0000005	48	225	172.672	52.328	0	1	0	0.0191102	0
DK_STRG.4818.3_3_751_1008	OG0000005	4	258	195.671	62.329	4	1	0.0204425	0.0160439	1.27416
UA_STRG.11676.1_4_877_1083	OG0004267	8	207	162.675	44.325	0	0	0	0	none
SE_STRG.12394.17_1_358_600	OG0000063	15	243	187.673	55.327	0	0	0	0	none
UA_STRG.13777.3_1_247_342	OG0000063	39	96	76.002	19.998	3	0	0.0394726	0	div0
DK_STRG.8808.1_3_1016_1207	OG0000298	35	192	153.008	38.992	0	0	0	0	none
TR_STRG.342.1_1_780_923	OG0001790	7	144	114.003	29.997	1	0	0.0087717	0	div0
ZI_STRG.14330.1_1_126_230	OG0005120	6	105	84.67	20.33	3	2	0.0354317	0.0983768	0.360163
FI_STRG.14664.2_1_214_312	OG0001188	12	99	78.337	20.663	4	0	0.0510614	0	div0
SE_STRG.14942.1_1_154_294	OG0003536	13	141	113.337	27.663	1	0	0.00882324	0	div0
TR_STRG.9705.3_1_138_233	OG0004535	6	96	78.004	17.996	0	0	0	0	none
UA_STRG.12977.1_1_9_185	OG0004238	4	177	152.012	24.988	0	0	0	0	none
ES_STRG.9327.1_1_193_348	OG0003260	48	156	119.671	36.329	4	0	0.033425	0	div0
SE_STRG.10868.2_2_415_546	OG0003698	5	132	107.339	24.661	3	1	0.0279488	0.0405499	0.689246
ES_STRG.6571.1_1_191_280	OG0003355	8	90	71.67	18.33	1	0	0.0139528	0	div0
ES_STRG.6753.2_5_1216_1383	OG0001550	11	168	131.006	36.994	0	0	0	0	none
ES_STRG.9449.1_1_75_209	OG0001576	13	135	103.668	31.332	0	0	0	0	none
FI_STRG.7072.1_3_1111_1248	OG0000449	26	138	107.339	30.661	0	0	0	0	none
FI_STRG.7073.1_3_1422_1559	OG0000449	4	138	107.339	30.661	0	0	0	0	none
ZI_STRG.13975.1_13_2424_2675	OG0005512	34	252	189.342	62.658	3	1	0.0158444	0.0159596	0.992775
SE_STRG.12640.3_1_3_134	OG0003758	4	132	99.672	32.328	0	0	0	0	none
FI_STRG.4704.1_1_65_193	OG0000104	48	129	99.338	29.662	0	2	0	0.0674263	0
FI_STRG.8821.1_1_168_296	OG0000104	48	129	97.338	31.662	0	0	0	0	none
DK_STRG.12590.1_1_64_192	OG0000104	48	129	98.004	30.996	0	1	0	0.0322622	0
TR_STRG.4309.1_1_71_199	OG0000104	9	129	97.338	31.662	0	0	0	0	none
ES_STRG.14331.1_1_354_452	OG0003005	26	99	77.337	21.663	2	1	0.0258608	0.0461617	0.560223
FI_STRG.15900.2_1_219_374	OG0000093	8	156	117.334	38.666	0	0	0	0	none
UA_STRG.452.6_1_693_848	OG0000093	48	156	118.001	37.999	0	3	0	0.0789495	0
DK_STRG.12629.2_1_109_243	OG0002685	48	135	102.006	32.994	1	0	0.00980334	0	div0
UA_STRG.16486.2_6_1199_1336	OG0004209	7	138	108.006	29.994	0	0	0	0	none
UA_STRG.12549.1_1_29_133	OG0004044	6	105	84.002	20.998	2	1	0.023809	0.0476236	0.49994
DK_STRG.1844.5_3_1240_1428	OG0002398	48	189	147.673	41.327	5	1	0.0338586	0.0241973	1.39927
DK_STRG.101.25_1_52_165	OG0000377	4	114	84.67	29.33	0	0	0	0	none
ES_STRG.13207.1_1_518_631	OG0000377	48	114	84.003	29.997	1	0	0.0119043	0	div0
FI_STRG.14876.1_1_75_185	OG0002318	19	111	84.672	26.328	1	0	0.0118103	0	div0
ZI_STRG.16235.1_2_691_822	OG0005376	5	132	109.673	22.327	0	0	0	0	none
ZI_STRG.6101.1_3_367_546	OG0001883	7	180	144.343	35.657	0	0	0	0	none
ZI_STRG.12670.1_2_1010_1141	OG0000242	9	132	101.334	30.666	0	0	0	0	none
TR_STRG.6595.1_1_29_118	OG0004652	48	90	69.337	20.663	0	0	0	0	none
DK_STRG.15432.3_1_145_309	OG0002889	48	165	132.671	32.329	4	0	0.0301498	0	div0
UA_STRG.6694.2_1_96_209	OG0004208	17	114	86.336	27.664	0	0	0	0	none
ES_STRG.15643.1_1_116_223	OG0003026	9	108	88.672	19.328	0	0	0	0	none
FI_STRG.165.1_1_98_211	OG0002167	12	114	88.67	25.33	0	0	0	0	none
FI_STRG.13663.1_1_228_353	OG0002067	48	126	97.67	28.33	0	0	0	0	none
UA_STRG.6476.1_1_242_391	OG0001761	14	150	115.338	34.662	0	0	0	0	none
FI_STRG.6989.1_5_405_539	OG0000468	7	135	105.672	29.328	1	0	0.00946324	0	div0
ES_STRG.12185.1_2_286_396	OG0000468	8	111	91.338	19.662	1	0	0.0109484	0	div0
FI_STRG.225.1_1_382_477	OG0000726	48	96	73.668	22.332	0	0	0	0	none
UA_STRG.226.1_2_551_646	OG0000726	48	96	72.667	23.333	0	0	0	0	none
TR_STRG.11415.1_2_194_331	OG0005104	48	138	106.672	31.328	1	0	0.00937453	0	div0
FI_STRG.16337.1_3_1061_1222	OG0000321	7	162	130.006	31.994	1	0	0.00769195	0	div0
SE_STRG.843.1_1_143_403	OG0000971	48	261	192.004	68.996	3	1	0.0156247	0.0144936	1.07804
ES_STRG.6286.1_2_31_135	OG0002991	48	105	80.668	24.332	0	0	0	0	none
FI_STRG.17313.10_3_572_790	OG0000530	26	219	161.673	57.327	0	0	0	0	none
DK_STRG.7157.1_1_470_616	OG0002787	6	147	118.339	28.661	1	0	0.0084503	0	div0
ES_STRG.5788.4_3_1077_1217	OG0003295	17	141	104.003	36.997	0	0	0	0	none
ES_STRG.6057.1_1_131_223	OG0002951	26	93	77.004	15.996	1	1	0.0129863	0.0625156	0.207729
FI_STRG.192.1_1_386_538	OG0001940	6	153	120.004	32.996	0	0	0	0	none
FI_STRG.8894.1_2_175_324	OG0002279	9	150	117.005	32.995	3	0	0.0256399	0	div0
FI_STRG.11063.1_1_61_162	OG0000153	5	102	76.669	25.331	0	0	0	0	none
DK_STRG.12601.1_1_85_186	OG0000153	48	102	78.002	23.998	3	0	0.0384606	0	div0
DK_STRG.5716.1_1_271_372	OG0000153	42	102	78.002	23.998	3	2	0.0384606	0.0833403	0.461488
ES_STRG.6447.9_2_43_270	OG0000102	20	228	177.342	50.658	0	0	0	0	none
ES_STRG.6649.5_3_645_773	OG0000421	4	129	109.007	19.993	0	0	0	0	none
TR_STRG.16914.1_2_821_916	OG0004961	6	96	75.001	20.999	0	0	0	0	none
FI_STRG.12985.1_1_134_289	OG0002286	48	156	117.005	38.995	0	0	0	0	none
TR_STRG.16687.2_1_401_508	OG0004683	5	108	85.002	22.998	0	2	0	0.0869641	0
DK_STRG.12194.1_1_34_135	OG0001378	7	102	79.671	22.329	1	0	0.0125516	0	div0
DK_STRG.947.1_1_34_174	OG0001307	21	141	106	35	0	0	0	0	none
FI_STRG.6761.1_1_173_376	OG0000077	6	204	164.341	39.659	0	0	0	0	none
UA_STRG.12704.1_1_361_612	OG0000077	6	252	198.673	53.327	3	0	0.0151002	0	div0
TR_STRG.16877.1_1_143_289	OG0000077	15	147	118.673	28.327	1	0	0.00842652	0	div0
SE_STRG.16403.1_1_68_163	OG0003475	5	96	80.338	15.662	0	0	0	0	none
ZI_STRG.12398.1_1_82_177	OG0005571	6	96	75.338	20.662	0	2	0	0.096796	0
FI_STRG.13479.1_1_652_843	OG0000379	48	192	143.666	48.334	0	0	0	0	none
ES_STRG.11771.4_3_762_992	OG0001457	5	231	180.675	50.325	2	1	0.0110696	0.0198708	0.557078
ES_STRG.9790.2_1_318_449	OG0003170	7	132	106.005	25.995	0	0	0	0	none
DK_STRG.12191.2_1_764_877	OG0000582	32	114	95.674	18.326	0	0	0	0	none
FI_STRG.2185.1_1_66_314	OG0001967	26	249	199.008	49.992	2	1	0.0100499	0.0200032	0.502412
ES_STRG.1450.1_1_276_368	OG0003156	6	93	76.005	16.995	0	0	0	0	none
FI_STRG.4186.1_2_14_208	OG0000123	26	195	149.338	45.662	2	0	0.0133924	0	div0
ES_STRG.16321.1_3_591_785	OG0000123	48	195	149.338	45.662	0	0	0	0	none
ZI_STRG.4936.1_2_244_456	OG0001504	8	213	156.004	56.996	0	0	0	0	none
FI_STRG.10361.1_1_154_258	OG0001909	14	105	81.332	23.668	2	0	0.0245906	0	div0
UA_STRG.10398.6_1_330_461	OG0003839	22	132	108.005	23.995	0	1	0	0.0416753	0
DK_STRG.605.1_1_507_605	OG0002582	4	99	77.336	21.664	1	0	0.0129306	0	div0
UA_STRG.12979.1_1_156_296	OG0003857	28	141	113.672	27.328	0	0	0	0	none
FI_STRG.6804.1_1_101_223	OG0000054	48	123	96.669	26.331	0	1	0	0.037978	0
ES_STRG.13198.1_1_120_242	OG0000054	48	123	96.669	26.331	0	0	0	0	none
SE_STRG.7902.5_11_3778_4065	OG0000001	48	288	219.344	68.656	0	0	0	0	none
DK_STRG.11569.4_2_669_791	OG0002633	5	123	99.669	23.331	0	0	0	0	none
DK_STRG.9270.1_3_1294_1452	OG0002842	6	159	129.005	29.995	0	0	0	0	none
DK_STRG.16264.1_1_431_553	OG0000611	9	123	94.002	28.998	0	0	0	0	none
UA_STRG.3881.1_1_511_612	OG0004383	48	102	77.005	24.995	0	0	0	0	none
UA_STRG.12647.1_1_371_475	OG0003956	5	105	82.336	22.664	0	0	0	0	none
UA_STRG.6704.1_9_3133_3339	OG0000214	7	207	162.332	44.668	0	0	0	0	none
TR_STRG.1521.1_1_62_178	OG0001844	4	117	90.67	26.33	0	0	0	0	none
DK_STRG.12508.1_1_97_195	OG0001448	15	99	78.337	20.663	0	0	0	0	none
ES_STRG.8053.4_1_82_180	OG0001448	48	99	78.003	20.997	2	0	0.02564	0	div0
UA_STRG.5077.3_2_595_696	OG0004287	48	102	84.337	17.663	1	0	0.0118572	0	div0
FI_STRG.6926.1_2_52_234	OG0000680	16	183	136.674	46.326	0	0	0	0	none
ZI_STRG.16402.2_2_277_459	OG0000680	48	183	136.674	46.326	2	1	0.0146334	0.0215861	0.677905
ES_STRG.13158.1_1_79_219	OG0001523	29	141	106.337	34.663	1	1	0.00940406	0.0288492	0.325973
FI_STRG.13307.6_1_41_130	OG0001924	48	90	72.334	17.666	7	0	0.0967733	0	div0
SE_STRG.7119.1_1_10_114	OG0001604	48	105	80.337	24.663	5	1	0.0622378	0.0405466	1.53497
DK_STRG.12360.1_1_199_318	OG0000160	48	120	95.004	24.996	2	0	0.0210518	0	div0
ES_STRG.487.1_1_463_582	OG0000160	48	120	93.004	26.996	4	2	0.0430089	0.074085	0.580534
ES_STRG.12753.5_3_1386_1571	OG0003009	4	186	145.339	40.661	0	0	0	0	none
FI_STRG.4650.3_1_151_279	OG0001993	4	129	99.336	29.664	0	0	0	0	none
UA_STRG.6594.1_2_548_757	OG0000395	8	210	168.002	41.998	0	0	0	0	none
UA_STRG.9497.1_1_183_338	OG0003818	6	156	117.34	38.66	0	0	0	0	none
TR_STRG.6715.1_1_122_211	OG0005029	5	90	69.336	20.664	0	0	0	0	none
ZI_STRG.3047.1_1_774_905	OG0000170	36	132	100.668	31.332	0	0	0	0	none
ZI_STRG.9786.19_1_398_529	OG0000170	20	132	100.668	31.332	0	0	0	0	none
UA_STRG.12550.1_1_227_352	OG0000498	48	126	96.002	29.998	0	0	0	0	none
FI_STRG.4557.2_1_587_694	OG0000798	4	108	87.671	20.329	0	0	0	0	none
SE_STRG.13033.1_1_289_414	OG0000658	21	126	100.339	25.661	0	0	0	0	none
UA_STRG.6789.1_1_170_295	OG0000658	48	126	100.006	25.994	0	0	0	0	none
ZI_STRG.27.1_1_214_339	OG0000658	48	126	100.673	25.327	1	0	0.00993315	0	div0
ZI_STRG.9855.1_1_99_293	OG0005372	48	195	149.674	45.326	3	1	0.0200436	0.0220624	0.908494
TR_STRG.95.46_7_2400_2546	OG0004978	6	147	113.001	33.999	0	0	0	0	none
ES_STRG.12901.1_1_211_351	OG0003271	8	141	110.004	30.996	0	0	0	0	none
DK_STRG.8513.1_2_264_419	OG0002733	27	156	124.002	31.998	5	5	0.0403219	0.15626	0.258044
SE_STRG.208.1_1_81_185	OG0003432	12	105	84.334	20.666	4	0	0.0474305	0	div0
ES_STRG.17176.1_3_408_575	OG0001506	48	168	126.006	41.994	1	2	0.00793613	0.0476258	0.166635
TR_STRG.221.1_1_434_583	OG0004698	48	150	115.669	34.331	0	0	0	0	none
ES_STRG.6900.2_1_257_346	OG0003250	19	90	71.336	18.664	2	1	0.0280363	0.0535791	0.52327
UA_STRG.4575.1_1_242_367	OG0003913	48	126	100.673	25.327	0	1	0	0.0394836	0
DK_STRG.12191.1_1_139_255	OG0000161	48	117	90.002	26.998	0	0	0	0	none
DK_STRG.12191.4_1_139_258	OG0000161	48	120	91.002	28.998	0	0	0	0	none
ES_STRG.12714.3_1_75_176	OG0000161	47	102	76.668	25.332	0	0	0	0	none
SE_STRG.12394.3_2_207_419	OG0000161	48	213	168.34	44.66	1	0	0.00594036	0	div0
TR_STRG.12516.3_1_126_344	OG0000161	17	219	171.673	47.327	1	0	0.00582503	0	div0
UA_STRG.6987.2_3_1299_1439	OG0004032	9	141	112.337	28.663	1	0	0.00890179	0	div0
SE_STRG.153.6_1_304_498	OG0000911	41	195	148.342	46.658	0	0	0	0	none
TR_STRG.11423.1_1_260_454	OG0000911	7	195	148.008	46.992	0	0	0	0	none
UA_STRG.184.1_1_230_373	OG0000639	21	144	110.005	33.995	1	0	0.0090905	0	div0
FI_STRG.13431.1_2_77_229	OG0000029	48	153	126.006	26.994	0	0	0	0	none
FI_STRG.17460.3_2_72_224	OG0000029	4	153	126.006	26.994	0	1	0	0.0370453	0
FI_STRG.17460.5_3_557_709	OG0000029	15	153	124.339	28.661	1	0	0.00804253	0	div0
DK_STRG.6220.1_2_73_225	OG0000029	10	153	126.006	26.994	1	0	0.00793613	0	div0
ES_STRG.12839.3_2_67_219	OG0000029	5	153	125.339	27.661	0	0	0	0	none
ES_STRG.13313.1_2_113_265	OG0000029	8	153	126.006	26.994	0	0	0	0	none
ES_STRG.393.1_1_12_164	OG0000029	25	153	126.006	26.994	0	1	0	0.0370453	0
ES_STRG.4743.1_2_37_189	OG0000029	22	153	125.673	27.327	0	0	0	0	none
SE_STRG.13549.2_2_19_171	OG0000029	25	153	126.006	26.994	0	1	0	0.0370453	0
SE_STRG.16634.1_2_205_357	OG0000029	48	153	125.673	27.327	0	4	0	0.146375	0
SE_STRG.16731.1_2_71_223	OG0000029	11	153	126.006	26.994	2	1	0.0158723	0.0370453	0.428456
SE_STRG.8367.1_5_1480_1632	OG0000029	5	153	125.339	27.661	0	0	0	0	none
SE_STRG.8808.1_2_73_225	OG0000029	25	153	126.006	26.994	0	0	0	0	none
UA_STRG.11099.6_2_42_194	OG0000029	17	153	126.006	26.994	0	0	0	0	none
UA_STRG.11099.7_2_107_259	OG0000029	18	153	126.006	26.994	0	0	0	0	none
ZI_STRG.12314.1_2_70_222	OG0000029	29	153	125.339	27.661	0	1	0	0.036152	0
ES_STRG.12702.1_1_41_220	OG0003362	43	180	142.675	37.325	2	1	0.0140179	0.0267917	0.523217
TR_STRG.11224.3_1_560_778	OG0004813	21	219	169.336	49.664	3	0	0.0177163	0	div0
FI_STRG.12336.1_1_314_424	OG0002140	20	111	93.671	17.329	2	0	0.0213513	0	div0
TR_STRG.15691.5_5_1314_1523	OG0004844	39	210	157.672	52.328	1	0	0.00634228	0	div0
FI_STRG.8934.1_2_161_283	OG0000443	5	123	95.338	27.662	0	0	0	0	none
DK_STRG.13044.7_1_96_218	OG0000443	48	123	94.004	28.996	0	0	0	0	none
DK_STRG.8159.1_1_101_223	OG0000443	48	123	95.338	27.662	0	0	0	0	none
SE_STRG.11988.1_2_161_283	OG0000443	48	123	95.338	27.662	0	0	0	0	none
TR_STRG.16876.1_1_413_532	OG0005027	48	120	95.333	24.667	0	0	0	0	none
FI_STRG.13191.1_1_12_137	OG0000124	41	126	96.003	29.997	4	0	0.0416654	0	div0
DK_STRG.11369.1_1_316_441	OG0000124	48	126	98.002	27.998	0	0	0	0	none
FI_STRG.13365.2_3_558_755	OG0001095	48	198	160.339	37.661	0	0	0	0	none
TR_STRG.5372.1_3_644_841	OG0001095	48	198	160.672	37.328	1	0	0.00622386	0	div0
FI_STRG.8434.1_1_288_500	OG0001074	48	213	167.334	45.666	7	0	0.0418325	0	div0
SE_STRG.7879.1_1_303_509	OG0001074	48	207	161.665	45.335	1	1	0.00618563	0.022058	0.280426
DK_STRG.12420.1_1_121_210	OG0002552	7	90	73.335	16.665	0	0	0	0	none
ES_STRG.12854.1_3_299_472	OG0002913	18	174	134.009	39.991	0	0	0	0	none
ZI_STRG.6615.1_1_31_123	OG0005424	34	93	72.003	20.997	0	0	0	0	none
DK_STRG.16140.1_1_163_303	OG0002731	7	141	111.007	29.993	0	0	0	0	none
SE_STRG.12511.1_1_180_320	OG0003719	46	141	107.337	33.663	2	3	0.0186329	0.0891186	0.20908
UA_STRG.12377.2_1_255_368	OG0000513	48	114	94.006	19.994	3	0	0.0319129	0	div0
ZI_STRG.13514.1_3_367_486	OG0000385	43	120	97.338	22.662	4	0	0.0410939	0	div0
DK_STRG.12136.1_1_14_112	OG0002531	8	99	81.67	17.33	1	0	0.0122444	0	div0
SE_STRG.12709.1_3_1439_1624	OG0003578	10	186	140.001	45.999	0	0	0	0	none
ZI_STRG.4926.1_1_173_262	OG0005239	15	90	70.003	19.997	1	1	0.0142851	0.0500075	0.285659
UA_STRG.10216.1_4_1339_1542	OG0000662	7	204	168.679	35.321	1	0	0.00592842	0	div0
SE_STRG.383.1_3_786_998	OG0003590	7	213	163.34	49.66	11	1	0.0673442	0.0201369	3.34431
TR_STRG.2290.1_2_157_285	OG0004864	48	129	100.672	28.328	1	0	0.00993325	0	div0
DK_STRG.604.5_1_13_144	OG0000844	48	132	107.671	24.329	1	0	0.00928755	0	div0
SE_STRG.9772.1_1_7_96	OG0003530	24	90	69.67	20.33	1	0	0.0143534	0	div0
FI_STRG.753.1_1_199_402	OG0000714	48	204	154.67	49.33	6	2	0.0387923	0.0405433	0.956811
FI_STRG.15061.9_1_1370_1471	OG0002128	12	102	79.337	22.663	1	1	0.0126045	0.0441248	0.285655
TR_STRG.91.2_1_262_429	OG0005003	8	168	125.335	42.665	0	0	0	0	none
ZI_STRG.11220.1_1_493_600	OG0005454	19	108	80	28	0	1	0	0.0357143	0
DK_STRG.12594.1_1_191_283	OG0001309	48	93	70.336	22.664	0	0	0	0	none
UA_STRG.6694.3_3_903_1034	OG0001753	48	132	101.671	30.329	4	0	0.0393426	0	div0
UA_STRG.13053.1_1_563_679	OG0000271	15	117	90.336	26.664	5	6	0.0553489	0.225022	0.245971
ZI_STRG.12618.15_1_217_363	OG0000271	45	147	114.336	32.664	6	3	0.0524769	0.0918442	0.571369
DK_STRG.14301.2_1_19_117	OG0002467	48	99	77.67	21.33	0	0	0	0	none
SE_STRG.12459.2_2_386_529	OG0003502	48	144	115.003	28.997	1	0	0.00869543	0	div0
ZI_STRG.15659.1_2_104_199	OG0001564	16	96	76.004	19.996	1	0	0.0131572	0	div0
ES_STRG.9718.1_1_144_350	OG0000927	48	207	152.669	54.331	0	0	0	0	none
FI_STRG.15899.1_2_211_327	OG0000052	6	117	94.006	22.994	3	0	0.0319129	0	div0
FI_STRG.3487.2_1_103_219	OG0000052	48	117	96.005	20.995	4	0	0.0416645	0	div0
DK_STRG.2950.1_1_26_142	OG0000052	12	117	95.339	21.661	1	0	0.0104889	0	div0
UA_STRG.16255.1_1_476_586	OG0000052	48	111	90.006	20.994	0	1	0	0.0476327	0
TR_STRG.15518.1_1_61_177	OG0000052	10	117	95.005	21.995	1	0	0.0105258	0	div0
ZI_STRG.3052.2_1_652_768	OG0000052	13	117	95.339	21.661	1	0	0.0104889	0	div0
ZI_STRG.5960.1_5_1430_1603	OG0005423	7	174	135.339	38.661	0	0	0	0	none
FI_STRG.17388.1_3_657_803	OG0000460	6	147	115.339	31.661	0	0	0	0	none
ES_STRG.16972.3_1_67_189	OG0000338	12	123	98.673	24.327	0	0	0	0	none
TR_STRG.6372.1_2_222_344	OG0005080	5	123	93.004	29.996	1	1	0.0107522	0.0333378	0.322524
ES_STRG.12.1_1_240_332	OG0003146	48	93	72.668	20.332	1	1	0.0137612	0.0491835	0.279793
FI_STRG.15739.1_1_152_304	OG0002359	48	153	114.669	38.331	2	0	0.0174415	0	div0
FI_STRG.7063.1_1_541_654	OG0000238	5	114	91.672	22.328	2	0	0.0218169	0	div0
DK_STRG.5843.1_1_633_734	OG0002424	6	102	78.671	23.329	0	0	0	0	none
UA_STRG.3451.1_1_328_468	OG0004363	28	141	112.673	28.327	0	0	0	0	none
DK_STRG.12389.17_3_929_1117	OG0002879	48	189	151.338	37.662	1	1	0.00660773	0.026552	0.24886
FI_STRG.2482.1_1_60_152	OG0000543	6	93	73.001	19.999	0	0	0	0	none
TR_STRG.2325.1_1_58_150	OG0000543	48	93	73.335	19.665	2	1	0.0272721	0.0508518	0.536306
FI_STRG.17483.1_1_11_181	OG0001977	19	171	136.005	34.995	0	0	0	0	none
UA_STRG.80.1_1_274_390	OG0003945	4	117	90.004	26.996	0	0	0	0	none
FI_STRG.9872.2_1_49_216	OG0000538	9	168	133.001	34.999	0	0	0	0	none
ES_STRG.13938.1_1_111_278	OG0000538	48	168	133.001	34.999	0	0	0	0	none
ZI_STRG.8961.1_1_272_379	OG0005305	48	108	80.003	27.997	0	0	0	0	none
TR_STRG.4350.1_1_6_149	OG0004795	39	144	112.007	31.993	0	0	0	0	none
TR_STRG.12196.2_1_269_406	OG0004934	7	138	109.34	28.66	0	0	0	0	none
DK_STRG.182.1_1_517_660	OG0002665	10	144	110.007	33.993	0	0	0	0	none
FI_STRG.17304.1_2_1483_1608	OG0001083	5	126	104.337	21.663	0	0	0	0	none
TR_STRG.6507.2_2_202_330	OG0000084	12	129	101.671	27.329	2	0	0.0196713	0	div0
ZI_STRG.12578.1_1_245_427	OG0005136	6	183	144.007	38.993	0	0	0	0	none
FI_STRG.10410.1_1_277_372	OG0000346	4	96	72.669	23.331	0	0	0	0	none
DK_STRG.15981.1_1_106_201	OG0000346	13	96	72.669	23.331	0	0	0	0	none
TR_STRG.6648.1_3_1075_1284	OG0000647	30	210	164.675	45.325	1	0	0.00607257	0	div0
FI_STRG.17349.1_1_29_166	OG0001161	4	138	114.005	23.995	0	1	0	0.0416753	0
DK_STRG.16134.1_1_424_561	OG0001161	21	138	114.339	23.661	0	0	0	0	none
ZI_STRG.6448.1_3_720_917	OG0001836	5	198	150.339	47.661	0	0	0	0	none
DK_STRG.145.1_2_39_242	OG0002883	11	204	154.672	49.328	1	0	0.00646529	0	div0
ES_STRG.3902.1_1_41_199	OG0003369	4	159	124.338	34.662	0	0	0	0	none
DK_STRG.3285.5_2_831_974	OG0002640	48	144	114.008	29.992	1	0	0.00877131	0	div0
SE_STRG.182.1_1_157_252	OG0001663	14	96	76.669	19.331	0	0	0	0	none
UA_STRG.218.1_6_1109_1279	OG0003919	48	171	133.673	37.327	1	0	0.00748094	0	div0
ES_STRG.5990.1_1_99_239	OG0000162	10	141	113.003	27.997	2	0	0.0176986	0	div0
TR_STRG.12849.1_2_182_328	OG0004577	4	147	117.339	29.661	2	1	0.0170446	0.0337143	0.505561
DK_STRG.916.3_1_6_101	OG0002400	15	96	76.336	19.664	1	0	0.0131	0	div0
FI_STRG.6739.1_1_74_184	OG0002115	4	111	89.336	21.664	0	0	0	0	none
TR_STRG.6369.1_1_23_253	OG0000608	18	231	177.337	53.663	0	0	0	0	none
TR_STRG.16773.1_1_135_233	OG0004741	17	99	79.671	19.329	0	1	0	0.0517357	0
SE_STRG.10479.1_1_375_497	OG0003694	48	123	98.005	24.995	4	1	0.0408142	0.040008	1.02015
ZI_STRG.9785.5_2_270_371	OG0005348	48	102	81.337	20.663	2	0	0.0245891	0	div0
ZI_STRG.777.1_1_31_219	OG0005579	48	189	149.008	39.992	0	1	0	0.025005	0
TR_STRG.2930.3_5_1264_1482	OG0001423	19	219	173.341	45.659	0	0	0	0	none
ES_STRG.13318.7_2_856_1011	OG0001472	5	156	127.67	28.33	0	0	0	0	none
UA_STRG.12691.1_2_409_540	OG0004396	4	132	104.002	27.998	0	0	0	0	none
FI_STRG.13369.1_1_244_336	OG0000250	48	93	76.003	16.997	1	1	0.0131574	0.0588339	0.223636
DK_STRG.16157.7_1_360_452	OG0000250	48	93	76.003	16.997	4	0	0.0526295	0	div0
DK_STRG.5784.1_1_242_334	OG0000250	48	93	75.67	17.33	0	1	0	0.0577034	0
ES_STRG.13329.1_1_66_188	OG0003199	5	123	100.338	22.662	0	0	0	0	none
TR_STRG.6765.1_1_317_466	OG0004751	48	150	119.003	30.997	0	0	0	0	none
SE_STRG.1488.1_1_52_144	OG0003594	5	93	71.668	21.332	0	0	0	0	none
UA_STRG.16685.2_1_5_115	OG0003943	48	111	87.668	23.332	0	0	0	0	none
TR_STRG.4944.1_1_184_285	OG0004883	20	102	76.67	25.33	1	0	0.0130429	0	div0
FI_STRG.10290.1_1_124_213	OG0000108	48	90	72.003	17.997	0	0	0	0	none
FI_STRG.6353.1_1_419_508	OG0000108	48	90	72.003	17.997	0	0	0	0	none
TR_STRG.4299.1_1_210_299	OG0000108	11	90	71.669	18.331	2	1	0.0279061	0.0545524	0.511546
ZI_STRG.9473.1_1_98_187	OG0000108	12	90	72.003	17.997	0	0	0	0	none
UA_STRG.10655.5_1_240_347	OG0003840	8	108	83.339	24.661	0	0	0	0	none
UA_STRG.263.1_1_967_1086	OG0000953	21	120	98.006	21.994	2	2	0.0204069	0.0909339	0.224415
ZI_STRG.6396.1_1_67_270	OG0001800	7	204	154.672	49.328	0	0	0	0	none
DK_STRG.13453.2_4_1782_2000	OG0002866	37	219	174.013	44.987	1	2	0.0057467	0.0444573	0.129263
SE_STRG.4886.1_1_548_682	OG0003558	8	135	106.672	28.328	0	0	0	0	none
UA_STRG.3892.1_1_64_231	OG0003985	6	168	131.004	36.996	0	0	0	0	none
UA_STRG.15055.1_1_147_251	OG0000745	4	105	78.004	26.996	1	0	0.0128199	0	div0
TR_STRG.430.1_1_163_297	OG0000082	8	135	103.005	31.995	0	0	0	0	none
DK_STRG.335.1_8_2666_2863	OG0001358	9	198	153.01	44.99	0	0	0	0	none
DK_STRG.3114.8_1_348_461	OG0002394	4	114	89.003	24.997	0	0	0	0	none
UA_STRG.9801.6_2_228_437	OG0004055	12	210	163.672	46.328	2	1	0.0122196	0.0215852	0.566108
UA_STRG.13188.1_1_511_609	OG0003893	4	99	72.002	26.998	0	0	0	0	none
SE_STRG.14428.1_1_32_232	OG0003713	11	201	156.008	44.992	0	0	0	0	none
FI_STRG.12198.1_1_112_201	OG0001952	4	90	70.336	19.664	0	0	0	0	none
TR_STRG.13619.1_1_48_164	OG0004996	48	117	95.671	21.329	0	0	0	0	none
TR_STRG.13678.1_2_310_402	OG0004785	32	93	72.336	20.664	0	0	0	0	none
UA_STRG.8989.6_3_930_1115	OG0003859	48	186	143.339	42.661	1	1	0.00697647	0.0234406	0.297623
FI_STRG.263.1_1_166_273	OG0002290	4	108	84.672	23.328	0	0	0	0	none
SE_STRG.2248.1_1_296_508	OG0001665	48	213	164.009	48.991	3	11	0.0182917	0.224531	0.0814662
UA_STRG.15307.1_1_99_266	OG0001665	31	168	129.673	38.327	2	0	0.0154234	0	div0
TR_STRG.6732.1_2_275_409	OG0000766	8	135	104.337	30.663	0	0	0	0	none
ZI_STRG.6631.1_1_73_207	OG0000766	10	135	103.67	31.33	1	0	0.00964599	0	div0
FI_STRG.9157.2_1_47_178	OG0000334	11	132	102.671	29.329	0	0	0	0	none
UA_STRG.215.2_2_312_470	OG0001729	15	159	124.005	34.995	0	0	0	0	none
UA_STRG.13082.6_1_802_918	OG0004037	34	117	91.002	25.998	0	1	0	0.0384645	0
SE_STRG.5037.3_2_364_480	OG0000316	48	117	94.339	22.661	5	1	0.0530004	0.0441287	1.20104
ZI_STRG.50.1_1_481_645	OG0005679	12	165	133.339	31.661	0	0	0	0	none
SE_STRG.10307.3_1_780_944	OG0003456	27	165	131.673	33.327	3	2	0.0227837	0.0600114	0.379656
FI_STRG.6201.2_1_564_659	OG0000256	7	96	76.001	19.999	0	0	0	0	none
DK_STRG.8127.3_3_241_468	OG0000256	48	228	176.339	51.661	0	0	0	0	none
DK_STRG.8127.4_3_241_468	OG0000256	4	228	174.006	53.994	1	0	0.00574693	0	div0
ZI_STRG.2372.2_1_777_872	OG0000256	48	96	77.668	18.332	1	1	0.0128753	0.0545494	0.23603
UA_STRG.1352.1_1_187_330	OG0003941	48	144	110.339	33.661	0	0	0	0	none
FI_STRG.4575.1_1_38_136	OG0002308	29	99	76.669	22.331	0	0	0	0	none
SE_STRG.5676.1_1_200_313	OG0000955	48	114	93.003	20.997	0	0	0	0	none
FI_STRG.13934.2_1_63_167	OG0002122	48	105	81.671	23.329	0	0	0	0	none
DK_STRG.544.3_2_342_566	OG0000820	17	225	167.336	57.664	0	0	0	0	none
FI_STRG.111.1_1_116_253	OG0000478	6	138	111.672	26.328	2	0	0.0179096	0	div0
DK_STRG.64.19_1_695_844	OG0000478	5	150	121.006	28.994	2	2	0.0165281	0.0689798	0.239608
UA_STRG.12717.1_1_31_183	OG0001759	4	153	120.336	32.664	4	2	0.0332403	0.0612295	0.54288
DK_STRG.2449.2_1_10_204	OG0000747	6	195	149.338	45.662	0	0	0	0	none
FI_STRG.12194.1_1_505_654	OG0000080	6	150	119.008	30.992	0	1	0	0.0322664	0
FI_STRG.13661.1_1_615_764	OG0000080	34	150	119.008	30.992	1	0	0.0084028	0	div0
ES_STRG.93.1_3_478_627	OG0000080	9	150	119.008	30.992	0	0	0	0	none
FI_STRG.13638.2_1_364_471	OG0000778	8	108	86.338	21.662	0	0	0	0	none
UA_STRG.16889.1_10_2321_2560	OG0001733	13	240	188.339	51.661	1	2	0.00530957	0.0387139	0.137149
UA_STRG.131.1_2_459_563	OG0004057	17	105	83.34	21.66	1	0	0.011999	0	div0
FI_STRG.17017.5_1_173_313	OG0001087	7	141	108.67	32.33	6	1	0.055213	0.030931	1.78504
ZI_STRG.6920.4_1_10_99	OG0005216	4	90	72.668	17.332	0	0	0	0	none
FI_STRG.8376.1_1_290_460	OG0000520	4	171	136.667	34.333	0	0	0	0	none
DK_STRG.6842.1_1_221_391	OG0000520	13	171	136.667	34.333	0	0	0	0	none
TR_STRG.7606.4_1_18_179	OG0001030	5	162	125.34	36.66	0	0	0	0	none
SE_STRG.929.1_1_44_169	OG0003460	11	126	100.003	25.997	0	0	0	0	none
UA_STRG.7326.1_3_1432_1572	OG0004452	47	141	105.004	35.996	0	0	0	0	none
ES_STRG.11096.5_1_82_189	OG0001468	5	108	82.003	25.997	0	0	0	0	none
ZI_STRG.177.1_1_120_227	OG0001468	48	108	81.336	26.664	2	0	0.0245894	0	div0
UA_STRG.6660.1_2_146_298	OG0001775	14	153	120.671	32.329	0	0	0	0	none
ES_STRG.11959.1_2_375_476	OG0001508	5	102	80.668	21.332	0	0	0	0	none
ES_STRG.701.1_1_89_187	OG0001588	48	99	74.668	24.332	0	0	0	0	none
UA_STRG.6772.1_1_163_261	OG0001253	8	99	76.668	22.332	0	0	0	0	none
FI_STRG.6832.2_1_84_224	OG0000049	24	141	115.008	25.992	0	0	0	0	none
DK_STRG.5741.1_1_73_204	OG0000049	4	132	107.341	24.659	9	1	0.0838449	0.0405531	2.06753
UA_STRG.6722.1_1_99_227	OG0000049	5	129	103.004	25.996	0	0	0	0	none
TR_STRG.6515.1_1_132_239	OG0000049	6	108	88.673	19.327	2	0	0.0225548	0	div0
TR_STRG.6651.2_1_57_185	OG0000049	4	129	103.669	25.331	0	0	0	0	none
FI_STRG.13432.2_1_113_238	OG0000764	24	126	103.338	22.662	6	0	0.0580619	0	div0
ZI_STRG.3405.1_2_178_363	OG0005680	48	186	135.675	50.325	0	1	0	0.0198708	0
DK_STRG.12205.1_1_206_325	OG0001282	39	120	95.669	24.331	0	0	0	0	none
UA_STRG.9119.4_2_810_929	OG0004406	11	120	96.67	23.33	1	1	0.0103445	0.0428633	0.241337
FI_STRG.10391.1_1_458_682	OG0000014	10	225	175.005	49.995	0	0	0	0	none
ES_STRG.12839.6_12_5594_5818	OG0000014	10	225	173.339	51.661	0	0	0	0	none
SE_STRG.13549.3_1_302_526	OG0000014	48	225	173.339	51.661	0	0	0	0	none
TR_STRG.4554.1_4_1872_2096	OG0000014	48	225	173.339	51.661	0	0	0	0	none
ZI_STRG.193.1_1_600_824	OG0000014	48	225	173.339	51.661	0	0	0	0	none
UA_STRG.11133.10_1_653_745	OG0004096	48	93	73.336	19.664	0	0	0	0	none
DK_STRG.13076.2_1_329_469	OG0000289	4	141	112.001	28.999	0	0	0	0	none
DK_STRG.3924.2_2_443_583	OG0000289	48	141	112.001	28.999	0	0	0	0	none
TR_STRG.16716.5_1_233_328	OG0004726	25	96	80.336	15.664	0	0	0	0	none
FI_STRG.7063.6_1_417_542	OG0000223	17	126	100.337	25.663	2	0	0.0199328	0	div0
UA_STRG.6439.1_2_53_253	OG0004195	48	201	156.012	44.988	0	0	0	0	none
TR_STRG.16123.4_1_110_229	OG0004635	48	120	97.34	22.66	1	2	0.0102733	0.0882612	0.116396
TR_STRG.6555.1_3_481_681	OG0001804	6	201	151.673	49.327	0	0	0	0	none
UA_STRG.5397.1_1_283_405	OG0003841	7	123	96.671	26.329	2	1	0.0206887	0.0379809	0.544714
TR_STRG.372.1_3_354_485	OG0001699	9	132	102.005	29.995	0	0	0	0	none
UA_STRG.11235.2_1_864_1043	OG0001782	7	180	139.336	40.664	2	0	0.0143538	0	div0
FI_STRG.14702.1_1_273_374	OG0000184	48	102	78.004	23.996	1	0	0.0128199	0	div0
DK_STRG.15191.1_1_234_335	OG0000184	48	102	78.004	23.996	0	1	0	0.0416736	0
SE_STRG.11787.1_1_51_146	OG0001633	28	96	78.67	17.33	1	1	0.0127113	0.0577034	0.220287
ZI_STRG.12606.1_2_230_334	OG0005112	48	105	80.672	24.328	0	0	0	0	none
DK_STRG.12320.8_1_192_284	OG0001141	48	93	72.668	20.332	1	3	0.0137612	0.147551	0.0932643
DK_STRG.10000.6_1_197_343	OG0002812	4	147	121.673	25.327	0	0	0	0	none
UA_STRG.12151.1_1_329_448	OG0004219	5	120	91.67	28.33	1	0	0.0109087	0	div0
TR_STRG.12382.1_9_3506_3703	OG0001032	13	198	152.669	45.331	0	0	0	0	none
ZI_STRG.13294.1_1_213_305	OG0005257	30	93	77.003	15.997	1	0	0.0129865	0	div0
FI_STRG.13627.1_1_176_277	OG0001907	10	102	82.67	19.33	0	0	0	0	none
TR_STRG.913.2_6_1496_1621	OG0004567	35	126	95.004	30.996	4	0	0.0421035	0	div0
DK_STRG.11685.1_2_265_393	OG0002693	22	129	103.671	25.329	0	0	0	0	none
SE_STRG.12304.1_1_501_605	OG0001683	29	105	79.335	25.665	0	0	0	0	none
TR_STRG.12556.10_1_315_434	OG0000030	48	120	94.004	25.996	1	1	0.0106379	0.0384675	0.276541
FI_STRG.10464.1_1_21_182	OG0000141	16	162	133.34	28.66	0	0	0	0	none
DK_STRG.9617.1_1_8_169	OG0000141	6	162	132.008	29.992	2	0	0.0151506	0	div0
ES_STRG.9902.1_2_14_154	OG0000141	4	141	112.338	28.662	0	0	0	0	none
ZI_STRG.8773.1_1_370_531	OG0005237	10	162	131.004	30.996	6	4	0.0458001	0.129049	0.354905
DK_STRG.12188.1_1_175_282	OG0001280	33	108	86.671	21.329	0	0	0	0	none
DK_STRG.12189.1_1_175_282	OG0001280	48	108	89.005	18.995	7	2	0.0786473	0.105291	0.746952
ZI_STRG.9494.2_8_1279_1416	OG0005430	24	138	108.34	29.66	4	2	0.0369208	0.0674309	0.547536
ZI_STRG.8900.1_2_245_355	OG0005581	4	111	92.006	18.994	1	0	0.0108689	0	div0
ZI_STRG.2289.1_1_242_340	OG0005148	48	99	80.002	18.998	0	0	0	0	none
TR_STRG.16722.3_2_626_838	OG0000221	20	213	168.339	44.661	0	0	0	0	none
SE_STRG.11156.3_1_60_185	OG0003647	48	126	94.004	31.996	0	0	0	0	none
ES_STRG.173.1_1_625_717	OG0000824	48	93	73.337	19.663	0	1	0	0.0508569	0
ES_STRG.6690.8_1_546_638	OG0000824	19	93	72.003	20.997	5	3	0.0694416	0.142878	0.486021
FI_STRG.7278.1_1_434_565	OG0000182	30	132	109.34	22.66	0	0	0	0	none
FI_STRG.582.3_1_172_267	OG0002126	9	96	78.002	17.998	0	0	0	0	none
FI_STRG.3216.1_3_461_571	OG0002068	48	111	82.667	28.333	0	0	0	0	none
FI_STRG.201.8_1_58_174	OG0002035	8	117	92.672	24.328	0	0	0	0	none
TR_STRG.9739.2_2_546_713	OG0004697	13	168	129.338	38.662	1	0	0.00773168	0	div0
ES_STRG.10594.1_1_10_111	OG0000353	9	102	79.005	22.995	1	3	0.0126574	0.130463	0.0970192
ES_STRG.17138.1_1_390_485	OG0001533	11	96	74.667	21.333	0	0	0	0	none
FI_STRG.13667.1_1_110_253	OG0000696	48	144	109.674	34.326	0	0	0	0	none
UA_STRG.3194.1_1_176_382	OG0000992	5	207	169.675	37.325	6	3	0.0353617	0.0803751	0.439959
SE_STRG.11491.1_1_39_137	OG0003639	9	99	74.337	24.663	0	0	0	0	none
ES_STRG.13102.1_2_819_971	OG0001584	7	153	122.673	30.327	0	0	0	0	none
DK_STRG.12070.1_10_1907_2086	OG0001264	11	180	142.34	37.66	6	0	0.0421526	0	div0
TR_STRG.16724.1_1_357_527	OG0001231	48	171	127.672	43.328	0	0	0	0	none
FI_STRG.3246.2_2_132_263	OG0000179	10	132	98.001	33.999	4	1	0.0408159	0.0294126	1.3877
SE_STRG.5012.1_1_116_217	OG0001681	12	102	82.002	19.998	1	0	0.0121948	0	div0
DK_STRG.7156.1_1_464_688	OG0002874	48	225	176.007	48.993	2	0	0.0113632	0	div0
DK_STRG.12630.1_2_63_254	OG0000098	48	192	157.006	34.994	0	1	0	0.0285763	0
SE_STRG.293.2_2_185_376	OG0000098	23	192	156.005	35.995	0	0	0	0	none
SE_STRG.9626.1_2_188_379	OG0000098	8	192	156.338	35.662	0	0	0	0	none
DK_STRG.4273.3_1_489_596	OG0000398	36	108	85.004	22.996	1	0	0.0117641	0	div0
ES_STRG.16541.1_1_227_349	OG0000398	48	123	93.669	29.331	1	0	0.0106759	0	div0
SE_STRG.10329.2_1_148_270	OG0000398	48	123	93.669	29.331	0	0	0	0	none
TR_STRG.573.1_1_710_832	OG0000398	48	123	93.669	29.331	0	0	0	0	none
FI_STRG.253.1_2_391_573	OG0000332	48	183	143.34	39.66	0	0	0	0	none
TR_STRG.16826.1_2_169_351	OG0000332	48	183	143.34	39.66	5	4	0.0348821	0.100857	0.345856
SE_STRG.6458.4_1_232_324	OG0003489	21	93	72.003	20.997	0	1	0	0.0476258	0
UA_STRG.9829.1_1_410_517	OG0004439	48	108	83.669	24.331	1	0	0.0119519	0	div0
SE_STRG.6782.1_2_429_557	OG0000655	48	129	101.336	27.664	3	1	0.0296045	0.0361481	0.818978
TR_STRG.6831.6_1_293_421	OG0000655	48	129	100.669	28.331	1	1	0.00993354	0.035297	0.281427
FI_STRG.6963.6_1_280_447	OG0000205	6	168	122.669	45.331	0	2	0	0.0441199	0
UA_STRG.11824.2_3_1223_1390	OG0000205	48	168	126.669	41.331	0	1	0	0.0241949	0
SE_STRG.15208.1_2_473_577	OG0003529	8	105	81.335	23.665	0	0	0	0	none
UA_STRG.12833.1_1_123_212	OG0004025	10	90	70.004	19.996	0	0	0	0	none
TR_STRG.12516.11_2_433_573	OG0000227	26	141	113.008	27.992	4	0	0.0353957	0	div0
TR_STRG.12540.1_1_160_336	OG0000558	48	177	132.673	44.327	3	0	0.022612	0	div0
UA_STRG.455.1_3_633_812	OG0003883	17	180	137.672	42.328	1	2	0.00726364	0.0472501	0.153728
FI_STRG.1435.2_1_123_248	OG0000505	12	126	101.336	24.664	0	0	0	0	none
ES_STRG.16968.1_1_31_171	OG0003180	4	141	116.673	24.327	1	0	0.00857096	0	div0
ZI_STRG.12618.10_2_169_363	OG0005243	6	195	147.337	47.663	1	0	0.00678716	0	div0
ZI_STRG.9611.1_2_49_270	OG0005338	15	222	174.008	47.992	1	0	0.00574686	0	div0
ES_STRG.16997.1_1_282_374	OG0003098	5	93	74.001	18.999	2	0	0.0270267	0	div0
FI_STRG.14522.2_1_182_319	OG0000111	37	138	106.005	31.995	1	0	0.00943352	0	div0
DK_STRG.683.1_2_306_443	OG0000111	13	138	105.004	32.996	0	1	0	0.0303067	0
UA_STRG.6589.1_1_164_340	OG0000111	6	177	134.338	42.662	0	0	0	0	none
UA_STRG.206.36_3_2106_2249	OG0001768	31	144	108.338	35.662	0	0	0	0	none
TR_STRG.6348.2_2_219_329	OG0005065	7	111	87.338	23.662	3	0	0.0343493	0	div0
DK_STRG.6217.1_1_10_99	OG0002563	48	90	70.336	19.664	3	0	0.0426524	0	div0
ES_STRG.17121.1_2_121_321	OG0000889	5	201	161.009	39.991	1	0	0.00621083	0	div0
ES_STRG.12848.16_7_1641_1892	OG0001462	27	252	191.674	60.326	0	2	0	0.0331532	0
DK_STRG.6307.1_2_273_416	OG0000264	7	144	109.672	34.328	1	0	0.0091181	0	div0
SE_STRG.14338.1_1_9_125	OG0003513	15	117	92.336	24.664	0	0	0	0	none
DK_STRG.9328.1_1_95_268	OG0002700	14	174	126.004	47.996	0	0	0	0	none
ES_STRG.267.1_2_196_348	OG0001571	4	153	117.34	35.66	0	0	0	0	none
DK_STRG.14107.1_4_1089_1274	OG0000043	10	186	147.674	38.326	0	0	0	0	none
DK_STRG.9493.1_5_1152_1337	OG0000043	48	186	146.674	39.326	5	0	0.0340892	0	div0
TR_STRG.12843.1_4_1037_1222	OG0000043	7	186	147.674	38.326	1	0	0.00677167	0	div0
ES_STRG.9757.1_3_1069_1302	OG0000034	14	234	182.342	51.658	1	0	0.0054842	0	div0
DK_STRG.5485.1_5_1812_2030	OG0002620	7	219	168.341	50.659	0	0	0	0	none
FI_STRG.3451.2_1_47_160	OG0001099	4	114	85.003	28.997	0	0	0	0	none
ZI_STRG.3226.3_1_44_157	OG0001099	48	114	88.004	25.996	0	1	0	0.0384675	0
FI_STRG.2987.3_1_18_140	OG0000497	48	123	93.335	29.665	3	0	0.0321423	0	div0
ZI_STRG.10007.2_1_575_682	OG0005173	48	108	81.668	26.332	2	0	0.0244894	0	div0
SE_STRG.326.1_4_1091_1270	OG0000653	11	180	146.675	33.325	0	0	0	0	none
UA_STRG.6669.6_1_160_252	OG0003932	6	93	73.335	19.665	0	0	0	0	none
FI_STRG.98.1_2_370_525	OG0002380	48	156	120.338	35.662	3	0	0.0249298	0	div0
UA_STRG.2489.2_1_288_386	OG0001429	48	99	75.004	23.996	0	0	0	0	none
SE_STRG.3177.1_2_202_474	OG0003790	12	273	211.678	61.322	1	0	0.00472416	0	div0
SE_STRG.8.1_4_1102_1218	OG0001617	4	117	94.338	22.662	8	3	0.0848015	0.13238	0.64059
TR_STRG.2.1_1_308_424	OG0001617	48	117	94.005	22.995	0	0	0	0	none
FI_STRG.6767.1_1_69_158	OG0001980	13	90	70.336	19.664	0	0	0	0	none
UA_STRG.180.16_1_370_477	OG0000008	26	108	80	28	1	0	0.0125	0	div0
ZI_STRG.1742.1_1_154_285	OG0005225	48	132	101.006	30.994	1	1	0.0099004	0.0322643	0.306853
UA_STRG.213.1_1_260_427	OG0004115	36	168	130.671	37.329	0	0	0	0	none
FI_STRG.13936.1_1_234_362	OG0002017	4	129	102.004	26.996	0	0	0	0	none
FI_STRG.1945.1_1_66_170	OG0002039	5	105	79.003	25.997	1	0	0.0126578	0	div0
DK_STRG.5137.1_5_2015_2164	OG0000593	7	150	123.007	26.993	1	1	0.00812962	0.0370466	0.219443
ES_STRG.14703.1_2_225_425	OG0003130	11	201	159.671	41.329	0	0	0	0	none
SE_STRG.16505.1_2_571_720	OG0003635	10	150	109.668	40.332	0	0	0	0	none
UA_STRG.1453.5_1_120_215	OG0004181	11	96	76.668	19.332	4	2	0.052173	0.103455	0.504304
UA_STRG.2.1_1_46_198	OG0001260	48	153	118.671	34.329	0	0	0	0	none
SE_STRG.8424.1_1_172_303	OG0003755	27	132	100.001	31.999	0	1	0	0.031251	0
FI_STRG.6993.1_1_193_294	OG0002116	10	102	81.004	20.996	1	1	0.0123451	0.0476281	0.259197
FI_STRG.11948.1_1_66_209	OG0000041	8	144	112.67	31.33	2	0	0.017751	0	div0
DK_STRG.12592.2_1_132_275	OG0000041	48	144	112.67	31.33	0	0	0	0	none
DK_STRG.12750.3_11_3757_4002	OG0000041	4	246	188.672	57.328	0	0	0	0	none
DK_STRG.8158.3_1_59_202	OG0000041	34	144	112.67	31.33	0	0	0	0	none
SE_STRG.2207.2_8_3301_3546	OG0000041	48	246	188.672	57.328	0	0	0	0	none
SE_STRG.8510.4_1_188_331	OG0000041	23	144	115.34	28.66	0	0	0	0	none
ZI_STRG.5185.2_2_288_533	OG0000041	48	246	188.672	57.328	2	0	0.0106004	0	div0
ZI_STRG.5566.8_1_188_433	OG0000041	6	246	188.672	57.328	0	0	0	0	none
ZI_STRG.6776.3_1_191_334	OG0000041	8	144	112.67	31.33	1	0	0.00887548	0	div0
ZI_STRG.6420.1_1_492_587	OG0005175	48	96	76.672	19.328	0	0	0	0	none
DK_STRG.11037.1_1_269_403	OG0002542	9	135	106.338	28.662	0	0	0	0	none
TR_STRG.14632.1_1_54_149	OG0004595	23	96	72.667	23.333	0	0	0	0	none
ZI_STRG.12605.6_1_190_333	OG0005523	19	144	109.003	34.997	1	0	0.00917406	0	div0
DK_STRG.16090.21_7_2065_2277	OG0002386	16	213	160.672	52.328	1	2	0.00622386	0.0382205	0.162841
FI_STRG.11926.1_1_119_217	OG0001173	6	99	77.338	21.662	0	0	0	0	none
UA_STRG.11338.5_1_170_268	OG0001173	48	99	78.338	20.662	0	0	0	0	none
ES_STRG.12567.3_1_3_221	OG0000349	48	219	165.007	53.993	1	1	0.00606035	0.0185209	0.327216
FI_STRG.7809.1_1_39_179	OG0000201	48	141	108.005	32.995	0	0	0	0	none
DK_STRG.3039.1_3_166_363	OG0000201	48	198	151.341	46.659	5	2	0.033038	0.0428642	0.770759
DK_STRG.6897.1_1_20_166	OG0000201	4	147	113.005	33.995	1	0	0.00884917	0	div0
SE_STRG.11973.5_1_4_144	OG0000201	48	141	107.672	33.328	2	0	0.0185749	0	div0
DK_STRG.159.1_1_618_746	OG0000589	6	129	101.338	27.662	0	0	0	0	none
ES_STRG.319.1_1_617_745	OG0000589	48	129	101.338	27.662	2	2	0.0197359	0.0723014	0.272968
TR_STRG.387.3_2_735_887	OG0004613	48	153	115.673	37.327	1	0	0.00864506	0	div0
SE_STRG.9413.4_3_735_851	OG0003613	16	117	91.67	25.33	2	3	0.0218174	0.118437	0.184211
FI_STRG.224.1_2_508_732	OG0002313	7	225	175.341	49.659	1	1	0.00570317	0.0201373	0.283214
FI_STRG.1067.1_2_344_457	OG0001939	26	114	89.002	24.998	0	1	0	0.0400032	0
UA_STRG.32.1_1_250_339	OG0003849	19	90	71.003	18.997	1	0	0.0140839	0	div0
ES_STRG.4573.1_1_1078_1191	OG0002970	48	114	90.671	23.329	3	0	0.0330867	0	div0
FI_STRG.297.1_1_203_298	OG0000476	9	96	71	25	0	0	0	0	none
SE_STRG.9879.1_1_106_366	OG0000006	48	261	211.343	49.657	0	0	0	0	none
FI_STRG.13455.1_1_186_293	OG0000758	7	108	85.004	22.996	0	0	0	0	none
UA_STRG.9777.1_3_730_837	OG0000758	48	108	86.67	21.33	3	3	0.0346141	0.140647	0.246106
UA_STRG.85.1_17_4418_4678	OG0001746	5	261	207.344	53.656	0	0	0	0	none
ZI_STRG.200.1_19_4471_4677	OG0001746	4	207	162.008	44.992	0	0	0	0	none
UA_STRG.1291.5_1_117_221	OG0001739	10	105	82.002	22.998	0	0	0	0	none
UA_STRG.1293.1_1_180_284	OG0001739	6	105	80.002	24.998	1	0	0.0124997	0	div0
TR_STRG.6207.1_1_396_602	OG0004691	48	207	156.008	50.992	0	0	0	0	none
ZI_STRG.10167.1_1_153_275	OG0005218	4	123	95.002	27.998	0	1	0	0.0357168	0
FI_STRG.11234.2_1_119_211	OG0002345	5	93	76.338	16.662	0	0	0	0	none
DK_STRG.16111.10_1_82_189	OG0002828	5	108	81.668	26.332	0	0	0	0	none
FI_STRG.7993.1_1_140_250	OG0000235	31	111	88.003	22.997	1	0	0.0113633	0	div0
UA_STRG.8922.1_1_273_407	OG0000998	33	135	103.003	31.997	0	0	0	0	none
ZI_STRG.5628.1_1_127_261	OG0000998	48	135	106.669	28.331	3	0	0.0281244	0	div0
UA_STRG.9865.2_3_375_605	OG0003951	11	231	188.676	42.324	0	0	0	0	none
UA_STRG.10807.2_2_467_592	OG0004211	17	126	97.671	28.329	0	0	0	0	none
UA_STRG.1952.1_1_66_167	OG0004187	11	102	79.005	22.995	0	0	0	0	none
FI_STRG.11240.1_1_224_349	OG0001105	41	126	94.67	31.33	1	0	0.010563	0	div0
SE_STRG.6516.1_1_70_213	OG0000945	48	144	118.009	25.991	4	0	0.0338957	0	div0
FI_STRG.15307.1_2_649_780	OG0000537	7	132	105.341	26.659	2	0	0.018986	0	div0
UA_STRG.316.1_1_40_153	OG0000858	13	114	89.338	24.662	0	1	0	0.0405482	0
ZI_STRG.5566.4_1_350_451	OG0005286	11	102	83.67	18.33	2	0	0.0239034	0	div0
DK_STRG.1118.7_1_244_360	OG0000838	11	117	88.003	28.997	0	0	0	0	none
UA_STRG.4315.4_1_222_359	OG0004112	7	138	107.003	30.997	0	0	0	0	none
FI_STRG.12342.1_1_1513_1674	OG0001208	7	162	133.67	28.33	0	1	0	0.0352983	0
ZI_STRG.12412.3_3_4915_5076	OG0001208	7	162	134.004	27.996	2	0	0.0149249	0	div0
ZI_STRG.1509.1_5_2095_2262	OG0001397	13	168	132.339	35.661	2	1	0.0151127	0.0280418	0.538934
FI_STRG.1583.5_1_661_759	OG0000107	48	99	77.67	21.33	1	0	0.012875	0	div0
FI_STRG.79.16_1_119_217	OG0000107	48	99	77.67	21.33	1	0	0.012875	0	div0
ES_STRG.6666.7_1_231_362	OG0003000	48	132	103.673	28.327	1	1	0.00964571	0.035302	0.273234
ES_STRG.12241.1_1_269_361	OG0003368	4	93	72.002	20.998	0	0	0	0	none
DK_STRG.14148.2_1_45_149	OG0002544	16	105	87.671	17.329	2	0	0.0228126	0	div0
TR_STRG.12637.4_1_507_599	OG0004822	6	93	74.004	18.996	0	0	0	0	none
UA_STRG.6770.2_5_1074_1316	OG0001302	7	243	184.339	58.661	0	0	0	0	none
FI_STRG.8510.1_1_174_314	OG0001048	4	141	104.001	36.999	0	0	0	0	none
DK_STRG.9114.1_1_653_808	OG0000606	7	156	122.006	33.994	0	0	0	0	none
FI_STRG.16563.1_1_245_340	OG0000229	8	96	77.003	18.997	1	0	0.0129865	0	div0
FI_STRG.8893.1_2_906_1133	OG0001022	48	228	175.006	52.994	2	0	0.0114282	0	div0
ES_STRG.13194.1_5_1393_1554	OG0003153	4	162	128.003	33.997	0	0	0	0	none
TR_STRG.6716.1_1_19_108	OG0004760	4	90	71.338	18.662	0	0	0	0	none
ZI_STRG.12255.1_1_286_411	OG0005411	38	126	95.335	30.665	5	4	0.0524466	0.130442	0.402069
DK_STRG.9106.3_1_157_375	OG0002792	14	219	175.343	43.657	1	1	0.00570311	0.0229058	0.248981
DK_STRG.1369.2_4_1382_1501	OG0002587	18	120	95.671	24.329	1	0	0.0104525	0	div0
SE_STRG.10833.2_2_237_338	OG0001613	11	102	76.004	25.996	0	0	0	0	none
UA_STRG.12692.1_1_8_121	OG0004464	5	114	90.004	23.996	0	0	0	0	none
TR_STRG.112.1_1_198_296	OG0004877	48	99	82.339	16.661	0	0	0	0	none
DK_STRG.3784.2_6_2521_2745	OG0001446	48	225	180.013	44.987	2	0	0.0111103	0	div0
DK_STRG.143.8_2_48_263	OG0002565	13	216	164.677	51.323	0	0	0	0	none
FI_STRG.17332.2_1_30_143	OG0000188	10	114	88.672	25.328	0	1	0	0.039482	0
DK_STRG.14662.1_1_615_719	OG0000299	48	105	82.003	22.997	0	0	0	0	none
ES_STRG.251.1_1_155_259	OG0000299	9	105	80.338	24.662	7	8	0.0871319	0.324386	0.268606
UA_STRG.9799.1_1_59_172	OG0004433	23	114	94.005	19.995	0	1	0	0.0500125	0
ES_STRG.17124.1_1_137_241	OG0000219	11	105	87.671	17.329	3	0	0.0342188	0	div0
SE_STRG.16636.2_1_317_421	OG0000219	48	105	87.004	17.996	0	0	0	0	none
UA_STRG.43.1_1_507_611	OG0000219	48	105	85.672	19.328	0	0	0	0	none
ZI_STRG.2223.1_1_70_171	OG0005593	32	102	74.669	27.331	0	0	0	0	none
ZI_STRG.7249.2_1_336_443	OG0005123	48	108	81.335	26.665	0	3	0	0.112507	0
ES_STRG.6448.4_1_17_121	OG0000302	48	105	84.335	20.665	1	0	0.0118575	0	div0
ES_STRG.17020.1_9_2342_2602	OG0000135	21	261	195.005	65.995	0	1	0	0.0151527	0
UA_STRG.9865.1_16_4565_4825	OG0000135	13	261	194.338	66.662	1	1	0.00514567	0.0150011	0.343021
UA_STRG.9426.1_5_1104_1283	OG0003847	4	180	132.674	47.326	0	0	0	0	none
DK_STRG.16211.1_1_138_332	OG0001413	4	195	146.34	48.66	0	0	0	0	none
UA_STRG.6701.1_2_287_388	OG0004443	10	102	78.002	23.998	1	0	0.0128202	0	div0
DK_STRG.7814.1_2_630_770	OG0002860	48	141	112.669	28.331	0	0	0	0	none
FI_STRG.15897.7_3_681_788	OG0002229	19	108	85.337	22.663	3	0	0.0351547	0	div0
UA_STRG.8961.3_3_542_661	OG0003988	14	120	88.337	31.663	3	1	0.0339609	0.0315826	1.0753
FI_STRG.10508.1_1_25_132	OG0000105	12	108	84.004	23.996	1	1	0.0119042	0.0416736	0.285653
FI_STRG.11443.3_1_26_133	OG0000105	28	108	84.671	23.329	1	0	0.0118104	0	div0
DK_STRG.27.3_1_192_299	OG0000105	48	108	84.004	23.996	2	0	0.0238084	0	div0
SE_STRG.7903.6_2_338_487	OG0000105	48	150	114.339	35.661	3	0	0.0262378	0	div0
UA_STRG.3633.2_1_21_128	OG0000105	48	108	84.671	23.329	0	0	0	0	none
UA_STRG.1935.1_17_5735_5929	OG0000150	29	195	143.673	51.327	2	0	0.0139205	0	div0
FI_STRG.1253.1_1_209_310	OG0002029	48	102	79.672	22.328	0	1	0	0.0447868	0
FI_STRG.13460.1_2_508_669	OG0000090	23	162	125.007	36.993	1	0	0.00799955	0	div0
DK_STRG.5713.1_4_820_981	OG0000090	48	162	124.673	37.327	7	0	0.0561469	0	div0
ES_STRG.7117.1_2_517_678	OG0000090	11	162	124.34	37.66	0	0	0	0	none
SE_STRG.16748.1_1_47_208	OG0000090	21	162	124.673	37.327	2	0	0.016042	0	div0
SE_STRG.9619.2_1_45_206	OG0000090	4	162	124.673	37.327	0	0	0	0	none
UA_STRG.9130.1_1_268_429	OG0000090	13	162	124.007	37.993	5	3	0.0403203	0.0789619	0.51063
ES_STRG.9371.1_1_262_354	OG0002911	5	93	72.004	20.996	0	0	0	0	none
FI_STRG.15976.1_1_411_539	OG0000768	5	129	99	30	0	0	0	0	none
UA_STRG.10174.4_1_147_275	OG0000768	48	129	98.333	30.667	0	0	0	0	none
FI_STRG.14545.2_1_235_327	OG0001093	48	93	74.668	18.332	0	0	0	0	none
SE_STRG.13949.1_1_124_222	OG0003604	25	99	75.337	23.663	0	2	0	0.0845201	0
FI_STRG.5816.1_2_467_682	OG0000376	13	216	165.337	50.663	2	0	0.0120965	0	div0
DK_STRG.15573.1_1_174_359	OG0000121	6	186	148.676	37.324	1	0	0.00672604	0	div0
DK_STRG.16177.1_4_777_953	OG0001436	6	177	135.34	41.66	0	0	0	0	none
SE_STRG.3469.1_1_348_515	OG0003467	18	168	127.675	40.325	4	1	0.0313295	0.0247985	1.26336
ZI_STRG.14572.1_2_178_300	OG0005333	4	123	94.336	28.664	0	0	0	0	none
FI_STRG.15502.4_1_171_287	OG0000002	16	117	95.671	21.329	1	0	0.0104525	0	div0
DK_STRG.10662.5_1_65_241	OG0000002	9	177	142.34	34.66	3	0	0.0210763	0	div0
DK_STRG.5813.20_1_122_238	OG0000002	14	117	93.67	23.33	6	1	0.0640547	0.0428633	1.4944
DK_STRG.5813.31_1_219_335	OG0000002	21	117	94.337	22.663	2	0	0.0212006	0	div0
ES_STRG.6651.16_1_321_437	OG0000002	17	117	95.671	21.329	0	0	0	0	none
SE_STRG.6522.17_1_329_445	OG0000002	4	117	94.672	22.328	0	0	0	0	none
UA_STRG.6668.8_2_161_277	OG0000002	13	117	94.337	22.663	5	1	0.0530015	0.0441248	1.20117
TR_STRG.6642.41_1_34_150	OG0000002	11	117	94.004	22.996	2	1	0.0212757	0.0434858	0.489256
ZI_STRG.6502.7_1_342_458	OG0000002	15	117	94.338	22.662	2	0	0.0212004	0	div0
FI_STRG.10448.1_2_821_1009	OG0002182	7	189	146.006	42.994	0	0	0	0	none
FI_STRG.12609.5_1_365_475	OG0002066	5	111	86.671	24.329	1	1	0.0115379	0.0411032	0.280705
SE_STRG.9510.1_1_684_800	OG0003437	48	117	90.339	26.661	1	3	0.0110694	0.112524	0.0983739
ZI_STRG.16411.1_2_682_813	OG0005118	18	132	104	28	0	0	0	0	none
FI_STRG.14219.1_1_275_391	OG0000359	5	117	88.005	28.995	2	1	0.022726	0.0344887	0.65894
ES_STRG.3137.1_1_147_290	OG0002990	39	144	108.672	35.328	0	0	0	0	none
FI_STRG.17468.1_2_408_557	OG0002088	10	150	121.673	28.327	1	0	0.00821875	0	div0
SE_STRG.6512.3_2_135_257	OG0003542	4	123	98.005	24.995	1	0	0.0102036	0	div0
FI_STRG.9670.1_1_427_555	OG0001109	13	129	102.008	26.992	0	0	0	0	none
DK_STRG.5455.3_1_254_391	OG0002788	4	138	111.003	26.997	0	0	0	0	none
UA_STRG.8472.1_1_63_164	OG0003804	32	102	79.336	22.664	0	0	0	0	none
TR_STRG.352.1_9_2171_2350	OG0004558	4	180	137.671	42.329	0	1	0	0.0236245	0
ES_STRG.5760.1_2_124_300	OG0001393	9	177	132.336	44.664	2	4	0.015113	0.0895576	0.168752
DK_STRG.5699.2_1_321_437	OG0000836	18	117	91.67	25.33	1	0	0.0109087	0	div0
ES_STRG.17027.1_1_84_200	OG0000836	36	117	91.337	25.663	1	7	0.0109485	0.272766	0.0401386
FI_STRG.11234.1_7_1750_1902	OG0001947	5	153	124.337	28.663	1	0	0.00804266	0	div0
ES_STRG.2080.4_4_1110_1247	OG0003059	8	138	105.669	32.331	4	1	0.0378541	0.0309301	1.22386
SE_STRG.14017.1_1_36_161	OG0003724	15	126	96.671	29.329	1	0	0.0103444	0	div0
FI_STRG.12368.3_3_880_996	OG0002145	4	117	92.005	24.995	0	0	0	0	none
FI_STRG.3430.14_1_168_326	OG0002027	6	159	123.003	35.997	0	0	0	0	none
TR_STRG.12163.2_1_927_1052	OG0004886	7	126	99.339	26.661	1	0	0.0100665	0	div0
DK_STRG.5803.1_1_502_636	OG0001379	47	135	104.334	30.666	0	0	0	0	none
SE_STRG.9081.1_1_58_195	OG0003474	12	138	110.669	27.331	1	0	0.00903595	0	div0
TR_STRG.1113.1_2_302_463	OG0000583	9	162	130.012	31.988	2	0	0.0153832	0	div0
DK_STRG.10391.1_5_986_1153	OG0000817	20	168	131.004	36.996	1	0	0.00763335	0	div0
FI_STRG.10253.3_1_202_330	OG0001966	4	129	105.673	23.327	0	0	0	0	none
FI_STRG.10285.1_1_320_454	OG0000243	48	135	99.335	35.665	0	0	0	0	none
FI_STRG.13934.1_3_471_581	OG0001113	23	111	86.336	24.664	0	1	0	0.0405449	0
ES_STRG.9864.1_1_73_267	OG0003157	6	195	149.673	45.327	0	0	0	0	none
DK_STRG.287.1_1_350_454	OG0002747	4	105	78.669	26.331	0	0	0	0	none
ZI_STRG.9785.2_2_349_537	OG0005258	48	189	145.007	43.993	2	4	0.0137924	0.0909236	0.151693
FI_STRG.5914.1_5_1944_2111	OG0001988	7	168	134.009	33.991	0	0	0	0	none
UA_STRG.8974.1_3_293_487	OG0004460	5	195	152.676	42.324	0	0	0	0	none
SE_STRG.5014.1_1_35_196	OG0001668	15	162	123.337	38.663	2	1	0.0162157	0.0258645	0.626949
FI_STRG.12035.1_1_2_97	OG0002064	42	96	73.005	22.995	0	0	0	0	none
DK_STRG.7152.1_1_20_157	OG0002612	10	138	103.672	34.328	0	0	0	0	none
DK_STRG.4344.1_1_302_421	OG0002569	48	120	94.669	25.331	0	0	0	0	none
UA_STRG.2281.1_2_470_715	OG0000469	48	246	196.007	49.993	0	0	0	0	none
DK_STRG.15431.1_2_762_905	OG0000215	37	144	107.671	36.329	4	1	0.0371502	0.0275262	1.34963
DK_STRG.15727.7_2_422_565	OG0000215	48	144	107.671	36.329	2	0	0.0185751	0	div0
ES_STRG.8664.1_1_338_481	OG0000215	47	144	107.004	36.996	2	0	0.0186909	0	div0
UA_STRG.12515.1_1_415_576	OG0001130	44	162	121.002	40.998	0	0	0	0	none
FI_STRG.754.1_1_112_222	OG0002369	37	111	91.67	19.33	1	1	0.0109087	0.0517331	0.210865
ES_STRG.146.6_2_485_580	OG0003138	16	96	76.004	19.996	1	0	0.0131572	0	div0
TR_STRG.8.5_1_82_273	OG0000916	48	192	145.005	46.995	1	0	0.00689631	0	div0
DK_STRG.286.1_1_100_216	OG0002877	6	117	90.669	26.331	2	2	0.0220583	0.0759561	0.290408
TR_STRG.10739.1_1_150_239	OG0001810	22	90	73.671	16.329	3	0	0.0407216	0	div0
TR_STRG.10739.2_1_150_239	OG0001810	22	90	73.671	16.329	3	3	0.0407216	0.183722	0.221648
DK_STRG.10216.1_1_33_236	OG0000233	48	204	159.339	44.661	3	0	0.0188278	0	div0
SE_STRG.10374.1_1_30_182	OG0000233	7	153	120.336	32.664	1	0	0.00831007	0	div0
UA_STRG.10534.1_1_37_189	OG0000233	48	153	121.003	31.997	5	1	0.0413213	0.0312529	1.32216
DK_STRG.12516.3_2_262_399	OG0000564	34	138	107.005	30.995	1	0	0.00934536	0	div0
DK_STRG.12544.1_1_68_205	OG0000564	48	138	107.672	30.328	0	0	0	0	none
FI_STRG.6779.1_1_329_550	OG0002303	48	222	169.673	52.327	2	0	0.0117874	0	div0
TR_STRG.16717.3_1_1462_1557	OG0000869	4	96	71.334	24.666	0	0	0	0	none
FI_STRG.10759.1_1_170_307	OG0000444	4	138	110.339	27.661	0	0	0	0	none
SE_STRG.428.1_1_50_172	OG0000444	34	123	100.006	22.994	0	0	0	0	none
ES_STRG.14702.1_3_554_703	OG0003252	10	150	116.006	33.994	0	0	0	0	none
SE_STRG.11044.1_1_82_195	OG0003671	48	114	89.337	24.663	0	0	0	0	none
ES_STRG.556.1_1_289_390	OG0000422	6	102	81.002	20.998	1	0	0.0123454	0	div0
SE_STRG.971.1_1_343_444	OG0000422	11	102	80.669	21.331	0	0	0	0	none
FI_STRG.214.1_2_190_375	OG0000076	6	186	148.673	37.327	0	0	0	0	none
FI_STRG.13152.1_1_480_641	OG0001079	4	162	124.671	37.329	1	1	0.00802111	0.0267888	0.29942
DK_STRG.6669.3_2_509_697	OG0001079	23	189	144.672	44.328	0	0	0	0	none
ZI_STRG.7133.4_3_1665_1790	OG0005606	41	126	101.004	24.996	0	0	0	0	none
ZI_STRG.12189.2_1_458_556	OG0005471	7	99	76.671	22.329	2	0	0.0260855	0	div0
DK_STRG.11243.2_3_355_519	OG0000581	5	165	129.338	35.662	4	2	0.0309267	0.0560821	0.551454
TR_STRG.14021.1_3_382_546	OG0000581	7	165	129.004	35.996	2	1	0.0155034	0.0277809	0.55806
SE_STRG.13358.1_1_179_268	OG0003589	10	90	69.004	20.996	3	1	0.0434757	0.0476281	0.912817
DK_STRG.14650.2_2_455_667	OG0002745	6	213	172.011	40.989	3	0	0.0174408	0	div0
ES_STRG.374.7_1_24_155	OG0001489	15	132	103.671	28.329	0	0	0	0	none
UA_STRG.3879.7_1_10_102	OG0003836	48	93	71.003	21.997	1	0	0.0140839	0	div0
FI_STRG.13014.1_1_58_174	OG0002266	6	117	90.005	26.995	0	0	0	0	none
UA_STRG.23.1_1_232_324	OG0001720	48	93	73.337	19.663	1	2	0.0136357	0.101714	0.134059
ES_STRG.13154.1_2_242_439	OG0000636	48	198	151.67	46.33	0	1	0	0.0215843	0
FI_STRG.8282.1_1_919_1017	OG0002301	9	99	75.67	23.33	2	4	0.0264306	0.171453	0.154156
UA_STRG.6769.1_1_139_264	OG0004445	7	126	101.34	24.66	0	0	0	0	none
ES_STRG.6612.1_1_61_198	OG0002964	6	138	108.338	29.662	0	0	0	0	none
FI_STRG.7062.2_1_462_566	OG0002141	6	105	79.004	25.996	1	0	0.0126576	0	div0
FI_STRG.6879.1_1_95_199	OG0000156	48	105	82.669	22.331	3	2	0.0362893	0.0895616	0.405188
DK_STRG.797.1_2_567_695	OG0000156	13	129	98.667	30.333	0	0	0	0	none
UA_STRG.6808.1_1_310_420	OG0001756	18	111	87.336	23.664	0	1	0	0.0422583	0
ES_STRG.3612.1_2_388_621	OG0003008	13	234	182.008	51.992	1	0	0.00549426	0	div0
ES_STRG.11408.1_1_474_611	OG0001291	4	138	109.339	28.661	0	0	0	0	none
FI_STRG.8933.3_6_1932_2162	OG0000027	8	231	182.008	48.992	0	0	0	0	none
ES_STRG.12657.2_8_2438_2668	OG0000027	48	231	182.008	48.992	1	0	0.00549426	0	div0
ES_STRG.13094.4_6_1857_2087	OG0000027	48	231	182.675	48.325	0	0	0	0	none
ES_STRG.17171.1_1_920_1090	OG0000027	5	171	136.006	34.994	3	0	0.0220579	0	div0
SE_STRG.11897.1_6_1959_2189	OG0000027	48	231	182.008	48.992	3	1	0.0164828	0.0204115	0.807525
SE_STRG.11984.2_7_2463_2693	OG0000027	48	231	182.008	48.992	0	0	0	0	none
ZI_STRG.5566.5_2_238_468	OG0000027	48	231	181.341	49.659	1	0	0.00551447	0	div0
FI_STRG.11601.2_1_172_273	OG0001117	48	102	78.004	23.996	0	0	0	0	none
UA_STRG.5501.1_5_1861_2028	OG0004168	4	168	128.338	39.662	1	0	0.00779192	0	div0
ZI_STRG.9622.1_3_649_837	OG0001864	6	189	153.008	35.992	0	0	0	0	none
ES_STRG.6331.1_1_647_775	OG0001507	5	129	101.339	27.661	0	0	0	0	none
TR_STRG.14990.2_1_64_174	OG0000051	15	111	89.67	21.33	0	0	0	0	none
ZI_STRG.129.1_1_247_375	OG0001657	5	129	97.336	31.664	2	0	0.0205474	0	div0
DK_STRG.117.1_1_50_172	OG0001343	9	123	99.34	23.66	1	1	0.0100664	0.0422654	0.238172
SE_STRG.276.1_1_55_177	OG0001343	36	123	99.007	23.993	2	0	0.0202006	0	div0
FI_STRG.167.1_1_205_297	OG0001134	8	93	72.001	20.999	2	0	0.0277774	0	div0
UA_STRG.14637.1_16_4862_5110	OG0001722	25	249	179.671	69.329	0	0	0	0	none
TR_STRG.10816.4_1_63_194	OG0005087	9	132	107.004	24.996	1	0	0.00934545	0	div0
ES_STRG.4645.3_1_162_257	OG0003192	48	96	74.672	21.328	0	0	0	0	none
DK_STRG.12518.1_1_861_977	OG0000865	8	117	92.336	24.664	0	0	0	0	none
UA_STRG.206.32_1_127_243	OG0000865	38	117	90.002	26.998	1	0	0.0111109	0	div0
TR_STRG.1563.6_1_114_257	OG0004930	37	144	113.342	30.658	8	5	0.0705828	0.16309	0.432786
UA_STRG.9878.3_2_919_1038	OG0003946	5	120	95.006	24.994	0	0	0	0	none
ZI_STRG.15193.1_1_73_192	OG0005306	4	120	92.336	27.664	0	0	0	0	none
TR_STRG.3515.11_1_36_239	OG0004796	5	204	158.337	45.663	0	0	0	0	none
FI_STRG.14702.3_1_351_440	OG0002252	48	90	73.336	16.664	2	0	0.0272717	0	div0
SE_STRG.12399.1_3_834_989	OG0003449	48	156	123.007	32.993	4	1	0.0325185	0.0303095	1.07288
DK_STRG.14320.1_1_106_285	OG0000415	21	180	137.003	42.997	0	0	0	0	none
FI_STRG.12125.1_2_713_817	OG0001075	4	105	82.669	22.331	1	1	0.0120964	0.0447808	0.270125
FI_STRG.12129.2_1_66_248	OG0001057	48	183	142.004	40.996	0	0	0	0	none
DK_STRG.16223.7_1_81_212	OG0002466	29	132	95.001	36.999	0	0	0	0	none
DK_STRG.143.10_3_1219_1377	OG0000585	24	159	123.002	35.998	5	4	0.0406497	0.111117	0.365827
FI_STRG.6338.1_1_181_285	OG0001115	20	105	84.003	20.997	0	0	0	0	none
DK_STRG.14450.1_1_2_106	OG0001115	48	105	81.671	23.329	0	2	0	0.0857302	0
TR_STRG.12781.1_1_84_218	OG0004820	48	135	108.006	26.994	0	0	0	0	none
ES_STRG.6738.1_1_70_165	OG0003206	4	96	78.671	17.329	0	0	0	0	none
FI_STRG.15111.1_1_220_450	OG0000053	40	231	180.006	50.994	0	0	0	0	none
FI_STRG.7690.1_1_52_282	OG0000053	29	231	180.006	50.994	0	0	0	0	none
DK_STRG.1888.1_1_363_458	OG0000804	48	96	71.67	24.33	0	0	0	0	none
UA_STRG.6444.1_4_557_709	OG0000039	12	153	119.003	33.997	2	0	0.0168063	0	div0
FI_STRG.1356.4_1_673_786	OG0002295	4	114	92.336	21.664	0	0	0	0	none
FI_STRG.577.1_3_163_297	OG0002135	4	135	105.67	29.33	0	0	0	0	none
UA_STRG.472.1_1_192_284	OG0004066	48	93	74.671	18.329	0	1	0	0.0545583	0
FI_STRG.9940.1_1_287_394	OG0002197	31	108	86.003	21.997	1	1	0.0116275	0.0454607	0.25577
TR_STRG.14728.1_2_72_257	OG0005081	5	186	149.005	36.995	3	0	0.0201336	0	div0
ES_STRG.12839.8_1_747_842	OG0003127	6	96	76.004	19.996	0	0	0	0	none
SE_STRG.16437.1_1_80_232	OG0003691	17	153	114.337	38.663	0	0	0	0	none
UA_STRG.2488.1_1_177_314	OG0004165	16	138	110.004	27.996	0	1	0	0.0357194	0
DK_STRG.12084.1_2_362_547	OG0000129	4	186	150.34	35.66	0	0	0	0	none
DK_STRG.13586.1_1_12_197	OG0000129	20	186	149.673	36.327	0	0	0	0	none
SE_STRG.4859.1_2_32_217	OG0000129	8	186	148.672	37.328	1	0	0.00672622	0	div0
SE_STRG.5495.2_1_8_193	OG0000129	48	186	149.339	36.661	3	1	0.0200885	0.0272769	0.736465
UA_STRG.10477.3_2_72_257	OG0000129	48	186	151.674	34.326	3	1	0.0197793	0.0291324	0.678943
TR_STRG.2264.3_1_8_193	OG0000129	33	186	148.672	37.328	3	0	0.0201786	0	div0
ZI_STRG.13799.1_1_55_255	OG0000129	48	201	162.676	38.324	1	0	0.00614719	0	div0
FI_STRG.10270.2_1_140_262	OG0001921	12	123	98.671	24.329	1	0	0.0101347	0	div0
UA_STRG.6606.1_3_539_718	OG0003944	48	180	136.675	43.325	4	2	0.0292665	0.0461627	0.633986
ES_STRG.13656.1_1_114_221	OG0003275	4	108	84.338	23.662	0	0	0	0	none
SE_STRG.16740.1_1_230_364	OG0001629	12	135	107.671	27.329	0	0	0	0	none
SE_STRG.16712.1_1_2_145	OG0001229	12	144	113.34	30.66	1	0	0.00882301	0	div0
FI_STRG.206.2_1_1037_1141	OG0002101	9	105	82.006	22.994	1	0	0.0121942	0	div0
DK_STRG.5355.1_1_13_120	OG0002551	17	108	86.336	21.664	3	0	0.034748	0	div0
TR_STRG.11668.8_1_306_425	OG0005046	48	120	94.671	25.329	2	1	0.0211258	0.0394804	0.535095
SE_STRG.11156.2_2_309_446	OG0003444	41	138	106.673	31.327	0	0	0	0	none
FI_STRG.14647.4_1_1101_1229	OG0000715	45	129	98.668	30.332	1	0	0.010135	0	div0
DK_STRG.45.10_1_345_452	OG0000715	48	108	82	26	1	0	0.0121951	0	div0
UA_STRG.9211.1_1_355_462	OG0000715	45	108	82	26	1	0	0.0121951	0	div0
ZI_STRG.9532.1_2_550_663	OG0005549	22	114	90.669	23.331	0	2	0	0.0857229	0
UA_STRG.12747.1_3_1040_1231	OG0001752	48	192	152.005	39.995	0	0	0	0	none
ES_STRG.6774.1_1_233_334	OG0000628	10	102	74.335	27.665	1	0	0.0134526	0	div0
UA_STRG.9923.6_1_444_641	OG0000628	48	198	148.339	49.661	0	0	0	0	none
FI_STRG.7394.1_2_401_514	OG0001080	4	114	88.672	25.328	0	0	0	0	none
FI_STRG.10272.1_2_1188_1310	OG0001055	33	123	96.672	26.328	1	0	0.0103443	0	div0
DK_STRG.9430.1_1_613_735	OG0001055	48	123	96.672	26.328	3	0	0.0310328	0	div0
SE_STRG.12223.1_1_18_236	OG0000087	16	219	171.669	47.331	0	0	0	0	none
UA_STRG.2321.1_1_96_206	OG0004223	8	111	85.005	25.995	0	0	0	0	none
FI_STRG.866.2_1_12_140	OG0000516	10	129	101.335	27.665	5	1	0.0493413	0.0361468	1.36503
UA_STRG.8376.1_5_3695_3892	OG0000516	12	198	152.337	45.663	0	0	0	0	none
ZI_STRG.208.1_1_237_434	OG0000516	13	198	152.337	45.663	0	0	0	0	none
ZI_STRG.1188.2_1_143_271	OG0005250	29	129	101.67	27.33	0	0	0	0	none
ES_STRG.4326.1_1_269_406	OG0001565	12	138	106.667	31.333	3	0	0.0281249	0	div0
DK_STRG.835.1_4_1089_1256	OG0002643	6	168	128.671	39.329	1	0	0.00777176	0	div0
FI_STRG.3716.2_1_72_281	OG0000461	8	210	164.673	45.327	1	0	0.00607264	0	div0
FI_STRG.1277.1_1_548_640	OG0002053	4	93	69.337	23.663	0	0	0	0	none
UA_STRG.13065.1_1_592_753	OG0000011	25	162	123.337	38.663	0	1	0	0.0258645	0
TR_STRG.1023.1_1_32_160	OG0005076	14	129	100.669	28.331	0	1	0	0.035297	0
UA_STRG.12161.2_1_210_305	OG0004261	5	96	76.003	19.997	0	0	0	0	none
FI_STRG.10379.1_2_617_736	OG0001183	48	120	94.006	25.994	0	0	0	0	none
SE_STRG.10535.1_1_736_852	OG0003697	4	117	89.672	27.328	0	0	0	0	none
TR_STRG.210.1_2_286_420	OG0005013	48	135	108.338	26.662	1	0	0.00923037	0	div0
SE_STRG.432.1_1_157_255	OG0000307	10	99	85.004	13.996	1	1	0.0117641	0.071449	0.164651
SE_STRG.9259.1_3_703_879	OG0000307	48	177	149.676	27.324	1	0	0.0066811	0	div0
DK_STRG.16228.1_1_24_155	OG0000109	48	132	103.337	28.663	1	0	0.00967708	0	div0
FI_STRG.1818.1_1_135_248	OG0001994	11	114	88.336	25.664	5	0	0.0566021	0	div0
UA_STRG.13027.1_1_27_137	OG0003984	48	111	87.669	23.331	0	1	0	0.0428614	0
ES_STRG.14792.6_3_500_646	OG0003053	6	147	115.672	31.328	1	0	0.00864513	0	div0
SE_STRG.2268.1_1_38_169	OG0003446	4	132	112.675	19.325	1	0	0.00887508	0	div0
UA_STRG.288.1_1_491_637	OG0004327	7	147	113.006	33.994	0	1	0	0.029417	0
DK_STRG.16252.1_1_145_252	OG0001297	5	108	85.004	22.996	2	2	0.0235283	0.0869716	0.270528
TR_STRG.41.1_1_101_205	OG0000626	48	105	78.335	26.665	0	2	0	0.0750047	0
TR_STRG.4054.1_1_714_833	OG0004559	10	120	91.002	28.998	3	0	0.0329663	0	div0
ZI_STRG.12406.1_1_105_212	OG0005131	8	108	83.669	24.331	0	0	0	0	none
UA_STRG.446.1_1_90_179	OG0003921	7	90	71.667	18.333	1	0	0.0139534	0	div0
ES_STRG.144.5_2_83_244	OG0000906	31	162	127.671	34.329	0	0	0	0	none
ES_STRG.53.1_1_137_280	OG0000906	48	144	114.338	29.662	1	0	0.008746	0	div0
UA_STRG.1163.5_1_10_171	OG0000906	48	162	127.671	34.329	1	0	0.00783263	0	div0
DK_STRG.4074.2_1_165_371	OG0000598	19	207	162.673	44.327	0	0	0	0	none
SE_STRG.9660.1_1_167_373	OG0000598	48	207	167.01	39.99	1	0	0.00598767	0	div0
ES_STRG.10343.1_1_151_264	OG0000920	16	114	88.67	25.33	1	0	0.0112778	0	div0
TR_STRG.16772.1_1_19_108	OG0004606	16	90	70.67	19.33	1	1	0.0141503	0.0517331	0.273525
DK_STRG.10504.1_1_159_263	OG0000855	48	105	82.004	22.996	5	0	0.0609726	0	div0
UA_STRG.10862.1_1_159_263	OG0000855	48	105	82.004	22.996	2	1	0.024389	0.0434858	0.560851
ZI_STRG.13799.2_1_237_359	OG0005195	48	123	98.339	24.661	2	1	0.0203378	0.0405499	0.501551
FI_STRG.13319.1_2_181_318	OG0001953	48	138	108.001	29.999	2	0	0.0185183	0	div0
UA_STRG.5171.1_2_667_813	OG0001336	48	147	109.335	37.665	0	0	0	0	none

## Sheet: neORF_freq_OG_lines
ID	NumberLines	NumberSeqs
OG0000767	3	3
OG0005178	1	1
OG0000785	3	3
OG0001728	2	2
OG0004347	1	1
OG0002549	1	1
OG0005232	1	1
OG0000667	1	1
OG0005683	1	1
OG0005652	1	1
OG0004680	1	1
OG0002193	1	1
OG0002051	1	1
OG0002004	1	1
OG0000013	7	29
OG0002401	1	1
OG0005078	1	1
OG0004095	1	1
OG0002389	1	1
OG0002354	1	1
OG0000311	3	5
OG0003118	1	1
OG0001045	2	2
OG0001010	2	3
OG0002572	1	1
OG0002807	1	1
OG0003455	1	1
OG0005678	1	1
OG0001185	2	2
OG0002376	1	1
OG0002309	1	1
OG0000609	4	4
OG0003695	1	1
OG0000149	6	8
OG0005349	1	1
OG0003145	1	1
OG0004729	1	1
OG0000540	3	3
OG0005617	1	1
OG0003218	1	1
OG0000863	2	2
OG0001422	2	2
OG0004397	1	1
OG0001970	1	1
OG0000689	2	3
OG0000257	6	6
OG0003940	1	1
OG0001127	2	2
OG0003211	1	1
OG0003123	1	1
OG0003575	1	1
OG0003198	1	1
OG0003520	1	1
OG0003597	1	1
OG0003276	1	1
OG0005189	1	1
OG0004665	1	1
OG0003298	1	1
OG0003640	1	1
OG0000894	3	3
OG0003266	1	1
OG0004801	1	1
OG0005300	1	1
OG0002985	1	1
OG0002958	1	1
OG0002773	1	1
OG0003358	1	1
OG0004192	1	1
OG0001473	2	2
OG0001517	2	2
OG0004008	1	1
OG0003379	1	1
OG0000101	3	8
OG0004838	1	1
OG0000154	5	8
OG0001277	2	2
OG0002898	1	1
OG0000954	3	3
OG0000849	2	3
OG0001803	1	1
OG0000067	7	13
OG0005574	1	1
OG0000187	7	7
OG0005033	1	1
OG0003844	1	1
OG0003811	1	1
OG0003080	1	1
OG0000413	4	5
OG0005020	1	1
OG0002867	1	1
OG0005143	1	1
OG0002606	1	1
OG0003746	1	1
OG0002158	1	1
OG0002123	1	1
OG0002526	1	1
OG0001219	2	2
OG0002851	1	1
OG0002072	1	1
OG0001382	2	2
OG0001787	2	2
OG0002660	1	1
OG0001770	2	2
OG0002105	1	1
OG0001073	2	2
OG0002500	1	1
OG0000479	3	4
OG0001299	2	2
OG0001647	1	1
OG0003312	1	1
OG0000744	3	3
OG0000711	3	3
OG0005115	1	1
OG0000679	3	3
OG0000624	3	4
OG0001084	1	1
OG0003011	1	1
OG0003512	1	1
OG0002018	1	1
OG0000486	3	3
OG0000083	5	11
OG0005133	1	1
OG0004540	1	1
OG0004335	1	1
OG0004009	1	1
OG0004072	1	1
OG0002435	1	1
OG0002098	1	1
OG0002460	1	1
OG0005379	1	1
OG0003496	1	1
OG0003556	1	1
OG0004277	1	1
OG0003923	1	1
OG0001146	2	2
OG0004089	1	1
OG0002395	1	1
OG0001364	2	2
OG0001059	2	2
OG0004054	1	1
OG0000904	3	3
OG0001164	2	2
OG0004644	1	1
OG0000356	3	5
OG0003569	1	1
OG0005215	1	1
OG0001403	2	2
OG0000642	4	4
OG0000296	6	6
OG0005631	1	1
OG0000274	5	6
OG0000995	1	3
OG0000922	3	3
OG0000521	4	4
OG0002337	1	1
OG0003251	1	1
OG0004600	1	1
OG0005455	1	1
OG0003461	1	1
OG0003894	1	1
OG0004771	1	1
OG0004294	1	1
OG0002886	1	1
OG0000879	2	2
OG0005254	1	1
OG0001469	1	1
OG0000693	3	3
OG0004248	1	1
OG0001534	1	1
OG0001561	2	2
OG0005386	1	1
OG0001269	1	2
OG0001234	2	2
OG0000857	3	3
OG0002647	1	1
OG0001496	2	2
OG0001893	1	1
OG0001951	1	1
OG0002944	1	1
OG0001904	1	1
OG0005193	1	1
OG0001447	2	2
OG0003317	1	1
OG0003712	1	1
OG0003047	1	1
OG0004997	1	1
OG0003661	1	1
OG0004784	1	1
OG0000146	5	5
OG0004562	1	1
OG0002707	1	1
OG0003339	1	1
OG0003787	1	1
OG0003769	1	1
OG0002224	1	1
OG0001334	1	2
OG0002293	1	1
OG0002629	1	1
OG0003061	1	1
OG0002905	1	1
OG0000382	5	5
OG0004859	1	1
OG0005665	1	1
OG0002592	1	1
OG0000168	2	2
OG0001252	1	1
OG0001686	2	2
OG0001664	2	2
OG0001312	2	2
OG0001711	2	2
OG0005488	1	1
OG0004039	1	1
OG0003382	1	1
OG0000430	3	4
OG0000048	7	16
OG0000465	1	3
OG0000033	7	21
OG0000765	3	3
OG0000730	3	3
OG0000787	2	3
OG0000335	4	4
OG0004938	1	1
OG0004851	1	1
OG0004682	1	1
OG0002191	1	1
OG0005230	1	1
OG0001283	2	2
OG0004409	1	1
OG0004473	1	1
OG0000665	2	4
OG0005681	1	1
OG0005004	1	1
OG0002006	1	1
OG0000015	7	11
OG0002403	1	1
OG0004097	1	1
OG0000175	7	7
OG0002356	1	1
OG0000317	4	5
OG0000288	4	6
OG0001047	1	1
OG0002574	1	1
OG0002429	1	1
OG0002809	1	1
OG0003457	1	1
OG0001187	2	2
OG0000208	6	7
OG0003939	1	1
OG0000368	4	4
OG0003796	1	1
OG0003143	1	1
OG0004727	1	1
OG0000222	4	6
OG0000255	5	6
OG0003216	1	1
OG0005316	1	1
OG0004395	1	1
OG0001972	1	1
OG0000140	1	1
OG0000568	4	4
OG0001125	2	2
OG0002374	1	1
OG0000128	5	9
OG0004253	1	1
OG0003522	1	1
OG0002987	1	1
OG0004243	1	1
OG0005612	1	1
OG0004950	1	1
OG0004663	1	1
OG0004194	1	1
OG0005314	1	1
OG0002724	1	1
OG0002771	1	1
OG0001420	2	2
OG0001858	1	1
OG0001475	2	2
OG0001823	2	2
OG0004255	1	1
OG0001515	2	2
OG0001540	1	1
OG0001918	1	1
OG0004200	1	1
OG0000956	3	3
OG0000502	4	4
OG0004312	1	1
OG0004836	1	1
OG0001275	2	2
OG0003642	1	1
OG0000896	3	3
OG0005248	1	1
OG0005295	1	1
OG0001805	2	2
OG0004136	1	1
OG0003813	1	1
OG0000185	4	7
OG0001698	2	2
OG0004470	1	1
OG0003452	1	1
OG0003842	1	1
OG0005539	1	1
OG0004956	1	1
OG0003086	1	1
OG0004450	1	1
OG0002203	1	1
OG0002659	1	1
OG0002274	1	1
OG0002604	1	1
OG0003748	1	1
OG0002121	1	1
OG0002933	1	1
OG0001618	1	2
OG0005473	1	1
OG0001785	2	2
OG0002662	1	1
OG0000821	3	3
OG0001998	1	1
OG0001380	1	1
OG0001632	2	2
OG0001645	2	2
OG0003028	1	1
OG0005560	1	1
OG0002499	1	1
OG0000746	3	3
OG0005113	1	1
OG0001758	2	2
OG0000114	3	3
OG0002524	1	1
OG0000451	3	4
OG0000484	4	4
OG0005062	1	1
OG0000081	6	11
OG0003013	1	1
OG0004070	1	1
OG0000779	3	3
OG0005168	1	1
OG0002107	1	1
OG0002502	1	1
OG0002926	1	1
OG0002030	1	1
OG0001140	2	2
OG0002437	1	1
OG0001366	2	2
OG0001732	1	2
OG0003550	1	1
OG0004056	1	1
OG0002397	1	1
OG0000622	3	4
OG0001086	2	2
OG0000902	2	3
OG0000354	5	5
OG0005217	1	1
OG0002813	1	1
OG0003490	1	1
OG0000294	6	6
OG0000276	5	6
OG0003137	1	1
OG0004748	1	1
OG0000997	2	2
OG0000979	1	2
OG0000523	4	4
OG0002335	1	1
OG0005604	1	1
OG0003896	1	1
OG0001031	2	2
OG0004977	1	1
OG0003685	1	1
OG0004602	1	1
OG0002836	1	1
OG0005563	1	1
OG0003463	1	1
OG0003393	1	1
OG0004773	1	1
OG0000877	3	3
OG0005256	1	1
OG0001536	2	2
OG0000691	3	3
OG0004628	1	1
OG0001441	2	2
OG0001494	2	2
OG0001891	1	1
OG0005191	1	1
OG0003239	1	1
OG0000851	3	3
OG0002645	1	1
OG0001509	2	2
OG0004539	1	1
OG0001906	1	1
OG0005528	1	1
OG0003961	1	1
OG0004882	1	1
OG0004188	1	1
OG0003315	1	1
OG0004155	1	1
OG0003710	1	1
OG0004786	1	1
OG0002248	1	1
OG0003994	1	1
OG0005646	1	1
OG0003045	1	1
OG0004999	1	1
OG0003667	1	1
OG0004108	1	1
OG0005453	1	1
OG0000144	7	7
OG0001589	2	2
OG0001232	2	2
OG0002705	1	1
OG0002750	1	1
OG0005616	1	1
OG0004177	1	1
OG0002226	1	1
OG0001332	2	2
OG0002690	1	1
OG0004570	1	1
OG0003809	1	1
OG0003866	1	1
OG0002168	1	1
OG0002590	1	1
OG0001684	2	2
OG0001666	2	2
OG0001349	2	2
OG0001713	2	2
OG0004251	1	1
OG0004411	1	1
OG0003384	1	1
OG0003063	1	1
OG0000467	2	3
OG0000031	7	15
OG0005236	1	1
OG0000763	3	3
OG0000732	3	3
OG0001067	2	2
OG0000017	7	27
OG0001281	1	2
OG0002830	1	1
OG0005673	1	1
OG0004229	1	1
OG0002576	1	1
OG0004091	1	1
OG0001041	2	2
OG0005543	1	1
OG0000337	5	5
OG0005629	1	1
OG0005580	1	1
OG0004816	1	1
OG0003937	1	1
OG0002350	1	1
OG0005147	1	1
OG0003114	1	1
OG0003141	1	1
OG0004725	1	1
OG0002914	1	1
OG0000220	4	7
OG0003249	1	1
OG0003214	1	1
OG0004046	1	1
OG0002441	1	1
OG0005395	1	1
OG0005318	1	1
OG0004393	1	1
OG0004703	1	1
OG0004204	1	1
OG0001123	2	2
OG0002989	1	1
OG0004509	1	1
OG0002726	1	1
OG0004196	1	1
OG0004472	1	1
OG0005098	1	1
OG0000306	4	6
OG0001477	2	2
OG0001821	2	2
OG0004834	1	1
OG0004170	1	1
OG0002276	1	1
OG0001513	2	2
OG0001542	2	2
OG0003586	1	1
OG0002719	1	1
OG0000958	3	3
OG0000500	4	4
OG0005297	1	1
OG0001807	1	2
OG0003272	1	1
OG0004634	1	1
OG0004661	1	1
OG0003644	1	1
OG0000898	3	3
OG0004893	1	1
OG0003345	1	1
OG0004812	1	1
OG0004134	1	1
OG0003815	1	1
OG0003771	1	1
OG0002799	1	1
OG0002201	1	1
OG0000818	3	3
OG0002602	1	1
OG0003084	1	1
OG0004711	1	1
OG0000078	7	7
OG0004983	1	1
OG0001386	2	2
OG0001783	2	2
OG0000823	3	3
OG0004326	1	1
OG0000178	6	7
OG0001930	1	1
OG0000183	6	6
OG0001630	2	2
OG0000740	3	3
OG0005111	1	1
OG0002127	1	1
OG0000116	4	8
OG0002522	1	1
OG0005498	1	1
OG0002979	1	1
OG0000453	4	4
OG0002417	1	1
OG0003601	1	1
OG0003015	1	1
OG0002924	1	1
OG0004076	1	1
OG0005409	1	1
OG0002109	1	1
OG0002559	1	1
OG0001193	2	2
OG0002032	1	1
OG0001142	2	2
OG0002431	1	1
OG0001368	2	2
OG0001730	2	2
OG0004272	1	1
OG0002189	1	1
OG0004058	1	1
OG0005334	1	1
OG0000675	2	2
OG0000620	4	4
OG0001088	2	2
OG0000900	3	3
OG0001168	1	1
OG0000352	4	4
OG0002258	1	1
OG0005211	1	1
OG0002811	1	1
OG0004323	1	1
OG0003492	1	1
OG0000292	3	6
OG0003135	1	1
OG0003160	1	1
OG0003538	1	1
OG0000991	3	3
OG0004345	1	1
OG0001868	2	2
OG0002333	1	1
OG0003898	1	1
OG0001033	2	2
OG0003255	1	1
OG0003687	1	1
OG0004305	1	1
OG0003532	1	1
OG0004775	1	1
OG0000875	3	3
OG0005364	1	1
OG0001530	2	2
OG0000697	3	3
OG0003958	1	1
OG0000525	4	4
OG0000853	3	3
OG0004308	1	1
OG0001443	2	2
OG0003280	1	1
OG0003638	1	1
OG0004157	1	1
OG0002940	1	1
OG0004298	1	1
OG0005551	1	1
OG0003963	1	1
OG0004880	1	1
OG0004640	1	1
OG0003665	1	1
OG0004780	1	1
OG0002246	1	1
OG0005451	1	1
OG0004861	1	1
OG0004566	1	1
OG0003783	1	1
OG0003738	1	1
OG0001265	2	2
OG0001230	2	2
OG0002703	1	1
OG0002752	1	1
OG0002220	1	1
OG0001330	2	2
OG0004824	1	1
OG0002596	1	1
OG0002875	1	1
OG0003996	1	1
OG0003043	1	1
OG0001682	2	2
OG0000142	6	8
OG0003821	1	1
OG0003386	1	1
OG0002953	1	1
OG0000037	6	12
OG0004413	1	1
OG0002692	1	1
OG0003038	1	1
OG0005234	1	1
OG0004598	1	1
OG0002832	1	1
OG0005685	1	1
OG0001065	2	2
OG0000019	7	18
OG0001287	2	2
OG0001715	2	2
OG0003876	1	1
OG0001043	2	2
OG0002578	1	1
OG0000099	5	5
OG0003903	1	1
OG0000761	3	3
OG0000734	3	3
OG0000331	4	5
OG0000656	3	4
OG0004336	1	1
OG0000204	5	6
OG0002478	1	1
OG0005582	1	1
OG0003576	1	1
OG0005343	1	1
OG0003116	1	1
OG0004723	1	1
OG0003935	1	1
OG0004024	1	1
OG0004093	1	1
OG0005428	1	1
OG0002383	1	1
OG0002352	1	1
OG0005149	1	1
OG0003548	1	1
OG0000226	1	1
OG0000259	2	2
OG0003533	1	1
OG0001174	2	2
OG0001121	2	2
OG0002443	1	1
OG0000796	3	3
OG0003129	1	1
OG0004758	1	1
OG0003247	1	1
OG0002378	1	1
OG0002720	1	1
OG0000961	2	2
OG0001827	1	2
OG0003265	1	1
OG0003850	1	1
OG0003230	1	1
OG0003212	1	1
OG0004618	1	1
OG0003329	1	1
OG0004832	1	1
OG0003183	1	1
OG0003584	1	1
OG0002920	1	1
OG0002892	1	1
OG0005460	1	1
OG0005079	1	1
OG0005291	1	1
OG0001809	1	1
OG0000155	7	8
OG0004636	1	1
OG0003646	1	1
OG0002869	1	1
OG0003347	1	1
OG0004132	1	1
OG0004849	1	1
OG0003773	1	1
OG0001889	1	2
OG0005577	1	1
OG0002207	1	1
OG0002655	1	1
OG0002600	1	1
OG0001511	2	2
OG0001544	2	2
OG0001246	1	2
OG0001614	2	2
OG0005144	1	1
OG0004958	1	1
OG0004981	1	1
OG0004276	1	1
OG0001384	2	2
OG0001781	2	2
OG0000825	3	3
OG0005339	1	1
OG0000176	4	7
OG0001932	1	1
OG0000181	7	7
OG0000408	3	5
OG0000473	3	4
OG0001636	2	2
OG0002284	1	1
OG0001649	2	2
OG0003365	1	1
OG0002269	1	1
OG0000742	3	3
OG0002152	1	1
OG0002125	1	1
OG0000110	6	7
OG0002520	1	1
OG0003017	1	1
OG0002069	1	1
OG0002012	1	1
OG0000455	4	4
OG0000488	4	4
OG0005066	1	1
OG0005139	1	1
OG0001351	2	2
OG0003515	1	1
OG0004551	1	1
OG0004074	1	1
OG0004547	1	1
OG0004488	1	1
OG0004214	1	1
OG0001191	2	2
OG0002034	1	1
OG0004554	1	1
OG0000728	3	3
OG0001736	2	2
OG0005644	1	1
OG0004696	1	1
OG0005228	1	1
OG0000677	3	3
OG0000305	4	6
OG0004846	1	1
OG0000350	5	5
OG0004349	1	1
OG0005213	1	1
OG0003617	1	1
OG0000648	2	2
OG0000290	5	5
OG0002484	1	1
OG0002433	1	1
OG0002817	1	1
OG0003441	1	1
OG0002364	1	1
OG0002331	1	1
OG0003133	1	1
OG0003162	1	1
OG0003681	1	1
OG0004307	1	1
OG0001227	2	2
OG0001035	2	2
OG0000888	1	1
OG0000873	3	3
OG0001418	2	2
OG0001463	1	2
OG0000695	3	3
OG0000267	5	6
OG0004206	1	1
OG0005366	1	1
OG0001532	2	2
OG0000993	2	3
OG0000928	3	3
OG0000590	4	4
OG0000527	4	4
OG0004679	1	1
OG0003282	1	1
OG0000808	1	1
OG0004249	1	1
OG0001445	2	2
OG0001498	2	2
OG0002942	1	1
OG0001100	2	2
OG0003366	1	1
OG0004151	1	1
OG0003510	1	1
OG0004777	1	1
OG0003965	1	1
OG0003610	1	1
OG0002219	1	1
OG0004782	1	1
OG0002244	1	1
OG0005541	1	1
OG0005325	1	1
OG0001558	2	2
OG0004568	1	1
OG0002701	1	1
OG0000942	3	3
OG0002754	1	1
OG0001267	2	2
OG0001398	2	2
OG0003308	1	1
OG0002594	1	1
OG0001258	2	2
OG0001680	2	2
OG0004448	1	1
OG0005664	1	1
OG0003990	1	1
OG0003041	1	1
OG0005439	1	1
OG0003823	1	1
OG0004868	1	1
OG0003750	1	1
OG0000042	7	18
OG0000035	6	20
OG0004415	1	1
OG0002222	1	1
OG0002676	1	1
OG0002299	1	1
OG0002694	1	1
OG0001098	2	2
OG0002175	1	1
OG0004688	1	1
OG0002541	1	1
OG0001285	2	2
OG0001677	2	2
OG0004403	1	1
OG0003219	1	1
OG0003802	1	1
OG0002059	1	1
OG0001318	2	2
OG0001717	1	1
OG0005007	1	1
OG0001018	1	1
OG0005500	1	1
OG0000494	4	4
OG0000172	7	7
OG0004368	1	1
OG0003901	1	1
OG0002916	1	1
OG0004048	1	1
OG0000399	3	5
OG0000736	3	3
OG0005170	1	1
OG0000333	4	5
OG0005341	1	1
OG0003488	1	1
OG0000654	4	4
OG0000601	4	4
OG0000206	5	7
OG0003933	1	1
OG0001158	2	2
OG0005584	1	1
OG0000319	5	5
OG0001372	2	2
OG0003110	1	1
OG0004721	1	1
OG0005326	1	1
OG0004026	1	1
OG0002381	1	1
OG0003795	1	1
OG0004971	1	1
OG0001176	2	2
OG0003948	1	1
OG0002445	1	1
OG0000794	3	3
OG0003722	1	1
OG0002722	1	1
OG0000963	2	2
OG0000559	4	4
OG0004301	1	1
OG0001852	2	2
OG0001825	1	2
OG0000224	6	6
OG0003882	1	1
OG0004965	1	1
OG0003210	1	1
OG0004616	1	1
OG0002890	1	1
OG0000573	4	4
OG0000504	3	4
OG0003327	1	1
OG0004830	1	1
OG0002310	1	1
OG0004706	1	1
OG0003181	1	1
OG0003582	1	1
OG0004201	1	1
OG0005561	1	1
OG0005242	1	1
OG0005293	1	1
OG0004630	1	1
OG0002748	1	1
OG0002795	1	1
OG0003341	1	1
OG0001484	2	2
OG0002205	1	1
OG0002657	1	1
OG0003277	1	1
OG0001969	1	1
OG0001546	2	2
OG0001912	1	1
OG0004453	1	1
OG0001244	2	2
OG0001211	2	2
OG0001616	2	2
OG0002668	1	1
OG0000827	3	3
OG0004514	1	1
OG0002934	1	1
OG0004987	1	1
OG0005514	1	1
OG0003797	1	1
OG0004130	1	1
OG0003775	1	1
OG0005449	1	1
OG0005414	1	1
OG0001934	1	1
OG0003099	1	1
OG0000471	4	4
OG0005039	1	1
OG0000112	5	10
OG0002975	1	1
OG0004216	1	1
OG0002150	1	1
OG0002588	1	1
OG0003019	1	1
OG0002928	1	1
OG0001353	2	2
OG0001769	2	2
OG0002508	1	1
OG0001634	2	2
OG0004266	1	1
OG0000329	5	5
OG0001743	2	2
OG0001734	1	2
OG0005553	1	1
OG0000671	2	2
OG0005642	1	1
OG0004694	1	1
OG0002010	1	1
OG0000457	4	4
OG0000065	7	13
OG0002413	1	1
OG0005064	1	1
OG0002848	1	1
OG0000700	2	3
OG0002348	1	1
OG0005151	1	1
OG0005506	1	1
OG0002562	1	1
OG0002815	1	1
OG0004495	1	1
OG0005639	1	1
OG0001197	2	2
OG0002036	1	1
OG0002486	1	1
OG0002468	1	1
OG0002366	1	1
OG0004007	1	1
OG0001037	2	2
OG0003683	1	1
OG0003469	1	1
OG0005426	1	1
OG0000886	3	3
OG0000871	3	3
OG0001461	1	2
OG0004389	1	1
OG0003392	1	1
OG0002999	1	1
OG0000265	4	6
OG0001139	2	2
OG0002081	1	1
OG0005360	1	1
OG0003131	1	1
OG0003164	1	1
OG0004320	1	1
OG0005547	1	1
OG0000592	3	4
OG0004946	1	1
OG0003284	1	1
OG0003634	1	1
OG0001959	1	1
OG0004533	1	1
OG0003967	1	1
OG0001102	2	2
OG0004884	1	1
OG0004182	1	1
OG0004153	1	1
OG0004232	1	1
OG0004779	1	1
OG0004245	1	1
OG0001587	2	2
OG0003616	1	1
OG0003669	1	1
OG0004179	1	1
OG0005327	1	1
OG0001261	2	2
OG0000940	3	3
OG0002756	1	1
OG0005289	1	1
OG0001875	2	2
OG0001570	2	2
OG0003878	1	1
OG0003803	1	1
OG0004367	1	1
OG0002871	1	1
OG0002242	1	1
OG0003861	1	1
OG0004430	1	1
OG0003992	1	1
OG0002119	1	1
OG0005385	1	1
OG0005480	1	1
OG0004417	1	1
OG0005533	1	1
OG0003825	1	1
OG0003756	1	1
OG0003069	1	1
OG0005008	1	1
OG0000438	3	4
OG0000040	7	15
OG0002674	1	1
OG0002621	1	1
OG0002696	1	1
OG0001096	2	2
OG0002177	1	1
OG0001061	2	2
OG0002199	1	1
OG0002543	1	1
OG0001675	2	2
OG0004401	1	1
OG0005670	1	1
OG0005475	1	1
OG0003003	1	1
OG0003506	1	1
OG0000496	4	4
OG0005172	1	1
OG0004471	1	1
OG0003907	1	1
OG0004549	1	1
OG0004594	1	1
OG0003528	1	1
OG0005586	1	1
OG0005347	1	1
OG0003486	1	1
OG0002919	1	1
OG0000652	3	4
OG0003931	1	1
OG0001156	2	2
OG0002387	1	1
OG0003258	1	1
OG0001370	2	2
OG0003112	1	1
OG0004903	1	1
OG0005520	1	1
OG0004020	1	1
OG0002447	1	1
OG0004709	1	1
OG0002915	1	1
OG0001170	2	2
OG0005207	1	1
OG0004047	1	1
OG0005394	1	1
OG0000792	2	3
OG0000603	3	4
OG0000200	6	7
OG0004222	1	1
OG0000987	3	3
OG0000965	2	2
OG0002329	1	1
OG0000371	4	5
OG0005092	1	1
OG0003178	1	1
OG0004614	1	1
OG0001428	2	2
OG0001850	1	1
OG0005618	1	1
OG0003880	1	1
OG0004967	1	1
OG0004763	1	1
OG0003580	1	1
OG0002896	1	1
OG0000571	4	4
OG0004898	1	1
OG0005240	1	1
OG0002312	1	1
OG0004171	1	1
OG0003187	1	1
OG0003278	1	1
OG0004632	1	1
OG0004674	1	1
OG0004478	1	1
OG0004892	1	1
OG0002651	1	1
OG0005516	1	1
OG0001486	2	2
OG0001910	1	1
OG0003325	1	1
OG0004149	1	1
OG0001242	2	2
OG0004985	1	1
OG0003657	1	1
OG0004210	1	1
OG0000829	3	3
OG0005412	1	1
OG0001936	1	1
OG0004516	1	1
OG0003560	1	1
OG0002797	1	1
OG0003343	1	1
OG0004167	1	1
OG0004818	1	1
OG0004572	1	1
OG0003777	1	1
OG0003445	1	1
OG0003020	1	1
OG0002977	1	1
OG0001593	2	2
OG0002156	1	1
OG0001213	2	2
OG0002760	1	1
OG0001610	2	2
OG0001355	1	1
OG0005555	1	1
OG0003205	1	1
OG0001981	1	1
OG0004555	1	1
OG0004656	1	1
OG0004872	1	1
OG0000477	2	4
OG0000009	7	35
OG0005408	1	1
OG0000327	4	5
OG0001741	1	2
OG0002138	1	1
OG0005224	1	1
OG0000673	1	2
OG0005640	1	1
OG0004692	1	1
OG0002016	1	1
OG0000459	4	4
OG0005011	1	1
OG0002411	1	1
OG0000089	4	10
OG0004069	1	1
OG0000702	3	3
OG0002346	1	1
OG0000301	3	6
OG0002560	1	1
OG0004352	1	1
OG0004497	1	1
OG0001195	2	2
OG0002038	1	1
OG0002480	1	1
OG0002360	1	1
OG0000619	4	4
OG0001039	2	2
OG0005545	1	1
OG0005359	1	1
OG0000884	3	3
OG0003389	1	1
OG0005362	1	1
OG0002997	1	1
OG0000699	3	3
OG0000263	6	6
OG0000594	3	4
OG0002083	1	1
OG0002829	1	1
OG0003549	1	1
OG0003166	1	1
OG0004212	1	1
OG0004531	1	1
OG0004944	1	1
OG0005199	1	1
OG0004911	1	1
OG0003286	1	1
OG0003636	1	1
OG0004180	1	1
OG0003969	1	1
OG0001104	2	2
OG0001467	1	1
OG0001819	1	2
OG0004234	1	1
OG0001581	1	1
OG0000536	3	3
OG0003789	1	1
OG0004862	1	1
OG0001263	1	1
OG0000946	3	3
OG0003648	1	1
OG0000859	3	3
OG0001449	2	2
OG0001877	1	1
OG0001899	1	1
OG0005531	1	1
OG0001572	2	2
OG0002873	1	1
OG0003801	1	1
OG0003709	1	1
OG0004825	1	1
OG0004646	1	1
OG0002215	1	1
OG0002240	1	1
OG0003827	1	1
OG0004111	1	1
OG0003754	1	1
OG0002117	1	1
OG0005383	1	1
OG0005041	1	1
OG0000046	5	16
OG0001209	2	2
OG0004419	1	1
OG0004422	1	1
OG0000833	2	2
OG0002623	1	1
OG0004505	1	1
OG0001394	2	2
OG0002672	1	1
OG0001094	2	2
OG0002171	1	1
OG0001289	1	1
OG0001673	2	2
OG0005482	1	1
OG0005056	1	1
OG0004542	1	1
OG0004966	1	1
OG0003877	1	1
OG0003905	1	1
OG0003001	1	1
OG0000490	4	4
OG0005174	1	1
OG0001069	1	1
OG0002545	1	1
OG0002912	1	1
OG0004596	1	1
OG0002044	1	1
OG0003735	1	1
OG0004878	1	1
OG0005588	1	1
OG0005345	1	1
OG0001706	2	2
OG0003414	1	1
OG0004022	1	1
OG0004099	1	1
OG0002385	1	1
OG0001376	2	2
OG0001049	1	2
OG0000310	1	1
OG0001172	2	2
OG0002449	1	1
OG0000790	2	2
OG0000348	5	5
OG0004269	1	1
OG0004259	1	1
OG0004740	1	1
OG0005205	1	1
OG0005576	1	1
OG0003484	1	1
OG0000650	3	4
OG0000605	4	4
OG0005621	1	1
OG0000202	2	2
OG0000985	1	1
OG0000588	2	4
OG0000967	3	3
OG0000555	2	3
OG0001856	2	2
OG0003673	1	1
OG0000373	5	5
OG0005090	1	1
OG0001023	2	2
OG0003241	1	1
OG0004612	1	1
OG0003415	1	1
OG0003264	1	1
OG0004807	1	1
OG0005510	1	1
OG0000228	2	6
OG0003886	1	1
OG0003231	1	1
OG0003185	1	1
OG0004761	1	1
OG0002894	1	1
OG0000577	4	4
OG0005246	1	1
OG0002314	1	1
OG0005535	1	1
OG0004669	1	1
OG0005436	1	1
OG0001838	1	2
OG0004314	1	1
OG0002653	1	1
OG0000810	3	3
OG0001480	2	2
OG0001916	1	1
OG0003973	1	1
OG0000508	4	4
OG0003323	1	1
OG0004147	1	1
OG0003655	1	1
OG0005145	1	1
OG0005445	1	1
OG0005410	1	1
OG0004959	1	1
OG0004510	1	1
OG0005557	1	1
OG0002791	1	1
OG0004271	1	1
OG0004161	1	1
OG0003848	1	1
OG0002236	1	1
OG0002639	1	1
OG0002971	1	1
OG0000125	5	9
OG0002285	1	1
OG0002154	1	1
OG0002584	1	1
OG0001240	1	1
OG0001215	2	2
OG0002762	1	1
OG0001612	1	1
OG0001357	2	2
OG0001765	2	2
OG0001983	1	1
OG0004557	1	1
OG0004870	1	1
OG0003022	1	1
OG0000402	5	5
OG0000475	4	4
OG0005035	1	1
OG0001638	2	2
OG0005226	1	1
OG0000759	3	3
OG0004010	1	1
OG0005108	1	1
OG0000325	5	5
OG0004489	1	1
OG0001786	2	2
OG0004690	1	1
OG0002181	1	1
OG0005068	1	1
OG0002844	1	1
OG0005649	1	1
OG0002063	1	1
OG0002014	1	1
OG0005017	1	1
OG0005219	1	1
OG0000704	2	2
OG0004847	1	1
OG0005668	1	1
OG0001000	3	3
OG0002566	1	1
OG0002482	1	1
OG0002439	1	1
OG0003422	1	1
OG0004350	1	1
OG0001738	1	1
OG0004432	1	1
OG0005122	1	1
OG0002344	1	1
OG0005155	1	1
OG0005028	1	1
OG0000631	4	4
OG0002995	1	1
OG0000234	4	4
OG0000261	6	6
OG0002453	1	1
OG0004742	1	1
OG0000999	2	3
OG0000596	4	4
OG0003950	1	1
OG0002085	1	1
OG0002362	1	1
OG0004537	1	1
OG0004942	1	1
OG0001106	2	2
OG0004328	1	1
OG0004186	1	1
OG0004236	1	1
OG0000919	2	3
OG0000882	3	3
OG0001412	2	2
OG0001465	2	2
OG0001817	2	2
OG0004148	1	1
OG0001529	2	2
OG0004391	1	1
OG0001552	2	2
OG0001583	1	2
OG0005287	1	1
OG0000933	3	3
OG0000944	3	3
OG0000534	3	4
OG0003233	1	1
OG0003630	1	1
OG0005285	1	1
OG0001871	2	2
OG0003357	1	1
OG0004420	1	1
OG0004128	1	1
OG0004855	1	1
OG0001574	2	2
OG0004281	1	1
OG0004442	1	1
OG0004648	1	1
OG0002217	1	1
OG0005667	1	1
OG0003829	1	1
OG0004113	1	1
OG0002148	1	1
OG0000044	6	16
OG0001396	2	2
OG0002228	1	1
OG0002670	1	1
OG0000831	3	3
OG0002625	1	1
OG0001944	1	1
OG0001221	2	2
OG0005610	1	1
OG0001624	1	2
OG0001671	2	2
OG0005401	1	1
OG0004799	1	1
OG0004936	1	1
OG0000106	6	10
OG0005381	1	1
OG0005484	1	1
OG0002028	1	1
OG0000425	3	5
OG0000492	4	4
OG0005054	1	1
OG0000091	7	11
OG0002282	1	1
OG0002687	1	1
OG0005006	1	1
OG0003007	1	1
OG0002910	1	1
OG0005501	1	1
OG0004590	1	1
OG0000769	3	3
OG0000173	6	6
OG0005176	1	1
OG0001329	2	2
OG0001092	2	2
OG0002173	1	1
OG0002547	1	1
OG0002046	1	1
OG0001152	2	2
OG0002470	1	1
OG0001303	2	2
OG0001374	2	2
OG0001704	2	2
OG0003614	1	1
OG0001129	2	2
OG0003794	1	1
OG0004976	1	1
OG0005203	1	1
OG0002827	1	1
OG0003479	1	1
OG0003482	1	1
OG0000607	3	4
OG0005623	1	1
OG0005096	1	1
OG0000983	1	1
OG0003723	1	1
OG0001854	2	2
OG0000375	5	5
OG0003884	1	1
OG0001021	2	2
OG0003243	1	1
OG0004610	1	1
OG0004300	1	1
OG0003417	1	1
OG0004399	1	1
OG0002316	1	1
OG0003152	1	1
OG0004767	1	1
OG0005502	1	1
OG0005244	1	1
OG0004701	1	1
OG0000557	1	1
OG0004202	1	1
OG0005566	1	1
OG0003470	1	1
OG0000812	3	3
OG0001435	2	2
OG0001482	2	2
OG0001881	1	1
OG0001063	1	1
OG0000240	4	5
OG0004909	1	1
OG0001519	2	2
OG0001963	1	1
OG0004529	1	1
OG0001914	1	1
OG0000575	4	4
OG0003971	1	1
OG0001585	2	2
OG0003374	1	1
OG0003321	1	1
OG0004145	1	1
OG0003270	1	1
OG0002887	1	1
OG0001599	2	2
OG0004989	1	1
OG0003653	1	1
OG0003791	1	1
OG0000127	5	9
OG0002739	1	1
OG0002742	1	1
OG0002793	1	1
OG0002234	1	1
OG0002261	1	1
OG0002586	1	1
OG0000118	6	6
OG0002973	1	1
OG0001217	2	2
OG0002764	1	1
OG0003766	1	1
OG0000198	6	7
OG0001985	1	1
OG0000005	7	39
OG0004465	1	1
OG0003396	1	1
OG0003024	1	1
OG0000400	4	5
OG0000058	5	10
OG0005220	1	1
OG0004267	1	1
OG0003420	1	1
OG0002183	1	1
OG0002539	1	1
OG0002061	1	1
OG0000063	5	12
OG0002846	1	1
OG0002611	1	1
OG0001767	2	2
OG0001002	2	2
OG0002513	1	1
OG0002564	1	1
OG0001650	1	2
OG0003436	1	1
OG0000298	4	6
OG0003915	1	1
OG0000720	3	3
OG0001790	2	2
OG0000323	5	5
OG0001745	2	2
OG0000218	5	7
OG0005592	1	1
OG0005355	1	1
OG0004004	1	1
OG0000706	3	3
OG0005120	1	1
OG0002342	1	1
OG0000358	5	5
OG0003458	1	1
OG0000633	2	4
OG0002993	1	1
OG0000236	6	6
OG0001188	2	2
OG0003952	1	1
OG0002087	1	1
OG0002451	1	1
OG0003238	1	1
OG0003391	1	1
OG0003536	1	1
OG0002339	1	1
OG0004535	1	1
OG0001108	2	2
OG0004184	1	1
OG0001815	1	1
OG0004238	1	1
OG0000880	3	3
OG0001410	2	2
OG0001848	2	2
OG0005524	1	1
OG0003195	1	1
OG0005034	1	1
OG0003598	1	1
OG0000931	3	3
OG0002709	1	1
OG0000532	4	4
OG0005278	1	1
OG0005283	1	1
OG0001873	2	2
OG0003260	1	1
OG0003698	1	1
OG0003235	1	1
OG0004671	1	1
OG0003632	1	1
OG0000028	3	3
OG0002789	1	1
OG0003355	1	1
OG0003300	1	1
OG0003805	1	1
OG0003705	1	1
OG0004908	1	1
OG0004283	1	1
OG0001688	2	2
OG0004440	1	1
OG0002211	1	1
OG0001550	2	2
OG0001928	1	1
OG0003618	1	1
OG0001608	1	1
OG0003860	1	1
OG0003727	1	1
OG0005184	1	1
OG0003297	1	1
OG0001390	2	2
OG0000837	3	3
OG0002627	1	1
OG0001576	2	2
OG0001946	1	1
OG0000449	1	4
OG0001223	2	2
OG0001626	1	1
OG0005613	1	1
OG0003989	1	1
OG0003058	1	1
OG0002800	1	1
OG0002969	1	1
OG0005512	1	1
OG0003758	1	1
OG0002113	1	1
OG0000104	7	10
OG0000151	5	8
OG0005486	1	1
OG0003072	1	1
OG0003909	1	1
OG0003005	1	1
OG0002026	1	1
OG0000427	1	1
OG0005052	1	1
OG0000093	6	10
OG0000391	5	5
OG0002280	1	1
OG0005671	1	1
OG0002685	1	1
OG0003507	1	1
OG0004015	1	1
OG0004040	1	1
OG0001090	2	2
OG0002865	1	1
OG0002040	1	1
OG0001150	2	2
OG0004209	1	1
OG0001301	2	2
OG0001702	1	2
OG0003259	1	1
OG0004810	1	1
OG0004902	1	1
OG0005201	1	1
OG0000458	4	4
OG0005625	1	1
OG0004019	1	1
OG0005320	1	1
OG0004044	1	1
OG0002825	1	1
OG0003477	1	1
OG0003480	1	1
OG0002398	1	1
OG0000377	4	5
OG0001154	1	2
OG0004565	1	1
OG0005094	1	1
OG0003172	1	1
OG0004738	1	1
OG0001027	1	1
OG0003411	1	1
OG0001459	2	2
OG0002318	1	1
OG0003154	1	1
OG0000279	6	6
OG0004638	1	1
OG0005156	1	1
OG0005376	1	1
OG0004176	1	1
OG0000981	2	2
OG0000551	4	4
OG0000814	3	3
OG0001437	2	2
OG0001883	1	2
OG0001961	1	1
OG0000242	5	6
OG0004896	1	1
OG0004143	1	1
OG0003564	1	1
OG0003189	1	1
OG0004765	1	1
OG0003977	1	1
OG0003201	1	1
OG0004652	1	1
OG0003651	1	1
OG0005337	1	1
OG0001597	2	2
OG0000976	3	3
OG0002740	1	1
OG0003349	1	1
OG0004138	1	1
OG0004717	1	1
OG0004421	1	1
OG0004573	1	1
OG0002232	1	1
OG0002580	1	1
OG0005513	1	1
OG0002889	1	1
OG0002766	1	1
OG0001592	2	2
OG0004829	1	1
OG0003426	1	1
OG0005399	1	1
OG0001987	1	1
OG0003855	1	1
OG0004874	1	1
OG0003764	1	1
OG0003204	1	1
OG0000406	5	5
OG0000003	7	45
OG0004467	1	1
OG0002263	1	1
OG0004208	1	1
OG0003091	1	1
OG0003026	1	1
OG0002167	1	1
OG0002185	1	1
OG0005222	1	1
OG0001669	2	2
OG0002840	1	1
OG0003364	1	1
OG0002067	1	1
OG0002613	1	1
OG0001761	2	2
OG0001004	2	3
OG0002511	1	1
OG0000468	4	4
OG0001652	2	2
OG0002819	1	1
OG0004426	1	1
OG0003917	1	1
OG0000726	3	3
OG0005104	1	1
OG0001792	2	2
OG0000321	4	5
OG0000668	3	3
OG0000613	4	4
OG0000216	4	7
OG0002009	1	1
OG0005590	1	1
OG0003579	1	1
OG0005357	1	1
OG0001346	1	1
OG0000971	2	2
OG0002931	1	1
OG0000708	3	3
OG0005126	1	1
OG0002340	1	1
OG0005159	1	1
OG0005368	1	1
OG0004484	1	1
OG0004381	1	1
OG0000635	3	4
OG0002991	1	1
OG0000230	3	3
OG0003954	1	1
OG0001131	2	2
OG0002089	1	1
OG0002457	1	1
OG0000788	3	3
OG0003139	1	1
OG0004263	1	1
OG0003534	1	1
OG0005526	1	1
OG0000915	3	3
OG0001416	2	2
OG0001813	2	2
OG0005088	1	1
OG0000565	4	4
OG0000948	3	3
OG0000530	2	2
OG0003197	1	1
OG0000937	3	3
OG0005276	1	1
OG0005281	1	1
OG0004863	1	1
OG0003237	1	1
OG0004673	1	1
OG0005603	1	1
OG0004446	1	1
OG0002787	1	1
OG0003353	1	1
OG0003302	1	1
OG0001478	2	2
OG0004285	1	1
OG0005474	1	1
OG0002213	1	1
OG0000868	3	3
OG0004826	1	1
OG0001556	2	2
OG0001926	1	1
OG0001278	2	2
OG0001203	2	2
OG0001606	1	1
OG0000842	3	3
OG0000835	2	2
OG0005569	1	1
OG0005040	1	1
OG0005186	1	1
OG0003295	1	1
OG0001392	2	2
OG0003707	1	1
OG0002951	1	1
OG0001578	2	2
OG0001940	1	1
OG0000447	3	4
OG0001225	2	2
OG0002419	1	1
OG0001620	2	2
OG0003670	1	1
OG0002279	1	1
OG0000153	6	8
OG0002967	1	1
OG0003603	1	1
OG0003725	1	1
OG0002144	1	1
OG0002111	1	1
OG0000102	4	10
OG0003070	1	1
OG0002079	1	1
OG0002024	1	1
OG0000421	4	5
OG0000397	4	5
OG0004961	1	1
OG0001325	2	2
OG0002286	1	1
OG0003306	1	1
OG0002683	1	1
OG0004017	1	1
OG0004683	1	1
OG0001755	2	2
OG0001378	2	2
OG0001700	1	1
OG0003852	1	1
OG0003734	1	1
OG0004028	1	1
OG0001307	2	2
OG0000077	7	12
OG0005050	1	1
OG0004375	1	1
OG0000095	6	6
OG0000774	1	1
OG0005167	1	1
OG0002556	1	1
OG0003475	1	1
OG0005627	1	1
OG0001078	2	2
OG0002831	1	1
OG0002042	1	1
OG0002496	1	1
OG0003531	1	1
OG0002474	1	1
OG0005571	1	1
OG0002823	1	1
OG0004082	1	1
OG0002321	1	1
OG0000379	4	5
OG0001052	2	2
OG0003888	1	1
OG0001025	2	2
OG0003150	1	1
OG0002949	1	1
OG0004373	1	1
OG0001178	2	2
OG0003263	1	1
OG0001457	2	2
OG0003232	1	1
OG0002093	1	1
OG0005374	1	1
OG0003170	1	1
OG0004228	1	1
OG0000582	2	4
OG0003928	1	1
OG0000553	3	3
OG0003628	1	1
OG0000816	3	3
OG0005389	1	1
OG0001967	1	1
OG0004525	1	1
OG0000244	6	6
OG0000579	4	4
OG0003975	1	1
OG0001112	2	2
OG0003370	1	1
OG0004141	1	1
OG0003156	1	1
OG0003566	1	1
OG0003588	1	1
OG0004923	1	1
OG0003606	1	1
OG0003517	1	1
OG0000123	4	9
OG0001595	1	1
OG0005508	1	1
OG0000974	3	3
OG0002746	1	1
OG0001867	2	2
OG0001885	1	2
OG0001504	2	2
OG0001909	1	1
OG0004270	1	1
OG0003839	1	1
OG0002582	1	1
OG0002768	1	1
OG0005259	1	1
OG0005429	1	1
OG0000194	7	7
OG0001989	1	1
OG0003857	1	1
OG0003762	1	1
OG0003093	1	1
OG0000404	5	5
OG0000054	5	15
OG0000001	7	50
OG0004461	1	1
OG0002230	1	1
OG0002648	1	1
OG0002265	1	1
OG0002633	1	1
OG0002165	1	1
OG0002130	1	1
OG0002187	1	1
OG0002535	1	1
OG0005019	1	1
OG0002842	1	1
OG0004545	1	1
OG0002065	1	1
OG0002615	1	1
OG0001763	1	1
OG0005648	1	1
OG0001006	1	2
OG0002517	1	1
OG0002488	1	1
OG0001654	2	2
OG0001749	2	2
OG0003911	1	1
OG0002908	1	1
OG0004588	1	1
OG0000753	3	3
OG0000389	5	5
OG0000724	2	2
OG0005106	1	1
OG0001794	2	2
OG0004716	1	1
OG0005351	1	1
OG0000611	3	3
OG0005659	1	1
OG0002408	1	1
OG0005596	1	1
OG0005124	1	1
OG0000309	2	5
OG0001344	2	2
OG0002568	1	1
OG0004034	1	1
OG0004061	1	1
OG0002422	1	1
OG0002455	1	1
OG0004482	1	1
OG0004383	1	1
OG0003541	1	1
OG0003956	1	1
OG0001133	2	2
OG0002368	1	1
OG0000214	6	7
OG0000917	3	3
OG0000549	3	3
OG0000363	5	5
OG0005260	1	1
OG0001414	2	2
OG0001844	2	2
OG0001811	1	2
OG0000637	4	4
OG0000285	6	6
OG0000232	6	6
OG0000935	3	3
OG0000567	2	2
OG0002302	1	1
OG0003191	1	1
OG0001448	2	2
OG0004675	1	1
OG0005274	1	1
OG0004949	1	1
OG0004129	1	1
OG0004287	1	1
OG0003800	1	1
OG0004444	1	1
OG0002785	1	1
OG0000680	3	3
OG0004428	1	1
OG0000314	5	5
OG0001523	2	2
OG0001979	1	1
OG0001554	2	2
OG0001924	1	1
OG0001201	2	2
OG0003649	1	1
[truncated: 3,688 more rows]
